# Supplementary material for: The importance of genotype identity, genetic heterogeneity, and bioinformatic handling for properly assessing genomic variation in transgenic plants
Source: BMC Biotechnol. 2018 Jun 1;18:38. doi: 10.1186/s12896-018-0447-9 (PMC5984819; doi:10.1186/s12896-018-0447-9)
Supplement: Supplementary file 2 — Table S1. SNP calls resulting from the data filtering pipeline shown in Additional file 1: Figure S1, excluding the accession identification steps. The SNPs correspond to the top row in Table 1. Table S2. Indel calls resulting from the data filtering pipeline shown in Additional file 1: Figure S1, excluding the accession identification steps. (XLSX 2307 kb) [file 12896_2018_447_MOESM2_ESM.xlsx]

## Sheet: Table S1
Table S1. SNP calls resulting from the data filtering pipeline shown in Figure S1, excluding the accession identification steps. The SNPs correspond to the top row in Table 1.
CHROM	POS	ID	REF	ALT	QUAL	FILTER	INFO	FORMAT	764_B1	764_B2	764_B3	764_H1	764_H2	764_H3	764_K1	764_K2	764_K3	ST77_D1	ST77_D2	ST77_D3	ST77_F1	ST77_F2	ST77_F3	ST77_J1	ST77_J2	ST77_J3	ST111_B1	ST111_B2	ST111_B3	ST111_I1	ST111_I2	ST111_I3	ST111_K1	ST111_K2	ST111_K3	WT_B1	WT_B2	WT_B3	WT_H1	WT_H2	WT_H3	WT_J1	WT_J2	WT_J3
Chr01	1059820	.	G	A	9856.94	PASS	AC=18;AF=0.250;AN=72;BaseQRankSum=3.035;ClippingRankSum=0.000;DP=1120;ExcessHet=0.0000;FS=1.387;InbreedingCoeff=0.9955;MLEAC=18;MLEAF=0.250;MQ=60.00;MQRankSum=0.000;QD=33.49;ReadPosRankSum=2.249;SOR=0.830	GT:AD:DP:GQ:PL	2018-01-01	2018-01-01	2018-01-01	2018-01-01	2018-01-01	2018-01-01	2018-01-01	2018-01-01	2018-01-01	0/0	0/0	0/0	0/0	0/0	0/0	0/0	0/0	0/0	0/0	0/0	0/0	0/0	0/0	0/0	0/0	0/0	0/0	0/0	0/0	0/0	0/0	0/0	0/0	0/0	0/0	0/0
Chr01	1389286	.	A	G	3030.66	PASS	AC=18;AF=0.250;AN=72;BaseQRankSum=4.924;ClippingRankSum=0.000;DP=227;ExcessHet=0.0000;FS=0.000;InbreedingCoeff=0.8462;MLEAC=19;MLEAF=0.264;MQ=60.00;MQRankSum=0.000;QD=35.03;ReadPosRankSum=2.574;SOR=0.641	GT:AD:DP:GQ:PL	2018-01-01	2018-01-01	2018-01-01	2018-01-01	2018-01-01	2018-01-01	2018-01-01	2018-01-01	2018-01-01	0/0	0/0	0/0	0/0	0/0	0/0	0/0	0/0	0/0	0/0	0/0	0/0	0/0	0/0	0/0	0/0	0/0	0/0	0/0	0/0	0/0	0/0	0/0	0/0	0/0	0/0	0/0
Chr01	1393239	.	T	C	3330.6	PASS	AC=17;AF=0.236;AN=72;BaseQRankSum=2.673;ClippingRankSum=0.000;DP=243;ExcessHet=0.0000;FS=1.717;InbreedingCoeff=0.8311;MLEAC=17;MLEAF=0.236;MQ=60.00;MQRankSum=0.000;QD=27.93;ReadPosRankSum=0.585;SOR=0.594	GT:AD:DP:GQ:PL	2018-01-01	2018-01-01	2018-01-01	2018-01-01	./.	2018-01-01	2018-01-01	2018-01-01	2018-01-01	0/0	0/0	0/0	0/0	0/0	0/0	0/0	0/0	0/0	0/0	0/0	0/0	0/0	0/0	0/0	0/0	0/0	0/0	0/0	0/0	0/0	0/0	0/0	0/0	0/0	0/0	0/0
Chr01	1433125	.	C	T	848.62	PASS	AC=16;AF=0.250;AN=64;BaseQRankSum=1.891;ClippingRankSum=0.000;DP=92;ExcessHet=0.0000;FS=3.856;InbreedingCoeff=0.6070;MLEAC=14;MLEAF=0.219;MQ=60.00;MQRankSum=0.000;QD=28.07;ReadPosRankSum=1.042;SOR=0.476	GT:AD:DP:GQ:PL	2018-01-01	2018-01-01	2018-01-01	2018-01-01	2018-01-01	2018-01-01	2018-01-01	./.	2018-01-01	0/0	0/0	./.	0/0	0/0	0/0	0/0	0/0	0/0	0/0	0/0	0/0	0/0	0/0	0/0	./.	0/0	0/0	0/0	0/0	0/0	0/0	0/0	./.	0/0	0/0	0/0
Chr01	1433706	.	A	G	957.37	PASS	AC=16;AF=0.250;AN=64;BaseQRankSum=1.549;ClippingRankSum=0.000;DP=155;ExcessHet=0.0000;FS=0.877;InbreedingCoeff=0.7687;MLEAC=13;MLEAF=0.203;MQ=60.00;MQRankSum=0.000;QD=26.83;ReadPosRankSum=-0.695;SOR=0.829	GT:AD:DP:GQ:PL	2018-01-01	2018-01-01	2018-01-01	2018-01-01	2018-01-01	2018-01-01	2018-01-01	./.	2018-01-01	0/0	0/0	0/0	0/0	0/0	0/0	0/0	0/0	./.	0/0	0/0	0/0	0/0	0/0	0/0	./.	0/0	./.	0/0	0/0	0/0	0/0	0/0	0/0	0/0	0/0	0/0
Chr01	1434146	.	A	C	503.9	PASS	AC=14;AF=0.233;AN=60;BaseQRankSum=-0.442;ClippingRankSum=0.000;DP=75;ExcessHet=0.0000;FS=3.192;InbreedingCoeff=0.5210;MLEAC=11;MLEAF=0.183;MQ=60.00;MQRankSum=0.000;QD=30.42;ReadPosRankSum=1.337;SOR=0.569	GT:AD:DP:GQ:PL	2018-01-01	2018-01-01	2018-01-01	2018-01-01	2018-01-01	2018-01-01	./.	./.	2018-01-01	0/0	0/0	0/0	0/0	0/0	0/0	./.	0/0	0/0	0/0	0/0	0/0	0/0	0/0	0/0	./.	0/0	./.	0/0	0/0	0/0	0/0	./.	0/0	0/0	0/0	0/0
Chr01	1481215	.	A	G	1936.78	PASS	AC=18;AF=0.273;AN=66;BaseQRankSum=1.356;ClippingRankSum=0.000;DP=127;ExcessHet=0.0000;FS=1.494;InbreedingCoeff=0.6888;MLEAC=19;MLEAF=0.288;MQ=60.00;MQRankSum=0.000;QD=34.02;ReadPosRankSum=0.998;SOR=0.614	GT:AD:DP:GQ:PL	2018-01-01	2018-01-01	2018-01-01	2018-01-01	2018-01-01	2018-01-01	2018-01-01	2018-01-01	2018-01-01	0/0	0/0	0/0	0/0	./.	0/0	0/0	0/0	./.	0/0	0/0	0/0	0/0	0/0	0/0	0/0	0/0	./.	0/0	0/0	0/0	0/0	0/0	0/0	0/0	0/0	0/0
Chr01	1482537	.	T	A	1840.77	PASS	AC=18;AF=0.265;AN=68;BaseQRankSum=2.251;ClippingRankSum=0.000;DP=131;ExcessHet=0.0000;FS=3.545;InbreedingCoeff=0.7001;MLEAC=19;MLEAF=0.279;MQ=60.00;MQRankSum=0.000;QD=31.37;ReadPosRankSum=-1.081;SOR=0.894	GT:AD:DP:GQ:PL	2018-01-01	2018-01-01	2018-01-01	2018-01-01	2018-01-01	2018-01-01	2018-01-01	2018-01-01	2018-01-01	0/0	0/0	0/0	0/0	0/0	0/0	0/0	0/0	0/0	0/0	0/0	0/0	./.	./.	0/0	0/0	0/0	0/0	0/0	0/0	0/0	0/0	0/0	0/0	0/0	0/0	0/0
Chr01	1483791	.	T	A	950.45	PASS	AC=16;AF=0.235;AN=68;BaseQRankSum=-1.344;ClippingRankSum=0.000;DP=111;ExcessHet=0.0000;FS=2.266;InbreedingCoeff=0.6350;MLEAC=14;MLEAF=0.206;MQ=60.00;MQRankSum=0.000;QD=33.28;ReadPosRankSum=-1.262;SOR=0.740	GT:AD:DP:GQ:PL	2018-01-01	2018-01-01	2018-01-01	2018-01-01	2018-01-01	./.	2018-01-01	2018-01-01	2018-01-01	0/0	0/0	0/0	0/0	0/0	0/0	0/0	0/0	0/0	0/0	0/0	0/0	0/0	0/0	0/0	0/0	0/0	0/0	0/0	0/0	0/0	0/0	0/0	0/0	0/0	0/0	./.
Chr01	1486498	.	T	G	894.37	PASS	AC=16;AF=0.229;AN=70;BaseQRankSum=0.431;ClippingRankSum=0.000;DP=184;ExcessHet=0.0000;FS=4.826;InbreedingCoeff=0.7462;MLEAC=12;MLEAF=0.171;MQ=60.00;MQRankSum=0.000;QD=28.90;ReadPosRankSum=-0.815;SOR=0.465	GT:AD:DP:GQ:PL	2018-01-01	./.	2018-01-01	2018-01-01	2018-01-01	2018-01-01	2018-01-01	2018-01-01	2018-01-01	0/0	0/0	0/0	0/0	0/0	0/0	0/0	0/0	0/0	0/0	0/0	0/0	0/0	0/0	0/0	0/0	0/0	0/0	0/0	0/0	0/0	0/0	0/0	0/0	0/0	0/0	0/0
Chr01	1486527	.	C	T	1129.87	PASS	AC=17;AF=0.243;AN=70;BaseQRankSum=1.712;ClippingRankSum=0.000;DP=253;ExcessHet=0.0000;FS=3.045;InbreedingCoeff=0.7705;MLEAC=14;MLEAF=0.200;MQ=60.00;MQRankSum=0.000;QD=31.47;ReadPosRankSum=2.111;SOR=0.640	GT:AD:DP:GQ:PL	2018-01-01	./.	2018-01-01	2018-01-01	2018-01-01	2018-01-01	2018-01-01	2018-01-01	2018-01-01	0/0	0/0	0/0	0/0	0/0	0/0	0/0	0/0	0/0	0/0	./.	0/0	0/0	0/0	0/0	0/0	0/0	0/0	0/0	0/0	0/0	0/0	0/0	0/0	0/0	0/0	0/0
Chr01	1486860	.	T	A	5008.77	PASS	AC=18;AF=0.250;AN=72;BaseQRankSum=0.244;ClippingRankSum=0.000;DP=588;ExcessHet=0.0000;FS=1.396;InbreedingCoeff=0.9945;MLEAC=18;MLEAF=0.250;MQ=60.00;MQRankSum=0.000;QD=30.91;ReadPosRankSum=-1.274;SOR=0.857	GT:AD:DP:GQ:PL	2018-01-01	2018-01-01	2018-01-01	2018-01-01	2018-01-01	2018-01-01	2018-01-01	2018-01-01	2018-01-01	0/0	0/0	0/0	0/0	0/0	0/0	0/0	0/0	0/0	0/0	0/0	0/0	0/0	0/0	0/0	0/0	0/0	0/0	0/0	0/0	0/0	0/0	0/0	0/0	0/0	0/0	0/0
Chr01	1487966	.	G	A	883.61	PASS	AC=14;AF=0.206;AN=68;BaseQRankSum=-0.380;ClippingRankSum=0.000;DP=486;ExcessHet=0.0000;FS=0.000;InbreedingCoeff=0.9279;MLEAC=11;MLEAF=0.162;MQ=60.00;MQRankSum=0.000;QD=32.97;ReadPosRankSum=-0.747;SOR=0.793	GT:AD:DP:GQ:PL	2018-01-01	./.	2018-01-01	2018-01-01	2018-01-01	./.	2018-01-01	2018-01-01	2018-01-01	0/0	0/0	0/0	0/0	0/0	0/0	0/0	0/0	0/0	0/0	0/0	0/0	0/0	0/0	0/0	0/0	0/0	0/0	0/0	0/0	0/0	0/0	0/0	0/0	0/0	0/0	0/0
Chr01	1488008	.	T	A	2412.23	PASS	AC=18;AF=0.250;AN=72;BaseQRankSum=2.881;ClippingRankSum=0.000;DP=486;ExcessHet=0.0000;FS=4.237;InbreedingCoeff=0.9597;MLEAC=17;MLEAF=0.236;MQ=60.00;MQRankSum=0.000;QD=28.56;ReadPosRankSum=2.623;SOR=1.018	GT:AD:DP:GQ:PL	2018-01-01	2018-01-01	2018-01-01	2018-01-01	2018-01-01	2018-01-01	2018-01-01	2018-01-01	2018-01-01	0/0	0/0	0/0	0/0	0/0	0/0	0/0	0/0	0/0	0/0	0/0	0/0	0/0	0/0	0/0	0/0	0/0	0/0	0/0	0/0	0/0	0/0	0/0	0/0	0/0	0/0	0/0
Chr01	1488449	.	C	T	1201.66	PASS	AC=18;AF=0.257;AN=70;BaseQRankSum=1.634;ClippingRankSum=0.000;DP=170;ExcessHet=0.0000;FS=1.746;InbreedingCoeff=0.7961;MLEAC=15;MLEAF=0.214;MQ=60.00;MQRankSum=0.000;QD=29.84;ReadPosRankSum=1.910;SOR=0.644	GT:AD:DP:GQ:PL	2018-01-01	2018-01-01	2018-01-01	2018-01-01	2018-01-01	2018-01-01	2018-01-01	2018-01-01	2018-01-01	0/0	0/0	0/0	0/0	0/0	0/0	./.	0/0	0/0	0/0	0/0	0/0	0/0	0/0	0/0	0/0	0/0	0/0	0/0	0/0	0/0	0/0	0/0	0/0	0/0	0/0	0/0
Chr01	1488518	.	G	A	1942.55	PASS	AC=18;AF=0.257;AN=70;BaseQRankSum=2.449;ClippingRankSum=0.000;DP=284;ExcessHet=0.0000;FS=8.277;InbreedingCoeff=0.9271;MLEAC=16;MLEAF=0.229;MQ=60.00;MQRankSum=0.000;QD=31.04;ReadPosRankSum=1.853;SOR=0.982	GT:AD:DP:GQ:PL	2018-01-01	2018-01-01	2018-01-01	2018-01-01	2018-01-01	2018-01-01	2018-01-01	2018-01-01	2018-01-01	0/0	0/0	0/0	0/0	0/0	0/0	./.	0/0	0/0	0/0	0/0	0/0	0/0	0/0	0/0	0/0	0/0	0/0	0/0	0/0	0/0	0/0	0/0	0/0	0/0	0/0	0/0
Chr01	1488781	.	G	C	1191.55	PASS	AC=18;AF=0.273;AN=66;BaseQRankSum=2.765;ClippingRankSum=0.000;DP=106;ExcessHet=0.0000;FS=0.972;InbreedingCoeff=0.6856;MLEAC=16;MLEAF=0.242;MQ=60.00;MQRankSum=0.000;QD=27.36;ReadPosRankSum=1.807;SOR=0.795	GT:AD:DP:GQ:PL	2018-01-01	2018-01-01	2018-01-01	2018-01-01	2018-01-01	2018-01-01	2018-01-01	2018-01-01	2018-01-01	0/0	0/0	0/0	0/0	0/0	0/0	./.	0/0	0/0	0/0	0/0	0/0	./.	0/0	0/0	0/0	0/0	./.	0/0	0/0	0/0	0/0	0/0	0/0	0/0	0/0	0/0
Chr01	1488827	.	T	A	274.73	PASS	AC=14;AF=0.259;AN=54;BaseQRankSum=-1.350;ClippingRankSum=0.000;DP=49;ExcessHet=0.0000;FS=0.000;InbreedingCoeff=0.4322;MLEAC=11;MLEAF=0.204;MQ=60.00;MQRankSum=0.000;QD=29.05;ReadPosRankSum=-0.208;SOR=0.643	GT:AD:DP:GQ:PL	2018-01-01	2018-01-01	2018-01-01	2018-01-01	2018-01-01	./.	2018-01-01	./.	2018-01-01	0/0	0/0	0/0	0/0	./.	0/0	./.	0/0	0/0	0/0	0/0	0/0	0/0	./.	./.	./.	0/0	0/0	0/0	./.	0/0	0/0	0/0	0/0	./.	0/0	0/0
Chr01	1488917	.	C	A	1869.52	PASS	AC=17;AF=0.243;AN=70;BaseQRankSum=0.071;ClippingRankSum=0.000;DP=235;ExcessHet=0.0000;FS=6.168;InbreedingCoeff=0.8199;MLEAC=16;MLEAF=0.229;MQ=60.00;MQRankSum=0.000;QD=31.56;ReadPosRankSum=0.811;SOR=0.396	GT:AD:DP:GQ:PL	2018-01-01	2018-01-01	2018-01-01	2018-01-01	./.	2018-01-01	2018-01-01	2018-01-01	2018-01-01	0/0	0/0	0/0	0/0	0/0	0/0	0/0	0/0	0/0	0/0	0/0	0/0	0/0	0/0	0/0	0/0	0/0	./.	0/0	0/0	0/0	0/0	0/0	0/0	0/0	0/0	0/0
Chr01	1489152	.	G	C	366.64	PASS	AC=12;AF=0.182;AN=66;BaseQRankSum=-2.522;ClippingRankSum=0.000;DP=229;ExcessHet=0.0000;FS=6.027;InbreedingCoeff=0.7629;MLEAC=7;MLEAF=0.106;MQ=60.00;MQRankSum=0.000;QD=24.97;ReadPosRankSum=-2.148;SOR=2.418	GT:AD:DP:GQ:PL	2018-01-01	2018-01-01	./.	2018-01-01	2018-01-01	2018-01-01	2018-01-01	./.	./.	0/0	0/0	0/0	0/0	0/0	0/0	0/0	0/0	0/0	0/0	0/0	0/0	0/0	0/0	0/0	0/0	0/0	0/0	0/0	0/0	0/0	0/0	0/0	0/0	0/0	0/0	0/0
Chr01	1489157	.	G	A	366.65	PASS	AC=12;AF=0.182;AN=66;BaseQRankSum=-3.219;ClippingRankSum=0.000;DP=241;ExcessHet=0.0000;FS=6.659;InbreedingCoeff=0.7623;MLEAC=7;MLEAF=0.106;MQ=60.00;MQRankSum=0.000;QD=25.71;ReadPosRankSum=-2.500;SOR=2.399	GT:AD:DP:GQ:PL	2018-01-01	2018-01-01	./.	2018-01-01	2018-01-01	2018-01-01	2018-01-01	./.	./.	0/0	0/0	0/0	0/0	0/0	0/0	0/0	0/0	0/0	0/0	0/0	0/0	0/0	0/0	0/0	0/0	0/0	0/0	0/0	0/0	0/0	0/0	0/0	0/0	0/0	0/0	0/0
Chr01	1489195	.	T	A	1512.72	PASS	AC=16;AF=0.229;AN=70;BaseQRankSum=1.068;ClippingRankSum=0.000;DP=316;ExcessHet=0.0000;FS=2.290;InbreedingCoeff=0.9029;MLEAC=14;MLEAF=0.200;MQ=60.00;MQRankSum=0.000;QD=32.40;ReadPosRankSum=0.815;SOR=1.098	GT:AD:DP:GQ:PL	2018-01-01	2018-01-01	2018-01-01	2018-01-01	2018-01-01	2018-01-01	2018-01-01	./.	2018-01-01	0/0	0/0	0/0	0/0	0/0	0/0	0/0	0/0	0/0	0/0	0/0	0/0	0/0	0/0	0/0	0/0	0/0	0/0	0/0	0/0	0/0	0/0	0/0	0/0	0/0	0/0	0/0
Chr01	1490370	.	A	G	391.03	PASS	AC=12;AF=0.222;AN=54;BaseQRankSum=-0.358;ClippingRankSum=0.000;DP=75;ExcessHet=0.0000;FS=0.000;InbreedingCoeff=0.5140;MLEAC=9;MLEAF=0.167;MQ=60.00;MQRankSum=0.000;QD=29.30;ReadPosRankSum=0.700;SOR=0.945	GT:AD:DP:GQ:PL	2018-01-01	./.	2018-01-01	2018-01-01	2018-01-01	2018-01-01	2018-01-01	./.	./.	0/0	0/0	0/0	./.	0/0	0/0	./.	0/0	0/0	0/0	0/0	./.	0/0	./.	0/0	0/0	0/0	0/0	0/0	0/0	0/0	./.	./.	0/0	0/0	0/0	0/0
Chr01	1491105	.	A	T	588.94	PASS	AC=14;AF=0.233;AN=60;BaseQRankSum=-0.147;ClippingRankSum=0.000;DP=90;ExcessHet=0.0000;FS=0.000;InbreedingCoeff=0.5331;MLEAC=12;MLEAF=0.200;MQ=60.00;MQRankSum=0.000;QD=38.16;ReadPosRankSum=1.628;SOR=1.134	GT:AD:DP:GQ:PL	2018-01-01	./.	./.	2018-01-01	2018-01-01	2018-01-01	2018-01-01	2018-01-01	2018-01-01	0/0	./.	0/0	0/0	0/0	0/0	./.	0/0	0/0	0/0	0/0	0/0	0/0	0/0	0/0	0/0	0/0	./.	0/0	0/0	0/0	0/0	0/0	0/0	0/0	0/0	./.
Chr01	1507736	.	C	T	1714.01	PASS	AC=16;AF=0.235;AN=68;BaseQRankSum=1.410;ClippingRankSum=0.000;DP=175;ExcessHet=0.0000;FS=12.887;InbreedingCoeff=0.8380;MLEAC=16;MLEAF=0.235;MQ=60.00;MQRankSum=0.000;QD=24.02;ReadPosRankSum=1.077;SOR=1.202	GT:AD:DP:GQ:PL	2018-01-01	./.	2018-01-01	2018-01-01	2018-01-01	2018-01-01	2018-01-01	2018-01-01	2018-01-01	0/0	0/0	0/0	0/0	0/0	0/0	0/0	./.	0/0	0/0	0/0	0/0	0/0	0/0	0/0	0/0	0/0	0/0	0/0	0/0	0/0	0/0	0/0	0/0	0/0	0/0	0/0
Chr01	1508090	.	A	G	1228.14	PASS	AC=18;AF=0.250;AN=72;BaseQRankSum=0.837;ClippingRankSum=0.000;DP=165;ExcessHet=0.0000;FS=1.658;InbreedingCoeff=0.7570;MLEAC=16;MLEAF=0.222;MQ=60.00;MQRankSum=0.000;QD=28.81;ReadPosRankSum=1.622;SOR=0.527	GT:AD:DP:GQ:PL	2018-01-01	2018-01-01	2018-01-01	2018-01-01	2018-01-01	2018-01-01	2018-01-01	2018-01-01	2018-01-01	0/0	0/0	0/0	0/0	0/0	0/0	0/0	0/0	0/0	0/0	0/0	0/0	0/0	0/0	0/0	0/0	0/0	0/0	0/0	0/0	0/0	0/0	0/0	0/0	0/0	0/0	0/0
Chr01	1538913	.	T	A	513.96	PASS	AC=16;AF=0.242;AN=66;BaseQRankSum=-1.309;ClippingRankSum=0.000;DP=104;ExcessHet=0.0000;FS=1.681;InbreedingCoeff=0.5939;MLEAC=12;MLEAF=0.182;MQ=60.00;MQRankSum=0.000;QD=27.48;ReadPosRankSum=1.498;SOR=1.045	GT:AD:DP:GQ:PL	2018-01-01	2018-01-01	2018-01-01	./.	2018-01-01	2018-01-01	2018-01-01	2018-01-01	2018-01-01	0/0	0/0	0/0	0/0	0/0	0/0	0/0	0/0	0/0	0/0	0/0	0/0	0/0	0/0	0/0	./.	0/0	./.	0/0	0/0	0/0	0/0	0/0	0/0	0/0	0/0	0/0
Chr01	1539291	.	C	T	477.16	PASS	AC=14;AF=0.219;AN=64;BaseQRankSum=-0.404;ClippingRankSum=0.000;DP=104;ExcessHet=0.0000;FS=0.000;InbreedingCoeff=0.6022;MLEAC=10;MLEAF=0.156;MQ=60.00;MQRankSum=0.000;QD=27.29;ReadPosRankSum=-0.959;SOR=0.765	GT:AD:DP:GQ:PL	2018-01-01	2018-01-01	./.	2018-01-01	2018-01-01	2018-01-01	2018-01-01	2018-01-01	./.	0/0	0/0	0/0	0/0	0/0	0/0	0/0	0/0	0/0	0/0	0/0	0/0	./.	0/0	0/0	0/0	0/0	./.	0/0	0/0	0/0	0/0	0/0	0/0	0/0	0/0	0/0
Chr01	1556076	.	T	G	1722.13	PASS	AC=18;AF=0.250;AN=72;BaseQRankSum=-0.597;ClippingRankSum=0.000;DP=178;ExcessHet=0.0000;FS=2.269;InbreedingCoeff=0.8331;MLEAC=18;MLEAF=0.250;MQ=60.00;MQRankSum=0.000;QD=28.99;ReadPosRankSum=1.164;SOR=0.998	GT:AD:DP:GQ:PL	2018-01-01	2018-01-01	2018-01-01	2018-01-01	2018-01-01	2018-01-01	2018-01-01	2018-01-01	2018-01-01	0/0	0/0	0/0	0/0	0/0	0/0	0/0	0/0	0/0	0/0	0/0	0/0	0/0	0/0	0/0	0/0	0/0	0/0	0/0	0/0	0/0	0/0	0/0	0/0	0/0	0/0	0/0
Chr01	1653830	.	G	A	2266.54	PASS	AC=18;AF=0.290;AN=62;BaseQRankSum=-0.963;ClippingRankSum=0.000;DP=101;ExcessHet=0.0000;FS=7.883;InbreedingCoeff=0.6443;MLEAC=22;MLEAF=0.355;MQ=60.00;MQRankSum=0.000;QD=30.04;ReadPosRankSum=-2.864;SOR=0.464	GT:AD:DP:GQ:PL	2018-01-01	2018-01-01	2018-01-01	2018-01-01	2018-01-01	2018-01-01	2018-01-01	2018-01-01	2018-01-01	0/0	0/0	0/0	0/0	0/0	0/0	0/0	0/0	./.	0/0	0/0	0/0	0/0	./.	0/0	0/0	./.	0/0	0/0	0/0	0/0	0/0	./.	0/0	0/0	./.	0/0
Chr01	1653906	.	T	A	5298.83	PASS	AC=17;AF=0.258;AN=66;BaseQRankSum=-3.652;ClippingRankSum=0.000;DP=202;ExcessHet=0.0000;FS=0.563;InbreedingCoeff=0.7228;MLEAC=19;MLEAF=0.288;MQ=60.00;MQRankSum=0.000;QD=26.37;ReadPosRankSum=-0.659;SOR=0.627	GT:AD:DP:GQ:PL	./.	2018-01-01	2018-01-01	2018-01-01	2018-01-01	2018-01-01	2018-01-01	2018-01-01	2018-01-01	0/0	0/0	0/0	0/0	0/0	0/0	0/0	0/0	./.	0/0	0/0	0/0	0/0	0/0	0/0	./.	0/0	0/0	0/0	0/0	0/0	0/0	0/0	0/0	./.	0/0	0/0
Chr01	1653925	.	T	C	7115.19	PASS	AC=18;AF=0.265;AN=68;BaseQRankSum=-1.039;ClippingRankSum=0.000;DP=322;ExcessHet=0.0000;FS=4.000;InbreedingCoeff=0.8697;MLEAC=18;MLEAF=0.265;MQ=60.00;MQRankSum=0.000;QD=28.99;ReadPosRankSum=2.869;SOR=0.495	GT:AD:DP:GQ:PL	2018-01-01	2018-01-01	2018-01-01	2018-01-01	2018-01-01	2018-01-01	2018-01-01	2018-01-01	2018-01-01	0/0	0/0	0/0	0/0	0/0	0/0	0/0	0/0	./.	0/0	0/0	0/0	0/0	0/0	0/0	./.	0/0	0/0	0/0	0/0	0/0	0/0	0/0	0/0	0/0	0/0	0/0
Chr01	1654635	.	G	A	465.51	PASS	AC=14;AF=0.233;AN=60;BaseQRankSum=-0.680;ClippingRankSum=0.000;DP=59;ExcessHet=0.0000;FS=2.515;InbreedingCoeff=0.4643;MLEAC=12;MLEAF=0.200;MQ=60.00;MQRankSum=0.000;QD=29.50;ReadPosRankSum=1.052;SOR=0.745	GT:AD:DP:GQ:PL	2018-01-01	./.	2018-01-01	./.	2018-01-01	2018-01-01	2018-01-01	2018-01-01	2018-01-01	0/0	0/0	./.	0/0	0/0	0/0	0/0	0/0	0/0	0/0	0/0	0/0	./.	0/0	0/0	0/0	0/0	./.	0/0	0/0	0/0	0/0	0/0	0/0	0/0	./.	0/0
Chr01	4432669	.	A	T	604.15	PASS	AC=18;AF=0.290;AN=62;BaseQRankSum=-0.958;ClippingRankSum=0.000;DP=66;ExcessHet=0.0000;FS=6.832;InbreedingCoeff=0.5016;MLEAC=16;MLEAF=0.258;MQ=60.00;MQRankSum=0.000;QD=33.17;ReadPosRankSum=-1.797;SOR=0.537	GT:AD:DP:GQ:PL	2018-01-01	2018-01-01	2018-01-01	2018-01-01	2018-01-01	2018-01-01	2018-01-01	2018-01-01	2018-01-01	./.	0/0	0/0	0/0	0/0	0/0	./.	0/0	0/0	0/0	0/0	0/0	0/0	0/0	0/0	0/0	0/0	./.	0/0	0/0	0/0	0/0	0/0	./.	./.	0/0	0/0
Chr01	4532363	.	C	T	8320.72	PASS	AC=18;AF=0.250;AN=72;BaseQRankSum=0.151;ClippingRankSum=0.000;DP=1170;ExcessHet=0.0000;FS=0.000;InbreedingCoeff=0.9946;MLEAC=18;MLEAF=0.250;MQ=60.00;MQRankSum=0.000;QD=29.59;ReadPosRankSum=-2.382;SOR=0.688	GT:AD:DP:GQ:PL	2018-01-01	2018-01-01	2018-01-01	2018-01-01	2018-01-01	2018-01-01	2018-01-01	2018-01-01	2018-01-01	0/0	0/0	0/0	0/0	0/0	0/0	0/0	0/0	0/0	0/0	0/0	0/0	0/0	0/0	0/0	0/0	0/0	0/0	0/0	0/0	0/0	0/0	0/0	0/0	0/0	0/0	0/0
Chr01	4532495	.	T	G	6793.21	PASS	AC=18;AF=0.250;AN=72;BaseQRankSum=0.148;ClippingRankSum=0.000;DP=926;ExcessHet=0.0000;FS=0.696;InbreedingCoeff=0.9706;MLEAC=18;MLEAF=0.250;MQ=60.00;MQRankSum=0.000;QD=30.59;ReadPosRankSum=-0.020;SOR=0.761	GT:AD:DP:GQ:PL	2018-01-01	2018-01-01	2018-01-01	2018-01-01	2018-01-01	2018-01-01	2018-01-01	2018-01-01	2018-01-01	0/0	0/0	0/0	0/0	0/0	0/0	0/0	0/0	0/0	0/0	0/0	0/0	0/0	0/0	0/0	0/0	0/0	0/0	0/0	0/0	0/0	0/0	0/0	0/0	0/0	0/0	0/0
Chr01	4532552	.	A	C	7450.68	PASS	AC=18;AF=0.250;AN=72;BaseQRankSum=4.927;ClippingRankSum=0.000;DP=870;ExcessHet=0.0000;FS=0.647;InbreedingCoeff=0.9860;MLEAC=18;MLEAF=0.250;MQ=60.00;MQRankSum=0.000;QD=32.66;ReadPosRankSum=0.320;SOR=0.691	GT:AD:DP:GQ:PL	2018-01-01	2018-01-01	2018-01-01	2018-01-01	2018-01-01	2018-01-01	2018-01-01	2018-01-01	2018-01-01	0/0	0/0	0/0	0/0	0/0	0/0	0/0	0/0	0/0	0/0	0/0	0/0	0/0	0/0	0/0	0/0	0/0	0/0	0/0	0/0	0/0	0/0	0/0	0/0	0/0	0/0	0/0
Chr01	4614742	.	C	A	212.92	PASS	AC=12;AF=0.214;AN=56;BaseQRankSum=-0.089;ClippingRankSum=0.000;DP=65;ExcessHet=0.0000;FS=0.000;InbreedingCoeff=0.4745;MLEAC=8;MLEAF=0.143;MQ=60.00;MQRankSum=0.000;QD=30.71;ReadPosRankSum=0.465;SOR=1.504	GT:AD:DP:GQ:PL	2018-01-01	2018-01-01	2018-01-01	2018-01-01	2018-01-01	2018-01-01	./.	./.	./.	0/0	./.	0/0	0/0	0/0	0/0	0/0	0/0	./.	0/0	0/0	0/0	0/0	0/0	0/0	0/0	./.	./.	0/0	0/0	./.	0/0	0/0	0/0	0/0	0/0	0/0
Chr01	4615568	.	G	T	6855.18	PASS	AC=18;AF=0.250;AN=72;BaseQRankSum=2.078;ClippingRankSum=0.000;DP=915;ExcessHet=0.0000;FS=0.692;InbreedingCoeff=0.9979;MLEAC=18;MLEAF=0.250;MQ=60.00;MQRankSum=0.000;QD=33.25;ReadPosRankSum=1.222;SOR=0.612	GT:AD:DP:GQ:PL	2018-01-01	2018-01-01	2018-01-01	2018-01-01	2018-01-01	2018-01-01	2018-01-01	2018-01-01	2018-01-01	0/0	0/0	0/0	0/0	0/0	0/0	0/0	0/0	0/0	0/0	0/0	0/0	0/0	0/0	0/0	0/0	0/0	0/0	0/0	0/0	0/0	0/0	0/0	0/0	0/0	0/0	0/0
Chr01	4617792	.	G	A	3852.77	PASS	AC=18;AF=0.250;AN=72;BaseQRankSum=-0.265;ClippingRankSum=0.000;DP=604;ExcessHet=0.0000;FS=4.863;InbreedingCoeff=0.9768;MLEAC=17;MLEAF=0.236;MQ=60.00;MQRankSum=0.000;QD=33.42;ReadPosRankSum=2.680;SOR=0.636	GT:AD:DP:GQ:PL	2018-01-01	2018-01-01	2018-01-01	2018-01-01	2018-01-01	2018-01-01	2018-01-01	2018-01-01	2018-01-01	0/0	0/0	0/0	0/0	0/0	0/0	0/0	0/0	0/0	0/0	0/0	0/0	0/0	0/0	0/0	0/0	0/0	0/0	0/0	0/0	0/0	0/0	0/0	0/0	0/0	0/0	0/0
Chr01	4618073	.	A	C	4751.68	PASS	AC=18;AF=0.250;AN=72;BaseQRankSum=-2.620;ClippingRankSum=0.000;DP=580;ExcessHet=0.0000;FS=0.000;InbreedingCoeff=0.9843;MLEAC=18;MLEAF=0.250;MQ=60.00;MQRankSum=0.000;QD=32.55;ReadPosRankSum=2.044;SOR=0.647	GT:AD:DP:GQ:PL	2018-01-01	2018-01-01	2018-01-01	2018-01-01	2018-01-01	2018-01-01	2018-01-01	2018-01-01	2018-01-01	0/0	0/0	0/0	0/0	0/0	0/0	0/0	0/0	0/0	0/0	0/0	0/0	0/0	0/0	0/0	0/0	0/0	0/0	0/0	0/0	0/0	0/0	0/0	0/0	0/0	0/0	0/0
Chr01	4639482	.	C	T	494.14	PASS	AC=18;AF=0.250;AN=72;BaseQRankSum=-0.166;ClippingRankSum=0.000;DP=276;ExcessHet=0.0000;FS=1.731;InbreedingCoeff=0.7874;MLEAC=11;MLEAF=0.153;MQ=60.00;MQRankSum=0.000;QD=33.20;ReadPosRankSum=-1.482;SOR=0.289	GT:AD:DP:GQ:PL	2018-01-01	2018-01-01	2018-01-01	2018-01-01	2018-01-01	2018-01-01	2018-01-01	2018-01-01	2018-01-01	0/0	0/0	0/0	0/0	0/0	0/0	0/0	0/0	0/0	0/0	0/0	0/0	0/0	0/0	0/0	0/0	0/0	0/0	0/0	0/0	0/0	0/0	0/0	0/0	0/0	0/0	0/0
Chr01	4675318	.	C	G	4538.67	PASS	AC=18;AF=0.250;AN=72;BaseQRankSum=0.578;ClippingRankSum=0.000;DP=484;ExcessHet=0.0000;FS=7.580;InbreedingCoeff=0.9323;MLEAC=18;MLEAF=0.250;MQ=60.00;MQRankSum=0.000;QD=28.08;ReadPosRankSum=0.263;SOR=1.238	GT:AD:DP:GQ:PL	2018-01-01	2018-01-01	2018-01-01	2018-01-01	2018-01-01	2018-01-01	2018-01-01	2018-01-01	2018-01-01	0/0	0/0	0/0	0/0	0/0	0/0	0/0	0/0	0/0	0/0	0/0	0/0	0/0	0/0	0/0	0/0	0/0	0/0	0/0	0/0	0/0	0/0	0/0	0/0	0/0	0/0	0/0
Chr01	4676326	.	T	G	456.83	PASS	AC=12;AF=0.194;AN=62;BaseQRankSum=-0.005;ClippingRankSum=0.000;DP=102;ExcessHet=0.0000;FS=1.474;InbreedingCoeff=0.5940;MLEAC=9;MLEAF=0.145;MQ=60.00;MQRankSum=0.000;QD=27.05;ReadPosRankSum=-0.239;SOR=0.590	GT:AD:DP:GQ:PL	2018-01-01	./.	2018-01-01	./.	2018-01-01	./.	2018-01-01	2018-01-01	2018-01-01	0/0	0/0	0/0	./.	0/0	0/0	0/0	0/0	0/0	0/0	0/0	0/0	0/0	0/0	0/0	./.	0/0	0/0	0/0	0/0	0/0	0/0	0/0	0/0	0/0	0/0	0/0
Chr01	4676372	.	C	T	550.23	PASS	AC=16;AF=0.242;AN=66;BaseQRankSum=3.002;ClippingRankSum=0.000;DP=118;ExcessHet=0.0000;FS=2.096;InbreedingCoeff=0.6438;MLEAC=11;MLEAF=0.167;MQ=60.00;MQRankSum=0.000;QD=29.71;ReadPosRankSum=1.278;SOR=1.464	GT:AD:DP:GQ:PL	2018-01-01	2018-01-01	2018-01-01	2018-01-01	2018-01-01	2018-01-01	2018-01-01	2018-01-01	./.	0/0	0/0	0/0	./.	0/0	0/0	0/0	0/0	./.	0/0	0/0	0/0	0/0	0/0	0/0	0/0	0/0	0/0	0/0	0/0	0/0	0/0	0/0	0/0	0/0	0/0	0/0
Chr01	4676401	.	T	C	501.68	PASS	AC=16;AF=0.250;AN=64;BaseQRankSum=2.250;ClippingRankSum=0.000;DP=113;ExcessHet=0.0000;FS=0.000;InbreedingCoeff=0.6481;MLEAC=11;MLEAF=0.172;MQ=60.00;MQRankSum=0.000;QD=32.28;ReadPosRankSum=1.240;SOR=1.133	GT:AD:DP:GQ:PL	2018-01-01	2018-01-01	2018-01-01	2018-01-01	2018-01-01	2018-01-01	2018-01-01	2018-01-01	./.	0/0	0/0	0/0	./.	0/0	0/0	0/0	0/0	./.	0/0	0/0	0/0	0/0	0/0	0/0	0/0	0/0	./.	0/0	0/0	0/0	0/0	0/0	0/0	0/0	0/0	0/0
Chr01	4729599	.	C	T	5777.95	PASS	AC=18;AF=0.257;AN=70;BaseQRankSum=-4.216;ClippingRankSum=0.000;DP=380;ExcessHet=0.0000;FS=3.464;InbreedingCoeff=0.9458;MLEAC=18;MLEAF=0.257;MQ=60.00;MQRankSum=0.000;QD=32.61;ReadPosRankSum=-2.012;SOR=0.750	GT:AD:DP:GQ:PL	2018-01-01	2018-01-01	2018-01-01	2018-01-01	2018-01-01	2018-01-01	2018-01-01	2018-01-01	2018-01-01	0/0	0/0	0/0	0/0	0/0	0/0	0/0	0/0	./.	0/0	0/0	0/0	0/0	0/0	0/0	0/0	0/0	0/0	0/0	0/0	0/0	0/0	0/0	0/0	0/0	0/0	0/0
Chr01	4730601	.	C	T	5490.58	PASS	AC=18;AF=0.250;AN=72;BaseQRankSum=-0.513;ClippingRankSum=0.000;DP=422;ExcessHet=0.0000;FS=0.568;InbreedingCoeff=0.9823;MLEAC=18;MLEAF=0.250;MQ=60.00;MQRankSum=0.000;QD=25.85;ReadPosRankSum=-0.310;SOR=0.753	GT:AD:DP:GQ:PL	2018-01-01	2018-01-01	2018-01-01	2018-01-01	2018-01-01	2018-01-01	2018-01-01	2018-01-01	2018-01-01	0/0	0/0	0/0	0/0	0/0	0/0	0/0	0/0	0/0	0/0	0/0	0/0	0/0	0/0	0/0	0/0	0/0	0/0	0/0	0/0	0/0	0/0	0/0	0/0	0/0	0/0	0/0
Chr01	4730645	.	G	A	5532.25	PASS	AC=18;AF=0.250;AN=72;BaseQRankSum=-4.729;ClippingRankSum=0.000;DP=430;ExcessHet=0.0000;FS=0.559;InbreedingCoeff=0.9902;MLEAC=18;MLEAF=0.250;MQ=60.00;MQRankSum=0.000;QD=24.73;ReadPosRankSum=-0.387;SOR=0.696	GT:AD:DP:GQ:PL	2018-01-01	2018-01-01	2018-01-01	2018-01-01	2018-01-01	2018-01-01	2018-01-01	2018-01-01	2018-01-01	0/0	0/0	0/0	0/0	0/0	0/0	0/0	0/0	0/0	0/0	0/0	0/0	0/0	0/0	0/0	0/0	0/0	0/0	0/0	0/0	0/0	0/0	0/0	0/0	0/0	0/0	0/0
Chr01	4730744	.	C	T	6129.1	PASS	AC=18;AF=0.250;AN=72;BaseQRankSum=1.442;ClippingRankSum=0.000;DP=450;ExcessHet=0.0000;FS=2.733;InbreedingCoeff=0.9573;MLEAC=18;MLEAF=0.250;MQ=60.00;MQRankSum=0.000;QD=26.70;ReadPosRankSum=1.823;SOR=0.902	GT:AD:DP:GQ:PL	2018-01-01	2018-01-01	2018-01-01	2018-01-01	2018-01-01	2018-01-01	2018-01-01	2018-01-01	2018-01-01	0/0	0/0	0/0	0/0	0/0	0/0	0/0	0/0	0/0	0/0	0/0	0/0	0/0	0/0	0/0	0/0	0/0	0/0	0/0	0/0	0/0	0/0	0/0	0/0	0/0	0/0	0/0
Chr01	4731940	.	G	A	9768.58	PASS	AC=18;AF=0.250;AN=72;BaseQRankSum=2.772;ClippingRankSum=0.000;DP=598;ExcessHet=0.0000;FS=1.162;InbreedingCoeff=0.9819;MLEAC=18;MLEAF=0.250;MQ=60.00;MQRankSum=0.000;QD=26.42;ReadPosRankSum=2.423;SOR=0.824	GT:AD:DP:GQ:PL	2018-01-01	2018-01-01	2018-01-01	2018-01-01	2018-01-01	2018-01-01	2018-01-01	2018-01-01	2018-01-01	0/0	0/0	0/0	0/0	0/0	0/0	0/0	0/0	0/0	0/0	0/0	0/0	0/0	0/0	0/0	0/0	0/0	0/0	0/0	0/0	0/0	0/0	0/0	0/0	0/0	0/0	0/0
Chr01	4732188	.	G	T	3352.13	PASS	AC=18;AF=0.250;AN=72;BaseQRankSum=-0.144;ClippingRankSum=0.000;DP=224;ExcessHet=0.0000;FS=5.553;InbreedingCoeff=0.8543;MLEAC=19;MLEAF=0.264;MQ=60.00;MQRankSum=0.000;QD=28.09;ReadPosRankSum=1.970;SOR=0.421	GT:AD:DP:GQ:PL	2018-01-01	2018-01-01	2018-01-01	2018-01-01	2018-01-01	2018-01-01	2018-01-01	2018-01-01	2018-01-01	0/0	0/0	0/0	0/0	0/0	0/0	0/0	0/0	0/0	0/0	0/0	0/0	0/0	0/0	0/0	0/0	0/0	0/0	0/0	0/0	0/0	0/0	0/0	0/0	0/0	0/0	0/0
Chr01	4732590	.	T	C	2115.71	PASS	AC=18;AF=0.265;AN=68;BaseQRankSum=2.928;ClippingRankSum=0.000;DP=146;ExcessHet=0.0000;FS=4.233;InbreedingCoeff=0.7744;MLEAC=18;MLEAF=0.265;MQ=60.00;MQRankSum=0.000;QD=28.79;ReadPosRankSum=1.311;SOR=1.188	GT:AD:DP:GQ:PL	2018-01-01	2018-01-01	2018-01-01	2018-01-01	2018-01-01	2018-01-01	2018-01-01	2018-01-01	2018-01-01	0/0	0/0	0/0	0/0	0/0	0/0	0/0	0/0	0/0	0/0	0/0	0/0	0/0	0/0	0/0	0/0	0/0	./.	0/0	0/0	0/0	0/0	0/0	0/0	0/0	./.	0/0
Chr01	4732919	.	C	A	2247.62	PASS	AC=18;AF=0.265;AN=68;BaseQRankSum=1.623;ClippingRankSum=0.000;DP=142;ExcessHet=0.0000;FS=1.486;InbreedingCoeff=0.6836;MLEAC=18;MLEAF=0.265;MQ=60.00;MQRankSum=0.000;QD=34.62;ReadPosRankSum=1.069;SOR=0.717	GT:AD:DP:GQ:PL	2018-01-01	2018-01-01	2018-01-01	2018-01-01	2018-01-01	2018-01-01	2018-01-01	2018-01-01	2018-01-01	0/0	0/0	0/0	0/0	0/0	0/0	./.	0/0	./.	0/0	0/0	0/0	0/0	0/0	0/0	0/0	0/0	0/0	0/0	0/0	0/0	0/0	0/0	0/0	0/0	0/0	0/0
Chr01	4733102	.	G	A	3341.42	PASS	AC=18;AF=0.265;AN=68;BaseQRankSum=1.675;ClippingRankSum=0.000;DP=191;ExcessHet=0.0000;FS=1.151;InbreedingCoeff=0.8430;MLEAC=19;MLEAF=0.279;MQ=60.00;MQRankSum=0.000;QD=25.98;ReadPosRankSum=0.566;SOR=0.660	GT:AD:DP:GQ:PL	2018-01-01	2018-01-01	2018-01-01	2018-01-01	2018-01-01	2018-01-01	2018-01-01	2018-01-01	2018-01-01	0/0	0/0	0/0	0/0	0/0	0/0	0/0	0/0	./.	0/0	0/0	0/0	0/0	0/0	0/0	0/0	0/0	0/0	0/0	0/0	0/0	0/0	0/0	0/0	0/0	./.	0/0
Chr01	4733317	.	G	T	1858.85	PASS	AC=18;AF=0.265;AN=68;BaseQRankSum=0.282;ClippingRankSum=0.000;DP=113;ExcessHet=0.0000;FS=1.733;InbreedingCoeff=0.6611;MLEAC=19;MLEAF=0.279;MQ=60.00;MQRankSum=0.000;QD=32.82;ReadPosRankSum=-0.298;SOR=0.572	GT:AD:DP:GQ:PL	2018-01-01	2018-01-01	2018-01-01	2018-01-01	2018-01-01	2018-01-01	2018-01-01	2018-01-01	2018-01-01	0/0	0/0	0/0	0/0	0/0	0/0	0/0	0/0	0/0	0/0	0/0	0/0	0/0	0/0	0/0	0/0	0/0	./.	0/0	0/0	0/0	0/0	0/0	0/0	./.	0/0	0/0
Chr01	4733333	.	C	T	1775.52	PASS	AC=18;AF=0.273;AN=66;BaseQRankSum=-0.470;ClippingRankSum=0.000;DP=104;ExcessHet=0.0000;FS=0.000;InbreedingCoeff=0.6530;MLEAC=19;MLEAF=0.288;MQ=60.00;MQRankSum=0.000;QD=25.25;ReadPosRankSum=0.698;SOR=0.633	GT:AD:DP:GQ:PL	2018-01-01	2018-01-01	2018-01-01	2018-01-01	2018-01-01	2018-01-01	2018-01-01	2018-01-01	2018-01-01	0/0	0/0	0/0	0/0	0/0	0/0	0/0	0/0	./.	0/0	0/0	0/0	0/0	0/0	0/0	0/0	0/0	./.	0/0	0/0	0/0	0/0	0/0	0/0	./.	0/0	0/0
Chr01	4733416	.	T	G	1706.82	PASS	AC=16;AF=0.267;AN=60;BaseQRankSum=-0.208;ClippingRankSum=0.000;DP=92;ExcessHet=0.0000;FS=7.711;InbreedingCoeff=0.6149;MLEAC=18;MLEAF=0.300;MQ=60.00;MQRankSum=0.000;QD=31.59;ReadPosRankSum=-1.179;SOR=0.386	GT:AD:DP:GQ:PL	2018-01-01	2018-01-01	2018-01-01	2018-01-01	2018-01-01	2018-01-01	2018-01-01	./.	2018-01-01	0/0	0/0	0/0	0/0	0/0	./.	0/0	0/0	./.	0/0	0/0	0/0	./.	0/0	0/0	./.	./.	0/0	0/0	0/0	0/0	0/0	0/0	0/0	0/0	0/0	0/0
Chr01	4773298	.	T	C	3001.48	PASS	AC=18;AF=0.250;AN=72;BaseQRankSum=2.666;ClippingRankSum=0.000;DP=308;ExcessHet=0.0000;FS=1.029;InbreedingCoeff=0.8889;MLEAC=18;MLEAF=0.250;MQ=60.00;MQRankSum=0.000;QD=31.57;ReadPosRankSum=1.550;SOR=0.660	GT:AD:DP:GQ:PL	2018-01-01	2018-01-01	2018-01-01	2018-01-01	2018-01-01	2018-01-01	2018-01-01	2018-01-01	2018-01-01	0/0	0/0	0/0	0/0	0/0	0/0	0/0	0/0	0/0	0/0	0/0	0/0	0/0	0/0	0/0	0/0	0/0	0/0	0/0	0/0	0/0	0/0	0/0	0/0	0/0	0/0	0/0
Chr01	36881314	.	C	T	1299.02	PASS	AC=18;AF=0.257;AN=70;BaseQRankSum=1.098;ClippingRankSum=0.000;DP=138;ExcessHet=0.0000;FS=1.682;InbreedingCoeff=0.7121;MLEAC=17;MLEAF=0.243;MQ=60.00;MQRankSum=0.000;QD=33.43;ReadPosRankSum=0.149;SOR=0.522	GT:AD:DP:GQ:PL	2018-01-01	2018-01-01	2018-01-01	2018-01-01	2018-01-01	2018-01-01	2018-01-01	2018-01-01	2018-01-01	0/0	0/0	0/0	0/0	./.	0/0	0/0	0/0	0/0	0/0	0/0	0/0	0/0	0/0	0/0	0/0	0/0	0/0	0/0	0/0	0/0	0/0	0/0	0/0	0/0	0/0	0/0
Chr01	37198947	.	G	A	3607.16	PASS	AC=18;AF=0.250;AN=72;BaseQRankSum=0.802;ClippingRankSum=0.000;DP=586;ExcessHet=0.0000;FS=4.212;InbreedingCoeff=0.9885;MLEAC=18;MLEAF=0.250;MQ=60.00;MQRankSum=0.000;QD=34.55;ReadPosRankSum=-0.290;SOR=1.176	GT:AD:DP:GQ:PL	2018-01-01	2018-01-01	2018-01-01	2018-01-01	2018-01-01	2018-01-01	2018-01-01	2018-01-01	2018-01-01	0/0	0/0	0/0	0/0	0/0	0/0	0/0	0/0	0/0	0/0	0/0	0/0	0/0	0/0	0/0	0/0	0/0	0/0	0/0	0/0	0/0	0/0	0/0	0/0	0/0	0/0	0/0
Chr01	37201792	.	T	G	4582.3	PASS	AC=18;AF=0.250;AN=72;BaseQRankSum=3.429;ClippingRankSum=0.000;DP=781;ExcessHet=0.0000;FS=1.649;InbreedingCoeff=0.9846;MLEAC=18;MLEAF=0.250;MQ=60.00;MQRankSum=0.000;QD=25.95;ReadPosRankSum=2.199;SOR=0.723	GT:AD:DP:GQ:PL	2018-01-01	2018-01-01	2018-01-01	2018-01-01	2018-01-01	2018-01-01	2018-01-01	2018-01-01	2018-01-01	0/0	0/0	0/0	0/0	0/0	0/0	0/0	0/0	0/0	0/0	0/0	0/0	0/0	0/0	0/0	0/0	0/0	0/0	0/0	0/0	0/0	0/0	0/0	0/0	0/0	0/0	0/0
Chr01	37202289	.	T	C	3847.09	PASS	AC=17;AF=0.236;AN=72;BaseQRankSum=2.305;ClippingRankSum=0.000;DP=652;ExcessHet=0.0000;FS=3.806;InbreedingCoeff=0.9157;MLEAC=17;MLEAF=0.236;MQ=60.00;MQRankSum=0.000;QD=28.79;ReadPosRankSum=0.708;SOR=1.170	GT:AD:DP:GQ:PL	./.	2018-01-01	2018-01-01	2018-01-01	2018-01-01	2018-01-01	2018-01-01	2018-01-01	2018-01-01	0/0	0/0	0/0	0/0	0/0	0/0	0/0	0/0	0/0	0/0	0/0	0/0	0/0	0/0	0/0	0/0	0/0	0/0	0/0	0/0	0/0	0/0	0/0	0/0	0/0	0/0	0/0
Chr01	37232241	.	C	T	2100.66	PASS	AC=17;AF=0.236;AN=72;BaseQRankSum=-0.024;ClippingRankSum=0.000;DP=229;ExcessHet=0.0000;FS=0.770;InbreedingCoeff=0.7987;MLEAC=16;MLEAF=0.222;MQ=60.00;MQRankSum=0.000;QD=31.39;ReadPosRankSum=-0.376;SOR=0.604	GT:AD:DP:GQ:PL	2018-01-01	2018-01-01	./.	2018-01-01	2018-01-01	2018-01-01	2018-01-01	2018-01-01	2018-01-01	0/0	0/0	0/0	0/0	0/0	0/0	0/0	0/0	0/0	0/0	0/0	0/0	0/0	0/0	0/0	0/0	0/0	0/0	0/0	0/0	0/0	0/0	0/0	0/0	0/0	0/0	0/0
Chr01	37234784	.	A	G	4281.03	PASS	AC=18;AF=0.250;AN=72;BaseQRankSum=0.326;ClippingRankSum=0.000;DP=778;ExcessHet=0.0000;FS=3.979;InbreedingCoeff=0.9991;MLEAC=18;MLEAF=0.250;MQ=60.00;MQRankSum=0.000;QD=28.33;ReadPosRankSum=1.932;SOR=1.177	GT:AD:DP:GQ:PL	2018-01-01	2018-01-01	2018-01-01	2018-01-01	2018-01-01	2018-01-01	2018-01-01	2018-01-01	2018-01-01	0/0	0/0	0/0	0/0	0/0	0/0	0/0	0/0	0/0	0/0	0/0	0/0	0/0	0/0	0/0	0/0	0/0	0/0	0/0	0/0	0/0	0/0	0/0	0/0	0/0	0/0	0/0
Chr01	37329604	.	T	C	28714.7	PASS	AC=18;AF=0.250;AN=72;BaseQRankSum=-0.253;ClippingRankSum=0.000;DP=2712;ExcessHet=0.0000;FS=0.604;InbreedingCoeff=1.0000;MLEAC=18;MLEAF=0.250;MQ=60.00;MQRankSum=0.000;QD=35.34;ReadPosRankSum=2.619;SOR=0.761	GT:AD:DP:GQ:PL	2018-01-01	2018-01-01	2018-01-01	2018-01-01	2018-01-01	2018-01-01	2018-01-01	2018-01-01	2018-01-01	0/0	0/0	0/0	0/0	0/0	0/0	0/0	0/0	0/0	0/0	0/0	0/0	0/0	0/0	0/0	0/0	0/0	0/0	0/0	0/0	0/0	0/0	0/0	0/0	0/0	0/0	0/0
Chr01	37329975	.	C	T	3961.68	PASS	AC=18;AF=0.257;AN=70;BaseQRankSum=0.808;ClippingRankSum=0.000;DP=368;ExcessHet=0.0000;FS=21.134;InbreedingCoeff=0.9615;MLEAC=18;MLEAF=0.257;MQ=60.00;MQRankSum=0.000;QD=29.65;ReadPosRankSum=0.796;SOR=2.255	GT:AD:DP:GQ:PL	2018-01-01	2018-01-01	2018-01-01	2018-01-01	2018-01-01	2018-01-01	2018-01-01	2018-01-01	2018-01-01	0/0	0/0	0/0	0/0	0/0	0/0	0/0	0/0	./.	0/0	0/0	0/0	0/0	0/0	0/0	0/0	0/0	0/0	0/0	0/0	0/0	0/0	0/0	0/0	0/0	0/0	0/0
Chr01	37330633	.	C	T	666.39	PASS	AC=16;AF=0.250;AN=64;BaseQRankSum=-3.995;ClippingRankSum=0.000;DP=100;ExcessHet=0.0000;FS=14.213;InbreedingCoeff=0.5854;MLEAC=14;MLEAF=0.219;MQ=60.00;MQRankSum=0.000;QD=32.34;ReadPosRankSum=-1.705;SOR=2.030	GT:AD:DP:GQ:PL	2018-01-01	2018-01-01	2018-01-01	2018-01-01	2018-01-01	./.	2018-01-01	2018-01-01	2018-01-01	0/0	0/0	0/0	0/0	0/0	./.	0/0	0/0	0/0	0/0	0/0	0/0	0/0	0/0	./.	0/0	0/0	0/0	0/0	0/0	0/0	./.	0/0	0/0	0/0	0/0	0/0
Chr01	37334181	.	T	C	6934.34	PASS	AC=18;AF=0.250;AN=72;BaseQRankSum=4.890;ClippingRankSum=0.000;DP=707;ExcessHet=0.0000;FS=0.611;InbreedingCoeff=0.9909;MLEAC=18;MLEAF=0.250;MQ=60.00;MQRankSum=0.000;QD=29.08;ReadPosRankSum=-0.497;SOR=0.783	GT:AD:DP:GQ:PL	2018-01-01	2018-01-01	2018-01-01	2018-01-01	2018-01-01	2018-01-01	2018-01-01	2018-01-01	2018-01-01	0/0	0/0	0/0	0/0	0/0	0/0	0/0	0/0	0/0	0/0	0/0	0/0	0/0	0/0	0/0	0/0	0/0	0/0	0/0	0/0	0/0	0/0	0/0	0/0	0/0	0/0	0/0
Chr01	37334214	.	C	T	7593.19	PASS	AC=18;AF=0.250;AN=72;BaseQRankSum=-3.395;ClippingRankSum=0.000;DP=878;ExcessHet=0.0000;FS=0.633;InbreedingCoeff=0.9943;MLEAC=18;MLEAF=0.250;MQ=60.00;MQRankSum=0.000;QD=30.55;ReadPosRankSum=0.860;SOR=0.590	GT:AD:DP:GQ:PL	2018-01-01	2018-01-01	2018-01-01	2018-01-01	2018-01-01	2018-01-01	2018-01-01	2018-01-01	2018-01-01	0/0	0/0	0/0	0/0	0/0	0/0	0/0	0/0	0/0	0/0	0/0	0/0	0/0	0/0	0/0	0/0	0/0	0/0	0/0	0/0	0/0	0/0	0/0	0/0	0/0	0/0	0/0
Chr01	37334314	.	C	T	5643.05	PASS	AC=18;AF=0.250;AN=72;BaseQRankSum=-0.845;ClippingRankSum=0.000;DP=701;ExcessHet=0.0000;FS=1.405;InbreedingCoeff=0.9690;MLEAC=17;MLEAF=0.236;MQ=60.00;MQRankSum=0.000;QD=32.50;ReadPosRankSum=1.187;SOR=0.550	GT:AD:DP:GQ:PL	2018-01-01	2018-01-01	2018-01-01	2018-01-01	2018-01-01	2018-01-01	2018-01-01	2018-01-01	2018-01-01	0/0	0/0	0/0	0/0	0/0	0/0	0/0	0/0	0/0	0/0	0/0	0/0	0/0	0/0	0/0	0/0	0/0	0/0	0/0	0/0	0/0	0/0	0/0	0/0	0/0	0/0	0/0
Chr01	37577233	.	C	A	2305.73	PASS	AC=19;AF=0.264;AN=72;BaseQRankSum=0.742;ClippingRankSum=0.000;DP=271;ExcessHet=0.0000;FS=3.500;InbreedingCoeff=0.8517;MLEAC=18;MLEAF=0.250;MQ=60.00;MQRankSum=0.000;QD=27.05;ReadPosRankSum=-0.311;SOR=0.479	GT:AD:DP:GQ:PL	2018-01-01	2018-01-01	2018-01-01	2018-01-01	2018-01-01	2018-01-01	2018-01-01	2018-01-01	2018-01-01	0/0	0/0	0/0	0/0	0/0	0/0	0/0	0/0	0/0	0/0	0/0	0/0	0/0	0/0	0/0	0/0	0/0	./.	0/0	0/0	0/0	0/0	0/0	0/0	0/0	0/0	0/0
Chr01	37577846	.	A	G	1904.04	PASS	AC=18;AF=0.250;AN=72;BaseQRankSum=0.630;ClippingRankSum=0.000;DP=265;ExcessHet=0.0000;FS=2.927;InbreedingCoeff=0.9065;MLEAC=16;MLEAF=0.222;MQ=60.00;MQRankSum=0.000;QD=27.76;ReadPosRankSum=0.470;SOR=0.800	GT:AD:DP:GQ:PL	2018-01-01	2018-01-01	2018-01-01	2018-01-01	2018-01-01	2018-01-01	2018-01-01	2018-01-01	2018-01-01	0/0	0/0	0/0	0/0	0/0	0/0	0/0	0/0	0/0	0/0	0/0	0/0	0/0	0/0	0/0	0/0	0/0	0/0	0/0	0/0	0/0	0/0	0/0	0/0	0/0	0/0	0/0
Chr01	37613009	.	C	T	533.32	PASS	AC=12;AF=0.182;AN=66;BaseQRankSum=0.256;ClippingRankSum=0.000;DP=129;ExcessHet=0.0000;FS=0.000;InbreedingCoeff=0.6472;MLEAC=9;MLEAF=0.136;MQ=60.00;MQRankSum=0.000;QD=25.43;ReadPosRankSum=-0.758;SOR=0.978	GT:AD:DP:GQ:PL	2018-01-01	./.	2018-01-01	2018-01-01	2018-01-01	2018-01-01	./.	./.	2018-01-01	0/0	0/0	0/0	0/0	0/0	0/0	0/0	0/0	0/0	0/0	0/0	0/0	0/0	0/0	0/0	0/0	0/0	0/0	0/0	0/0	0/0	0/0	0/0	0/0	0/0	0/0	0/0
Chr01	37613438	.	C	A	636.89	PASS	AC=12;AF=0.188;AN=64;BaseQRankSum=1.488;ClippingRankSum=0.000;DP=107;ExcessHet=0.0000;FS=7.351;InbreedingCoeff=0.5849;MLEAC=10;MLEAF=0.156;MQ=60.00;MQRankSum=0.000;QD=32.34;ReadPosRankSum=1.246;SOR=0.355	GT:AD:DP:GQ:PL	2018-01-01	2018-01-01	2018-01-01	./.	2018-01-01	2018-01-01	./.	./.	2018-01-01	0/0	0/0	0/0	0/0	0/0	0/0	0/0	0/0	./.	0/0	0/0	0/0	0/0	0/0	0/0	0/0	0/0	0/0	0/0	0/0	0/0	0/0	0/0	0/0	0/0	0/0	0/0
Chr01	37614043	.	T	C	473.41	PASS	AC=12;AF=0.194;AN=62;BaseQRankSum=0.665;ClippingRankSum=0.000;DP=101;ExcessHet=0.0000;FS=0.000;InbreedingCoeff=0.6031;MLEAC=9;MLEAF=0.145;MQ=60.00;MQRankSum=0.000;QD=32.08;ReadPosRankSum=1.613;SOR=1.104	GT:AD:DP:GQ:PL	2018-01-01	./.	./.	2018-01-01	2018-01-01	2018-01-01	2018-01-01	./.	2018-01-01	0/0	0/0	0/0	0/0	0/0	0/0	0/0	0/0	0/0	0/0	0/0	0/0	0/0	0/0	0/0	0/0	0/0	./.	0/0	0/0	0/0	./.	0/0	0/0	0/0	0/0	0/0
Chr01	37698395	.	A	T	1533.92	PASS	AC=18;AF=0.257;AN=70;BaseQRankSum=1.577;ClippingRankSum=0.000;DP=201;ExcessHet=0.0000;FS=5.048;InbreedingCoeff=0.8755;MLEAC=15;MLEAF=0.214;MQ=60.00;MQRankSum=0.000;QD=37.00;ReadPosRankSum=-0.017;SOR=1.410	GT:AD:DP:GQ:PL	2018-01-01	2018-01-01	2018-01-01	2018-01-01	2018-01-01	2018-01-01	2018-01-01	2018-01-01	2018-01-01	0/0	0/0	0/0	0/0	0/0	0/0	0/0	0/0	./.	0/0	0/0	0/0	0/0	0/0	0/0	0/0	0/0	0/0	0/0	0/0	0/0	0/0	0/0	0/0	0/0	0/0	0/0
Chr01	37698413	.	C	T	2510.32	PASS	AC=18;AF=0.250;AN=72;BaseQRankSum=2.198;ClippingRankSum=0.000;DP=335;ExcessHet=0.0000;FS=25.644;InbreedingCoeff=0.9463;MLEAC=17;MLEAF=0.236;MQ=60.00;MQRankSum=0.000;QD=31.24;ReadPosRankSum=-0.714;SOR=2.257	GT:AD:DP:GQ:PL	2018-01-01	2018-01-01	2018-01-01	2018-01-01	2018-01-01	2018-01-01	2018-01-01	2018-01-01	2018-01-01	0/0	0/0	0/0	0/0	0/0	0/0	0/0	0/0	0/0	0/0	0/0	0/0	0/0	0/0	0/0	0/0	0/0	0/0	0/0	0/0	0/0	0/0	0/0	0/0	0/0	0/0	0/0
Chr01	37698460	.	C	T	3933.92	PASS	AC=18;AF=0.250;AN=72;BaseQRankSum=0.789;ClippingRankSum=0.000;DP=475;ExcessHet=0.0000;FS=11.440;InbreedingCoeff=0.9848;MLEAC=18;MLEAF=0.250;MQ=60.00;MQRankSum=0.000;QD=31.20;ReadPosRankSum=1.234;SOR=1.616	GT:AD:DP:GQ:PL	2018-01-01	2018-01-01	2018-01-01	2018-01-01	2018-01-01	2018-01-01	2018-01-01	2018-01-01	2018-01-01	0/0	0/0	0/0	0/0	0/0	0/0	0/0	0/0	0/0	0/0	0/0	0/0	0/0	0/0	0/0	0/0	0/0	0/0	0/0	0/0	0/0	0/0	0/0	0/0	0/0	0/0	0/0
Chr01	37698489	.	A	T	4826.44	PASS	AC=19;AF=0.264;AN=72;BaseQRankSum=-3.832;ClippingRankSum=0.000;DP=550;ExcessHet=0.0000;FS=2.167;InbreedingCoeff=0.9246;MLEAC=19;MLEAF=0.264;MQ=60.00;MQRankSum=0.000;QD=34.41;ReadPosRankSum=-0.591;SOR=0.958	GT:AD:DP:GQ:PL	2018-01-01	2018-01-01	2018-01-01	2018-01-01	2018-01-01	2018-01-01	2018-01-01	2018-01-01	2018-01-01	0/0	0/0	0/0	0/0	0/0	0/0	0/0	0/0	0/0	0/0	0/0	0/0	0/0	0/0	0/0	./.	0/0	0/0	0/0	0/0	0/0	0/0	0/0	0/0	0/0	0/0	0/0
Chr01	37716065	.	G	A	385.39	PASS	AC=12;AF=0.200;AN=60;BaseQRankSum=1.329;ClippingRankSum=0.000;DP=69;ExcessHet=0.0000;FS=0.000;InbreedingCoeff=0.4591;MLEAC=10;MLEAF=0.167;MQ=60.00;MQRankSum=0.000;QD=32.01;ReadPosRankSum=0.356;SOR=1.276	GT:AD:DP:GQ:PL	2018-01-01	./.	2018-01-01	2018-01-01	2018-01-01	2018-01-01	2018-01-01	./.	./.	0/0	0/0	0/0	0/0	0/0	0/0	0/0	0/0	0/0	0/0	0/0	0/0	0/0	./.	0/0	0/0	0/0	0/0	0/0	./.	0/0	0/0	0/0	0/0	0/0	0/0	./.
Chr01	37716604	.	C	T	3520.9	PASS	AC=18;AF=0.250;AN=72;BaseQRankSum=-2.715;ClippingRankSum=0.000;DP=880;ExcessHet=0.0000;FS=0.916;InbreedingCoeff=0.9835;MLEAC=17;MLEAF=0.236;MQ=60.00;MQRankSum=0.000;QD=27.50;ReadPosRankSum=0.889;SOR=0.860	GT:AD:DP:GQ:PL	2018-01-01	2018-01-01	2018-01-01	2018-01-01	2018-01-01	2018-01-01	2018-01-01	2018-01-01	2018-01-01	0/0	0/0	0/0	0/0	0/0	0/0	0/0	0/0	0/0	0/0	0/0	0/0	0/0	0/0	0/0	0/0	0/0	0/0	0/0	0/0	0/0	0/0	0/0	0/0	0/0	0/0	0/0
Chr01	37717028	.	T	G	2393.21	PASS	AC=18;AF=0.250;AN=72;BaseQRankSum=-0.486;ClippingRankSum=0.000;DP=199;ExcessHet=0.0000;FS=2.080;InbreedingCoeff=0.8379;MLEAC=18;MLEAF=0.250;MQ=60.00;MQRankSum=0.000;QD=29.22;ReadPosRankSum=1.376;SOR=0.491	GT:AD:DP:GQ:PL	2018-01-01	2018-01-01	2018-01-01	2018-01-01	2018-01-01	2018-01-01	2018-01-01	2018-01-01	2018-01-01	0/0	0/0	0/0	0/0	0/0	0/0	0/0	0/0	0/0	0/0	0/0	0/0	0/0	0/0	0/0	0/0	0/0	0/0	0/0	0/0	0/0	0/0	0/0	0/0	0/0	0/0	0/0
Chr01	37717399	.	G	T	725.3	PASS	AC=12;AF=0.231;AN=52;BaseQRankSum=-0.729;ClippingRankSum=0.000;DP=46;ExcessHet=0.0000;FS=2.447;InbreedingCoeff=0.4055;MLEAC=14;MLEAF=0.269;MQ=60.00;MQRankSum=0.000;QD=29.46;ReadPosRankSum=-1.443;SOR=1.096	GT:AD:DP:GQ:PL	2018-01-01	2018-01-01	2018-01-01	./.	2018-01-01	2018-01-01	./.	./.	2018-01-01	0/0	0/0	0/0	./.	0/0	0/0	./.	0/0	./.	0/0	0/0	0/0	0/0	0/0	./.	0/0	0/0	./.	0/0	0/0	0/0	0/0	0/0	./.	0/0	0/0	./.
Chr01	37718749	.	C	T	598.22	PASS	AC=12;AF=0.240;AN=50;BaseQRankSum=-0.347;ClippingRankSum=0.000;DP=51;ExcessHet=0.0000;FS=3.682;InbreedingCoeff=0.4796;MLEAC=12;MLEAF=0.240;MQ=60.00;MQRankSum=0.000;QD=23.78;ReadPosRankSum=-0.107;SOR=0.646	GT:AD:DP:GQ:PL	2018-01-01	./.	2018-01-01	2018-01-01	2018-01-01	2018-01-01	2018-01-01	./.	./.	0/0	./.	0/0	0/0	0/0	0/0	./.	0/0	./.	0/0	0/0	0/0	0/0	./.	0/0	0/0	./.	./.	0/0	0/0	0/0	./.	0/0	0/0	0/0	0/0	./.
Chr01	37738386	.	C	T	4990.71	PASS	AC=18;AF=0.250;AN=72;BaseQRankSum=1.218;ClippingRankSum=0.000;DP=591;ExcessHet=0.0000;FS=8.057;InbreedingCoeff=0.9666;MLEAC=17;MLEAF=0.236;MQ=60.00;MQRankSum=0.000;QD=27.53;ReadPosRankSum=0.568;SOR=1.004	GT:AD:DP:GQ:PL	2018-01-01	2018-01-01	2018-01-01	2018-01-01	2018-01-01	2018-01-01	2018-01-01	2018-01-01	2018-01-01	0/0	0/0	0/0	0/0	0/0	0/0	0/0	0/0	0/0	0/0	0/0	0/0	0/0	0/0	0/0	0/0	0/0	0/0	0/0	0/0	0/0	0/0	0/0	0/0	0/0	0/0	0/0
Chr01	37738871	.	C	T	6459.58	PASS	AC=18;AF=0.250;AN=72;BaseQRankSum=1.612;ClippingRankSum=0.000;DP=725;ExcessHet=0.0000;FS=3.204;InbreedingCoeff=0.9956;MLEAC=18;MLEAF=0.250;MQ=60.00;MQRankSum=0.000;QD=26.61;ReadPosRankSum=0.703;SOR=1.033	GT:AD:DP:GQ:PL	2018-01-01	2018-01-01	2018-01-01	2018-01-01	2018-01-01	2018-01-01	2018-01-01	2018-01-01	2018-01-01	0/0	0/0	0/0	0/0	0/0	0/0	0/0	0/0	0/0	0/0	0/0	0/0	0/0	0/0	0/0	0/0	0/0	0/0	0/0	0/0	0/0	0/0	0/0	0/0	0/0	0/0	0/0
Chr01	38607302	.	T	C	3045.48	PASS	AC=18;AF=0.257;AN=70;BaseQRankSum=-1.250;ClippingRankSum=0.000;DP=195;ExcessHet=0.0000;FS=0.547;InbreedingCoeff=0.8184;MLEAC=19;MLEAF=0.271;MQ=60.00;MQRankSum=0.000;QD=26.11;ReadPosRankSum=1.048;SOR=0.640	GT:AD:DP:GQ:PL	2018-01-01	2018-01-01	2018-01-01	2018-01-01	2018-01-01	2018-01-01	2018-01-01	2018-01-01	2018-01-01	0/0	0/0	0/0	0/0	0/0	0/0	0/0	0/0	0/0	0/0	0/0	0/0	0/0	0/0	0/0	0/0	0/0	./.	0/0	0/0	0/0	0/0	0/0	0/0	0/0	0/0	0/0
Chr01	38609911	.	A	C	1430.84	PASS	AC=18;AF=0.257;AN=70;BaseQRankSum=0.446;ClippingRankSum=0.000;DP=119;ExcessHet=0.0000;FS=0.793;InbreedingCoeff=0.6588;MLEAC=18;MLEAF=0.257;MQ=60.00;MQRankSum=0.000;QD=26.49;ReadPosRankSum=0.616;SOR=1.010	GT:AD:DP:GQ:PL	2018-01-01	2018-01-01	2018-01-01	2018-01-01	2018-01-01	2018-01-01	2018-01-01	2018-01-01	2018-01-01	0/0	./.	0/0	0/0	0/0	0/0	0/0	0/0	0/0	0/0	0/0	0/0	0/0	0/0	0/0	0/0	0/0	0/0	0/0	0/0	0/0	0/0	0/0	0/0	0/0	0/0	0/0
Chr01	38610062	.	G	A	746.4	PASS	AC=16;AF=0.276;AN=58;BaseQRankSum=0.392;ClippingRankSum=0.000;DP=84;ExcessHet=0.0000;FS=3.167;InbreedingCoeff=0.5865;MLEAC=14;MLEAF=0.241;MQ=60.00;MQRankSum=0.000;QD=33.34;ReadPosRankSum=1.445;SOR=0.917	GT:AD:DP:GQ:PL	2018-01-01	2018-01-01	2018-01-01	./.	2018-01-01	2018-01-01	2018-01-01	2018-01-01	2018-01-01	0/0	./.	0/0	0/0	./.	0/0	0/0	0/0	0/0	0/0	0/0	0/0	0/0	0/0	0/0	0/0	0/0	./.	0/0	0/0	0/0	0/0	0/0	./.	0/0	./.	./.
Chr01	38610343	.	T	C	1355.14	PASS	AC=18;AF=0.273;AN=66;BaseQRankSum=1.330;ClippingRankSum=0.000;DP=86;ExcessHet=0.0000;FS=0.000;InbreedingCoeff=0.5753;MLEAC=20;MLEAF=0.303;MQ=60.00;MQRankSum=0.000;QD=37.82;ReadPosRankSum=-1.347;SOR=0.582	GT:AD:DP:GQ:PL	2018-01-01	2018-01-01	2018-01-01	2018-01-01	2018-01-01	2018-01-01	2018-01-01	2018-01-01	2018-01-01	0/0	0/0	0/0	0/0	0/0	0/0	./.	0/0	0/0	./.	0/0	0/0	0/0	0/0	0/0	0/0	0/0	0/0	./.	0/0	0/0	0/0	0/0	0/0	0/0	0/0	0/0
Chr01	38675062	.	T	A	764.87	PASS	AC=17;AF=0.250;AN=68;BaseQRankSum=-0.391;ClippingRankSum=0.000;DP=148;ExcessHet=0.0000;FS=0.000;InbreedingCoeff=0.6288;MLEAC=13;MLEAF=0.191;MQ=60.00;MQRankSum=0.000;QD=32.20;ReadPosRankSum=-0.766;SOR=0.895	GT:AD:DP:GQ:PL	2018-01-01	2018-01-01	2018-01-01	2018-01-01	2018-01-01	2018-01-01	2018-01-01	./.	2018-01-01	0/0	0/0	0/0	./.	0/0	0/0	0/0	0/0	0/0	0/0	0/0	0/0	0/0	0/0	0/0	0/0	0/0	./.	0/0	0/0	0/0	0/0	0/0	0/0	0/0	0/0	0/0
Chr01	38675343	.	C	T	1176	PASS	AC=17;AF=0.258;AN=66;BaseQRankSum=1.085;ClippingRankSum=0.000;DP=118;ExcessHet=0.0000;FS=3.010;InbreedingCoeff=0.6059;MLEAC=16;MLEAF=0.242;MQ=60.00;MQRankSum=0.000;QD=27.89;ReadPosRankSum=0.601;SOR=0.789	GT:AD:DP:GQ:PL	2018-01-01	./.	2018-01-01	2018-01-01	2018-01-01	2018-01-01	2018-01-01	2018-01-01	2018-01-01	0/0	0/0	0/0	0/0	0/0	0/0	0/0	0/0	0/0	0/0	0/0	0/0	0/0	./.	0/0	0/0	0/0	./.	0/0	./.	0/0	0/0	0/0	0/0	0/0	0/0	0/0
Chr01	39688109	.	C	T	685.07	PASS	AC=14;AF=0.250;AN=56;BaseQRankSum=-0.175;ClippingRankSum=0.000;DP=96;ExcessHet=0.0000;FS=9.385;InbreedingCoeff=0.6634;MLEAC=11;MLEAF=0.196;MQ=60.00;MQRankSum=0.000;QD=28.69;ReadPosRankSum=0.642;SOR=1.696	GT:AD:DP:GQ:PL	2018-01-01	2018-01-01	2018-01-01	2018-01-01	2018-01-01	./.	./.	2018-01-01	2018-01-01	0/0	./.	0/0	0/0	0/0	0/0	./.	0/0	0/0	0/0	0/0	0/0	0/0	0/0	0/0	0/0	0/0	./.	./.	0/0	0/0	0/0	0/0	0/0	0/0	./.	./.
Chr01	39766170	.	A	G	4715.62	PASS	AC=18;AF=0.250;AN=72;BaseQRankSum=2.142;ClippingRankSum=0.000;DP=506;ExcessHet=0.0000;FS=5.249;InbreedingCoeff=0.9679;MLEAC=18;MLEAF=0.250;MQ=60.00;MQRankSum=0.000;QD=25.46;ReadPosRankSum=1.785;SOR=0.380	GT:AD:DP:GQ:PL	2018-01-01	2018-01-01	2018-01-01	2018-01-01	2018-01-01	2018-01-01	2018-01-01	2018-01-01	2018-01-01	0/0	0/0	0/0	0/0	0/0	0/0	0/0	0/0	0/0	0/0	0/0	0/0	0/0	0/0	0/0	0/0	0/0	0/0	0/0	0/0	0/0	0/0	0/0	0/0	0/0	0/0	0/0
Chr01	39768210	.	A	T	4867.2	PASS	AC=18;AF=0.250;AN=72;BaseQRankSum=1.932;ClippingRankSum=0.000;DP=470;ExcessHet=0.0000;FS=0.627;InbreedingCoeff=0.9378;MLEAC=17;MLEAF=0.236;MQ=60.00;MQRankSum=0.000;QD=28.54;ReadPosRankSum=0.895;SOR=0.782	GT:AD:DP:GQ:PL	2018-01-01	2018-01-01	2018-01-01	2018-01-01	2018-01-01	2018-01-01	2018-01-01	2018-01-01	2018-01-01	0/0	0/0	0/0	0/0	0/0	0/0	0/0	0/0	0/0	0/0	0/0	0/0	0/0	0/0	0/0	0/0	0/0	0/0	0/0	0/0	0/0	0/0	0/0	0/0	0/0	0/0	0/0
Chr01	39769783	.	G	A	4965.17	PASS	AC=18;AF=0.250;AN=72;BaseQRankSum=-1.384;ClippingRankSum=0.000;DP=463;ExcessHet=0.0000;FS=2.051;InbreedingCoeff=0.9940;MLEAC=18;MLEAF=0.250;MQ=60.00;MQRankSum=0.000;QD=25.94;ReadPosRankSum=-0.378;SOR=0.901	GT:AD:DP:GQ:PL	2018-01-01	2018-01-01	2018-01-01	2018-01-01	2018-01-01	2018-01-01	2018-01-01	2018-01-01	2018-01-01	0/0	0/0	0/0	0/0	0/0	0/0	0/0	0/0	0/0	0/0	0/0	0/0	0/0	0/0	0/0	0/0	0/0	0/0	0/0	0/0	0/0	0/0	0/0	0/0	0/0	0/0	0/0
Chr01	40072545	.	T	A	7492.08	PASS	AC=18;AF=0.250;AN=72;BaseQRankSum=2.424;ClippingRankSum=0.000;DP=518;ExcessHet=0.0000;FS=5.309;InbreedingCoeff=0.9738;MLEAC=18;MLEAF=0.250;MQ=60.00;MQRankSum=0.000;QD=30.63;ReadPosRankSum=2.424;SOR=0.496	GT:AD:DP:GQ:PL	2018-01-01	2018-01-01	2018-01-01	2018-01-01	2018-01-01	2018-01-01	2018-01-01	2018-01-01	2018-01-01	0/0	0/0	0/0	0/0	0/0	0/0	0/0	0/0	0/0	0/0	0/0	0/0	0/0	0/0	0/0	0/0	0/0	0/0	0/0	0/0	0/0	0/0	0/0	0/0	0/0	0/0	0/0
Chr01	40074481	.	T	C	7048.81	PASS	AC=18;AF=0.250;AN=72;BaseQRankSum=-0.145;ClippingRankSum=0.000;DP=640;ExcessHet=0.0000;FS=1.958;InbreedingCoeff=0.9954;MLEAC=18;MLEAF=0.250;MQ=60.00;MQRankSum=0.000;QD=25.75;ReadPosRankSum=1.448;SOR=0.846	GT:AD:DP:GQ:PL	2018-01-01	2018-01-01	2018-01-01	2018-01-01	2018-01-01	2018-01-01	2018-01-01	2018-01-01	2018-01-01	0/0	0/0	0/0	0/0	0/0	0/0	0/0	0/0	0/0	0/0	0/0	0/0	0/0	0/0	0/0	0/0	0/0	0/0	0/0	0/0	0/0	0/0	0/0	0/0	0/0	0/0	0/0
Chr01	40074646	.	G	A	3198.81	PASS	AC=18;AF=0.250;AN=72;BaseQRankSum=0.988;ClippingRankSum=0.000;DP=320;ExcessHet=0.0000;FS=0.000;InbreedingCoeff=0.9254;MLEAC=17;MLEAF=0.236;MQ=60.00;MQRankSum=0.000;QD=29.84;ReadPosRankSum=-1.257;SOR=0.718	GT:AD:DP:GQ:PL	2018-01-01	2018-01-01	2018-01-01	2018-01-01	2018-01-01	2018-01-01	2018-01-01	2018-01-01	2018-01-01	0/0	0/0	0/0	0/0	0/0	0/0	0/0	0/0	0/0	0/0	0/0	0/0	0/0	0/0	0/0	0/0	0/0	0/0	0/0	0/0	0/0	0/0	0/0	0/0	0/0	0/0	0/0
Chr01	40084039	.	C	T	223.23	PASS	AC=12;AF=0.207;AN=58;BaseQRankSum=1.026;ClippingRankSum=0.000;DP=47;ExcessHet=0.0000;FS=0.000;InbreedingCoeff=0.3413;MLEAC=10;MLEAF=0.172;MQ=60.00;MQRankSum=0.000;QD=32.22;ReadPosRankSum=0.542;SOR=2.550	GT:AD:DP:GQ:PL	./.	2018-01-01	2018-01-01	./.	2018-01-01	./.	2018-01-01	2018-01-01	2018-01-01	0/0	0/0	0/0	0/0	0/0	0/0	0/0	0/0	0/0	0/0	0/0	0/0	./.	0/0	./.	0/0	0/0	./.	0/0	0/0	0/0	0/0	0/0	0/0	./.	0/0	0/0
Chr01	40084050	.	G	A	296.43	PASS	AC=14;AF=0.233;AN=60;BaseQRankSum=0.713;ClippingRankSum=0.000;DP=58;ExcessHet=0.0000;FS=0.000;InbreedingCoeff=0.4232;MLEAC=11;MLEAF=0.183;MQ=60.00;MQRankSum=0.000;QD=28.03;ReadPosRankSum=1.016;SOR=2.028	GT:AD:DP:GQ:PL	2018-01-01	2018-01-01	2018-01-01	./.	2018-01-01	./.	2018-01-01	2018-01-01	2018-01-01	0/0	0/0	0/0	0/0	0/0	0/0	0/0	0/0	0/0	0/0	0/0	0/0	./.	0/0	./.	0/0	0/0	./.	0/0	0/0	0/0	0/0	0/0	0/0	./.	0/0	0/0
Chr01	40630406	.	T	A	1372.06	PASS	AC=14;AF=0.212;AN=66;BaseQRankSum=-0.114;ClippingRankSum=0.000;DP=115;ExcessHet=0.0000;FS=4.344;InbreedingCoeff=0.6318;MLEAC=15;MLEAF=0.227;MQ=60.00;MQRankSum=0.000;QD=29.50;ReadPosRankSum=-0.954;SOR=1.379	GT:AD:DP:GQ:PL	2018-01-01	./.	2018-01-01	2018-01-01	2018-01-01	2018-01-01	2018-01-01	2018-01-01	./.	0/0	0/0	0/0	0/0	0/0	0/0	0/0	0/0	0/0	0/0	0/0	0/0	0/0	0/0	0/0	0/0	0/0	0/0	0/0	0/0	0/0	0/0	0/0	0/0	./.	0/0	0/0
Chr01	40632179	.	G	A	1716.95	PASS	AC=18;AF=0.250;AN=72;BaseQRankSum=-0.797;ClippingRankSum=0.000;DP=154;ExcessHet=0.0000;FS=2.421;InbreedingCoeff=0.7461;MLEAC=17;MLEAF=0.236;MQ=60.00;MQRankSum=0.000;QD=23.34;ReadPosRankSum=-0.524;SOR=0.915	GT:AD:DP:GQ:PL	2018-01-01	2018-01-01	2018-01-01	2018-01-01	2018-01-01	2018-01-01	2018-01-01	2018-01-01	2018-01-01	0/0	0/0	0/0	0/0	0/0	0/0	0/0	0/0	0/0	0/0	0/0	0/0	0/0	0/0	0/0	0/0	0/0	0/0	0/0	0/0	0/0	0/0	0/0	0/0	0/0	0/0	0/0
Chr01	40633120	.	A	T	664.88	PASS	AC=16;AF=0.276;AN=58;BaseQRankSum=0.293;ClippingRankSum=0.000;DP=65;ExcessHet=0.0000;FS=1.639;InbreedingCoeff=0.5246;MLEAC=15;MLEAF=0.259;MQ=60.00;MQRankSum=0.000;QD=29.54;ReadPosRankSum=-0.487;SOR=1.070	GT:AD:DP:GQ:PL	2018-01-01	./.	2018-01-01	2018-01-01	2018-01-01	2018-01-01	2018-01-01	2018-01-01	2018-01-01	./.	0/0	0/0	./.	./.	0/0	0/0	0/0	0/0	0/0	0/0	0/0	0/0	0/0	0/0	0/0	0/0	./.	0/0	0/0	0/0	./.	0/0	0/0	0/0	0/0	./.
Chr01	40634737	.	C	T	2829.72	PASS	AC=18;AF=0.250;AN=72;BaseQRankSum=-0.739;ClippingRankSum=0.000;DP=233;ExcessHet=0.0000;FS=5.216;InbreedingCoeff=0.8827;MLEAC=18;MLEAF=0.250;MQ=60.00;MQRankSum=0.000;QD=28.86;ReadPosRankSum=-0.220;SOR=0.656	GT:AD:DP:GQ:PL	2018-01-01	2018-01-01	2018-01-01	2018-01-01	2018-01-01	2018-01-01	2018-01-01	2018-01-01	2018-01-01	0/0	0/0	0/0	0/0	0/0	0/0	0/0	0/0	0/0	0/0	0/0	0/0	0/0	0/0	0/0	0/0	0/0	0/0	0/0	0/0	0/0	0/0	0/0	0/0	0/0	0/0	0/0
Chr01	40634749	.	A	G	2600.34	PASS	AC=18;AF=0.250;AN=72;BaseQRankSum=0.915;ClippingRankSum=0.000;DP=221;ExcessHet=0.0000;FS=5.526;InbreedingCoeff=0.8582;MLEAC=18;MLEAF=0.250;MQ=60.00;MQRankSum=0.000;QD=28.09;ReadPosRankSum=-0.152;SOR=0.346	GT:AD:DP:GQ:PL	2018-01-01	2018-01-01	2018-01-01	2018-01-01	2018-01-01	2018-01-01	2018-01-01	2018-01-01	2018-01-01	0/0	0/0	0/0	0/0	0/0	0/0	0/0	0/0	0/0	0/0	0/0	0/0	0/0	0/0	0/0	0/0	0/0	0/0	0/0	0/0	0/0	0/0	0/0	0/0	0/0	0/0	0/0
Chr01	40634800	.	G	A	1859.46	PASS	AC=16;AF=0.229;AN=70;BaseQRankSum=0.059;ClippingRankSum=0.000;DP=178;ExcessHet=0.0000;FS=2.209;InbreedingCoeff=0.7721;MLEAC=16;MLEAF=0.229;MQ=60.00;MQRankSum=0.000;QD=33.87;ReadPosRankSum=0.484;SOR=0.550	GT:AD:DP:GQ:PL	2018-01-01	2018-01-01	2018-01-01	./.	2018-01-01	2018-01-01	2018-01-01	2018-01-01	2018-01-01	0/0	0/0	0/0	0/0	0/0	0/0	0/0	0/0	0/0	0/0	0/0	0/0	0/0	0/0	0/0	0/0	0/0	0/0	0/0	0/0	0/0	0/0	0/0	0/0	0/0	0/0	0/0
Chr01	40807385	.	C	G	386.35	PASS	AC=16;AF=0.258;AN=62;BaseQRankSum=-1.818;ClippingRankSum=0.000;DP=46;ExcessHet=0.0000;FS=0.000;InbreedingCoeff=0.3631;MLEAC=15;MLEAF=0.242;MQ=60.00;MQRankSum=0.000;QD=28.79;ReadPosRankSum=-0.396;SOR=0.798	GT:AD:DP:GQ:PL	2018-01-01	./.	2018-01-01	2018-01-01	2018-01-01	2018-01-01	2018-01-01	2018-01-01	2018-01-01	0/0	0/0	0/0	./.	0/0	0/0	0/0	0/0	0/0	0/0	0/0	0/0	0/0	0/0	0/0	0/0	0/0	./.	./.	./.	0/0	0/0	0/0	0/0	0/0	0/0	0/0
Chr01	40839076	.	C	A	1029.16	PASS	AC=18;AF=0.281;AN=64;BaseQRankSum=1.095;ClippingRankSum=0.000;DP=81;ExcessHet=0.0000;FS=0.000;InbreedingCoeff=0.5625;MLEAC=17;MLEAF=0.266;MQ=60.00;MQRankSum=0.000;QD=29.25;ReadPosRankSum=1.553;SOR=0.360	GT:AD:DP:GQ:PL	2018-01-01	2018-01-01	2018-01-01	2018-01-01	2018-01-01	2018-01-01	2018-01-01	2018-01-01	2018-01-01	0/0	0/0	0/0	0/0	0/0	0/0	./.	0/0	0/0	0/0	0/0	0/0	0/0	0/0	0/0	./.	0/0	./.	0/0	0/0	./.	0/0	0/0	0/0	0/0	0/0	0/0
Chr01	40839083	.	G	A	992.52	PASS	AC=18;AF=0.290;AN=62;BaseQRankSum=-0.344;ClippingRankSum=0.000;DP=80;ExcessHet=0.0000;FS=0.000;InbreedingCoeff=0.5634;MLEAC=17;MLEAF=0.274;MQ=60.00;MQRankSum=0.000;QD=27.51;ReadPosRankSum=-0.287;SOR=0.481	GT:AD:DP:GQ:PL	2018-01-01	2018-01-01	2018-01-01	2018-01-01	2018-01-01	2018-01-01	2018-01-01	2018-01-01	2018-01-01	./.	0/0	0/0	0/0	0/0	0/0	./.	0/0	0/0	0/0	0/0	0/0	0/0	0/0	0/0	./.	0/0	./.	0/0	0/0	./.	0/0	0/0	0/0	0/0	0/0	0/0
Chr01	40839113	.	A	G	625.22	PASS	AC=14;AF=0.233;AN=60;BaseQRankSum=-0.947;ClippingRankSum=0.000;DP=76;ExcessHet=0.0000;FS=0.000;InbreedingCoeff=0.5368;MLEAC=12;MLEAF=0.200;MQ=60.00;MQRankSum=0.000;QD=32.78;ReadPosRankSum=-2.222;SOR=0.785	GT:AD:DP:GQ:PL	2018-01-01	2018-01-01	2018-01-01	./.	./.	2018-01-01	2018-01-01	2018-01-01	2018-01-01	0/0	0/0	0/0	0/0	0/0	0/0	./.	0/0	0/0	0/0	0/0	0/0	0/0	0/0	0/0	./.	0/0	./.	0/0	0/0	./.	0/0	0/0	0/0	0/0	0/0	0/0
Chr01	40839166	.	T	G	588.89	PASS	AC=14;AF=0.259;AN=54;BaseQRankSum=1.062;ClippingRankSum=0.000;DP=60;ExcessHet=0.0000;FS=3.398;InbreedingCoeff=0.5173;MLEAC=13;MLEAF=0.241;MQ=60.00;MQRankSum=0.000;QD=28.22;ReadPosRankSum=1.399;SOR=0.498	GT:AD:DP:GQ:PL	./.	./.	2018-01-01	2018-01-01	2018-01-01	2018-01-01	2018-01-01	2018-01-01	2018-01-01	0/0	0/0	0/0	0/0	0/0	0/0	./.	./.	./.	0/0	0/0	0/0	0/0	0/0	0/0	0/0	./.	./.	0/0	0/0	./.	0/0	0/0	0/0	0/0	0/0	./.
Chr01	40973001	.	A	G	11585.7	PASS	AC=18;AF=0.250;AN=72;BaseQRankSum=-0.375;ClippingRankSum=0.000;DP=1350;ExcessHet=0.0000;FS=3.159;InbreedingCoeff=1.0000;MLEAC=18;MLEAF=0.250;MQ=60.00;MQRankSum=0.000;QD=29.79;ReadPosRankSum=0.701;SOR=0.732	GT:AD:DP:GQ:PL	2018-01-01	2018-01-01	2018-01-01	2018-01-01	2018-01-01	2018-01-01	2018-01-01	2018-01-01	2018-01-01	0/0	0/0	0/0	0/0	0/0	0/0	0/0	0/0	0/0	0/0	0/0	0/0	0/0	0/0	0/0	0/0	0/0	0/0	0/0	0/0	0/0	0/0	0/0	0/0	0/0	0/0	0/0
Chr01	40973076	.	C	A	517.77	PASS	AC=12;AF=0.200;AN=60;BaseQRankSum=0.380;ClippingRankSum=0.000;DP=167;ExcessHet=0.0000;FS=1.327;InbreedingCoeff=0.5777;MLEAC=9;MLEAF=0.150;MQ=60.00;MQRankSum=0.000;QD=30.63;ReadPosRankSum=1.188;SOR=0.870	GT:AD:DP:GQ:PL	2018-01-01	./.	2018-01-01	2018-01-01	2018-01-01	2018-01-01	2018-01-01	./.	./.	0/0	0/0	0/0	0/0	0/0	0/0	0/0	0/0	0/0	0/0	./.	0/0	0/0	0/0	0/0	./.	0/0	./.	0/0	0/0	0/0	0/0	0/0	0/0	0/0	0/0	0/0
Chr01	40974154	.	C	T	1175.44	PASS	AC=16;AF=0.250;AN=64;BaseQRankSum=1.640;ClippingRankSum=0.000;DP=102;ExcessHet=0.0000;FS=14.150;InbreedingCoeff=0.6582;MLEAC=16;MLEAF=0.250;MQ=60.00;MQRankSum=0.000;QD=27.90;ReadPosRankSum=1.471;SOR=0.107	GT:AD:DP:GQ:PL	./.	2018-01-01	2018-01-01	2018-01-01	2018-01-01	2018-01-01	2018-01-01	2018-01-01	2018-01-01	0/0	0/0	0/0	0/0	0/0	0/0	./.	0/0	0/0	./.	0/0	0/0	0/0	0/0	0/0	0/0	0/0	0/0	0/0	0/0	0/0	0/0	0/0	0/0	./.	0/0	0/0
Chr01	40974206	.	G	A	776.59	PASS	AC=18;AF=0.273;AN=66;BaseQRankSum=-1.765;ClippingRankSum=0.000;DP=79;ExcessHet=0.0000;FS=10.386;InbreedingCoeff=0.5842;MLEAC=16;MLEAF=0.242;MQ=60.00;MQRankSum=0.000;QD=29.69;ReadPosRankSum=-1.612;SOR=2.073	GT:AD:DP:GQ:PL	2018-01-01	2018-01-01	2018-01-01	2018-01-01	2018-01-01	2018-01-01	2018-01-01	2018-01-01	2018-01-01	0/0	0/0	0/0	0/0	0/0	0/0	./.	0/0	0/0	0/0	0/0	0/0	0/0	./.	0/0	0/0	0/0	0/0	./.	0/0	0/0	0/0	0/0	0/0	0/0	0/0	0/0
Chr01	40976248	.	A	G	6463.17	PASS	AC=18;AF=0.250;AN=72;BaseQRankSum=-2.107;ClippingRankSum=0.000;DP=723;ExcessHet=0.0000;FS=1.380;InbreedingCoeff=0.9976;MLEAC=18;MLEAF=0.250;MQ=60.00;MQRankSum=0.000;QD=25.27;ReadPosRankSum=0.818;SOR=0.573	GT:AD:DP:GQ:PL	2018-01-01	2018-01-01	2018-01-01	2018-01-01	2018-01-01	2018-01-01	2018-01-01	2018-01-01	2018-01-01	0/0	0/0	0/0	0/0	0/0	0/0	0/0	0/0	0/0	0/0	0/0	0/0	0/0	0/0	0/0	0/0	0/0	0/0	0/0	0/0	0/0	0/0	0/0	0/0	0/0	0/0	0/0
Chr01	40977092	.	C	T	8083.98	PASS	AC=18;AF=0.250;AN=72;BaseQRankSum=0.683;ClippingRankSum=0.000;DP=889;ExcessHet=0.0000;FS=1.337;InbreedingCoeff=0.9991;MLEAC=18;MLEAF=0.250;MQ=60.00;MQRankSum=0.000;QD=29.71;ReadPosRankSum=0.824;SOR=0.602	GT:AD:DP:GQ:PL	2018-01-01	2018-01-01	2018-01-01	2018-01-01	2018-01-01	2018-01-01	2018-01-01	2018-01-01	2018-01-01	0/0	0/0	0/0	0/0	0/0	0/0	0/0	0/0	0/0	0/0	0/0	0/0	0/0	0/0	0/0	0/0	0/0	0/0	0/0	0/0	0/0	0/0	0/0	0/0	0/0	0/0	0/0
Chr01	40977327	.	G	T	3203.93	PASS	AC=17;AF=0.236;AN=72;BaseQRankSum=-0.166;ClippingRankSum=0.000;DP=326;ExcessHet=0.0000;FS=22.297;InbreedingCoeff=0.8818;MLEAC=16;MLEAF=0.222;MQ=60.00;MQRankSum=0.000;QD=30.14;ReadPosRankSum=1.294;SOR=0.169	GT:AD:DP:GQ:PL	./.	2018-01-01	2018-01-01	2018-01-01	2018-01-01	2018-01-01	2018-01-01	2018-01-01	2018-01-01	0/0	0/0	0/0	0/0	0/0	0/0	0/0	0/0	0/0	0/0	0/0	0/0	0/0	0/0	0/0	0/0	0/0	0/0	0/0	0/0	0/0	0/0	0/0	0/0	0/0	0/0	0/0
Chr01	41160048	.	G	A	431.51	PASS	AC=14;AF=0.219;AN=64;BaseQRankSum=1.577;ClippingRankSum=0.000;DP=110;ExcessHet=0.0000;FS=7.723;InbreedingCoeff=0.6401;MLEAC=10;MLEAF=0.156;MQ=60.00;MQRankSum=0.000;QD=28.97;ReadPosRankSum=3.053;SOR=0.113	GT:AD:DP:GQ:PL	2018-01-01	./.	2018-01-01	2018-01-01	2018-01-01	2018-01-01	2018-01-01	./.	2018-01-01	0/0	0/0	0/0	0/0	0/0	0/0	0/0	0/0	0/0	0/0	0/0	0/0	0/0	./.	0/0	0/0	0/0	./.	0/0	0/0	0/0	0/0	0/0	0/0	0/0	0/0	0/0
Chr01	41160332	.	G	C	1236.17	PASS	AC=16;AF=0.229;AN=70;BaseQRankSum=-0.553;ClippingRankSum=0.000;DP=517;ExcessHet=0.0000;FS=0.000;InbreedingCoeff=0.9094;MLEAC=13;MLEAF=0.186;MQ=60.00;MQRankSum=0.000;QD=24.80;ReadPosRankSum=0.315;SOR=0.778	GT:AD:DP:GQ:PL	2018-01-01	./.	2018-01-01	2018-01-01	2018-01-01	2018-01-01	2018-01-01	2018-01-01	2018-01-01	0/0	0/0	0/0	0/0	0/0	0/0	0/0	0/0	0/0	0/0	0/0	0/0	0/0	0/0	0/0	0/0	0/0	0/0	0/0	0/0	0/0	0/0	0/0	0/0	0/0	0/0	0/0
Chr01	41160410	.	C	G	1990.36	PASS	AC=18;AF=0.250;AN=72;BaseQRankSum=-1.035;ClippingRankSum=0.000;DP=543;ExcessHet=0.0000;FS=0.000;InbreedingCoeff=0.9050;MLEAC=15;MLEAF=0.208;MQ=60.00;MQRankSum=0.000;QD=33.65;ReadPosRankSum=1.203;SOR=0.655	GT:AD:DP:GQ:PL	2018-01-01	2018-01-01	2018-01-01	2018-01-01	2018-01-01	2018-01-01	2018-01-01	2018-01-01	2018-01-01	0/0	0/0	0/0	0/0	0/0	0/0	0/0	0/0	0/0	0/0	0/0	0/0	0/0	0/0	0/0	0/0	0/0	0/0	0/0	0/0	0/0	0/0	0/0	0/0	0/0	0/0	0/0
Chr01	41162871	.	C	T	2914.68	PASS	AC=18;AF=0.250;AN=72;BaseQRankSum=0.662;ClippingRankSum=0.000;DP=681;ExcessHet=0.0000;FS=0.893;InbreedingCoeff=0.9533;MLEAC=17;MLEAF=0.236;MQ=60.00;MQRankSum=0.000;QD=28.00;ReadPosRankSum=-0.458;SOR=0.891	GT:AD:DP:GQ:PL	2018-01-01	2018-01-01	2018-01-01	2018-01-01	2018-01-01	2018-01-01	2018-01-01	2018-01-01	2018-01-01	0/0	0/0	0/0	0/0	0/0	0/0	0/0	0/0	0/0	0/0	0/0	0/0	0/0	0/0	0/0	0/0	0/0	0/0	0/0	0/0	0/0	0/0	0/0	0/0	0/0	0/0	0/0
Chr01	41169793	.	A	G	6372.48	PASS	AC=19;AF=0.264;AN=72;BaseQRankSum=2.587;ClippingRankSum=0.000;DP=1206;ExcessHet=0.0000;FS=1.767;InbreedingCoeff=0.9281;MLEAC=19;MLEAF=0.264;MQ=60.00;MQRankSum=0.000;QD=28.24;ReadPosRankSum=4.031;SOR=0.856	GT:AD:DP:GQ:PL	2018-01-01	2018-01-01	2018-01-01	2018-01-01	2018-01-01	2018-01-01	2018-01-01	2018-01-01	2018-01-01	0/0	0/0	0/0	0/0	0/0	0/0	0/0	0/0	0/0	0/0	0/0	0/0	0/0	0/0	0/0	0/0	0/0	./.	0/0	0/0	0/0	0/0	0/0	0/0	0/0	0/0	0/0
Chr01	41169988	.	T	A	4602.26	PASS	AC=18;AF=0.250;AN=72;BaseQRankSum=-0.806;ClippingRankSum=0.000;DP=1166;ExcessHet=0.0000;FS=0.927;InbreedingCoeff=0.9707;MLEAC=17;MLEAF=0.236;MQ=60.00;MQRankSum=0.000;QD=29.26;ReadPosRankSum=-0.540;SOR=0.831	GT:AD:DP:GQ:PL	2018-01-01	2018-01-01	2018-01-01	2018-01-01	2018-01-01	2018-01-01	2018-01-01	2018-01-01	2018-01-01	0/0	0/0	0/0	0/0	0/0	0/0	0/0	0/0	0/0	0/0	0/0	0/0	0/0	0/0	0/0	0/0	0/0	0/0	0/0	0/0	0/0	0/0	0/0	0/0	0/0	0/0	0/0
Chr01	41172595	.	A	C	10723.8	PASS	AC=18;AF=0.250;AN=72;BaseQRankSum=-1.548;ClippingRankSum=0.000;DP=757;ExcessHet=0.0000;FS=3.900;InbreedingCoeff=0.9636;MLEAC=18;MLEAF=0.250;MQ=60.00;MQRankSum=0.000;QD=27.74;ReadPosRankSum=0.438;SOR=0.457	GT:AD:DP:GQ:PL	2018-01-01	2018-01-01	2018-01-01	2018-01-01	2018-01-01	2018-01-01	2018-01-01	2018-01-01	2018-01-01	0/0	0/0	0/0	0/0	0/0	0/0	0/0	0/0	0/0	0/0	0/0	0/0	0/0	0/0	0/0	0/0	0/0	0/0	0/0	0/0	0/0	0/0	0/0	0/0	0/0	0/0	0/0
Chr01	41172795	.	C	T	52091.7	PASS	AC=18;AF=0.250;AN=72;BaseQRankSum=-0.644;ClippingRankSum=0.000;DP=4576;ExcessHet=0.0000;FS=0.589;InbreedingCoeff=1.0000;MLEAC=18;MLEAF=0.250;MQ=60.00;MQRankSum=0.000;QD=30.48;ReadPosRankSum=1.991;SOR=0.642	GT:AD:DP:GQ:PL	2018-01-01	2018-01-01	2018-01-01	2018-01-01	2018-01-01	2018-01-01	2018-01-01	2018-01-01	2018-01-01	0/0	0/0	0/0	0/0	0/0	0/0	0/0	0/0	0/0	0/0	0/0	0/0	0/0	0/0	0/0	0/0	0/0	0/0	0/0	0/0	0/0	0/0	0/0	0/0	0/0	0/0	0/0
Chr01	41173082	.	C	A	1297.54	PASS	AC=18;AF=0.250;AN=72;BaseQRankSum=-0.483;ClippingRankSum=0.000;DP=583;ExcessHet=0.0000;FS=2.645;InbreedingCoeff=0.7925;MLEAC=15;MLEAF=0.208;MQ=60.00;MQRankSum=0.000;QD=25.72;ReadPosRankSum=-0.233;SOR=1.076	GT:AD:DP:GQ:PL	2018-01-01	2018-01-01	2018-01-01	2018-01-01	2018-01-01	2018-01-01	2018-01-01	2018-01-01	2018-01-01	0/0	0/0	0/0	0/0	0/0	0/0	0/0	0/0	0/0	0/0	0/0	0/0	0/0	0/0	0/0	0/0	0/0	0/0	0/0	0/0	0/0	0/0	0/0	0/0	0/0	0/0	0/0
Chr01	41173305	.	A	T	892.3	PASS	AC=12;AF=0.207;AN=58;BaseQRankSum=0.892;ClippingRankSum=0.000;DP=84;ExcessHet=0.0000;FS=2.758;InbreedingCoeff=0.5387;MLEAC=12;MLEAF=0.207;MQ=60.00;MQRankSum=0.000;QD=30.54;ReadPosRankSum=0.084;SOR=1.664	GT:AD:DP:GQ:PL	2018-01-01	2018-01-01	./.	2018-01-01	2018-01-01	2018-01-01	2018-01-01	./.	./.	0/0	0/0	0/0	0/0	0/0	0/0	./.	0/0	./.	0/0	0/0	0/0	0/0	0/0	0/0	0/0	0/0	./.	0/0	0/0	0/0	0/0	0/0	./.	0/0	0/0	0/0
Chr01	41173989	.	A	G	53631.7	PASS	AC=18;AF=0.250;AN=72;BaseQRankSum=3.182;ClippingRankSum=0.000;DP=4808;ExcessHet=0.0000;FS=0.000;InbreedingCoeff=1.0000;MLEAC=18;MLEAF=0.250;MQ=60.00;MQRankSum=0.000;QD=29.44;ReadPosRankSum=2.795;SOR=0.700	GT:AD:DP:GQ:PL	2018-01-01	2018-01-01	2018-01-01	2018-01-01	2018-01-01	2018-01-01	2018-01-01	2018-01-01	2018-01-01	0/0	0/0	0/0	0/0	0/0	0/0	0/0	0/0	0/0	0/0	0/0	0/0	0/0	0/0	0/0	0/0	0/0	0/0	0/0	0/0	0/0	0/0	0/0	0/0	0/0	0/0	0/0
Chr01	41174126	.	T	C	32310.7	PASS	AC=18;AF=0.250;AN=72;BaseQRankSum=1.932;ClippingRankSum=0.000;DP=2880;ExcessHet=0.0000;FS=0.637;InbreedingCoeff=1.0000;MLEAC=18;MLEAF=0.250;MQ=60.00;MQRankSum=0.000;QD=30.80;ReadPosRankSum=2.791;SOR=0.639	GT:AD:DP:GQ:PL	2018-01-01	2018-01-01	2018-01-01	2018-01-01	2018-01-01	2018-01-01	2018-01-01	2018-01-01	2018-01-01	0/0	0/0	0/0	0/0	0/0	0/0	0/0	0/0	0/0	0/0	0/0	0/0	0/0	0/0	0/0	0/0	0/0	0/0	0/0	0/0	0/0	0/0	0/0	0/0	0/0	0/0	0/0
Chr01	41174154	.	A	G	18491.7	PASS	AC=18;AF=0.250;AN=72;BaseQRankSum=-1.003;ClippingRankSum=0.000;DP=1691;ExcessHet=0.0000;FS=1.554;InbreedingCoeff=1.0000;MLEAC=18;MLEAF=0.250;MQ=60.00;MQRankSum=0.000;QD=30.53;ReadPosRankSum=-2.114;SOR=0.529	GT:AD:DP:GQ:PL	2018-01-01	2018-01-01	2018-01-01	2018-01-01	2018-01-01	2018-01-01	2018-01-01	2018-01-01	2018-01-01	0/0	0/0	0/0	0/0	0/0	0/0	0/0	0/0	0/0	0/0	0/0	0/0	0/0	0/0	0/0	0/0	0/0	0/0	0/0	0/0	0/0	0/0	0/0	0/0	0/0	0/0	0/0
Chr01	41174170	.	A	G	12382.7	PASS	AC=18;AF=0.250;AN=72;BaseQRankSum=-2.136;ClippingRankSum=0.000;DP=1025;ExcessHet=0.0000;FS=0.000;InbreedingCoeff=0.9997;MLEAC=18;MLEAF=0.250;MQ=60.00;MQRankSum=0.000;QD=25.71;ReadPosRankSum=-0.990;SOR=0.723	GT:AD:DP:GQ:PL	2018-01-01	2018-01-01	2018-01-01	2018-01-01	2018-01-01	2018-01-01	2018-01-01	2018-01-01	2018-01-01	0/0	0/0	0/0	0/0	0/0	0/0	0/0	0/0	0/0	0/0	0/0	0/0	0/0	0/0	0/0	0/0	0/0	0/0	0/0	0/0	0/0	0/0	0/0	0/0	0/0	0/0	0/0
Chr01	41241981	.	G	C	396.03	PASS	AC=12;AF=0.222;AN=54;BaseQRankSum=1.274;ClippingRankSum=0.000;DP=1141;ExcessHet=0.0000;FS=2.004;InbreedingCoeff=0.4448;MLEAC=10;MLEAF=0.185;MQ=60.00;MQRankSum=0.000;QD=29.63;ReadPosRankSum=1.038;SOR=0.653	GT:AD:DP:GQ:PL	2018-01-01	./.	2018-01-01	2018-01-01	2018-01-01	./.	2018-01-01	./.	2018-01-01	0/0	0/0	0/0	0/0	0/0	0/0	./.	0/0	0/0	0/0	0/0	./.	./.	0/0	0/0	0/0	0/0	./.	0/0	0/0	0/0	0/0	0/0	0/0	./.	./.	0/0
Chr01	41242365	.	A	G	18421.8	PASS	AC=18;AF=0.250;AN=72;BaseQRankSum=1.998;ClippingRankSum=0.000;DP=1439;ExcessHet=0.0000;FS=0.000;InbreedingCoeff=0.9988;MLEAC=18;MLEAF=0.250;MQ=60.00;MQRankSum=0.000;QD=29.23;ReadPosRankSum=1.244;SOR=0.689	GT:AD:DP:GQ:PL	2018-01-01	2018-01-01	2018-01-01	2018-01-01	2018-01-01	2018-01-01	2018-01-01	2018-01-01	2018-01-01	0/0	0/0	0/0	0/0	0/0	0/0	0/0	0/0	0/0	0/0	0/0	0/0	0/0	0/0	0/0	0/0	0/0	0/0	0/0	0/0	0/0	0/0	0/0	0/0	0/0	0/0	0/0
Chr01	41912398	.	C	T	1935.65	PASS	AC=14;AF=0.206;AN=68;BaseQRankSum=0.056;ClippingRankSum=0.000;DP=334;ExcessHet=0.0000;FS=7.869;InbreedingCoeff=0.9458;MLEAC=13;MLEAF=0.191;MQ=60.00;MQRankSum=0.000;QD=24.46;ReadPosRankSum=0.890;SOR=1.209	GT:AD:DP:GQ:PL	2018-01-01	./.	2018-01-01	2018-01-01	2018-01-01	./.	2018-01-01	2018-01-01	2018-01-01	0/0	0/0	0/0	0/0	0/0	0/0	0/0	0/0	0/0	0/0	0/0	0/0	0/0	0/0	0/0	0/0	0/0	0/0	0/0	0/0	0/0	0/0	0/0	0/0	0/0	0/0	0/0
Chr01	42019811	.	T	G	7403.58	PASS	AC=18;AF=0.250;AN=72;BaseQRankSum=3.339;ClippingRankSum=0.000;DP=580;ExcessHet=0.0000;FS=0.000;InbreedingCoeff=0.9953;MLEAC=18;MLEAF=0.250;MQ=60.00;MQRankSum=0.000;QD=29.11;ReadPosRankSum=0.664;SOR=0.666	GT:AD:DP:GQ:PL	2018-01-01	2018-01-01	2018-01-01	2018-01-01	2018-01-01	2018-01-01	2018-01-01	2018-01-01	2018-01-01	0/0	0/0	0/0	0/0	0/0	0/0	0/0	0/0	0/0	0/0	0/0	0/0	0/0	0/0	0/0	0/0	0/0	0/0	0/0	0/0	0/0	0/0	0/0	0/0	0/0	0/0	0/0
Chr01	42020141	.	C	G	7627.17	PASS	AC=18;AF=0.250;AN=72;BaseQRankSum=-0.029;ClippingRankSum=0.000;DP=534;ExcessHet=0.0000;FS=0.000;InbreedingCoeff=0.9896;MLEAC=18;MLEAF=0.250;MQ=60.00;MQRankSum=0.000;QD=29.02;ReadPosRankSum=-0.319;SOR=0.667	GT:AD:DP:GQ:PL	2018-01-01	2018-01-01	2018-01-01	2018-01-01	2018-01-01	2018-01-01	2018-01-01	2018-01-01	2018-01-01	0/0	0/0	0/0	0/0	0/0	0/0	0/0	0/0	0/0	0/0	0/0	0/0	0/0	0/0	0/0	0/0	0/0	0/0	0/0	0/0	0/0	0/0	0/0	0/0	0/0	0/0	0/0
Chr01	42339558	.	A	G	41196.7	PASS	AC=18;AF=0.250;AN=72;BaseQRankSum=1.364;ClippingRankSum=0.000;DP=3332;ExcessHet=0.0000;FS=0.568;InbreedingCoeff=1.0000;MLEAC=18;MLEAF=0.250;MQ=60.00;MQRankSum=0.000;QD=24.45;ReadPosRankSum=1.660;SOR=0.630	GT:AD:DP:GQ:PL	2018-01-01	2018-01-01	2018-01-01	2018-01-01	2018-01-01	2018-01-01	2018-01-01	2018-01-01	2018-01-01	0/0	0/0	0/0	0/0	0/0	0/0	0/0	0/0	0/0	0/0	0/0	0/0	0/0	0/0	0/0	0/0	0/0	0/0	0/0	0/0	0/0	0/0	0/0	0/0	0/0	0/0	0/0
Chr01	42339907	.	G	T	2783.45	PASS	AC=18;AF=0.250;AN=72;BaseQRankSum=0.302;ClippingRankSum=0.000;DP=4332;ExcessHet=0.0000;FS=4.196;InbreedingCoeff=0.9837;MLEAC=18;MLEAF=0.250;MQ=60.00;MQRankSum=0.000;QD=29.68;ReadPosRankSum=-0.290;SOR=1.207	GT:AD:DP:GQ:PL	2018-01-01	2018-01-01	2018-01-01	2018-01-01	2018-01-01	2018-01-01	2018-01-01	2018-01-01	2018-01-01	0/0	0/0	0/0	0/0	0/0	0/0	0/0	0/0	0/0	0/0	0/0	0/0	0/0	0/0	0/0	0/0	0/0	0/0	0/0	0/0	0/0	0/0	0/0	0/0	0/0	0/0	0/0
Chr01	42340104	.	T	A	2434.12	PASS	AC=19;AF=0.271;AN=70;BaseQRankSum=-0.553;ClippingRankSum=0.000;DP=403;ExcessHet=0.0000;FS=22.019;InbreedingCoeff=0.8530;MLEAC=18;MLEAF=0.257;MQ=60.00;MQRankSum=0.000;QD=33.62;ReadPosRankSum=0.840;SOR=0.969	GT:AD:DP:GQ:PL	2018-01-01	2018-01-01	2018-01-01	2018-01-01	2018-01-01	2018-01-01	2018-01-01	2018-01-01	2018-01-01	0/0	0/0	0/0	0/0	0/0	0/0	0/0	0/0	./.	0/0	0/0	0/0	0/0	0/0	0/0	0/0	0/0	./.	0/0	0/0	0/0	0/0	0/0	0/0	0/0	0/0	0/0
Chr01	42911462	.	T	A	2231.8	PASS	AC=18;AF=0.250;AN=72;BaseQRankSum=5.355;ClippingRankSum=0.000;DP=232;ExcessHet=0.0000;FS=2.727;InbreedingCoeff=0.8790;MLEAC=17;MLEAF=0.236;MQ=60.00;MQRankSum=0.000;QD=27.64;ReadPosRankSum=3.290;SOR=0.956	GT:AD:DP:GQ:PL	2018-01-01	2018-01-01	2018-01-01	2018-01-01	2018-01-01	2018-01-01	2018-01-01	2018-01-01	2018-01-01	0/0	0/0	0/0	0/0	0/0	0/0	0/0	0/0	0/0	0/0	0/0	0/0	0/0	0/0	0/0	0/0	0/0	0/0	0/0	0/0	0/0	0/0	0/0	0/0	0/0	0/0	0/0
Chr01	42914305	.	A	T	4759.36	PASS	AC=18;AF=0.250;AN=72;BaseQRankSum=3.231;ClippingRankSum=0.000;DP=385;ExcessHet=0.0000;FS=1.333;InbreedingCoeff=0.9589;MLEAC=18;MLEAF=0.250;MQ=60.00;MQRankSum=0.000;QD=29.40;ReadPosRankSum=1.785;SOR=0.607	GT:AD:DP:GQ:PL	2018-01-01	2018-01-01	2018-01-01	2018-01-01	2018-01-01	2018-01-01	2018-01-01	2018-01-01	2018-01-01	0/0	0/0	0/0	0/0	0/0	0/0	0/0	0/0	0/0	0/0	0/0	0/0	0/0	0/0	0/0	0/0	0/0	0/0	0/0	0/0	0/0	0/0	0/0	0/0	0/0	0/0	0/0
Chr01	42918022	.	C	T	424.43	PASS	AC=12;AF=0.182;AN=66;BaseQRankSum=1.289;ClippingRankSum=0.000;DP=84;ExcessHet=0.0000;FS=0.000;InbreedingCoeff=0.4827;MLEAC=9;MLEAF=0.136;MQ=60.00;MQRankSum=0.000;QD=27.81;ReadPosRankSum=0.860;SOR=1.363	GT:AD:DP:GQ:PL	2018-01-01	./.	2018-01-01	./.	2018-01-01	2018-01-01	2018-01-01	2018-01-01	./.	0/0	0/0	0/0	0/0	0/0	0/0	0/0	0/0	0/0	0/0	0/0	0/0	0/0	0/0	0/0	0/0	0/0	0/0	0/0	0/0	0/0	0/0	0/0	0/0	0/0	0/0	0/0
Chr01	42918282	.	T	A	434.99	PASS	AC=14;AF=0.233;AN=60;BaseQRankSum=0.191;ClippingRankSum=0.000;DP=76;ExcessHet=0.0000;FS=2.095;InbreedingCoeff=0.4982;MLEAC=11;MLEAF=0.183;MQ=60.00;MQRankSum=0.000;QD=27.45;ReadPosRankSum=0.869;SOR=1.775	GT:AD:DP:GQ:PL	2018-01-01	./.	2018-01-01	./.	2018-01-01	2018-01-01	2018-01-01	2018-01-01	2018-01-01	0/0	0/0	0/0	0/0	0/0	0/0	0/0	./.	0/0	0/0	./.	0/0	0/0	./.	0/0	0/0	0/0	./.	0/0	0/0	0/0	0/0	0/0	0/0	0/0	0/0	0/0
Chr01	42918288	.	C	T	435.76	PASS	AC=14;AF=0.233;AN=60;BaseQRankSum=-0.361;ClippingRankSum=0.000;DP=73;ExcessHet=0.0000;FS=2.000;InbreedingCoeff=0.4854;MLEAC=11;MLEAF=0.183;MQ=60.00;MQRankSum=0.000;QD=33.49;ReadPosRankSum=-0.326;SOR=1.609	GT:AD:DP:GQ:PL	2018-01-01	./.	2018-01-01	./.	2018-01-01	2018-01-01	2018-01-01	2018-01-01	2018-01-01	0/0	0/0	0/0	0/0	0/0	0/0	0/0	./.	0/0	0/0	./.	0/0	0/0	./.	0/0	0/0	0/0	./.	0/0	0/0	0/0	0/0	0/0	0/0	0/0	0/0	0/0
Chr01	42918864	.	A	T	855.23	PASS	AC=16;AF=0.235;AN=68;BaseQRankSum=3.186;ClippingRankSum=0.000;DP=2511;ExcessHet=0.0000;FS=10.280;InbreedingCoeff=0.7355;MLEAC=11;MLEAF=0.162;MQ=60.00;MQRankSum=0.000;QD=31.48;ReadPosRankSum=2.882;SOR=2.855	GT:AD:DP:GQ:PL	2018-01-01	2018-01-01	2018-01-01	2018-01-01	./.	2018-01-01	2018-01-01	2018-01-01	2018-01-01	0/0	0/0	0/0	0/0	0/0	0/0	0/0	0/0	0/0	0/0	0/0	0/0	0/0	0/0	0/0	0/0	0/0	0/0	0/0	0/0	0/0	./.	0/0	0/0	0/0	0/0	0/0
Chr01	42918872	.	G	A	1126.45	PASS	AC=18;AF=0.257;AN=70;BaseQRankSum=0.280;ClippingRankSum=0.000;DP=2523;ExcessHet=0.0000;FS=0.839;InbreedingCoeff=0.7560;MLEAC=13;MLEAF=0.186;MQ=60.00;MQRankSum=0.000;QD=33.57;ReadPosRankSum=1.398;SOR=1.145	GT:AD:DP:GQ:PL	2018-01-01	2018-01-01	2018-01-01	2018-01-01	2018-01-01	2018-01-01	2018-01-01	2018-01-01	2018-01-01	0/0	0/0	0/0	0/0	0/0	0/0	0/0	0/0	0/0	0/0	0/0	0/0	0/0	0/0	0/0	0/0	0/0	0/0	0/0	0/0	0/0	0/0	0/0	0/0	0/0	./.	0/0
Chr01	42919084	.	A	C	34131.7	PASS	AC=18;AF=0.250;AN=72;BaseQRankSum=0.653;ClippingRankSum=0.000;DP=3337;ExcessHet=0.0000;FS=0.606;InbreedingCoeff=1.0000;MLEAC=18;MLEAF=0.250;MQ=60.00;MQRankSum=0.000;QD=33.55;ReadPosRankSum=1.321;SOR=0.589	GT:AD:DP:GQ:PL	2018-01-01	2018-01-01	2018-01-01	2018-01-01	2018-01-01	2018-01-01	2018-01-01	2018-01-01	2018-01-01	0/0	0/0	0/0	0/0	0/0	0/0	0/0	0/0	0/0	0/0	0/0	0/0	0/0	0/0	0/0	0/0	0/0	0/0	0/0	0/0	0/0	0/0	0/0	0/0	0/0	0/0	0/0
Chr01	42919209	.	G	C	709.25	PASS	AC=12;AF=0.188;AN=64;BaseQRankSum=0.728;ClippingRankSum=0.000;DP=377;ExcessHet=0.0000;FS=5.841;InbreedingCoeff=0.5890;MLEAC=10;MLEAF=0.156;MQ=60.00;MQRankSum=0.000;QD=31.08;ReadPosRankSum=-0.152;SOR=1.587	GT:AD:DP:GQ:PL	2018-01-01	2018-01-01	2018-01-01	./.	2018-01-01	./.	2018-01-01	./.	2018-01-01	0/0	0/0	0/0	./.	0/0	0/0	0/0	0/0	0/0	0/0	0/0	0/0	0/0	0/0	0/0	0/0	0/0	0/0	0/0	0/0	0/0	0/0	0/0	0/0	0/0	0/0	0/0
Chr01	52316567	.	A	G	4426.83	PASS	AC=18;AF=0.250;AN=72;BaseQRankSum=0.055;ClippingRankSum=0.000;DP=411;ExcessHet=0.0000;FS=0.605;InbreedingCoeff=0.9613;MLEAC=18;MLEAF=0.250;MQ=60.00;MQRankSum=0.000;QD=22.94;ReadPosRankSum=0.621;SOR=0.585	GT:AD:DP:GQ:PL	2018-01-01	2018-01-01	2018-01-01	2018-01-01	2018-01-01	2018-01-01	2018-01-01	2018-01-01	2018-01-01	0/0	0/0	0/0	0/0	0/0	0/0	0/0	0/0	0/0	0/0	0/0	0/0	0/0	0/0	0/0	0/0	0/0	0/0	0/0	0/0	0/0	0/0	0/0	0/0	0/0	0/0	0/0
Chr01	52378237	.	C	T	19846.7	PASS	AC=18;AF=0.250;AN=72;BaseQRankSum=-1.242;ClippingRankSum=0.000;DP=1758;ExcessHet=0.0000;FS=0.593;InbreedingCoeff=1.0000;MLEAC=18;MLEAF=0.250;MQ=60.00;MQRankSum=0.000;QD=30.45;ReadPosRankSum=1.721;SOR=0.610	GT:AD:DP:GQ:PL	2018-01-01	2018-01-01	2018-01-01	2018-01-01	2018-01-01	2018-01-01	2018-01-01	2018-01-01	2018-01-01	0/0	0/0	0/0	0/0	0/0	0/0	0/0	0/0	0/0	0/0	0/0	0/0	0/0	0/0	0/0	0/0	0/0	0/0	0/0	0/0	0/0	0/0	0/0	0/0	0/0	0/0	0/0
Chr01	52501265	.	T	C	926.92	PASS	AC=16;AF=0.258;AN=62;BaseQRankSum=0.690;ClippingRankSum=0.000;DP=117;ExcessHet=0.0000;FS=0.972;InbreedingCoeff=0.6389;MLEAC=15;MLEAF=0.242;MQ=60.00;MQRankSum=0.000;QD=22.81;ReadPosRankSum=0.482;SOR=0.791	GT:AD:DP:GQ:PL	2018-01-01	./.	2018-01-01	2018-01-01	2018-01-01	2018-01-01	2018-01-01	2018-01-01	2018-01-01	./.	./.	0/0	0/0	./.	0/0	0/0	0/0	0/0	0/0	0/0	0/0	0/0	0/0	0/0	0/0	0/0	./.	0/0	0/0	0/0	0/0	0/0	0/0	0/0	0/0	0/0
Chr01	52512104	.	C	G	8459.02	PASS	AC=18;AF=0.273;AN=66;BaseQRankSum=-0.633;ClippingRankSum=0.000;DP=285;ExcessHet=0.0000;FS=0.531;InbreedingCoeff=0.7507;MLEAC=21;MLEAF=0.318;MQ=60.00;MQRankSum=0.000;QD=26.23;ReadPosRankSum=1.495;SOR=0.734	GT:AD:DP:GQ:PL	2018-01-01	2018-01-01	2018-01-01	2018-01-01	2018-01-01	2018-01-01	2018-01-01	2018-01-01	2018-01-01	0/0	0/0	0/0	0/0	0/0	0/0	./.	0/0	0/0	0/0	0/0	0/0	0/0	0/0	0/0	0/0	0/0	0/0	0/0	0/0	0/0	./.	./.	0/0	0/0	0/0	0/0
Chr01	52551294	.	C	G	4772.23	PASS	AC=18;AF=0.250;AN=72;BaseQRankSum=2.728;ClippingRankSum=0.000;DP=527;ExcessHet=0.0000;FS=2.186;InbreedingCoeff=0.9391;MLEAC=17;MLEAF=0.236;MQ=60.00;MQRankSum=0.000;QD=31.44;ReadPosRankSum=2.618;SOR=0.992	GT:AD:DP:GQ:PL	2018-01-01	2018-01-01	2018-01-01	2018-01-01	2018-01-01	2018-01-01	2018-01-01	2018-01-01	2018-01-01	0/0	0/0	0/0	0/0	0/0	0/0	0/0	0/0	0/0	0/0	0/0	0/0	0/0	0/0	0/0	0/0	0/0	0/0	0/0	0/0	0/0	0/0	0/0	0/0	0/0	0/0	0/0
Chr01	52567810	.	C	T	872.86	PASS	AC=14;AF=0.226;AN=62;BaseQRankSum=0.763;ClippingRankSum=0.000;DP=136;ExcessHet=0.0000;FS=3.432;InbreedingCoeff=0.6799;MLEAC=11;MLEAF=0.177;MQ=60.00;MQRankSum=0.000;QD=28.86;ReadPosRankSum=1.425;SOR=0.846	GT:AD:DP:GQ:PL	2018-01-01	2018-01-01	2018-01-01	2018-01-01	2018-01-01	./.	2018-01-01	2018-01-01	./.	0/0	0/0	0/0	0/0	0/0	0/0	./.	0/0	0/0	0/0	0/0	0/0	./.	0/0	./.	0/0	0/0	0/0	0/0	0/0	0/0	0/0	0/0	0/0	0/0	0/0	0/0
Chr01	52572294	.	C	A	639.4	PASS	AC=12;AF=0.214;AN=56;BaseQRankSum=0.364;ClippingRankSum=0.000;DP=79;ExcessHet=0.0000;FS=1.229;InbreedingCoeff=0.5524;MLEAC=11;MLEAF=0.196;MQ=60.00;MQRankSum=0.000;QD=29.21;ReadPosRankSum=0.556;SOR=0.410	GT:AD:DP:GQ:PL	2018-01-01	./.	2018-01-01	2018-01-01	2018-01-01	./.	2018-01-01	./.	2018-01-01	0/0	0/0	0/0	./.	./.	0/0	0/0	0/0	./.	0/0	0/0	0/0	./.	./.	0/0	0/0	0/0	0/0	0/0	0/0	0/0	0/0	0/0	0/0	0/0	0/0	0/0
Chr01	52592295	.	C	T	613.54	PASS	AC=16;AF=0.235;AN=68;BaseQRankSum=-0.774;ClippingRankSum=0.000;DP=290;ExcessHet=0.0000;FS=9.121;InbreedingCoeff=0.8014;MLEAC=11;MLEAF=0.162;MQ=60.00;MQRankSum=0.000;QD=25.54;ReadPosRankSum=-0.570;SOR=1.588	GT:AD:DP:GQ:PL	2018-01-01	2018-01-01	2018-01-01	2018-01-01	2018-01-01	2018-01-01	2018-01-01	2018-01-01	./.	0/0	0/0	0/0	0/0	0/0	0/0	0/0	0/0	./.	0/0	0/0	0/0	0/0	0/0	0/0	0/0	0/0	0/0	0/0	0/0	0/0	0/0	0/0	0/0	0/0	0/0	0/0
Chr01	52592436	.	T	C	957.63	PASS	AC=16;AF=0.229;AN=70;BaseQRankSum=0.537;ClippingRankSum=0.000;DP=202;ExcessHet=0.0000;FS=0.884;InbreedingCoeff=0.8043;MLEAC=13;MLEAF=0.186;MQ=60.00;MQRankSum=0.000;QD=31.51;ReadPosRankSum=-0.393;SOR=1.059	GT:AD:DP:GQ:PL	2018-01-01	2018-01-01	2018-01-01	2018-01-01	2018-01-01	2018-01-01	2018-01-01	2018-01-01	./.	0/0	0/0	0/0	0/0	0/0	0/0	0/0	0/0	0/0	0/0	0/0	0/0	0/0	0/0	0/0	0/0	0/0	0/0	0/0	0/0	0/0	0/0	0/0	0/0	0/0	0/0	0/0
Chr01	52594314	.	T	A	755.19	PASS	AC=16;AF=0.229;AN=70;BaseQRankSum=0.435;ClippingRankSum=0.000;DP=383;ExcessHet=0.0000;FS=3.290;InbreedingCoeff=0.8618;MLEAC=11;MLEAF=0.157;MQ=60.00;MQRankSum=0.000;QD=22.91;ReadPosRankSum=-0.905;SOR=0.585	GT:AD:DP:GQ:PL	2018-01-01	./.	2018-01-01	2018-01-01	2018-01-01	2018-01-01	2018-01-01	2018-01-01	2018-01-01	0/0	0/0	0/0	0/0	0/0	0/0	0/0	0/0	0/0	0/0	0/0	0/0	0/0	0/0	0/0	0/0	0/0	0/0	0/0	0/0	0/0	0/0	0/0	0/0	0/0	0/0	0/0
Chr01	52595195	.	G	C	506.73	PASS	AC=16;AF=0.229;AN=70;BaseQRankSum=0.801;ClippingRankSum=0.000;DP=248;ExcessHet=0.0000;FS=0.000;InbreedingCoeff=0.7963;MLEAC=10;MLEAF=0.143;MQ=60.00;MQRankSum=0.000;QD=32.88;ReadPosRankSum=1.214;SOR=0.611	GT:AD:DP:GQ:PL	2018-01-01	2018-01-01	2018-01-01	2018-01-01	2018-01-01	2018-01-01	2018-01-01	2018-01-01	./.	0/0	0/0	0/0	0/0	0/0	0/0	0/0	0/0	0/0	0/0	0/0	0/0	0/0	0/0	0/0	0/0	0/0	0/0	0/0	0/0	0/0	0/0	0/0	0/0	0/0	0/0	0/0
Chr01	52643061	.	A	T	267.38	PASS	AC=12;AF=0.200;AN=60;BaseQRankSum=0.042;ClippingRankSum=0.000;DP=191;ExcessHet=0.0000;FS=0.000;InbreedingCoeff=0.4251;MLEAC=9;MLEAF=0.150;MQ=60.00;MQRankSum=0.000;QD=26.53;ReadPosRankSum=1.199;SOR=1.083	GT:AD:DP:GQ:PL	2018-01-01	./.	./.	2018-01-01	2018-01-01	./.	2018-01-01	2018-01-01	2018-01-01	0/0	0/0	0/0	0/0	0/0	0/0	./.	0/0	0/0	0/0	0/0	0/0	0/0	0/0	0/0	./.	0/0	0/0	0/0	0/0	0/0	0/0	0/0	./.	0/0	0/0	0/0
Chr01	52652130	.	C	T	332.13	PASS	AC=14;AF=0.226;AN=62;BaseQRankSum=1.350;ClippingRankSum=0.000;DP=61;ExcessHet=0.0000;FS=0.000;InbreedingCoeff=0.4124;MLEAC=11;MLEAF=0.177;MQ=60.00;MQRankSum=0.000;QD=31.90;ReadPosRankSum=1.687;SOR=0.240	GT:AD:DP:GQ:PL	2018-01-01	./.	2018-01-01	2018-01-01	./.	2018-01-01	2018-01-01	2018-01-01	2018-01-01	0/0	0/0	0/0	0/0	./.	0/0	./.	0/0	./.	0/0	0/0	0/0	0/0	0/0	0/0	0/0	0/0	0/0	0/0	0/0	0/0	0/0	0/0	0/0	0/0	0/0	0/0
Chr01	52660145	.	C	T	640.31	PASS	AC=13;AF=0.191;AN=68;BaseQRankSum=0.396;ClippingRankSum=0.000;DP=191;ExcessHet=0.0000;FS=0.981;InbreedingCoeff=0.6519;MLEAC=10;MLEAF=0.147;MQ=60.00;MQRankSum=0.000;QD=33.70;ReadPosRankSum=0.955;SOR=1.162	GT:AD:DP:GQ:PL	2018-01-01	./.	2018-01-01	2018-01-01	./.	2018-01-01	2018-01-01	./.	2018-01-01	0/0	0/0	0/0	0/0	0/0	0/0	0/0	0/0	0/0	0/0	0/0	0/0	0/0	0/0	0/0	0/0	0/0	0/0	0/0	0/0	0/0	0/0	0/0	0/0	0/0	0/0	0/0
Chr01	52660259	.	C	T	685.86	PASS	AC=16;AF=0.229;AN=70;BaseQRankSum=0.133;ClippingRankSum=0.000;DP=157;ExcessHet=0.0000;FS=0.000;InbreedingCoeff=0.6998;MLEAC=12;MLEAF=0.171;MQ=60.00;MQRankSum=0.000;QD=28.21;ReadPosRankSum=-0.246;SOR=0.597	GT:AD:DP:GQ:PL	2018-01-01	2018-01-01	./.	2018-01-01	2018-01-01	2018-01-01	2018-01-01	2018-01-01	2018-01-01	0/0	0/0	0/0	0/0	0/0	0/0	0/0	0/0	0/0	0/0	0/0	0/0	0/0	0/0	0/0	0/0	0/0	0/0	0/0	0/0	0/0	0/0	0/0	0/0	0/0	0/0	0/0
Chr01	52660415	.	A	T	1070.85	PASS	AC=14;AF=0.212;AN=66;BaseQRankSum=0.577;ClippingRankSum=0.000;DP=193;ExcessHet=0.0000;FS=5.501;InbreedingCoeff=0.8234;MLEAC=12;MLEAF=0.182;MQ=60.00;MQRankSum=0.000;QD=34.20;ReadPosRankSum=1.133;SOR=1.132	GT:AD:DP:GQ:PL	2018-01-01	./.	2018-01-01	2018-01-01	2018-01-01	2018-01-01	2018-01-01	./.	2018-01-01	0/0	0/0	0/0	0/0	0/0	0/0	0/0	0/0	0/0	0/0	0/0	0/0	0/0	0/0	0/0	0/0	0/0	./.	0/0	0/0	0/0	0/0	0/0	0/0	0/0	0/0	0/0
Chr01	52660558	.	C	G	1097.51	PASS	AC=16;AF=0.229;AN=70;BaseQRankSum=1.452;ClippingRankSum=0.000;DP=235;ExcessHet=0.0000;FS=3.983;InbreedingCoeff=0.8297;MLEAC=13;MLEAF=0.186;MQ=60.00;MQRankSum=0.000;QD=30.98;ReadPosRankSum=-0.165;SOR=1.227	GT:AD:DP:GQ:PL	2018-01-01	./.	2018-01-01	2018-01-01	2018-01-01	2018-01-01	2018-01-01	2018-01-01	2018-01-01	0/0	0/0	0/0	0/0	0/0	0/0	0/0	0/0	0/0	0/0	0/0	0/0	0/0	0/0	0/0	0/0	0/0	0/0	0/0	0/0	0/0	0/0	0/0	0/0	0/0	0/0	0/0
Chr01	52660589	.	C	T	1095.37	PASS	AC=16;AF=0.229;AN=70;BaseQRankSum=1.498;ClippingRankSum=0.000;DP=260;ExcessHet=0.0000;FS=1.693;InbreedingCoeff=0.8625;MLEAC=13;MLEAF=0.186;MQ=60.00;MQRankSum=0.000;QD=29.82;ReadPosRankSum=1.623;SOR=0.661	GT:AD:DP:GQ:PL	2018-01-01	./.	2018-01-01	2018-01-01	2018-01-01	2018-01-01	2018-01-01	2018-01-01	2018-01-01	0/0	0/0	0/0	0/0	0/0	0/0	0/0	0/0	0/0	0/0	0/0	0/0	0/0	0/0	0/0	0/0	0/0	0/0	0/0	0/0	0/0	0/0	0/0	0/0	0/0	0/0	0/0
Chr01	52660620	.	C	A	1078.75	PASS	AC=18;AF=0.250;AN=72;BaseQRankSum=-0.349;ClippingRankSum=0.000;DP=274;ExcessHet=0.0000;FS=0.000;InbreedingCoeff=0.8299;MLEAC=15;MLEAF=0.208;MQ=60.00;MQRankSum=0.000;QD=31.36;ReadPosRankSum=-0.830;SOR=0.688	GT:AD:DP:GQ:PL	2018-01-01	2018-01-01	2018-01-01	2018-01-01	2018-01-01	2018-01-01	2018-01-01	2018-01-01	2018-01-01	0/0	0/0	0/0	0/0	0/0	0/0	0/0	0/0	0/0	0/0	0/0	0/0	0/0	0/0	0/0	0/0	0/0	0/0	0/0	0/0	0/0	0/0	0/0	0/0	0/0	0/0	0/0
Chr01	52701782	.	C	A	4466.66	PASS	AC=17;AF=0.236;AN=72;BaseQRankSum=-4.433;ClippingRankSum=0.000;DP=661;ExcessHet=0.0000;FS=0.694;InbreedingCoeff=0.9513;MLEAC=17;MLEAF=0.236;MQ=60.00;MQRankSum=0.000;QD=27.06;ReadPosRankSum=0.742;SOR=0.783	GT:AD:DP:GQ:PL	2018-01-01	2018-01-01	2018-01-01	2018-01-01	./.	2018-01-01	2018-01-01	2018-01-01	2018-01-01	0/0	0/0	0/0	0/0	0/0	0/0	0/0	0/0	0/0	0/0	0/0	0/0	0/0	0/0	0/0	0/0	0/0	0/0	0/0	0/0	0/0	0/0	0/0	0/0	0/0	0/0	0/0
Chr01	52702147	.	G	A	5696.87	PASS	AC=18;AF=0.250;AN=72;BaseQRankSum=-0.117;ClippingRankSum=0.000;DP=689;ExcessHet=0.0000;FS=0.000;InbreedingCoeff=0.9962;MLEAC=18;MLEAF=0.250;MQ=60.00;MQRankSum=0.000;QD=29.88;ReadPosRankSum=0.544;SOR=0.623	GT:AD:DP:GQ:PL	2018-01-01	2018-01-01	2018-01-01	2018-01-01	2018-01-01	2018-01-01	2018-01-01	2018-01-01	2018-01-01	0/0	0/0	0/0	0/0	0/0	0/0	0/0	0/0	0/0	0/0	0/0	0/0	0/0	0/0	0/0	0/0	0/0	0/0	0/0	0/0	0/0	0/0	0/0	0/0	0/0	0/0	0/0
Chr01	52702744	.	C	T	3900.41	PASS	AC=19;AF=0.264;AN=72;BaseQRankSum=1.552;ClippingRankSum=0.000;DP=488;ExcessHet=0.0000;FS=0.000;InbreedingCoeff=0.9117;MLEAC=18;MLEAF=0.250;MQ=60.00;MQRankSum=0.000;QD=30.34;ReadPosRankSum=1.587;SOR=0.616	GT:AD:DP:GQ:PL	2018-01-01	2018-01-01	2018-01-01	2018-01-01	2018-01-01	2018-01-01	2018-01-01	2018-01-01	2018-01-01	0/0	0/0	0/0	0/0	0/0	0/0	0/0	0/0	0/0	0/0	0/0	0/0	0/0	0/0	./.	0/0	0/0	0/0	0/0	0/0	0/0	0/0	0/0	0/0	0/0	0/0	0/0
Chr01	52702814	.	G	A	1245.43	PASS	AC=16;AF=0.235;AN=68;BaseQRankSum=1.194;ClippingRankSum=0.000;DP=189;ExcessHet=0.0000;FS=1.129;InbreedingCoeff=0.8297;MLEAC=14;MLEAF=0.206;MQ=60.00;MQRankSum=0.000;QD=27.54;ReadPosRankSum=1.239;SOR=0.931	GT:AD:DP:GQ:PL	./.	2018-01-01	2018-01-01	2018-01-01	2018-01-01	2018-01-01	2018-01-01	2018-01-01	2018-01-01	0/0	0/0	0/0	0/0	0/0	0/0	0/0	0/0	0/0	0/0	0/0	0/0	0/0	0/0	0/0	0/0	0/0	./.	0/0	0/0	0/0	0/0	0/0	0/0	0/0	0/0	0/0
Chr01	52777403	.	A	G	848.8	PASS	AC=16;AF=0.235;AN=68;BaseQRankSum=-0.548;ClippingRankSum=0.000;DP=114;ExcessHet=0.0000;FS=19.529;InbreedingCoeff=0.6245;MLEAC=13;MLEAF=0.191;MQ=60.00;MQRankSum=0.000;QD=29.06;ReadPosRankSum=0.192;SOR=1.987	GT:AD:DP:GQ:PL	2018-01-01	./.	2018-01-01	2018-01-01	2018-01-01	2018-01-01	2018-01-01	2018-01-01	2018-01-01	./.	0/0	0/0	0/0	0/0	0/0	0/0	0/0	0/0	0/0	0/0	0/0	0/0	0/0	0/0	0/0	0/0	0/0	0/0	0/0	0/0	0/0	0/0	0/0	0/0	0/0	0/0
Chr01	52777563	.	A	G	992.58	PASS	AC=16;AF=0.250;AN=64;BaseQRankSum=-0.349;ClippingRankSum=0.000;DP=112;ExcessHet=0.0000;FS=5.222;InbreedingCoeff=0.6448;MLEAC=14;MLEAF=0.219;MQ=60.00;MQRankSum=0.000;QD=32.61;ReadPosRankSum=1.726;SOR=0.647	GT:AD:DP:GQ:PL	2018-01-01	./.	2018-01-01	2018-01-01	2018-01-01	2018-01-01	2018-01-01	2018-01-01	2018-01-01	0/0	0/0	0/0	0/0	./.	0/0	0/0	0/0	0/0	0/0	0/0	0/0	0/0	0/0	0/0	./.	0/0	./.	0/0	0/0	0/0	0/0	0/0	0/0	0/0	0/0	0/0
Chr01	52777564	.	T	A	992.58	PASS	AC=16;AF=0.250;AN=64;BaseQRankSum=-0.137;ClippingRankSum=0.000;DP=113;ExcessHet=0.0000;FS=5.147;InbreedingCoeff=0.6448;MLEAC=14;MLEAF=0.219;MQ=60.00;MQRankSum=0.000;QD=32.92;ReadPosRankSum=1.880;SOR=0.658	GT:AD:DP:GQ:PL	2018-01-01	./.	2018-01-01	2018-01-01	2018-01-01	2018-01-01	2018-01-01	2018-01-01	2018-01-01	0/0	0/0	0/0	0/0	./.	0/0	0/0	0/0	0/0	0/0	0/0	0/0	0/0	0/0	0/0	./.	0/0	./.	0/0	0/0	0/0	0/0	0/0	0/0	0/0	0/0	0/0
Chr01	52778057	.	T	C	945.96	PASS	AC=14;AF=0.206;AN=68;BaseQRankSum=1.933;ClippingRankSum=0.000;DP=137;ExcessHet=0.0000;FS=7.460;InbreedingCoeff=0.6587;MLEAC=13;MLEAF=0.191;MQ=60.00;MQRankSum=0.000;QD=34.57;ReadPosRankSum=0.325;SOR=1.445	GT:AD:DP:GQ:PL	2018-01-01	./.	2018-01-01	2018-01-01	2018-01-01	2018-01-01	2018-01-01	./.	2018-01-01	0/0	0/0	0/0	0/0	0/0	0/0	0/0	0/0	0/0	0/0	0/0	0/0	0/0	0/0	0/0	0/0	0/0	0/0	0/0	0/0	0/0	0/0	0/0	0/0	0/0	0/0	0/0
Chr01	52781083	.	T	C	1415.06	PASS	AC=16;AF=0.235;AN=68;BaseQRankSum=-0.062;ClippingRankSum=0.000;DP=149;ExcessHet=0.0000;FS=1.677;InbreedingCoeff=0.7240;MLEAC=14;MLEAF=0.206;MQ=60.00;MQRankSum=0.000;QD=28.85;ReadPosRankSum=0.409;SOR=0.610	GT:AD:DP:GQ:PL	2018-01-01	./.	2018-01-01	2018-01-01	2018-01-01	2018-01-01	2018-01-01	2018-01-01	2018-01-01	0/0	0/0	0/0	0/0	0/0	0/0	0/0	0/0	0/0	0/0	0/0	0/0	0/0	0/0	0/0	0/0	0/0	./.	0/0	0/0	0/0	0/0	0/0	0/0	0/0	0/0	0/0
Chr01	52781156	.	A	C	1766.24	PASS	AC=18;AF=0.250;AN=72;BaseQRankSum=-0.813;ClippingRankSum=0.000;DP=201;ExcessHet=0.0000;FS=4.398;InbreedingCoeff=0.7536;MLEAC=16;MLEAF=0.222;MQ=60.00;MQRankSum=0.000;QD=30.14;ReadPosRankSum=0.070;SOR=1.020	GT:AD:DP:GQ:PL	2018-01-01	2018-01-01	2018-01-01	2018-01-01	2018-01-01	2018-01-01	2018-01-01	2018-01-01	2018-01-01	0/0	0/0	0/0	0/0	0/0	0/0	0/0	0/0	0/0	0/0	0/0	0/0	0/0	0/0	0/0	0/0	0/0	0/0	0/0	0/0	0/0	0/0	0/0	0/0	0/0	0/0	0/0
Chr01	52844332	.	A	G	3642.62	PASS	AC=18;AF=0.257;AN=70;BaseQRankSum=0.117;ClippingRankSum=0.000;DP=226;ExcessHet=0.0000;FS=12.116;InbreedingCoeff=0.9372;MLEAC=18;MLEAF=0.257;MQ=60.00;MQRankSum=0.000;QD=31.12;ReadPosRankSum=1.989;SOR=0.252	GT:AD:DP:GQ:PL	2018-01-01	2018-01-01	2018-01-01	2018-01-01	2018-01-01	2018-01-01	2018-01-01	2018-01-01	2018-01-01	0/0	0/0	0/0	0/0	0/0	0/0	0/0	0/0	0/0	0/0	0/0	0/0	0/0	0/0	0/0	0/0	0/0	./.	0/0	0/0	0/0	0/0	0/0	0/0	0/0	0/0	0/0
Chr01	52844333	.	A	C	3687.62	PASS	AC=18;AF=0.257;AN=70;BaseQRankSum=0.280;ClippingRankSum=0.000;DP=241;ExcessHet=0.0000;FS=7.194;InbreedingCoeff=0.9372;MLEAC=18;MLEAF=0.257;MQ=60.00;MQRankSum=0.000;QD=27.51;ReadPosRankSum=2.957;SOR=0.331	GT:AD:DP:GQ:PL	2018-01-01	2018-01-01	2018-01-01	2018-01-01	2018-01-01	2018-01-01	2018-01-01	2018-01-01	2018-01-01	0/0	0/0	0/0	0/0	0/0	0/0	0/0	0/0	0/0	0/0	0/0	0/0	0/0	0/0	0/0	0/0	0/0	./.	0/0	0/0	0/0	0/0	0/0	0/0	0/0	0/0	0/0
Chr01	52844384	.	T	G	5303.31	PASS	AC=18;AF=0.250;AN=72;BaseQRankSum=-0.548;ClippingRankSum=0.000;DP=404;ExcessHet=0.0000;FS=0.605;InbreedingCoeff=0.9736;MLEAC=18;MLEAF=0.250;MQ=60.00;MQRankSum=0.000;QD=30.05;ReadPosRankSum=-0.252;SOR=0.583	GT:AD:DP:GQ:PL	2018-01-01	2018-01-01	2018-01-01	2018-01-01	2018-01-01	2018-01-01	2018-01-01	2018-01-01	2018-01-01	0/0	0/0	0/0	0/0	0/0	0/0	0/0	0/0	0/0	0/0	0/0	0/0	0/0	0/0	0/0	0/0	0/0	0/0	0/0	0/0	0/0	0/0	0/0	0/0	0/0	0/0	0/0
Chr01	52845055	.	C	A	785.25	PASS	AC=16;AF=0.229;AN=70;BaseQRankSum=1.893;ClippingRankSum=0.000;DP=164;ExcessHet=0.0000;FS=0.000;InbreedingCoeff=0.7053;MLEAC=12;MLEAF=0.171;MQ=60.00;MQRankSum=0.000;QD=32.72;ReadPosRankSum=1.545;SOR=0.890	GT:AD:DP:GQ:PL	2018-01-01	2018-01-01	2018-01-01	2018-01-01	2018-01-01	2018-01-01	2018-01-01	./.	2018-01-01	0/0	0/0	0/0	0/0	0/0	0/0	0/0	0/0	0/0	0/0	0/0	0/0	0/0	0/0	0/0	0/0	0/0	0/0	0/0	0/0	0/0	0/0	0/0	0/0	0/0	0/0	0/0
Chr01	52845306	.	C	T	748.39	PASS	AC=14;AF=0.250;AN=56;BaseQRankSum=0.180;ClippingRankSum=0.000;DP=83;ExcessHet=0.0000;FS=0.000;InbreedingCoeff=0.6103;MLEAC=12;MLEAF=0.214;MQ=60.00;MQRankSum=0.000;QD=32.12;ReadPosRankSum=1.524;SOR=0.699	GT:AD:DP:GQ:PL	./.	./.	2018-01-01	2018-01-01	2018-01-01	2018-01-01	2018-01-01	2018-01-01	2018-01-01	./.	0/0	./.	0/0	0/0	0/0	0/0	0/0	./.	0/0	0/0	0/0	./.	0/0	0/0	./.	0/0	0/0	./.	0/0	0/0	0/0	0/0	0/0	0/0	0/0	0/0
Chr01	52845338	.	T	G	216.83	PASS	AC=12;AF=0.222;AN=54;BaseQRankSum=1.273;ClippingRankSum=0.000;DP=53;ExcessHet=0.0000;FS=6.576;InbreedingCoeff=0.4246;MLEAC=9;MLEAF=0.167;MQ=60.00;MQRankSum=0.000;QD=29.56;ReadPosRankSum=-1.935;SOR=2.009	GT:AD:DP:GQ:PL	./.	./.	2018-01-01	2018-01-01	2018-01-01	./.	2018-01-01	2018-01-01	2018-01-01	./.	0/0	./.	0/0	0/0	0/0	0/0	0/0	./.	0/0	0/0	0/0	./.	0/0	0/0	./.	0/0	0/0	./.	0/0	0/0	0/0	0/0	0/0	0/0	0/0	0/0
Chr01	52845845	.	C	A	1027.14	PASS	AC=16;AF=0.242;AN=66;BaseQRankSum=0.548;ClippingRankSum=0.000;DP=128;ExcessHet=0.0000;FS=12.891;InbreedingCoeff=0.7058;MLEAC=13;MLEAF=0.197;MQ=60.00;MQRankSum=0.000;QD=22.43;ReadPosRankSum=0.498;SOR=1.407	GT:AD:DP:GQ:PL	2018-01-01	./.	2018-01-01	2018-01-01	2018-01-01	2018-01-01	2018-01-01	2018-01-01	2018-01-01	0/0	0/0	0/0	0/0	0/0	./.	0/0	0/0	0/0	0/0	0/0	0/0	./.	0/0	0/0	0/0	0/0	0/0	0/0	0/0	0/0	0/0	0/0	0/0	0/0	0/0	0/0
Chr01	52846482	.	C	T	7484.48	PASS	AC=18;AF=0.250;AN=72;BaseQRankSum=-3.600;ClippingRankSum=0.000;DP=573;ExcessHet=0.0000;FS=0.570;InbreedingCoeff=0.9552;MLEAC=17;MLEAF=0.236;MQ=60.00;MQRankSum=0.000;QD=29.98;ReadPosRankSum=-0.760;SOR=0.661	GT:AD:DP:GQ:PL	2018-01-01	2018-01-01	2018-01-01	2018-01-01	2018-01-01	2018-01-01	2018-01-01	2018-01-01	2018-01-01	0/0	0/0	0/0	0/0	0/0	0/0	0/0	0/0	0/0	0/0	0/0	0/0	0/0	0/0	0/0	0/0	0/0	0/0	0/0	0/0	0/0	0/0	0/0	0/0	0/0	0/0	0/0
Chr01	52846483	.	A	G	7484.48	PASS	AC=18;AF=0.250;AN=72;BaseQRankSum=-0.094;ClippingRankSum=0.000;DP=561;ExcessHet=0.0000;FS=1.196;InbreedingCoeff=0.9552;MLEAC=17;MLEAF=0.236;MQ=60.00;MQRankSum=0.000;QD=30.19;ReadPosRankSum=-1.891;SOR=0.605	GT:AD:DP:GQ:PL	2018-01-01	2018-01-01	2018-01-01	2018-01-01	2018-01-01	2018-01-01	2018-01-01	2018-01-01	2018-01-01	0/0	0/0	0/0	0/0	0/0	0/0	0/0	0/0	0/0	0/0	0/0	0/0	0/0	0/0	0/0	0/0	0/0	0/0	0/0	0/0	0/0	0/0	0/0	0/0	0/0	0/0	0/0
Chr01	52847627	.	T	G	8032.12	PASS	AC=18;AF=0.250;AN=72;BaseQRankSum=7.217;ClippingRankSum=0.000;DP=655;ExcessHet=0.0000;FS=0.575;InbreedingCoeff=0.9911;MLEAC=18;MLEAF=0.250;MQ=60.00;MQRankSum=0.000;QD=31.63;ReadPosRankSum=1.219;SOR=0.736	GT:AD:DP:GQ:PL	2018-01-01	2018-01-01	2018-01-01	2018-01-01	2018-01-01	2018-01-01	2018-01-01	2018-01-01	2018-01-01	0/0	0/0	0/0	0/0	0/0	0/0	0/0	0/0	0/0	0/0	0/0	0/0	0/0	0/0	0/0	0/0	0/0	0/0	0/0	0/0	0/0	0/0	0/0	0/0	0/0	0/0	0/0
Chr01	52847826	.	G	A	9933.81	PASS	AC=18;AF=0.250;AN=72;BaseQRankSum=-1.438;ClippingRankSum=0.000;DP=855;ExcessHet=0.0000;FS=0.587;InbreedingCoeff=0.9977;MLEAC=18;MLEAF=0.250;MQ=60.00;MQRankSum=0.000;QD=31.78;ReadPosRankSum=0.795;SOR=0.637	GT:AD:DP:GQ:PL	2018-01-01	2018-01-01	2018-01-01	2018-01-01	2018-01-01	2018-01-01	2018-01-01	2018-01-01	2018-01-01	0/0	0/0	0/0	0/0	0/0	0/0	0/0	0/0	0/0	0/0	0/0	0/0	0/0	0/0	0/0	0/0	0/0	0/0	0/0	0/0	0/0	0/0	0/0	0/0	0/0	0/0	0/0
Chr01	52848333	.	G	A	476.11	PASS	AC=16;AF=0.229;AN=70;BaseQRankSum=-1.196;ClippingRankSum=0.000;DP=137;ExcessHet=0.0000;FS=3.762;InbreedingCoeff=0.6590;MLEAC=11;MLEAF=0.157;MQ=60.00;MQRankSum=0.000;QD=29.17;ReadPosRankSum=-0.143;SOR=0.727	GT:AD:DP:GQ:PL	2018-01-01	2018-01-01	2018-01-01	./.	2018-01-01	2018-01-01	2018-01-01	2018-01-01	2018-01-01	0/0	0/0	0/0	0/0	0/0	0/0	0/0	0/0	0/0	0/0	0/0	0/0	0/0	0/0	0/0	0/0	0/0	0/0	0/0	0/0	0/0	0/0	0/0	0/0	0/0	0/0	0/0
Chr01	52848474	.	A	T	573.94	PASS	AC=16;AF=0.235;AN=68;BaseQRankSum=1.260;ClippingRankSum=0.000;DP=192;ExcessHet=0.0000;FS=0.000;InbreedingCoeff=0.6535;MLEAC=12;MLEAF=0.176;MQ=60.00;MQRankSum=0.000;QD=35.69;ReadPosRankSum=-0.250;SOR=0.976	GT:AD:DP:GQ:PL	./.	2018-01-01	2018-01-01	2018-01-01	2018-01-01	2018-01-01	2018-01-01	2018-01-01	2018-01-01	0/0	0/0	0/0	0/0	0/0	0/0	0/0	0/0	0/0	0/0	0/0	0/0	0/0	0/0	0/0	0/0	0/0	./.	0/0	0/0	0/0	0/0	0/0	0/0	0/0	0/0	0/0
Chr01	52848526	.	C	T	642.19	PASS	AC=16;AF=0.229;AN=70;BaseQRankSum=-0.858;ClippingRankSum=0.000;DP=220;ExcessHet=0.0000;FS=1.350;InbreedingCoeff=0.7077;MLEAC=11;MLEAF=0.157;MQ=60.00;MQRankSum=0.000;QD=31.75;ReadPosRankSum=2.160;SOR=1.916	GT:AD:DP:GQ:PL	./.	2018-01-01	2018-01-01	2018-01-01	2018-01-01	2018-01-01	2018-01-01	2018-01-01	2018-01-01	0/0	0/0	0/0	0/0	0/0	0/0	0/0	0/0	0/0	0/0	0/0	0/0	0/0	0/0	0/0	0/0	0/0	0/0	0/0	0/0	0/0	0/0	0/0	0/0	0/0	0/0	0/0
Chr01	52848616	.	G	A	12134	PASS	AC=19;AF=0.264;AN=72;BaseQRankSum=2.239;ClippingRankSum=0.000;DP=1017;ExcessHet=0.0000;FS=1.242;InbreedingCoeff=0.9555;MLEAC=19;MLEAF=0.264;MQ=60.00;MQRankSum=0.000;QD=30.17;ReadPosRankSum=0.634;SOR=0.584	GT:AD:DP:GQ:PL	2018-01-01	2018-01-01	2018-01-01	2018-01-01	2018-01-01	2018-01-01	2018-01-01	2018-01-01	2018-01-01	0/0	0/0	0/0	0/0	0/0	0/0	0/0	0/0	0/0	0/0	0/0	0/0	0/0	0/0	0/0	0/0	0/0	./.	0/0	0/0	0/0	0/0	0/0	0/0	0/0	0/0	0/0
Chr01	52848657	.	G	A	10057.7	PASS	AC=18;AF=0.250;AN=72;BaseQRankSum=-3.261;ClippingRankSum=0.000;DP=860;ExcessHet=0.0000;FS=1.974;InbreedingCoeff=0.9999;MLEAC=18;MLEAF=0.250;MQ=60.00;MQRankSum=0.000;QD=29.50;ReadPosRankSum=0.881;SOR=0.530	GT:AD:DP:GQ:PL	2018-01-01	2018-01-01	2018-01-01	2018-01-01	2018-01-01	2018-01-01	2018-01-01	2018-01-01	2018-01-01	0/0	0/0	0/0	0/0	0/0	0/0	0/0	0/0	0/0	0/0	0/0	0/0	0/0	0/0	0/0	0/0	0/0	0/0	0/0	0/0	0/0	0/0	0/0	0/0	0/0	0/0	0/0
Chr01	52849127	.	A	G	571.62	PASS	AC=16;AF=0.286;AN=56;BaseQRankSum=-0.448;ClippingRankSum=0.000;DP=48;ExcessHet=0.0000;FS=1.871;InbreedingCoeff=0.4465;MLEAC=16;MLEAF=0.286;MQ=60.00;MQRankSum=0.000;QD=27.15;ReadPosRankSum=0.832;SOR=0.582	GT:AD:DP:GQ:PL	2018-01-01	2018-01-01	2018-01-01	./.	2018-01-01	2018-01-01	2018-01-01	2018-01-01	2018-01-01	0/0	0/0	0/0	0/0	./.	0/0	0/0	0/0	./.	0/0	0/0	0/0	0/0	0/0	0/0	0/0	./.	./.	0/0	0/0	./.	0/0	0/0	./.	./.	0/0	0/0
Chr01	52854253	.	G	A	816.35	PASS	AC=14;AF=0.259;AN=54;BaseQRankSum=0.369;ClippingRankSum=0.000;DP=67;ExcessHet=0.0000;FS=4.596;InbreedingCoeff=0.5258;MLEAC=15;MLEAF=0.278;MQ=60.00;MQRankSum=0.000;QD=28.99;ReadPosRankSum=0.295;SOR=0.593	GT:AD:DP:GQ:PL	2018-01-01	./.	2018-01-01	2018-01-01	2018-01-01	2018-01-01	2018-01-01	2018-01-01	./.	0/0	0/0	0/0	0/0	./.	0/0	0/0	0/0	0/0	./.	0/0	0/0	0/0	0/0	0/0	0/0	./.	./.	./.	0/0	./.	0/0	./.	0/0	0/0	0/0	0/0
Chr01	52912520	.	C	A	1401.53	PASS	AC=18;AF=0.250;AN=72;BaseQRankSum=0.102;ClippingRankSum=0.000;DP=212;ExcessHet=0.0000;FS=0.000;InbreedingCoeff=0.8245;MLEAC=16;MLEAF=0.222;MQ=60.00;MQRankSum=0.000;QD=33.26;ReadPosRankSum=0.109;SOR=0.632	GT:AD:DP:GQ:PL	2018-01-01	2018-01-01	2018-01-01	2018-01-01	2018-01-01	2018-01-01	2018-01-01	2018-01-01	2018-01-01	0/0	0/0	0/0	0/0	0/0	0/0	0/0	0/0	0/0	0/0	0/0	0/0	0/0	0/0	0/0	0/0	0/0	0/0	0/0	0/0	0/0	0/0	0/0	0/0	0/0	0/0	0/0
Chr01	53124153	.	G	A	1298.88	PASS	AC=18;AF=0.310;AN=58;BaseQRankSum=-0.122;ClippingRankSum=0.000;DP=79;ExcessHet=0.0000;FS=0.000;InbreedingCoeff=0.6104;MLEAC=19;MLEAF=0.328;MQ=60.00;MQRankSum=0.000;QD=27.49;ReadPosRankSum=1.218;SOR=0.667	GT:AD:DP:GQ:PL	2018-01-01	2018-01-01	2018-01-01	2018-01-01	2018-01-01	2018-01-01	2018-01-01	2018-01-01	2018-01-01	0/0	./.	0/0	0/0	0/0	0/0	./.	0/0	./.	0/0	0/0	0/0	./.	0/0	0/0	0/0	./.	0/0	0/0	0/0	./.	0/0	0/0	0/0	0/0	./.	0/0
Chr01	53125959	.	A	G	1276.39	PASS	AC=19;AF=0.297;AN=64;BaseQRankSum=2.204;ClippingRankSum=0.000;DP=107;ExcessHet=0.0000;FS=0.866;InbreedingCoeff=0.6072;MLEAC=18;MLEAF=0.281;MQ=60.00;MQRankSum=0.000;QD=31.34;ReadPosRankSum=0.800;SOR=0.693	GT:AD:DP:GQ:PL	2018-01-01	2018-01-01	2018-01-01	2018-01-01	2018-01-01	2018-01-01	2018-01-01	2018-01-01	2018-01-01	0/0	0/0	0/0	0/0	0/0	0/0	0/0	0/0	./.	0/0	0/0	0/0	0/0	0/0	./.	0/0	./.	./.	0/0	0/0	0/0	0/0	0/0	0/0	0/0	./.	0/0
Chr01	53126013	.	A	G	1013.9	PASS	AC=16;AF=0.267;AN=60;BaseQRankSum=-0.528;ClippingRankSum=0.000;DP=86;ExcessHet=0.0000;FS=2.376;InbreedingCoeff=0.5766;MLEAC=15;MLEAF=0.250;MQ=60.00;MQRankSum=0.000;QD=30.14;ReadPosRankSum=1.630;SOR=1.151	GT:AD:DP:GQ:PL	2018-01-01	2018-01-01	2018-01-01	2018-01-01	2018-01-01	2018-01-01	2018-01-01	2018-01-01	./.	0/0	./.	0/0	0/0	0/0	0/0	./.	0/0	./.	0/0	0/0	0/0	0/0	0/0	0/0	0/0	0/0	./.	0/0	0/0	0/0	0/0	0/0	0/0	0/0	./.	0/0
Chr01	53127107	.	T	C	3644	PASS	AC=18;AF=0.250;AN=72;BaseQRankSum=2.288;ClippingRankSum=0.000;DP=300;ExcessHet=0.0000;FS=1.529;InbreedingCoeff=0.8814;MLEAC=18;MLEAF=0.250;MQ=60.00;MQRankSum=0.000;QD=32.71;ReadPosRankSum=2.194;SOR=0.627	GT:AD:DP:GQ:PL	2018-01-01	2018-01-01	2018-01-01	2018-01-01	2018-01-01	2018-01-01	2018-01-01	2018-01-01	2018-01-01	0/0	0/0	0/0	0/0	0/0	0/0	0/0	0/0	0/0	0/0	0/0	0/0	0/0	0/0	0/0	0/0	0/0	0/0	0/0	0/0	0/0	0/0	0/0	0/0	0/0	0/0	0/0
Chr01	53130361	.	A	T	298.8	PASS	AC=14;AF=0.259;AN=54;BaseQRankSum=-2.663;ClippingRankSum=0.000;DP=48;ExcessHet=0.0000;FS=0.000;InbreedingCoeff=0.4266;MLEAC=12;MLEAF=0.222;MQ=60.00;MQRankSum=0.000;QD=29.16;ReadPosRankSum=-5.366;SOR=0.656	GT:AD:DP:GQ:PL	./.	2018-01-01	2018-01-01	./.	2018-01-01	2018-01-01	2018-01-01	2018-01-01	2018-01-01	./.	0/0	0/0	0/0	./.	0/0	0/0	0/0	0/0	0/0	./.	0/0	0/0	0/0	0/0	./.	0/0	./.	0/0	0/0	./.	0/0	0/0	./.	0/0	0/0	0/0
Chr01	53429911	.	G	A	731.66	PASS	AC=14;AF=0.212;AN=66;BaseQRankSum=-1.516;ClippingRankSum=0.000;DP=178;ExcessHet=0.0000;FS=2.155;InbreedingCoeff=0.7844;MLEAC=10;MLEAF=0.152;MQ=60.00;MQRankSum=0.000;QD=23.53;ReadPosRankSum=-0.479;SOR=0.473	GT:AD:DP:GQ:PL	2018-01-01	./.	2018-01-01	2018-01-01	2018-01-01	2018-01-01	2018-01-01	./.	2018-01-01	0/0	0/0	0/0	./.	0/0	0/0	0/0	0/0	0/0	0/0	0/0	0/0	0/0	0/0	0/0	0/0	0/0	0/0	0/0	0/0	0/0	0/0	0/0	0/0	0/0	0/0	0/0
Chr01	53431360	.	A	C	689.77	PASS	AC=13;AF=0.203;AN=64;BaseQRankSum=1.305;ClippingRankSum=0.000;DP=182;ExcessHet=0.0000;FS=1.010;InbreedingCoeff=0.6903;MLEAC=9;MLEAF=0.141;MQ=60.00;MQRankSum=0.000;QD=31.24;ReadPosRankSum=0.785;SOR=0.505	GT:AD:DP:GQ:PL	2018-01-01	./.	2018-01-01	2018-01-01	./.	./.	2018-01-01	2018-01-01	2018-01-01	0/0	0/0	0/0	./.	0/0	0/0	0/0	0/0	0/0	0/0	0/0	0/0	./.	0/0	0/0	0/0	0/0	0/0	0/0	0/0	0/0	0/0	0/0	0/0	0/0	0/0	0/0
Chr01	53432878	.	T	A	1076.65	PASS	AC=16;AF=0.267;AN=60;BaseQRankSum=0.594;ClippingRankSum=0.000;DP=148;ExcessHet=0.0000;FS=6.020;InbreedingCoeff=0.7802;MLEAC=13;MLEAF=0.217;MQ=60.00;MQRankSum=0.000;QD=28.66;ReadPosRankSum=-0.197;SOR=0.416	GT:AD:DP:GQ:PL	2018-01-01	./.	2018-01-01	2018-01-01	2018-01-01	2018-01-01	2018-01-01	2018-01-01	2018-01-01	0/0	0/0	0/0	0/0	0/0	0/0	./.	0/0	0/0	0/0	0/0	0/0	0/0	0/0	0/0	0/0	0/0	./.	0/0	0/0	0/0	0/0	./.	0/0	./.	0/0	./.
Chr01	53481392	.	T	A	1012.25	PASS	AC=18;AF=0.273;AN=66;BaseQRankSum=-0.633;ClippingRankSum=0.000;DP=87;ExcessHet=0.0000;FS=2.307;InbreedingCoeff=0.5896;MLEAC=18;MLEAF=0.273;MQ=60.00;MQRankSum=0.000;QD=30.10;ReadPosRankSum=0.391;SOR=1.706	GT:AD:DP:GQ:PL	2018-01-01	2018-01-01	2018-01-01	2018-01-01	2018-01-01	2018-01-01	2018-01-01	2018-01-01	2018-01-01	0/0	0/0	0/0	./.	0/0	0/0	0/0	0/0	0/0	0/0	0/0	0/0	./.	0/0	0/0	0/0	0/0	0/0	0/0	0/0	./.	0/0	0/0	0/0	0/0	0/0	0/0
Chr01	53677411	.	G	T	1054.92	PASS	AC=18;AF=0.265;AN=68;BaseQRankSum=1.415;ClippingRankSum=0.000;DP=123;ExcessHet=0.0000;FS=1.307;InbreedingCoeff=0.6887;MLEAC=16;MLEAF=0.235;MQ=60.00;MQRankSum=0.000;QD=32.37;ReadPosRankSum=0.948;SOR=0.342	GT:AD:DP:GQ:PL	2018-01-01	2018-01-01	2018-01-01	2018-01-01	2018-01-01	2018-01-01	2018-01-01	2018-01-01	2018-01-01	0/0	0/0	0/0	0/0	./.	0/0	0/0	0/0	0/0	0/0	0/0	0/0	0/0	0/0	0/0	0/0	0/0	0/0	0/0	0/0	0/0	0/0	0/0	0/0	0/0	0/0	./.
Chr01	53712558	.	G	A	699.48	PASS	AC=16;AF=0.235;AN=68;BaseQRankSum=-0.834;ClippingRankSum=0.000;DP=99;ExcessHet=0.0000;FS=0.000;InbreedingCoeff=0.5923;MLEAC=13;MLEAF=0.191;MQ=60.00;MQRankSum=0.000;QD=31.68;ReadPosRankSum=0.657;SOR=0.457	GT:AD:DP:GQ:PL	2018-01-01	2018-01-01	2018-01-01	2018-01-01	2018-01-01	2018-01-01	2018-01-01	./.	2018-01-01	0/0	0/0	0/0	0/0	0/0	0/0	0/0	0/0	0/0	0/0	0/0	0/0	0/0	0/0	0/0	./.	0/0	0/0	0/0	0/0	0/0	0/0	0/0	0/0	0/0	0/0	0/0
Chr01	53725840	.	C	T	2185.49	PASS	AC=16;AF=0.242;AN=66;BaseQRankSum=-0.982;ClippingRankSum=0.000;DP=222;ExcessHet=0.0000;FS=3.023;InbreedingCoeff=0.8930;MLEAC=15;MLEAF=0.227;MQ=60.00;MQRankSum=0.000;QD=22.27;ReadPosRankSum=-0.505;SOR=0.482	GT:AD:DP:GQ:PL	2018-01-01	./.	2018-01-01	2018-01-01	2018-01-01	2018-01-01	2018-01-01	2018-01-01	2018-01-01	0/0	0/0	0/0	0/0	0/0	0/0	./.	0/0	0/0	0/0	0/0	0/0	./.	0/0	0/0	0/0	0/0	0/0	0/0	0/0	0/0	0/0	0/0	0/0	0/0	0/0	0/0
Chr01	53726089	.	C	T	7908.87	PASS	AC=18;AF=0.250;AN=72;BaseQRankSum=1.410;ClippingRankSum=0.000;DP=671;ExcessHet=0.0000;FS=0.000;InbreedingCoeff=0.9979;MLEAC=18;MLEAF=0.250;MQ=60.00;MQRankSum=0.000;QD=26.01;ReadPosRankSum=3.189;SOR=0.698	GT:AD:DP:GQ:PL	2018-01-01	2018-01-01	2018-01-01	2018-01-01	2018-01-01	2018-01-01	2018-01-01	2018-01-01	2018-01-01	0/0	0/0	0/0	0/0	0/0	0/0	0/0	0/0	0/0	0/0	0/0	0/0	0/0	0/0	0/0	0/0	0/0	0/0	0/0	0/0	0/0	0/0	0/0	0/0	0/0	0/0	0/0
Chr01	53726290	.	A	C	6358.08	PASS	AC=18;AF=0.250;AN=72;BaseQRankSum=-0.013;ClippingRankSum=0.000;DP=534;ExcessHet=0.0000;FS=2.013;InbreedingCoeff=0.9683;MLEAC=17;MLEAF=0.236;MQ=60.00;MQRankSum=0.000;QD=33.95;ReadPosRankSum=0.787;SOR=0.530	GT:AD:DP:GQ:PL	2018-01-01	2018-01-01	2018-01-01	2018-01-01	2018-01-01	2018-01-01	2018-01-01	2018-01-01	2018-01-01	0/0	0/0	0/0	0/0	0/0	0/0	0/0	0/0	0/0	0/0	0/0	0/0	0/0	0/0	0/0	0/0	0/0	0/0	0/0	0/0	0/0	0/0	0/0	0/0	0/0	0/0	0/0
Chr01	53726292	.	A	G	6358.08	PASS	AC=18;AF=0.250;AN=72;BaseQRankSum=0.345;ClippingRankSum=0.000;DP=533;ExcessHet=0.0000;FS=2.011;InbreedingCoeff=0.9683;MLEAC=17;MLEAF=0.236;MQ=60.00;MQRankSum=0.000;QD=30.97;ReadPosRankSum=0.747;SOR=0.537	GT:AD:DP:GQ:PL	2018-01-01	2018-01-01	2018-01-01	2018-01-01	2018-01-01	2018-01-01	2018-01-01	2018-01-01	2018-01-01	0/0	0/0	0/0	0/0	0/0	0/0	0/0	0/0	0/0	0/0	0/0	0/0	0/0	0/0	0/0	0/0	0/0	0/0	0/0	0/0	0/0	0/0	0/0	0/0	0/0	0/0	0/0
Chr01	53726509	.	C	T	8858.67	PASS	AC=19;AF=0.264;AN=72;BaseQRankSum=0.455;ClippingRankSum=0.000;DP=724;ExcessHet=0.0000;FS=1.939;InbreedingCoeff=0.9510;MLEAC=19;MLEAF=0.264;MQ=60.00;MQRankSum=0.000;QD=27.23;ReadPosRankSum=1.283;SOR=0.886	GT:AD:DP:GQ:PL	2018-01-01	2018-01-01	2018-01-01	2018-01-01	2018-01-01	2018-01-01	2018-01-01	2018-01-01	2018-01-01	0/0	0/0	0/0	0/0	0/0	0/0	0/0	0/0	0/0	0/0	0/0	0/0	0/0	0/0	0/0	0/0	0/0	./.	0/0	0/0	0/0	0/0	0/0	0/0	0/0	0/0	0/0
Chr01	53727343	.	C	A	5492.07	PASS	AC=18;AF=0.257;AN=70;BaseQRankSum=2.216;ClippingRankSum=0.000;DP=430;ExcessHet=0.0000;FS=0.574;InbreedingCoeff=0.9687;MLEAC=17;MLEAF=0.243;MQ=60.00;MQRankSum=0.000;QD=29.08;ReadPosRankSum=-0.399;SOR=0.598	GT:AD:DP:GQ:PL	2018-01-01	2018-01-01	2018-01-01	2018-01-01	2018-01-01	2018-01-01	2018-01-01	2018-01-01	2018-01-01	0/0	0/0	0/0	0/0	0/0	0/0	0/0	0/0	0/0	0/0	0/0	0/0	0/0	0/0	0/0	0/0	0/0	./.	0/0	0/0	0/0	0/0	0/0	0/0	0/0	0/0	0/0
Chr01	53727651	.	G	A	537.96	PASS	AC=14;AF=0.241;AN=58;BaseQRankSum=-0.346;ClippingRankSum=0.000;DP=69;ExcessHet=0.0000;FS=1.509;InbreedingCoeff=0.5063;MLEAC=12;MLEAF=0.207;MQ=60.00;MQRankSum=0.000;QD=24.63;ReadPosRankSum=0.389;SOR=0.818	GT:AD:DP:GQ:PL	2018-01-01	./.	2018-01-01	2018-01-01	./.	2018-01-01	2018-01-01	2018-01-01	2018-01-01	0/0	0/0	./.	0/0	0/0	0/0	0/0	0/0	./.	0/0	0/0	0/0	0/0	0/0	0/0	0/0	0/0	./.	0/0	0/0	0/0	0/0	0/0	0/0	0/0	./.	./.
Chr01	53727697	.	T	C	884.61	PASS	AC=16;AF=0.267;AN=60;BaseQRankSum=0.923;ClippingRankSum=0.000;DP=71;ExcessHet=0.0000;FS=4.412;InbreedingCoeff=0.5399;MLEAC=16;MLEAF=0.267;MQ=60.00;MQRankSum=0.000;QD=32.12;ReadPosRankSum=1.826;SOR=0.963	GT:AD:DP:GQ:PL	2018-01-01	./.	2018-01-01	2018-01-01	2018-01-01	2018-01-01	2018-01-01	2018-01-01	2018-01-01	0/0	0/0	0/0	0/0	0/0	0/0	0/0	0/0	./.	0/0	0/0	0/0	0/0	0/0	0/0	0/0	0/0	./.	0/0	0/0	0/0	0/0	0/0	0/0	./.	./.	./.
Chr01	53727757	.	A	G	966.13	PASS	AC=14;AF=0.226;AN=62;BaseQRankSum=0.639;ClippingRankSum=0.000;DP=93;ExcessHet=0.0000;FS=2.137;InbreedingCoeff=0.6058;MLEAC=13;MLEAF=0.210;MQ=60.00;MQRankSum=0.000;QD=27.11;ReadPosRankSum=-0.627;SOR=0.719	GT:AD:DP:GQ:PL	2018-01-01	./.	2018-01-01	2018-01-01	2018-01-01	2018-01-01	2018-01-01	2018-01-01	./.	0/0	0/0	0/0	0/0	0/0	0/0	0/0	0/0	0/0	0/0	0/0	0/0	0/0	0/0	0/0	0/0	0/0	./.	0/0	0/0	0/0	0/0	0/0	0/0	./.	./.	0/0
Chr01	53727959	.	T	A	1085.59	PASS	AC=16;AF=0.250;AN=64;BaseQRankSum=1.120;ClippingRankSum=0.000;DP=106;ExcessHet=0.0000;FS=3.379;InbreedingCoeff=0.6511;MLEAC=15;MLEAF=0.234;MQ=60.00;MQRankSum=0.000;QD=33.23;ReadPosRankSum=-1.029;SOR=1.157	GT:AD:DP:GQ:PL	2018-01-01	./.	2018-01-01	2018-01-01	2018-01-01	2018-01-01	2018-01-01	2018-01-01	2018-01-01	0/0	0/0	0/0	0/0	0/0	./.	0/0	0/0	0/0	0/0	0/0	0/0	0/0	0/0	0/0	0/0	0/0	0/0	0/0	./.	0/0	0/0	0/0	0/0	0/0	./.	0/0
Chr01	53728318	.	T	A	1485.26	PASS	AC=18;AF=0.250;AN=72;BaseQRankSum=1.241;ClippingRankSum=0.000;DP=188;ExcessHet=0.0000;FS=0.722;InbreedingCoeff=0.7832;MLEAC=16;MLEAF=0.222;MQ=60.00;MQRankSum=0.000;QD=32.46;ReadPosRankSum=0.865;SOR=0.677	GT:AD:DP:GQ:PL	2018-01-01	2018-01-01	2018-01-01	2018-01-01	2018-01-01	2018-01-01	2018-01-01	2018-01-01	2018-01-01	0/0	0/0	0/0	0/0	0/0	0/0	0/0	0/0	0/0	0/0	0/0	0/0	0/0	0/0	0/0	0/0	0/0	0/0	0/0	0/0	0/0	0/0	0/0	0/0	0/0	0/0	0/0
Chr01	53728895	.	A	T	8812	PASS	AC=18;AF=0.250;AN=72;BaseQRankSum=-1.316;ClippingRankSum=0.000;DP=622;ExcessHet=0.0000;FS=0.000;InbreedingCoeff=0.9760;MLEAC=18;MLEAF=0.250;MQ=60.00;MQRankSum=0.000;QD=26.45;ReadPosRankSum=-2.112;SOR=0.640	GT:AD:DP:GQ:PL	2018-01-01	2018-01-01	2018-01-01	2018-01-01	2018-01-01	2018-01-01	2018-01-01	2018-01-01	2018-01-01	0/0	0/0	0/0	0/0	0/0	0/0	0/0	0/0	0/0	0/0	0/0	0/0	0/0	0/0	0/0	0/0	0/0	0/0	0/0	0/0	0/0	0/0	0/0	0/0	0/0	0/0	0/0
Chr01	53729302	.	C	G	963.33	PASS	AC=14;AF=0.206;AN=68;BaseQRankSum=0.790;ClippingRankSum=0.000;DP=117;ExcessHet=0.0000;FS=0.000;InbreedingCoeff=0.6296;MLEAC=12;MLEAF=0.176;MQ=60.00;MQRankSum=0.000;QD=33.72;ReadPosRankSum=0.238;SOR=0.660	GT:AD:DP:GQ:PL	2018-01-01	2018-01-01	./.	./.	2018-01-01	2018-01-01	2018-01-01	2018-01-01	2018-01-01	0/0	0/0	0/0	0/0	0/0	0/0	0/0	0/0	0/0	0/0	0/0	0/0	0/0	0/0	0/0	0/0	0/0	0/0	0/0	0/0	0/0	0/0	0/0	0/0	0/0	0/0	0/0
Chr01	53753509	.	A	T	1566.33	PASS	AC=16;AF=0.235;AN=68;BaseQRankSum=-1.464;ClippingRankSum=0.000;DP=179;ExcessHet=0.0000;FS=1.592;InbreedingCoeff=0.8314;MLEAC=14;MLEAF=0.206;MQ=60.00;MQRankSum=0.000;QD=29.47;ReadPosRankSum=0.239;SOR=0.672	GT:AD:DP:GQ:PL	2018-01-01	2018-01-01	2018-01-01	2018-01-01	2018-01-01	2018-01-01	2018-01-01	2018-01-01	./.	0/0	0/0	0/0	0/0	0/0	0/0	0/0	0/0	0/0	0/0	0/0	0/0	0/0	./.	0/0	0/0	0/0	0/0	0/0	0/0	0/0	0/0	0/0	0/0	0/0	0/0	0/0
Chr01	53754329	.	G	A	1341.49	PASS	AC=16;AF=0.235;AN=68;BaseQRankSum=1.817;ClippingRankSum=0.000;DP=175;ExcessHet=0.0000;FS=3.713;InbreedingCoeff=0.8046;MLEAC=14;MLEAF=0.206;MQ=60.00;MQRankSum=0.000;QD=32.69;ReadPosRankSum=0.811;SOR=0.505	GT:AD:DP:GQ:PL	2018-01-01	./.	2018-01-01	2018-01-01	2018-01-01	2018-01-01	2018-01-01	2018-01-01	2018-01-01	0/0	0/0	0/0	0/0	0/0	0/0	0/0	0/0	0/0	0/0	0/0	0/0	0/0	0/0	0/0	0/0	0/0	0/0	0/0	0/0	0/0	0/0	0/0	0/0	./.	0/0	0/0
Chr01	53754563	.	A	G	1461.67	PASS	AC=16;AF=0.229;AN=70;BaseQRankSum=3.654;ClippingRankSum=0.000;DP=186;ExcessHet=0.0000;FS=2.395;InbreedingCoeff=0.7889;MLEAC=15;MLEAF=0.214;MQ=60.00;MQRankSum=0.000;QD=23.49;ReadPosRankSum=0.322;SOR=0.882	GT:AD:DP:GQ:PL	2018-01-01	2018-01-01	2018-01-01	2018-01-01	2018-01-01	./.	2018-01-01	2018-01-01	2018-01-01	0/0	0/0	0/0	0/0	0/0	0/0	0/0	0/0	0/0	0/0	0/0	0/0	0/0	0/0	0/0	0/0	0/0	0/0	0/0	0/0	0/0	0/0	0/0	0/0	0/0	0/0	0/0
Chr01	53755748	.	A	G	1165.71	PASS	AC=18;AF=0.290;AN=62;BaseQRankSum=0.215;ClippingRankSum=0.000;DP=133;ExcessHet=0.0000;FS=0.838;InbreedingCoeff=0.7476;MLEAC=16;MLEAF=0.258;MQ=60.00;MQRankSum=0.000;QD=34.75;ReadPosRankSum=-0.460;SOR=0.962	GT:AD:DP:GQ:PL	2018-01-01	2018-01-01	2018-01-01	2018-01-01	2018-01-01	2018-01-01	2018-01-01	2018-01-01	2018-01-01	0/0	0/0	0/0	./.	0/0	0/0	0/0	0/0	0/0	./.	0/0	0/0	./.	0/0	0/0	0/0	0/0	./.	0/0	0/0	0/0	0/0	0/0	0/0	./.	0/0	0/0
Chr01	53755837	.	C	T	490.14	PASS	AC=14;AF=0.219;AN=64;BaseQRankSum=0.334;ClippingRankSum=0.000;DP=90;ExcessHet=0.0000;FS=0.000;InbreedingCoeff=0.5572;MLEAC=11;MLEAF=0.172;MQ=60.00;MQRankSum=0.000;QD=35.32;ReadPosRankSum=-0.788;SOR=0.596	GT:AD:DP:GQ:PL	2018-01-01	./.	2018-01-01	2018-01-01	2018-01-01	./.	2018-01-01	2018-01-01	2018-01-01	0/0	0/0	0/0	0/0	0/0	0/0	0/0	0/0	0/0	0/0	0/0	0/0	0/0	0/0	0/0	0/0	0/0	./.	0/0	0/0	0/0	0/0	0/0	0/0	./.	0/0	0/0
Chr01	54281330	.	C	T	10829.7	PASS	AC=18;AF=0.250;AN=72;BaseQRankSum=1.164;ClippingRankSum=0.000;DP=1842;ExcessHet=0.0000;FS=0.751;InbreedingCoeff=1.0000;MLEAC=18;MLEAF=0.250;MQ=60.00;MQRankSum=0.000;QD=29.57;ReadPosRankSum=1.541;SOR=0.752	GT:AD:DP:GQ:PL	2018-01-01	2018-01-01	2018-01-01	2018-01-01	2018-01-01	2018-01-01	2018-01-01	2018-01-01	2018-01-01	0/0	0/0	0/0	0/0	0/0	0/0	0/0	0/0	0/0	0/0	0/0	0/0	0/0	0/0	0/0	0/0	0/0	0/0	0/0	0/0	0/0	0/0	0/0	0/0	0/0	0/0	0/0
Chr01	54562274	.	T	A	1207.27	PASS	AC=18;AF=0.250;AN=72;BaseQRankSum=-0.902;ClippingRankSum=0.000;DP=195;ExcessHet=0.0000;FS=1.672;InbreedingCoeff=0.7939;MLEAC=15;MLEAF=0.208;MQ=60.00;MQRankSum=0.000;QD=27.98;ReadPosRankSum=-0.748;SOR=0.593	GT:AD:DP:GQ:PL	2018-01-01	2018-01-01	2018-01-01	2018-01-01	2018-01-01	2018-01-01	2018-01-01	2018-01-01	2018-01-01	0/0	0/0	0/0	0/0	0/0	0/0	0/0	0/0	0/0	0/0	0/0	0/0	0/0	0/0	0/0	0/0	0/0	0/0	0/0	0/0	0/0	0/0	0/0	0/0	0/0	0/0	0/0
Chr01	54761561	.	T	C	533.45	PASS	AC=12;AF=0.214;AN=56;BaseQRankSum=1.239;ClippingRankSum=0.000;DP=84;ExcessHet=0.0000;FS=1.560;InbreedingCoeff=0.5937;MLEAC=10;MLEAF=0.179;MQ=60.00;MQRankSum=0.000;QD=31.41;ReadPosRankSum=0.308;SOR=0.570	GT:AD:DP:GQ:PL	2018-01-01	./.	2018-01-01	2018-01-01	./.	2018-01-01	2018-01-01	./.	2018-01-01	0/0	0/0	0/0	0/0	0/0	0/0	./.	0/0	0/0	0/0	0/0	0/0	0/0	0/0	0/0	./.	0/0	./.	0/0	0/0	0/0	0/0	./.	0/0	0/0	./.	0/0
Chr01	54762582	.	T	C	11685.7	PASS	AC=18;AF=0.250;AN=72;BaseQRankSum=1.403;ClippingRankSum=0.000;DP=1224;ExcessHet=0.0000;FS=1.334;InbreedingCoeff=0.9997;MLEAC=18;MLEAF=0.250;MQ=60.00;MQRankSum=0.000;QD=36.19;ReadPosRankSum=0.083;SOR=0.785	GT:AD:DP:GQ:PL	2018-01-01	2018-01-01	2018-01-01	2018-01-01	2018-01-01	2018-01-01	2018-01-01	2018-01-01	2018-01-01	0/0	0/0	0/0	0/0	0/0	0/0	0/0	0/0	0/0	0/0	0/0	0/0	0/0	0/0	0/0	0/0	0/0	0/0	0/0	0/0	0/0	0/0	0/0	0/0	0/0	0/0	0/0
Chr01	54771092	.	T	C	11737.8	PASS	AC=18;AF=0.250;AN=72;BaseQRankSum=0.535;ClippingRankSum=0.000;DP=921;ExcessHet=0.0000;FS=4.492;InbreedingCoeff=0.9987;MLEAC=18;MLEAF=0.250;MQ=60.00;MQRankSum=0.000;QD=28.77;ReadPosRankSum=0.176;SOR=0.542	GT:AD:DP:GQ:PL	2018-01-01	2018-01-01	2018-01-01	2018-01-01	2018-01-01	2018-01-01	2018-01-01	2018-01-01	2018-01-01	0/0	0/0	0/0	0/0	0/0	0/0	0/0	0/0	0/0	0/0	0/0	0/0	0/0	0/0	0/0	0/0	0/0	0/0	0/0	0/0	0/0	0/0	0/0	0/0	0/0	0/0	0/0
Chr01	54798758	.	C	A	503.74	PASS	AC=14;AF=0.219;AN=64;BaseQRankSum=0.036;ClippingRankSum=0.000;DP=79;ExcessHet=0.0000;FS=14.528;InbreedingCoeff=0.5192;MLEAC=11;MLEAF=0.172;MQ=60.00;MQRankSum=0.000;QD=37.95;ReadPosRankSum=-1.804;SOR=1.730	GT:AD:DP:GQ:PL	2018-01-01	2018-01-01	2018-01-01	./.	2018-01-01	2018-01-01	2018-01-01	2018-01-01	./.	0/0	0/0	0/0	0/0	0/0	0/0	0/0	0/0	0/0	0/0	0/0	0/0	0/0	0/0	0/0	0/0	0/0	./.	0/0	0/0	0/0	0/0	0/0	0/0	0/0	./.	0/0
Chr01	54799844	.	G	A	14290.7	PASS	AC=18;AF=0.250;AN=72;BaseQRankSum=2.619;ClippingRankSum=0.000;DP=1241;ExcessHet=0.0000;FS=0.000;InbreedingCoeff=1.0000;MLEAC=18;MLEAF=0.250;MQ=60.00;MQRankSum=0.000;QD=29.59;ReadPosRankSum=2.019;SOR=0.742	GT:AD:DP:GQ:PL	2018-01-01	2018-01-01	2018-01-01	2018-01-01	2018-01-01	2018-01-01	2018-01-01	2018-01-01	2018-01-01	0/0	0/0	0/0	0/0	0/0	0/0	0/0	0/0	0/0	0/0	0/0	0/0	0/0	0/0	0/0	0/0	0/0	0/0	0/0	0/0	0/0	0/0	0/0	0/0	0/0	0/0	0/0
Chr01	54840209	.	A	G	12516.7	PASS	AC=18;AF=0.250;AN=72;BaseQRankSum=1.010;ClippingRankSum=0.000;DP=1558;ExcessHet=0.0000;FS=0.673;InbreedingCoeff=1.0000;MLEAC=18;MLEAF=0.250;MQ=60.00;MQRankSum=0.000;QD=32.89;ReadPosRankSum=5.334;SOR=0.661	GT:AD:DP:GQ:PL	2018-01-01	2018-01-01	2018-01-01	2018-01-01	2018-01-01	2018-01-01	2018-01-01	2018-01-01	2018-01-01	0/0	0/0	0/0	0/0	0/0	0/0	0/0	0/0	0/0	0/0	0/0	0/0	0/0	0/0	0/0	0/0	0/0	0/0	0/0	0/0	0/0	0/0	0/0	0/0	0/0	0/0	0/0
Chr01	54843602	.	C	G	354.68	PASS	AC=12;AF=0.231;AN=52;BaseQRankSum=2.204;ClippingRankSum=0.000;DP=46;ExcessHet=0.0000;FS=6.107;InbreedingCoeff=0.4033;MLEAC=11;MLEAF=0.212;MQ=60.00;MQRankSum=0.000;QD=27.94;ReadPosRankSum=0.883;SOR=0.239	GT:AD:DP:GQ:PL	2018-01-01	./.	2018-01-01	2018-01-01	2018-01-01	./.	./.	2018-01-01	2018-01-01	0/0	0/0	0/0	0/0	0/0	./.	./.	0/0	./.	0/0	0/0	0/0	0/0	0/0	./.	./.	0/0	0/0	./.	0/0	0/0	0/0	0/0	0/0	0/0	0/0	./.
Chr01	54848205	.	G	C	16362.1	PASS	AC=18;AF=0.250;AN=72;BaseQRankSum=-3.404;ClippingRankSum=0.000;DP=1064;ExcessHet=0.0000;FS=1.133;InbreedingCoeff=0.9916;MLEAC=18;MLEAF=0.250;MQ=60.00;MQRankSum=0.000;QD=30.38;ReadPosRankSum=2.916;SOR=0.764	GT:AD:DP:GQ:PL	2018-01-01	2018-01-01	2018-01-01	2018-01-01	2018-01-01	2018-01-01	2018-01-01	2018-01-01	2018-01-01	0/0	0/0	0/0	0/0	0/0	0/0	0/0	0/0	0/0	0/0	0/0	0/0	0/0	0/0	0/0	0/0	0/0	0/0	0/0	0/0	0/0	0/0	0/0	0/0	0/0	0/0	0/0
Chr01	54848226	.	A	T	16945.1	PASS	AC=18;AF=0.250;AN=72;BaseQRankSum=0.956;ClippingRankSum=0.000;DP=1053;ExcessHet=0.0000;FS=0.537;InbreedingCoeff=0.9914;MLEAC=18;MLEAF=0.250;MQ=60.00;MQRankSum=0.000;QD=36.42;ReadPosRankSum=3.085;SOR=0.614	GT:AD:DP:GQ:PL	2018-01-01	2018-01-01	2018-01-01	2018-01-01	2018-01-01	2018-01-01	2018-01-01	2018-01-01	2018-01-01	0/0	0/0	0/0	0/0	0/0	0/0	0/0	0/0	0/0	0/0	0/0	0/0	0/0	0/0	0/0	0/0	0/0	0/0	0/0	0/0	0/0	0/0	0/0	0/0	0/0	0/0	0/0
Chr01	54848472	.	T	C	14657.8	PASS	AC=18;AF=0.250;AN=72;BaseQRankSum=0.915;ClippingRankSum=0.000;DP=1368;ExcessHet=0.0000;FS=3.318;InbreedingCoeff=0.9984;MLEAC=18;MLEAF=0.250;MQ=60.00;MQRankSum=0.000;QD=28.66;ReadPosRankSum=0.510;SOR=0.496	GT:AD:DP:GQ:PL	2018-01-01	2018-01-01	2018-01-01	2018-01-01	2018-01-01	2018-01-01	2018-01-01	2018-01-01	2018-01-01	0/0	0/0	0/0	0/0	0/0	0/0	0/0	0/0	0/0	0/0	0/0	0/0	0/0	0/0	0/0	0/0	0/0	0/0	0/0	0/0	0/0	0/0	0/0	0/0	0/0	0/0	0/0
Chr01	54848881	.	C	T	299.41	PASS	AC=12;AF=0.214;AN=56;BaseQRankSum=1.907;ClippingRankSum=0.000;DP=112;ExcessHet=0.0000;FS=0.000;InbreedingCoeff=0.4811;MLEAC=9;MLEAF=0.161;MQ=60.00;MQRankSum=0.000;QD=29.80;ReadPosRankSum=1.272;SOR=0.505	GT:AD:DP:GQ:PL	2018-01-01	2018-01-01	2018-01-01	2018-01-01	2018-01-01	./.	2018-01-01	./.	./.	0/0	0/0	0/0	0/0	0/0	0/0	./.	./.	0/0	0/0	0/0	0/0	./.	0/0	0/0	0/0	0/0	0/0	0/0	0/0	0/0	./.	0/0	0/0	0/0	./.	0/0
Chr01	54848957	.	C	A	902.29	PASS	AC=14;AF=0.219;AN=64;BaseQRankSum=1.298;ClippingRankSum=0.000;DP=200;ExcessHet=0.0000;FS=0.000;InbreedingCoeff=0.7382;MLEAC=12;MLEAF=0.188;MQ=60.00;MQRankSum=0.000;QD=32.59;ReadPosRankSum=0.482;SOR=1.005	GT:AD:DP:GQ:PL	2018-01-01	./.	2018-01-01	2018-01-01	./.	2018-01-01	2018-01-01	2018-01-01	2018-01-01	0/0	0/0	0/0	0/0	0/0	0/0	0/0	0/0	0/0	0/0	0/0	0/0	./.	0/0	0/0	0/0	0/0	0/0	0/0	0/0	0/0	0/0	0/0	0/0	0/0	./.	0/0
Chr01	54848962	.	C	T	902.19	PASS	AC=14;AF=0.219;AN=64;BaseQRankSum=-1.853;ClippingRankSum=0.000;DP=203;ExcessHet=0.0000;FS=0.000;InbreedingCoeff=0.7410;MLEAC=12;MLEAF=0.188;MQ=60.00;MQRankSum=0.000;QD=32.65;ReadPosRankSum=1.253;SOR=0.962	GT:AD:DP:GQ:PL	2018-01-01	./.	2018-01-01	2018-01-01	./.	2018-01-01	2018-01-01	2018-01-01	2018-01-01	0/0	0/0	0/0	0/0	0/0	0/0	0/0	0/0	0/0	0/0	0/0	0/0	./.	0/0	0/0	0/0	0/0	0/0	0/0	0/0	0/0	0/0	0/0	0/0	0/0	./.	0/0
Chr01	54849404	.	A	G	20091.7	PASS	AC=18;AF=0.250;AN=72;BaseQRankSum=0.695;ClippingRankSum=0.000;DP=1273;ExcessHet=0.0000;FS=1.832;InbreedingCoeff=1.0000;MLEAC=18;MLEAF=0.250;MQ=60.00;MQRankSum=0.000;QD=30.28;ReadPosRankSum=-0.846;SOR=0.553	GT:AD:DP:GQ:PL	2018-01-01	2018-01-01	2018-01-01	2018-01-01	2018-01-01	2018-01-01	2018-01-01	2018-01-01	2018-01-01	0/0	0/0	0/0	0/0	0/0	0/0	0/0	0/0	0/0	0/0	0/0	0/0	0/0	0/0	0/0	0/0	0/0	0/0	0/0	0/0	0/0	0/0	0/0	0/0	0/0	0/0	0/0
Chr01	54849413	.	A	C	20410.7	PASS	AC=18;AF=0.250;AN=72;BaseQRankSum=4.988;ClippingRankSum=0.000;DP=1253;ExcessHet=0.0000;FS=1.151;InbreedingCoeff=1.0000;MLEAC=18;MLEAF=0.250;MQ=60.00;MQRankSum=0.000;QD=32.50;ReadPosRankSum=1.958;SOR=0.593	GT:AD:DP:GQ:PL	2018-01-01	2018-01-01	2018-01-01	2018-01-01	2018-01-01	2018-01-01	2018-01-01	2018-01-01	2018-01-01	0/0	0/0	0/0	0/0	0/0	0/0	0/0	0/0	0/0	0/0	0/0	0/0	0/0	0/0	0/0	0/0	0/0	0/0	0/0	0/0	0/0	0/0	0/0	0/0	0/0	0/0	0/0
Chr01	54849555	.	G	A	2371.7	PASS	AC=18;AF=0.250;AN=72;BaseQRankSum=3.444;ClippingRankSum=0.000;DP=421;ExcessHet=0.0000;FS=6.236;InbreedingCoeff=0.9290;MLEAC=17;MLEAF=0.236;MQ=60.00;MQRankSum=0.000;QD=26.09;ReadPosRankSum=2.880;SOR=1.159	GT:AD:DP:GQ:PL	2018-01-01	2018-01-01	2018-01-01	2018-01-01	2018-01-01	2018-01-01	2018-01-01	2018-01-01	2018-01-01	0/0	0/0	0/0	0/0	0/0	0/0	0/0	0/0	0/0	0/0	0/0	0/0	0/0	0/0	0/0	0/0	0/0	0/0	0/0	0/0	0/0	0/0	0/0	0/0	0/0	0/0	0/0
Chr01	54849611	.	G	T	3472.09	PASS	AC=18;AF=0.250;AN=72;BaseQRankSum=0.546;ClippingRankSum=0.000;DP=278;ExcessHet=0.0000;FS=11.121;InbreedingCoeff=0.8635;MLEAC=18;MLEAF=0.250;MQ=60.00;MQRankSum=0.000;QD=25.29;ReadPosRankSum=0.341;SOR=0.329	GT:AD:DP:GQ:PL	2018-01-01	2018-01-01	2018-01-01	2018-01-01	2018-01-01	2018-01-01	2018-01-01	2018-01-01	2018-01-01	0/0	0/0	0/0	0/0	0/0	0/0	0/0	0/0	0/0	0/0	0/0	0/0	0/0	0/0	0/0	0/0	0/0	0/0	0/0	0/0	0/0	0/0	0/0	0/0	0/0	0/0	0/0
Chr01	54849876	.	T	C	11469.2	PASS	AC=18;AF=0.250;AN=72;BaseQRankSum=2.100;ClippingRankSum=0.000;DP=880;ExcessHet=0.0000;FS=1.847;InbreedingCoeff=0.9934;MLEAC=18;MLEAF=0.250;MQ=60.00;MQRankSum=0.000;QD=27.94;ReadPosRankSum=-0.030;SOR=0.765	GT:AD:DP:GQ:PL	2018-01-01	2018-01-01	2018-01-01	2018-01-01	2018-01-01	2018-01-01	2018-01-01	2018-01-01	2018-01-01	0/0	0/0	0/0	0/0	0/0	0/0	0/0	0/0	0/0	0/0	0/0	0/0	0/0	0/0	0/0	0/0	0/0	0/0	0/0	0/0	0/0	0/0	0/0	0/0	0/0	0/0	0/0
Chr01	54850038	.	A	G	17269.8	PASS	AC=18;AF=0.250;AN=72;BaseQRankSum=2.967;ClippingRankSum=0.000;DP=1014;ExcessHet=0.0000;FS=1.112;InbreedingCoeff=0.9986;MLEAC=18;MLEAF=0.250;MQ=60.00;MQRankSum=0.000;QD=27.91;ReadPosRankSum=2.798;SOR=0.586	GT:AD:DP:GQ:PL	2018-01-01	2018-01-01	2018-01-01	2018-01-01	2018-01-01	2018-01-01	2018-01-01	2018-01-01	2018-01-01	0/0	0/0	0/0	0/0	0/0	0/0	0/0	0/0	0/0	0/0	0/0	0/0	0/0	0/0	0/0	0/0	0/0	0/0	0/0	0/0	0/0	0/0	0/0	0/0	0/0	0/0	0/0
Chr01	54850158	.	C	T	18825.1	PASS	AC=18;AF=0.250;AN=72;BaseQRankSum=1.070;ClippingRankSum=0.000;DP=1074;ExcessHet=0.0000;FS=2.510;InbreedingCoeff=0.9914;MLEAC=18;MLEAF=0.250;MQ=60.00;MQRankSum=0.000;QD=26.09;ReadPosRankSum=2.255;SOR=0.716	GT:AD:DP:GQ:PL	2018-01-01	2018-01-01	2018-01-01	2018-01-01	2018-01-01	2018-01-01	2018-01-01	2018-01-01	2018-01-01	0/0	0/0	0/0	0/0	0/0	0/0	0/0	0/0	0/0	0/0	0/0	0/0	0/0	0/0	0/0	0/0	0/0	0/0	0/0	0/0	0/0	0/0	0/0	0/0	0/0	0/0	0/0
Chr01	54850176	.	T	G	18028.8	PASS	AC=18;AF=0.250;AN=72;BaseQRankSum=0.869;ClippingRankSum=0.000;DP=1062;ExcessHet=0.0000;FS=2.528;InbreedingCoeff=0.9974;MLEAC=18;MLEAF=0.250;MQ=60.00;MQRankSum=0.000;QD=25.97;ReadPosRankSum=0.904;SOR=0.912	GT:AD:DP:GQ:PL	2018-01-01	2018-01-01	2018-01-01	2018-01-01	2018-01-01	2018-01-01	2018-01-01	2018-01-01	2018-01-01	0/0	0/0	0/0	0/0	0/0	0/0	0/0	0/0	0/0	0/0	0/0	0/0	0/0	0/0	0/0	0/0	0/0	0/0	0/0	0/0	0/0	0/0	0/0	0/0	0/0	0/0	0/0
Chr01	54850332	.	A	G	18046.7	PASS	AC=18;AF=0.250;AN=72;BaseQRankSum=4.775;ClippingRankSum=0.000;DP=1139;ExcessHet=0.0000;FS=0.000;InbreedingCoeff=0.9995;MLEAC=18;MLEAF=0.250;MQ=60.00;MQRankSum=0.000;QD=23.53;ReadPosRankSum=2.428;SOR=0.727	GT:AD:DP:GQ:PL	2018-01-01	2018-01-01	2018-01-01	2018-01-01	2018-01-01	2018-01-01	2018-01-01	2018-01-01	2018-01-01	0/0	0/0	0/0	0/0	0/0	0/0	0/0	0/0	0/0	0/0	0/0	0/0	0/0	0/0	0/0	0/0	0/0	0/0	0/0	0/0	0/0	0/0	0/0	0/0	0/0	0/0	0/0
Chr01	54850354	.	A	C	18530.8	PASS	AC=18;AF=0.250;AN=72;BaseQRankSum=1.854;ClippingRankSum=0.000;DP=1166;ExcessHet=0.0000;FS=3.332;InbreedingCoeff=0.9992;MLEAC=18;MLEAF=0.250;MQ=60.00;MQRankSum=0.000;QD=26.96;ReadPosRankSum=2.455;SOR=0.499	GT:AD:DP:GQ:PL	2018-01-01	2018-01-01	2018-01-01	2018-01-01	2018-01-01	2018-01-01	2018-01-01	2018-01-01	2018-01-01	0/0	0/0	0/0	0/0	0/0	0/0	0/0	0/0	0/0	0/0	0/0	0/0	0/0	0/0	0/0	0/0	0/0	0/0	0/0	0/0	0/0	0/0	0/0	0/0	0/0	0/0	0/0
Chr01	54850987	.	T	G	14491.1	PASS	AC=18;AF=0.250;AN=72;BaseQRankSum=0.302;ClippingRankSum=0.000;DP=843;ExcessHet=0.0000;FS=1.781;InbreedingCoeff=0.9907;MLEAC=18;MLEAF=0.250;MQ=60.00;MQRankSum=0.000;QD=30.68;ReadPosRankSum=1.852;SOR=0.714	GT:AD:DP:GQ:PL	2018-01-01	2018-01-01	2018-01-01	2018-01-01	2018-01-01	2018-01-01	2018-01-01	2018-01-01	2018-01-01	0/0	0/0	0/0	0/0	0/0	0/0	0/0	0/0	0/0	0/0	0/0	0/0	0/0	0/0	0/0	0/0	0/0	0/0	0/0	0/0	0/0	0/0	0/0	0/0	0/0	0/0	0/0
Chr01	54851693	.	T	G	14688.1	PASS	AC=18;AF=0.250;AN=72;BaseQRankSum=-0.282;ClippingRankSum=0.000;DP=866;ExcessHet=0.0000;FS=0.000;InbreedingCoeff=0.9910;MLEAC=18;MLEAF=0.250;MQ=60.00;MQRankSum=0.000;QD=26.59;ReadPosRankSum=2.277;SOR=0.677	GT:AD:DP:GQ:PL	2018-01-01	2018-01-01	2018-01-01	2018-01-01	2018-01-01	2018-01-01	2018-01-01	2018-01-01	2018-01-01	0/0	0/0	0/0	0/0	0/0	0/0	0/0	0/0	0/0	0/0	0/0	0/0	0/0	0/0	0/0	0/0	0/0	0/0	0/0	0/0	0/0	0/0	0/0	0/0	0/0	0/0	0/0
Chr01	54851700	.	C	T	14451.5	PASS	AC=18;AF=0.250;AN=72;BaseQRankSum=-2.314;ClippingRankSum=0.000;DP=90;ExcessHet=0.0000;FS=0.000;InbreedingCoeff=0.9843;MLEAC=18;MLEAF=0.250;MQ=60.00;MQRankSum=0.000;QD=33.24;ReadPosRankSum=-2.243;SOR=0.729	GT:AD:DP:GQ:PL	2018-01-01	2018-01-01	2018-01-01	2018-01-01	2018-01-01	2018-01-01	2018-01-01	2018-01-01	2018-01-01	0/0	0/0	0/0	0/0	0/0	0/0	0/0	0/0	0/0	0/0	0/0	0/0	0/0	0/0	0/0	0/0	0/0	0/0	0/0	0/0	0/0	0/0	0/0	0/0	0/0	0/0	0/0
Chr01	54874692	.	C	T	1786.77	PASS	AC=18;AF=0.257;AN=70;BaseQRankSum=1.597;ClippingRankSum=0.000;DP=179;ExcessHet=0.0000;FS=1.415;InbreedingCoeff=0.7759;MLEAC=17;MLEAF=0.243;MQ=60.00;MQRankSum=0.000;QD=28.15;ReadPosRankSum=1.497;SOR=0.568	GT:AD:DP:GQ:PL	2018-01-01	2018-01-01	2018-01-01	2018-01-01	2018-01-01	2018-01-01	2018-01-01	2018-01-01	2018-01-01	0/0	0/0	0/0	0/0	0/0	0/0	0/0	0/0	0/0	0/0	0/0	0/0	0/0	0/0	0/0	0/0	0/0	./.	0/0	0/0	0/0	0/0	0/0	0/0	0/0	0/0	0/0
Chr01	54898778	.	C	G	371.43	PASS	AC=14;AF=0.233;AN=60;BaseQRankSum=-0.373;ClippingRankSum=0.000;DP=89;ExcessHet=0.0000;FS=0.000;InbreedingCoeff=0.5500;MLEAC=10;MLEAF=0.167;MQ=60.00;MQRankSum=0.000;QD=25.12;ReadPosRankSum=0.486;SOR=1.091	GT:AD:DP:GQ:PL	2018-01-01	2018-01-01	./.	2018-01-01	2018-01-01	2018-01-01	2018-01-01	./.	2018-01-01	./.	0/0	0/0	./.	0/0	0/0	./.	0/0	0/0	0/0	0/0	0/0	0/0	./.	0/0	0/0	0/0	0/0	0/0	0/0	0/0	0/0	0/0	0/0	0/0	0/0	0/0
Chr01	54924280	.	A	T	1914.06	PASS	AC=16;AF=0.229;AN=70;BaseQRankSum=0.575;ClippingRankSum=0.000;DP=333;ExcessHet=0.0000;FS=14.629;InbreedingCoeff=0.8984;MLEAC=14;MLEAF=0.200;MQ=60.00;MQRankSum=0.000;QD=32.61;ReadPosRankSum=1.380;SOR=1.309	GT:AD:DP:GQ:PL	2018-01-01	./.	2018-01-01	2018-01-01	2018-01-01	2018-01-01	2018-01-01	2018-01-01	2018-01-01	0/0	0/0	0/0	0/0	0/0	0/0	0/0	0/0	0/0	0/0	0/0	0/0	0/0	0/0	0/0	0/0	0/0	0/0	0/0	0/0	0/0	0/0	0/0	0/0	0/0	0/0	0/0
Chr01	54933861	.	C	T	1963.26	PASS	AC=18;AF=0.250;AN=72;BaseQRankSum=-0.791;ClippingRankSum=0.000;DP=291;ExcessHet=0.0000;FS=7.956;InbreedingCoeff=0.8924;MLEAC=16;MLEAF=0.222;MQ=60.00;MQRankSum=0.000;QD=27.88;ReadPosRankSum=0.919;SOR=0.819	GT:AD:DP:GQ:PL	2018-01-01	2018-01-01	2018-01-01	2018-01-01	2018-01-01	2018-01-01	2018-01-01	2018-01-01	2018-01-01	0/0	0/0	0/0	0/0	0/0	0/0	0/0	0/0	0/0	0/0	0/0	0/0	0/0	0/0	0/0	0/0	0/0	0/0	0/0	0/0	0/0	0/0	0/0	0/0	0/0	0/0	0/0
Chr01	54938482	.	G	A	29544.7	PASS	AC=18;AF=0.250;AN=72;BaseQRankSum=4.011;ClippingRankSum=0.000;DP=2631;ExcessHet=0.0000;FS=1.283;InbreedingCoeff=0.9997;MLEAC=18;MLEAF=0.250;MQ=60.00;MQRankSum=0.000;QD=34.82;ReadPosRankSum=3.535;SOR=0.839	GT:AD:DP:GQ:PL	2018-01-01	2018-01-01	2018-01-01	2018-01-01	2018-01-01	2018-01-01	2018-01-01	2018-01-01	2018-01-01	0/0	0/0	0/0	0/0	0/0	0/0	0/0	0/0	0/0	0/0	0/0	0/0	0/0	0/0	0/0	0/0	0/0	0/0	0/0	0/0	0/0	0/0	0/0	0/0	0/0	0/0	0/0
Chr01	54938761	.	T	C	461.07	PASS	AC=14;AF=0.226;AN=62;BaseQRankSum=0.926;ClippingRankSum=0.000;DP=2991;ExcessHet=0.0000;FS=1.897;InbreedingCoeff=0.5388;MLEAC=11;MLEAF=0.177;MQ=60.00;MQRankSum=0.000;QD=29.42;ReadPosRankSum=-0.050;SOR=0.752	GT:AD:DP:GQ:PL	2018-01-01	2018-01-01	./.	2018-01-01	2018-01-01	2018-01-01	2018-01-01	./.	2018-01-01	0/0	0/0	0/0	0/0	0/0	0/0	0/0	0/0	./.	0/0	0/0	0/0	0/0	0/0	0/0	./.	0/0	0/0	0/0	0/0	0/0	0/0	0/0	./.	0/0	0/0	0/0
Chr01	54938870	.	T	A	950.86	PASS	AC=14;AF=0.250;AN=56;BaseQRankSum=-0.253;ClippingRankSum=0.000;DP=528;ExcessHet=0.0000;FS=4.656;InbreedingCoeff=0.6634;MLEAC=13;MLEAF=0.232;MQ=60.00;MQRankSum=0.000;QD=34.02;ReadPosRankSum=0.958;SOR=0.864	GT:AD:DP:GQ:PL	2018-01-01	2018-01-01	2018-01-01	2018-01-01	2018-01-01	./.	2018-01-01	./.	2018-01-01	./.	0/0	0/0	0/0	./.	0/0	./.	0/0	0/0	0/0	0/0	0/0	0/0	0/0	0/0	./.	0/0	0/0	0/0	0/0	0/0	0/0	./.	./.	0/0	0/0	0/0
Chr01	54938941	.	A	T	421.2	PASS	AC=12;AF=0.231;AN=52;BaseQRankSum=0.301;ClippingRankSum=0.000;DP=499;ExcessHet=0.0000;FS=0.000;InbreedingCoeff=0.5363;MLEAC=10;MLEAF=0.192;MQ=60.00;MQRankSum=0.000;QD=27.74;ReadPosRankSum=0.978;SOR=0.512	GT:AD:DP:GQ:PL	2018-01-01	./.	2018-01-01	2018-01-01	2018-01-01	./.	./.	2018-01-01	2018-01-01	./.	0/0	0/0	0/0	./.	./.	0/0	0/0	0/0	0/0	0/0	0/0	0/0	0/0	0/0	./.	./.	./.	0/0	0/0	0/0	0/0	./.	0/0	0/0	0/0	0/0
Chr01	54939017	.	C	T	27353.7	PASS	AC=18;AF=0.250;AN=72;BaseQRankSum=2.520;ClippingRankSum=0.000;DP=2813;ExcessHet=0.0000;FS=0.000;InbreedingCoeff=0.9995;MLEAC=18;MLEAF=0.250;MQ=60.00;MQRankSum=0.000;QD=29.56;ReadPosRankSum=5.354;SOR=0.643	GT:AD:DP:GQ:PL	2018-01-01	2018-01-01	2018-01-01	2018-01-01	2018-01-01	2018-01-01	2018-01-01	2018-01-01	2018-01-01	0/0	0/0	0/0	0/0	0/0	0/0	0/0	0/0	0/0	0/0	0/0	0/0	0/0	0/0	0/0	0/0	0/0	0/0	0/0	0/0	0/0	0/0	0/0	0/0	0/0	0/0	0/0
Chr01	54939022	.	A	T	1442.91	PASS	AC=19;AF=0.288;AN=66;BaseQRankSum=-0.092;ClippingRankSum=0.000;DP=305;ExcessHet=0.0000;FS=0.000;InbreedingCoeff=0.6200;MLEAC=20;MLEAF=0.303;MQ=60.00;MQRankSum=0.000;QD=36.30;ReadPosRankSum=-3.072;SOR=2.515	GT:AD:DP:GQ:PL	2018-01-01	2018-01-01	2018-01-01	2018-01-01	2018-01-01	2018-01-01	2018-01-01	2018-01-01	2018-01-01	0/0	0/0	0/0	0/0	0/0	0/0	./.	0/0	./.	0/0	0/0	0/0	0/0	0/0	./.	./.	0/0	0/0	0/0	0/0	0/0	0/0	0/0	0/0	0/0	0/0	0/0
Chr01	54939238	.	G	A	704.67	PASS	AC=14;AF=0.219;AN=64;BaseQRankSum=-1.131;ClippingRankSum=0.000;DP=120;ExcessHet=0.0000;FS=2.358;InbreedingCoeff=0.5952;MLEAC=12;MLEAF=0.188;MQ=60.00;MQRankSum=0.000;QD=33.55;ReadPosRankSum=-2.495;SOR=0.674	GT:AD:DP:GQ:PL	2018-01-01	2018-01-01	2018-01-01	2018-01-01	2018-01-01	2018-01-01	./.	2018-01-01	./.	0/0	0/0	0/0	0/0	0/0	0/0	0/0	0/0	./.	0/0	0/0	0/0	0/0	0/0	0/0	0/0	0/0	./.	0/0	0/0	0/0	0/0	0/0	0/0	0/0	0/0	0/0
Chr01	54939258	.	A	T	377.07	PASS	AC=12;AF=0.200;AN=60;BaseQRankSum=-1.647;ClippingRankSum=0.000;DP=115;ExcessHet=0.0000;FS=4.030;InbreedingCoeff=0.5861;MLEAC=8;MLEAF=0.133;MQ=60.00;MQRankSum=0.000;QD=30.19;ReadPosRankSum=1.033;SOR=2.040	GT:AD:DP:GQ:PL	2018-01-01	2018-01-01	2018-01-01	./.	2018-01-01	2018-01-01	./.	2018-01-01	./.	0/0	0/0	0/0	0/0	0/0	0/0	0/0	./.	./.	0/0	0/0	0/0	0/0	0/0	0/0	0/0	0/0	./.	0/0	0/0	0/0	0/0	0/0	0/0	0/0	0/0	0/0
Chr01	54940150	.	C	G	36611.7	PASS	AC=18;AF=0.250;AN=72;BaseQRankSum=3.064;ClippingRankSum=0.000;DP=3382;ExcessHet=0.0000;FS=0.587;InbreedingCoeff=1.0000;MLEAC=18;MLEAF=0.250;MQ=60.00;MQRankSum=0.000;QD=25.95;ReadPosRankSum=1.061;SOR=0.729	GT:AD:DP:GQ:PL	2018-01-01	2018-01-01	2018-01-01	2018-01-01	2018-01-01	2018-01-01	2018-01-01	2018-01-01	2018-01-01	0/0	0/0	0/0	0/0	0/0	0/0	0/0	0/0	0/0	0/0	0/0	0/0	0/0	0/0	0/0	0/0	0/0	0/0	0/0	0/0	0/0	0/0	0/0	0/0	0/0	0/0	0/0
Chr01	54940219	.	A	T	751.33	PASS	AC=16;AF=0.235;AN=68;BaseQRankSum=2.130;ClippingRankSum=0.000;DP=435;ExcessHet=0.0000;FS=1.059;InbreedingCoeff=0.6518;MLEAC=13;MLEAF=0.191;MQ=60.00;MQRankSum=0.000;QD=30.38;ReadPosRankSum=2.140;SOR=0.560	GT:AD:DP:GQ:PL	2018-01-01	2018-01-01	2018-01-01	2018-01-01	2018-01-01	2018-01-01	2018-01-01	./.	2018-01-01	0/0	0/0	0/0	0/0	0/0	0/0	0/0	0/0	./.	0/0	0/0	0/0	0/0	0/0	0/0	0/0	0/0	0/0	0/0	0/0	0/0	0/0	0/0	0/0	0/0	0/0	0/0
Chr01	54940357	.	G	A	43602.7	PASS	AC=18;AF=0.250;AN=72;BaseQRankSum=-0.889;ClippingRankSum=0.000;DP=3725;ExcessHet=0.0000;FS=0.000;InbreedingCoeff=1.0000;MLEAC=18;MLEAF=0.250;MQ=60.00;MQRankSum=0.000;QD=33.50;ReadPosRankSum=1.397;SOR=0.639	GT:AD:DP:GQ:PL	2018-01-01	2018-01-01	2018-01-01	2018-01-01	2018-01-01	2018-01-01	2018-01-01	2018-01-01	2018-01-01	0/0	0/0	0/0	0/0	0/0	0/0	0/0	0/0	0/0	0/0	0/0	0/0	0/0	0/0	0/0	0/0	0/0	0/0	0/0	0/0	0/0	0/0	0/0	0/0	0/0	0/0	0/0
Chr01	54940802	.	C	T	43506.7	PASS	AC=18;AF=0.250;AN=72;BaseQRankSum=2.343;ClippingRankSum=0.000;DP=3548;ExcessHet=0.0000;FS=0.576;InbreedingCoeff=1.0000;MLEAC=18;MLEAF=0.250;MQ=60.00;MQRankSum=0.000;QD=30.85;ReadPosRankSum=2.722;SOR=0.634	GT:AD:DP:GQ:PL	2018-01-01	2018-01-01	2018-01-01	2018-01-01	2018-01-01	2018-01-01	2018-01-01	2018-01-01	2018-01-01	0/0	0/0	0/0	0/0	0/0	0/0	0/0	0/0	0/0	0/0	0/0	0/0	0/0	0/0	0/0	0/0	0/0	0/0	0/0	0/0	0/0	0/0	0/0	0/0	0/0	0/0	0/0
Chr01	54944320	.	T	A	2230.76	PASS	AC=18;AF=0.250;AN=72;BaseQRankSum=-2.700;ClippingRankSum=0.000;DP=254;ExcessHet=0.0000;FS=2.572;InbreedingCoeff=0.9390;MLEAC=18;MLEAF=0.250;MQ=60.00;MQRankSum=0.000;QD=30.90;ReadPosRankSum=0.213;SOR=0.890	GT:AD:DP:GQ:PL	2018-01-01	2018-01-01	2018-01-01	2018-01-01	2018-01-01	2018-01-01	2018-01-01	2018-01-01	2018-01-01	0/0	0/0	0/0	0/0	0/0	0/0	0/0	0/0	0/0	0/0	0/0	0/0	0/0	0/0	0/0	0/0	0/0	0/0	0/0	0/0	0/0	0/0	0/0	0/0	0/0	0/0	0/0
Chr01	54954560	.	T	A	8827.79	PASS	AC=18;AF=0.250;AN=72;BaseQRankSum=0.014;ClippingRankSum=0.000;DP=882;ExcessHet=0.0000;FS=0.621;InbreedingCoeff=0.9988;MLEAC=18;MLEAF=0.250;MQ=60.00;MQRankSum=0.000;QD=28.41;ReadPosRankSum=-0.121;SOR=0.755	GT:AD:DP:GQ:PL	2018-01-01	2018-01-01	2018-01-01	2018-01-01	2018-01-01	2018-01-01	2018-01-01	2018-01-01	2018-01-01	0/0	0/0	0/0	0/0	0/0	0/0	0/0	0/0	0/0	0/0	0/0	0/0	0/0	0/0	0/0	0/0	0/0	0/0	0/0	0/0	0/0	0/0	0/0	0/0	0/0	0/0	0/0
Chr01	54970343	.	C	T	1617.01	PASS	AC=18;AF=0.250;AN=72;BaseQRankSum=-0.175;ClippingRankSum=0.000;DP=345;ExcessHet=0.0000;FS=4.115;InbreedingCoeff=0.9184;MLEAC=16;MLEAF=0.222;MQ=60.00;MQRankSum=0.000;QD=28.27;ReadPosRankSum=-0.707;SOR=1.002	GT:AD:DP:GQ:PL	2018-01-01	2018-01-01	2018-01-01	2018-01-01	2018-01-01	2018-01-01	2018-01-01	2018-01-01	2018-01-01	0/0	0/0	0/0	0/0	0/0	0/0	0/0	0/0	0/0	0/0	0/0	0/0	0/0	0/0	0/0	0/0	0/0	0/0	0/0	0/0	0/0	0/0	0/0	0/0	0/0	0/0	0/0
Chr01	54975247	.	C	G	7898.57	PASS	AC=18;AF=0.250;AN=72;BaseQRankSum=0.751;ClippingRankSum=0.000;DP=1040;ExcessHet=0.0000;FS=0.691;InbreedingCoeff=0.9898;MLEAC=18;MLEAF=0.250;MQ=60.00;MQRankSum=0.000;QD=31.98;ReadPosRankSum=2.570;SOR=0.685	GT:AD:DP:GQ:PL	2018-01-01	2018-01-01	2018-01-01	2018-01-01	2018-01-01	2018-01-01	2018-01-01	2018-01-01	2018-01-01	0/0	0/0	0/0	0/0	0/0	0/0	0/0	0/0	0/0	0/0	0/0	0/0	0/0	0/0	0/0	0/0	0/0	0/0	0/0	0/0	0/0	0/0	0/0	0/0	0/0	0/0	0/0
Chr01	54975475	.	T	C	5803.11	PASS	AC=18;AF=0.250;AN=72;BaseQRankSum=0.103;ClippingRankSum=0.000;DP=879;ExcessHet=0.0000;FS=2.464;InbreedingCoeff=0.9742;MLEAC=18;MLEAF=0.250;MQ=60.00;MQRankSum=0.000;QD=29.13;ReadPosRankSum=-1.567;SOR=0.610	GT:AD:DP:GQ:PL	2018-01-01	2018-01-01	2018-01-01	2018-01-01	2018-01-01	2018-01-01	2018-01-01	2018-01-01	2018-01-01	0/0	0/0	0/0	0/0	0/0	0/0	0/0	0/0	0/0	0/0	0/0	0/0	0/0	0/0	0/0	0/0	0/0	0/0	0/0	0/0	0/0	0/0	0/0	0/0	0/0	0/0	0/0
Chr01	55087124	.	T	A	1862.32	PASS	AC=16;AF=0.235;AN=68;BaseQRankSum=6.019;ClippingRankSum=0.000;DP=189;ExcessHet=0.0000;FS=6.412;InbreedingCoeff=0.7659;MLEAC=16;MLEAF=0.235;MQ=60.00;MQRankSum=0.000;QD=24.33;ReadPosRankSum=1.057;SOR=1.153	GT:AD:DP:GQ:PL	2018-01-01	2018-01-01	2018-01-01	2018-01-01	./.	2018-01-01	2018-01-01	2018-01-01	2018-01-01	0/0	0/0	0/0	0/0	0/0	0/0	0/0	0/0	0/0	0/0	0/0	0/0	0/0	0/0	0/0	0/0	0/0	./.	0/0	0/0	0/0	0/0	0/0	0/0	0/0	0/0	0/0
Chr01	55102413	.	G	T	8080.81	PASS	AC=18;AF=0.250;AN=72;BaseQRankSum=2.683;ClippingRankSum=0.000;DP=794;ExcessHet=0.0000;FS=0.733;InbreedingCoeff=0.9996;MLEAC=18;MLEAF=0.250;MQ=60.00;MQRankSum=0.000;QD=26.80;ReadPosRankSum=2.605;SOR=0.735	GT:AD:DP:GQ:PL	2018-01-01	2018-01-01	2018-01-01	2018-01-01	2018-01-01	2018-01-01	2018-01-01	2018-01-01	2018-01-01	0/0	0/0	0/0	0/0	0/0	0/0	0/0	0/0	0/0	0/0	0/0	0/0	0/0	0/0	0/0	0/0	0/0	0/0	0/0	0/0	0/0	0/0	0/0	0/0	0/0	0/0	0/0
Chr01	55102581	.	A	C	846.36	PASS	AC=14;AF=0.212;AN=66;BaseQRankSum=-0.148;ClippingRankSum=0.000;DP=206;ExcessHet=0.0000;FS=3.604;InbreedingCoeff=0.6811;MLEAC=11;MLEAF=0.167;MQ=60.00;MQRankSum=0.000;QD=31.37;ReadPosRankSum=-1.065;SOR=0.469	GT:AD:DP:GQ:PL	2018-01-01	./.	2018-01-01	2018-01-01	2018-01-01	2018-01-01	2018-01-01	./.	2018-01-01	0/0	0/0	0/0	./.	0/0	0/0	0/0	0/0	0/0	0/0	0/0	0/0	0/0	0/0	0/0	0/0	0/0	0/0	0/0	0/0	0/0	0/0	0/0	0/0	0/0	0/0	0/0
Chr01	55102633	.	T	A	1178.47	PASS	AC=18;AF=0.257;AN=70;BaseQRankSum=1.333;ClippingRankSum=0.000;DP=214;ExcessHet=0.0000;FS=6.116;InbreedingCoeff=0.6685;MLEAC=16;MLEAF=0.229;MQ=60.00;MQRankSum=0.000;QD=28.47;ReadPosRankSum=1.266;SOR=0.307	GT:AD:DP:GQ:PL	2018-01-01	2018-01-01	2018-01-01	2018-01-01	2018-01-01	2018-01-01	2018-01-01	2018-01-01	2018-01-01	0/0	0/0	0/0	./.	0/0	0/0	0/0	0/0	0/0	0/0	0/0	0/0	0/0	0/0	0/0	0/0	0/0	0/0	0/0	0/0	0/0	0/0	0/0	0/0	0/0	0/0	0/0
Chr01	55102864	.	A	G	350.25	PASS	AC=14;AF=0.269;AN=52;BaseQRankSum=-0.646;ClippingRankSum=0.000;DP=37;ExcessHet=0.0000;FS=0.000;InbreedingCoeff=0.4002;MLEAC=12;MLEAF=0.231;MQ=60.00;MQRankSum=0.000;QD=24.76;ReadPosRankSum=-0.021;SOR=0.013	GT:AD:DP:GQ:PL	2018-01-01	./.	2018-01-01	2018-01-01	2018-01-01	2018-01-01	2018-01-01	./.	2018-01-01	0/0	./.	0/0	./.	0/0	0/0	0/0	./.	0/0	0/0	0/0	0/0	0/0	0/0	./.	./.	0/0	./.	0/0	0/0	0/0	0/0	./.	0/0	0/0	./.	0/0
Chr01	55102872	.	A	T	349.72	PASS	AC=14;AF=0.269;AN=52;BaseQRankSum=-0.891;ClippingRankSum=0.000;DP=43;ExcessHet=0.0000;FS=0.000;InbreedingCoeff=0.4100;MLEAC=12;MLEAF=0.231;MQ=60.00;MQRankSum=0.000;QD=27.79;ReadPosRankSum=-0.840;SOR=0.088	GT:AD:DP:GQ:PL	2018-01-01	./.	2018-01-01	2018-01-01	2018-01-01	2018-01-01	2018-01-01	./.	2018-01-01	0/0	./.	0/0	./.	0/0	0/0	0/0	./.	0/0	0/0	0/0	0/0	0/0	0/0	./.	./.	0/0	./.	0/0	0/0	0/0	0/0	./.	0/0	0/0	./.	0/0
Chr01	55103094	.	C	T	834.1	PASS	AC=16;AF=0.235;AN=68;BaseQRankSum=2.101;ClippingRankSum=0.000;DP=129;ExcessHet=0.0000;FS=1.034;InbreedingCoeff=0.6247;MLEAC=13;MLEAF=0.191;MQ=60.00;MQRankSum=0.000;QD=34.55;ReadPosRankSum=0.538;SOR=0.802	GT:AD:DP:GQ:PL	2018-01-01	2018-01-01	2018-01-01	2018-01-01	2018-01-01	./.	2018-01-01	2018-01-01	2018-01-01	0/0	0/0	0/0	0/0	0/0	0/0	0/0	0/0	0/0	0/0	0/0	0/0	0/0	0/0	0/0	./.	0/0	0/0	0/0	0/0	0/0	0/0	0/0	0/0	0/0	0/0	0/0
Chr01	55103211	.	A	T	403.97	PASS	AC=14;AF=0.241;AN=58;BaseQRankSum=-0.298;ClippingRankSum=0.000;DP=69;ExcessHet=0.0000;FS=0.000;InbreedingCoeff=0.4976;MLEAC=11;MLEAF=0.190;MQ=60.00;MQRankSum=0.000;QD=32.28;ReadPosRankSum=-0.036;SOR=0.688	GT:AD:DP:GQ:PL	2018-01-01	2018-01-01	2018-01-01	2018-01-01	2018-01-01	2018-01-01	2018-01-01	./.	./.	0/0	0/0	0/0	./.	0/0	0/0	0/0	0/0	0/0	0/0	./.	0/0	0/0	0/0	0/0	0/0	0/0	./.	0/0	0/0	0/0	0/0	0/0	./.	0/0	0/0	./.
Chr01	55103775	.	A	T	921.92	PASS	AC=14;AF=0.212;AN=66;BaseQRankSum=0.122;ClippingRankSum=0.000;DP=157;ExcessHet=0.0000;FS=0.000;InbreedingCoeff=0.6841;MLEAC=12;MLEAF=0.182;MQ=60.00;MQRankSum=0.000;QD=33.30;ReadPosRankSum=0.785;SOR=0.770	GT:AD:DP:GQ:PL	2018-01-01	2018-01-01	./.	2018-01-01	2018-01-01	2018-01-01	2018-01-01	2018-01-01	./.	0/0	0/0	0/0	0/0	0/0	0/0	0/0	0/0	0/0	0/0	0/0	0/0	0/0	./.	0/0	0/0	0/0	0/0	0/0	0/0	0/0	0/0	0/0	0/0	0/0	0/0	0/0
Chr01	55103885	.	C	G	332.37	PASS	AC=14;AF=0.226;AN=62;BaseQRankSum=0.580;ClippingRankSum=0.000;DP=1233;ExcessHet=0.0000;FS=0.000;InbreedingCoeff=0.5354;MLEAC=10;MLEAF=0.161;MQ=60.00;MQRankSum=0.000;QD=31.74;ReadPosRankSum=0.448;SOR=2.259	GT:AD:DP:GQ:PL	2018-01-01	2018-01-01	2018-01-01	2018-01-01	2018-01-01	2018-01-01	2018-01-01	./.	./.	0/0	0/0	0/0	./.	0/0	0/0	0/0	0/0	0/0	0/0	0/0	0/0	0/0	0/0	0/0	0/0	0/0	./.	0/0	0/0	0/0	0/0	0/0	./.	0/0	0/0	0/0
Chr01	55103995	.	C	G	2446.05	PASS	AC=18;AF=0.250;AN=72;BaseQRankSum=0.614;ClippingRankSum=0.000;DP=262;ExcessHet=0.0000;FS=0.000;InbreedingCoeff=0.9644;MLEAC=18;MLEAF=0.250;MQ=60.00;MQRankSum=0.000;QD=31.44;ReadPosRankSum=0.429;SOR=0.782	GT:AD:DP:GQ:PL	2018-01-01	2018-01-01	2018-01-01	2018-01-01	2018-01-01	2018-01-01	2018-01-01	2018-01-01	2018-01-01	0/0	0/0	0/0	0/0	0/0	0/0	0/0	0/0	0/0	0/0	0/0	0/0	0/0	0/0	0/0	0/0	0/0	0/0	0/0	0/0	0/0	0/0	0/0	0/0	0/0	0/0	0/0
Chr01	55125854	.	C	T	24218.7	PASS	AC=18;AF=0.250;AN=72;BaseQRankSum=2.162;ClippingRankSum=0.000;DP=2283;ExcessHet=0.0000;FS=0.000;InbreedingCoeff=1.0000;MLEAC=18;MLEAF=0.250;MQ=60.00;MQRankSum=0.000;QD=28.51;ReadPosRankSum=0.182;SOR=0.664	GT:AD:DP:GQ:PL	2018-01-01	2018-01-01	2018-01-01	2018-01-01	2018-01-01	2018-01-01	2018-01-01	2018-01-01	2018-01-01	0/0	0/0	0/0	0/0	0/0	0/0	0/0	0/0	0/0	0/0	0/0	0/0	0/0	0/0	0/0	0/0	0/0	0/0	0/0	0/0	0/0	0/0	0/0	0/0	0/0	0/0	0/0
Chr01	55126088	.	A	C	22711.7	PASS	AC=18;AF=0.250;AN=72;BaseQRankSum=2.166;ClippingRankSum=0.000;DP=1961;ExcessHet=0.0000;FS=0.593;InbreedingCoeff=1.0000;MLEAC=18;MLEAF=0.250;MQ=60.00;MQRankSum=0.000;QD=31.88;ReadPosRankSum=2.473;SOR=0.760	GT:AD:DP:GQ:PL	2018-01-01	2018-01-01	2018-01-01	2018-01-01	2018-01-01	2018-01-01	2018-01-01	2018-01-01	2018-01-01	0/0	0/0	0/0	0/0	0/0	0/0	0/0	0/0	0/0	0/0	0/0	0/0	0/0	0/0	0/0	0/0	0/0	0/0	0/0	0/0	0/0	0/0	0/0	0/0	0/0	0/0	0/0
Chr01	55127655	.	G	A	301.91	PASS	AC=12;AF=0.207;AN=58;BaseQRankSum=1.653;ClippingRankSum=0.000;DP=93;ExcessHet=0.0000;FS=6.166;InbreedingCoeff=0.4953;MLEAC=9;MLEAF=0.155;MQ=60.00;MQRankSum=0.000;QD=20.89;ReadPosRankSum=1.232;SOR=1.359	GT:AD:DP:GQ:PL	2018-01-01	./.	2018-01-01	2018-01-01	./.	2018-01-01	2018-01-01	./.	2018-01-01	0/0	0/0	0/0	0/0	0/0	0/0	0/0	0/0	0/0	0/0	0/0	0/0	./.	./.	0/0	0/0	0/0	0/0	0/0	./.	0/0	0/0	0/0	0/0	0/0	./.	0/0
Chr01	55128153	.	C	T	602.32	PASS	AC=14;AF=0.212;AN=66;BaseQRankSum=0.636;ClippingRankSum=0.000;DP=137;ExcessHet=0.0000;FS=9.075;InbreedingCoeff=0.7162;MLEAC=10;MLEAF=0.152;MQ=60.00;MQRankSum=0.000;QD=33.77;ReadPosRankSum=2.686;SOR=0.978	GT:AD:DP:GQ:PL	2018-01-01	./.	2018-01-01	2018-01-01	2018-01-01	2018-01-01	2018-01-01	./.	2018-01-01	0/0	0/0	0/0	0/0	0/0	0/0	0/0	0/0	0/0	0/0	0/0	0/0	0/0	./.	0/0	0/0	0/0	0/0	0/0	0/0	0/0	0/0	0/0	0/0	0/0	0/0	0/0
Chr01	55129174	.	T	C	866.14	PASS	AC=16;AF=0.250;AN=64;BaseQRankSum=-0.508;ClippingRankSum=0.000;DP=137;ExcessHet=0.0000;FS=9.263;InbreedingCoeff=0.7367;MLEAC=13;MLEAF=0.203;MQ=60.00;MQRankSum=0.000;QD=26.56;ReadPosRankSum=-0.863;SOR=1.902	GT:AD:DP:GQ:PL	2018-01-01	2018-01-01	2018-01-01	2018-01-01	2018-01-01	2018-01-01	2018-01-01	2018-01-01	./.	0/0	0/0	0/0	0/0	0/0	0/0	0/0	0/0	./.	0/0	0/0	0/0	0/0	0/0	0/0	0/0	0/0	./.	0/0	0/0	0/0	0/0	0/0	./.	0/0	0/0	0/0
Chr01	55131693	.	C	T	2276.31	PASS	AC=18;AF=0.273;AN=66;BaseQRankSum=-1.079;ClippingRankSum=0.000;DP=196;ExcessHet=0.0000;FS=2.802;InbreedingCoeff=0.8413;MLEAC=18;MLEAF=0.273;MQ=60.00;MQRankSum=0.000;QD=34.11;ReadPosRankSum=-0.569;SOR=0.765	GT:AD:DP:GQ:PL	2018-01-01	2018-01-01	2018-01-01	2018-01-01	2018-01-01	2018-01-01	2018-01-01	2018-01-01	2018-01-01	0/0	0/0	0/0	0/0	0/0	0/0	0/0	0/0	./.	0/0	0/0	0/0	./.	0/0	0/0	0/0	0/0	./.	0/0	0/0	0/0	0/0	0/0	0/0	0/0	0/0	0/0
Chr01	55186722	.	G	A	3150.67	PASS	AC=16;AF=0.229;AN=70;BaseQRankSum=-0.789;ClippingRankSum=0.000;DP=320;ExcessHet=0.0000;FS=4.397;InbreedingCoeff=0.9410;MLEAC=16;MLEAF=0.229;MQ=60.00;MQRankSum=0.000;QD=28.71;ReadPosRankSum=1.048;SOR=0.993	GT:AD:DP:GQ:PL	2018-01-01	./.	2018-01-01	2018-01-01	2018-01-01	2018-01-01	2018-01-01	2018-01-01	2018-01-01	0/0	0/0	0/0	0/0	0/0	0/0	0/0	0/0	0/0	0/0	0/0	0/0	0/0	0/0	0/0	0/0	0/0	0/0	0/0	0/0	0/0	0/0	0/0	0/0	0/0	0/0	0/0
Chr01	55187196	.	T	G	986.57	PASS	AC=16;AF=0.235;AN=68;BaseQRankSum=0.703;ClippingRankSum=0.000;DP=111;ExcessHet=0.0000;FS=0.000;InbreedingCoeff=0.6547;MLEAC=14;MLEAF=0.206;MQ=60.00;MQRankSum=0.000;QD=29.82;ReadPosRankSum=1.703;SOR=0.700	GT:AD:DP:GQ:PL	2018-01-01	./.	2018-01-01	2018-01-01	2018-01-01	2018-01-01	2018-01-01	2018-01-01	2018-01-01	0/0	0/0	0/0	0/0	0/0	0/0	0/0	0/0	0/0	0/0	0/0	0/0	0/0	0/0	0/0	./.	0/0	0/0	0/0	0/0	0/0	0/0	0/0	0/0	0/0	0/0	0/0
Chr01	55187206	.	C	G	1107.27	PASS	AC=16;AF=0.242;AN=66;BaseQRankSum=-0.622;ClippingRankSum=0.000;DP=112;ExcessHet=0.0000;FS=0.871;InbreedingCoeff=0.6878;MLEAC=15;MLEAF=0.227;MQ=60.00;MQRankSum=0.000;QD=27.59;ReadPosRankSum=0.292;SOR=0.549	GT:AD:DP:GQ:PL	2018-01-01	./.	2018-01-01	2018-01-01	2018-01-01	2018-01-01	2018-01-01	2018-01-01	2018-01-01	0/0	0/0	0/0	0/0	0/0	0/0	0/0	0/0	0/0	0/0	0/0	0/0	0/0	0/0	0/0	./.	0/0	0/0	0/0	0/0	0/0	0/0	0/0	0/0	./.	0/0	0/0
Chr01	55204739	.	T	C	2909.55	PASS	AC=18;AF=0.257;AN=70;BaseQRankSum=2.435;ClippingRankSum=0.000;DP=238;ExcessHet=0.0000;FS=4.137;InbreedingCoeff=0.8795;MLEAC=18;MLEAF=0.257;MQ=60.00;MQRankSum=0.000;QD=27.24;ReadPosRankSum=2.238;SOR=0.454	GT:AD:DP:GQ:PL	2018-01-01	2018-01-01	2018-01-01	2018-01-01	2018-01-01	2018-01-01	2018-01-01	2018-01-01	2018-01-01	0/0	0/0	0/0	0/0	0/0	0/0	0/0	0/0	0/0	0/0	0/0	0/0	./.	0/0	0/0	0/0	0/0	0/0	0/0	0/0	0/0	0/0	0/0	0/0	0/0	0/0	0/0
Chr01	55204845	.	C	T	3359.96	PASS	AC=18;AF=0.257;AN=70;BaseQRankSum=0.351;ClippingRankSum=0.000;DP=275;ExcessHet=0.0000;FS=2.299;InbreedingCoeff=0.9168;MLEAC=18;MLEAF=0.257;MQ=60.00;MQRankSum=0.000;QD=32.77;ReadPosRankSum=-0.706;SOR=0.569	GT:AD:DP:GQ:PL	2018-01-01	2018-01-01	2018-01-01	2018-01-01	2018-01-01	2018-01-01	2018-01-01	2018-01-01	2018-01-01	0/0	0/0	0/0	0/0	0/0	0/0	0/0	0/0	0/0	0/0	0/0	0/0	0/0	0/0	0/0	0/0	0/0	./.	0/0	0/0	0/0	0/0	0/0	0/0	0/0	0/0	0/0
Chr01	55209245	.	A	G	1320.39	PASS	AC=18;AF=0.250;AN=72;BaseQRankSum=-0.662;ClippingRankSum=0.000;DP=168;ExcessHet=0.0000;FS=1.653;InbreedingCoeff=0.7354;MLEAC=15;MLEAF=0.208;MQ=60.00;MQRankSum=0.000;QD=24.39;ReadPosRankSum=2.059;SOR=0.757	GT:AD:DP:GQ:PL	2018-01-01	2018-01-01	2018-01-01	2018-01-01	2018-01-01	2018-01-01	2018-01-01	2018-01-01	2018-01-01	0/0	0/0	0/0	0/0	0/0	0/0	0/0	0/0	0/0	0/0	0/0	0/0	0/0	0/0	0/0	0/0	0/0	0/0	0/0	0/0	0/0	0/0	0/0	0/0	0/0	0/0	0/0
Chr01	55226199	.	C	A	4257.38	PASS	AC=18;AF=0.250;AN=72;BaseQRankSum=-0.418;ClippingRankSum=0.000;DP=476;ExcessHet=0.0000;FS=0.000;InbreedingCoeff=0.9760;MLEAC=18;MLEAF=0.250;MQ=60.00;MQRankSum=0.000;QD=26.92;ReadPosRankSum=1.302;SOR=0.652	GT:AD:DP:GQ:PL	2018-01-01	2018-01-01	2018-01-01	2018-01-01	2018-01-01	2018-01-01	2018-01-01	2018-01-01	2018-01-01	0/0	0/0	0/0	0/0	0/0	0/0	0/0	0/0	0/0	0/0	0/0	0/0	0/0	0/0	0/0	0/0	0/0	0/0	0/0	0/0	0/0	0/0	0/0	0/0	0/0	0/0	0/0
Chr01	55228392	.	G	A	4123.44	PASS	AC=18;AF=0.250;AN=72;BaseQRankSum=-1.033;ClippingRankSum=0.000;DP=478;ExcessHet=0.0000;FS=3.164;InbreedingCoeff=0.9294;MLEAC=17;MLEAF=0.236;MQ=60.00;MQRankSum=0.000;QD=31.65;ReadPosRankSum=0.444;SOR=1.025	GT:AD:DP:GQ:PL	2018-01-01	2018-01-01	2018-01-01	2018-01-01	2018-01-01	2018-01-01	2018-01-01	2018-01-01	2018-01-01	0/0	0/0	0/0	0/0	0/0	0/0	0/0	0/0	0/0	0/0	0/0	0/0	0/0	0/0	0/0	0/0	0/0	0/0	0/0	0/0	0/0	0/0	0/0	0/0	0/0	0/0	0/0
Chr01	55230261	.	C	G	5162.65	PASS	AC=16;AF=0.229;AN=70;BaseQRankSum=2.298;ClippingRankSum=0.000;DP=600;ExcessHet=0.0000;FS=1.368;InbreedingCoeff=0.9651;MLEAC=16;MLEAF=0.229;MQ=60.00;MQRankSum=0.000;QD=31.73;ReadPosRankSum=1.189;SOR=0.705	GT:AD:DP:GQ:PL	2018-01-01	./.	2018-01-01	2018-01-01	2018-01-01	2018-01-01	2018-01-01	2018-01-01	2018-01-01	0/0	0/0	0/0	0/0	0/0	0/0	0/0	0/0	0/0	0/0	0/0	0/0	0/0	0/0	0/0	0/0	0/0	0/0	0/0	0/0	0/0	0/0	0/0	0/0	0/0	0/0	0/0
Chr01	55230333	.	A	G	5126.76	PASS	AC=18;AF=0.250;AN=72;BaseQRankSum=2.128;ClippingRankSum=0.000;DP=568;ExcessHet=0.0000;FS=0.000;InbreedingCoeff=0.9491;MLEAC=17;MLEAF=0.236;MQ=60.00;MQRankSum=0.000;QD=32.45;ReadPosRankSum=-0.589;SOR=0.752	GT:AD:DP:GQ:PL	2018-01-01	2018-01-01	2018-01-01	2018-01-01	2018-01-01	2018-01-01	2018-01-01	2018-01-01	2018-01-01	0/0	0/0	0/0	0/0	0/0	0/0	0/0	0/0	0/0	0/0	0/0	0/0	0/0	0/0	0/0	0/0	0/0	0/0	0/0	0/0	0/0	0/0	0/0	0/0	0/0	0/0	0/0
Chr01	55230406	.	C	T	5217.32	PASS	AC=16;AF=0.229;AN=70;BaseQRankSum=-5.276;ClippingRankSum=0.000;DP=483;ExcessHet=0.0000;FS=0.000;InbreedingCoeff=0.9717;MLEAC=16;MLEAF=0.229;MQ=60.00;MQRankSum=0.000;QD=29.25;ReadPosRankSum=-1.042;SOR=0.732	GT:AD:DP:GQ:PL	2018-01-01	./.	2018-01-01	2018-01-01	2018-01-01	2018-01-01	2018-01-01	2018-01-01	2018-01-01	0/0	0/0	0/0	0/0	0/0	0/0	0/0	0/0	0/0	0/0	0/0	0/0	0/0	0/0	0/0	0/0	0/0	0/0	0/0	0/0	0/0	0/0	0/0	0/0	0/0	0/0	0/0
Chr01	55230421	.	A	G	5027.02	PASS	AC=16;AF=0.229;AN=70;BaseQRankSum=-1.788;ClippingRankSum=0.000;DP=456;ExcessHet=0.0000;FS=0.606;InbreedingCoeff=0.9550;MLEAC=16;MLEAF=0.229;MQ=60.00;MQRankSum=0.000;QD=20.65;ReadPosRankSum=0.276;SOR=0.722	GT:AD:DP:GQ:PL	2018-01-01	./.	2018-01-01	2018-01-01	2018-01-01	2018-01-01	2018-01-01	2018-01-01	2018-01-01	0/0	0/0	0/0	0/0	0/0	0/0	0/0	0/0	0/0	0/0	0/0	0/0	0/0	0/0	0/0	0/0	0/0	0/0	0/0	0/0	0/0	0/0	0/0	0/0	0/0	0/0	0/0
Chr01	55230498	.	C	T	2877.59	PASS	AC=16;AF=0.229;AN=70;BaseQRankSum=-0.214;ClippingRankSum=0.000;DP=287;ExcessHet=0.0000;FS=1.553;InbreedingCoeff=0.8514;MLEAC=16;MLEAF=0.229;MQ=60.00;MQRankSum=0.000;QD=28.92;ReadPosRankSum=-1.329;SOR=0.527	GT:AD:DP:GQ:PL	2018-01-01	2018-01-01	2018-01-01	2018-01-01	2018-01-01	./.	2018-01-01	2018-01-01	2018-01-01	0/0	0/0	0/0	0/0	0/0	0/0	0/0	0/0	0/0	0/0	0/0	0/0	0/0	0/0	0/0	0/0	0/0	0/0	0/0	0/0	0/0	0/0	0/0	0/0	0/0	0/0	0/0
Chr01	55233403	.	A	G	329.7	PASS	AC=14;AF=0.241;AN=58;BaseQRankSum=-1.006;ClippingRankSum=0.000;DP=51;ExcessHet=0.0000;FS=2.473;InbreedingCoeff=0.4054;MLEAC=12;MLEAF=0.207;MQ=60.00;MQRankSum=0.000;QD=31.14;ReadPosRankSum=-0.590;SOR=0.950	GT:AD:DP:GQ:PL	2018-01-01	2018-01-01	./.	2018-01-01	2018-01-01	./.	2018-01-01	2018-01-01	2018-01-01	./.	0/0	0/0	0/0	0/0	0/0	0/0	0/0	0/0	0/0	0/0	0/0	0/0	0/0	./.	0/0	0/0	./.	0/0	./.	0/0	0/0	0/0	0/0	0/0	0/0	./.
Chr01	55251501	.	C	A	1173.25	PASS	AC=18;AF=0.265;AN=68;BaseQRankSum=-1.646;ClippingRankSum=0.000;DP=132;ExcessHet=0.0000;FS=4.255;InbreedingCoeff=0.7314;MLEAC=16;MLEAF=0.235;MQ=60.00;MQRankSum=0.000;QD=34.10;ReadPosRankSum=-0.346;SOR=0.638	GT:AD:DP:GQ:PL	2018-01-01	2018-01-01	2018-01-01	2018-01-01	2018-01-01	2018-01-01	2018-01-01	2018-01-01	2018-01-01	0/0	0/0	0/0	0/0	0/0	0/0	0/0	0/0	0/0	0/0	0/0	0/0	./.	0/0	0/0	0/0	0/0	0/0	0/0	0/0	0/0	0/0	0/0	0/0	0/0	./.	0/0
Chr01	55308248	.	G	A	861.15	PASS	AC=16;AF=0.242;AN=66;BaseQRankSum=-0.180;ClippingRankSum=0.000;DP=108;ExcessHet=0.0000;FS=15.724;InbreedingCoeff=0.6305;MLEAC=14;MLEAF=0.212;MQ=60.00;MQRankSum=0.000;QD=32.36;ReadPosRankSum=-0.206;SOR=2.246	GT:AD:DP:GQ:PL	2018-01-01	2018-01-01	./.	2018-01-01	2018-01-01	2018-01-01	2018-01-01	2018-01-01	2018-01-01	0/0	0/0	./.	0/0	0/0	0/0	./.	0/0	0/0	0/0	0/0	0/0	0/0	0/0	0/0	0/0	0/0	0/0	0/0	0/0	0/0	0/0	0/0	0/0	0/0	0/0	0/0
Chr01	55308341	.	C	A	1379.41	PASS	AC=18;AF=0.250;AN=72;BaseQRankSum=-0.500;ClippingRankSum=0.000;DP=136;ExcessHet=0.0000;FS=0.000;InbreedingCoeff=0.6853;MLEAC=18;MLEAF=0.250;MQ=60.00;MQRankSum=0.000;QD=31.68;ReadPosRankSum=-0.072;SOR=0.804	GT:AD:DP:GQ:PL	2018-01-01	2018-01-01	2018-01-01	2018-01-01	2018-01-01	2018-01-01	2018-01-01	2018-01-01	2018-01-01	0/0	0/0	0/0	0/0	0/0	0/0	0/0	0/0	0/0	0/0	0/0	0/0	0/0	0/0	0/0	0/0	0/0	0/0	0/0	0/0	0/0	0/0	0/0	0/0	0/0	0/0	0/0
Chr01	55308706	.	T	G	3298.73	PASS	AC=18;AF=0.257;AN=70;BaseQRankSum=0.997;ClippingRankSum=0.000;DP=275;ExcessHet=0.0000;FS=1.615;InbreedingCoeff=0.9394;MLEAC=18;MLEAF=0.257;MQ=60.00;MQRankSum=0.000;QD=32.67;ReadPosRankSum=-1.505;SOR=0.857	GT:AD:DP:GQ:PL	2018-01-01	2018-01-01	2018-01-01	2018-01-01	2018-01-01	2018-01-01	2018-01-01	2018-01-01	2018-01-01	0/0	0/0	0/0	0/0	0/0	0/0	./.	0/0	0/0	0/0	0/0	0/0	0/0	0/0	0/0	0/0	0/0	0/0	0/0	0/0	0/0	0/0	0/0	0/0	0/0	0/0	0/0
Chr01	55315611	.	A	G	1346.1	PASS	AC=18;AF=0.250;AN=72;BaseQRankSum=-0.995;ClippingRankSum=0.000;DP=156;ExcessHet=0.0000;FS=0.769;InbreedingCoeff=0.7338;MLEAC=16;MLEAF=0.222;MQ=60.00;MQRankSum=0.000;QD=30.15;ReadPosRankSum=0.571;SOR=0.758	GT:AD:DP:GQ:PL	2018-01-01	2018-01-01	2018-01-01	2018-01-01	2018-01-01	2018-01-01	2018-01-01	2018-01-01	2018-01-01	0/0	0/0	0/0	0/0	0/0	0/0	0/0	0/0	0/0	0/0	0/0	0/0	0/0	0/0	0/0	0/0	0/0	0/0	0/0	0/0	0/0	0/0	0/0	0/0	0/0	0/0	0/0
Chr01	55324843	.	C	T	5552.34	PASS	AC=18;AF=0.250;AN=72;BaseQRankSum=-0.544;ClippingRankSum=0.000;DP=769;ExcessHet=0.0000;FS=0.000;InbreedingCoeff=0.9910;MLEAC=18;MLEAF=0.250;MQ=60.00;MQRankSum=0.000;QD=32.97;ReadPosRankSum=0.839;SOR=0.702	GT:AD:DP:GQ:PL	2018-01-01	2018-01-01	2018-01-01	2018-01-01	2018-01-01	2018-01-01	2018-01-01	2018-01-01	2018-01-01	0/0	0/0	0/0	0/0	0/0	0/0	0/0	0/0	0/0	0/0	0/0	0/0	0/0	0/0	0/0	0/0	0/0	0/0	0/0	0/0	0/0	0/0	0/0	0/0	0/0	0/0	0/0
Chr01	55325371	.	A	G	4501.94	PASS	AC=18;AF=0.250;AN=72;BaseQRankSum=2.349;ClippingRankSum=0.000;DP=656;ExcessHet=0.0000;FS=2.494;InbreedingCoeff=0.9918;MLEAC=18;MLEAF=0.250;MQ=60.00;MQRankSum=0.000;QD=30.62;ReadPosRankSum=1.094;SOR=0.941	GT:AD:DP:GQ:PL	2018-01-01	2018-01-01	2018-01-01	2018-01-01	2018-01-01	2018-01-01	2018-01-01	2018-01-01	2018-01-01	0/0	0/0	0/0	0/0	0/0	0/0	0/0	0/0	0/0	0/0	0/0	0/0	0/0	0/0	0/0	0/0	0/0	0/0	0/0	0/0	0/0	0/0	0/0	0/0	0/0	0/0	0/0
Chr01	55385766	.	C	T	5990.78	PASS	AC=18;AF=0.250;AN=72;BaseQRankSum=-0.900;ClippingRankSum=0.000;DP=581;ExcessHet=0.0000;FS=1.277;InbreedingCoeff=0.9611;MLEAC=17;MLEAF=0.236;MQ=60.00;MQRankSum=0.000;QD=34.09;ReadPosRankSum=1.681;SOR=0.916	GT:AD:DP:GQ:PL	2018-01-01	2018-01-01	2018-01-01	2018-01-01	2018-01-01	2018-01-01	2018-01-01	2018-01-01	2018-01-01	0/0	0/0	0/0	0/0	0/0	0/0	0/0	0/0	0/0	0/0	0/0	0/0	0/0	0/0	0/0	0/0	0/0	0/0	0/0	0/0	0/0	0/0	0/0	0/0	0/0	0/0	0/0
Chr01	55385974	.	C	G	7276.43	PASS	AC=18;AF=0.250;AN=72;BaseQRankSum=-1.572;ClippingRankSum=0.000;DP=695;ExcessHet=0.0000;FS=0.000;InbreedingCoeff=0.9819;MLEAC=18;MLEAF=0.250;MQ=60.00;MQRankSum=0.000;QD=27.49;ReadPosRankSum=-0.067;SOR=0.735	GT:AD:DP:GQ:PL	2018-01-01	2018-01-01	2018-01-01	2018-01-01	2018-01-01	2018-01-01	2018-01-01	2018-01-01	2018-01-01	0/0	0/0	0/0	0/0	0/0	0/0	0/0	0/0	0/0	0/0	0/0	0/0	0/0	0/0	0/0	0/0	0/0	0/0	0/0	0/0	0/0	0/0	0/0	0/0	0/0	0/0	0/0
Chr01	55386040	.	T	C	6038.67	PASS	AC=18;AF=0.257;AN=70;BaseQRankSum=1.176;ClippingRankSum=0.000;DP=538;ExcessHet=0.0000;FS=0.000;InbreedingCoeff=0.9661;MLEAC=17;MLEAF=0.243;MQ=60.00;MQRankSum=0.000;QD=31.56;ReadPosRankSum=-0.147;SOR=0.658	GT:AD:DP:GQ:PL	2018-01-01	2018-01-01	2018-01-01	2018-01-01	2018-01-01	2018-01-01	2018-01-01	2018-01-01	2018-01-01	0/0	0/0	0/0	0/0	0/0	0/0	0/0	0/0	0/0	0/0	0/0	0/0	0/0	0/0	0/0	./.	0/0	0/0	0/0	0/0	0/0	0/0	0/0	0/0	0/0	0/0	0/0
Chr01	55399851	.	C	T	4726.14	PASS	AC=18;AF=0.257;AN=70;BaseQRankSum=0.698;ClippingRankSum=0.000;DP=413;ExcessHet=0.0000;FS=0.000;InbreedingCoeff=0.9887;MLEAC=18;MLEAF=0.257;MQ=60.00;MQRankSum=0.000;QD=32.65;ReadPosRankSum=1.053;SOR=0.655	GT:AD:DP:GQ:PL	2018-01-01	2018-01-01	2018-01-01	2018-01-01	2018-01-01	2018-01-01	2018-01-01	2018-01-01	2018-01-01	0/0	0/0	0/0	0/0	0/0	0/0	0/0	0/0	./.	0/0	0/0	0/0	0/0	0/0	0/0	0/0	0/0	0/0	0/0	0/0	0/0	0/0	0/0	0/0	0/0	0/0	0/0
Chr01	55410265	.	A	G	13387.9	PASS	AC=18;AF=0.250;AN=72;BaseQRankSum=2.921;ClippingRankSum=0.000;DP=1755;ExcessHet=0.0000;FS=0.699;InbreedingCoeff=0.9994;MLEAC=18;MLEAF=0.250;MQ=60.00;MQRankSum=0.000;QD=29.14;ReadPosRankSum=1.575;SOR=0.792	GT:AD:DP:GQ:PL	2018-01-01	2018-01-01	2018-01-01	2018-01-01	2018-01-01	2018-01-01	2018-01-01	2018-01-01	2018-01-01	0/0	0/0	0/0	0/0	0/0	0/0	0/0	0/0	0/0	0/0	0/0	0/0	0/0	0/0	0/0	0/0	0/0	0/0	0/0	0/0	0/0	0/0	0/0	0/0	0/0	0/0	0/0
Chr01	55410820	.	A	T	867.59	PASS	AC=14;AF=0.206;AN=68;BaseQRankSum=0.968;ClippingRankSum=0.000;DP=212;ExcessHet=0.0000;FS=8.265;InbreedingCoeff=0.7527;MLEAC=11;MLEAF=0.162;MQ=60.00;MQRankSum=0.000;QD=32.85;ReadPosRankSum=1.116;SOR=1.639	GT:AD:DP:GQ:PL	2018-01-01	2018-01-01	2018-01-01	2018-01-01	2018-01-01	./.	2018-01-01	2018-01-01	./.	0/0	0/0	0/0	0/0	0/0	0/0	0/0	0/0	0/0	0/0	0/0	0/0	0/0	0/0	0/0	0/0	0/0	0/0	0/0	0/0	0/0	0/0	0/0	0/0	0/0	0/0	0/0
Chr01	55411047	.	A	T	1465.59	PASS	AC=18;AF=0.250;AN=72;BaseQRankSum=-1.138;ClippingRankSum=0.000;DP=243;ExcessHet=0.0000;FS=8.412;InbreedingCoeff=0.8465;MLEAC=15;MLEAF=0.208;MQ=60.00;MQRankSum=0.000;QD=32.61;ReadPosRankSum=1.229;SOR=1.389	GT:AD:DP:GQ:PL	2018-01-01	2018-01-01	2018-01-01	2018-01-01	2018-01-01	2018-01-01	2018-01-01	2018-01-01	2018-01-01	0/0	0/0	0/0	0/0	0/0	0/0	0/0	0/0	0/0	0/0	0/0	0/0	0/0	0/0	0/0	0/0	0/0	0/0	0/0	0/0	0/0	0/0	0/0	0/0	0/0	0/0	0/0
Chr01	55411650	.	G	A	1331.01	PASS	AC=16;AF=0.235;AN=68;BaseQRankSum=1.319;ClippingRankSum=0.000;DP=282;ExcessHet=0.0000;FS=3.677;InbreedingCoeff=0.8768;MLEAC=12;MLEAF=0.176;MQ=60.00;MQRankSum=0.000;QD=28.70;ReadPosRankSum=1.655;SOR=1.299	GT:AD:DP:GQ:PL	2018-01-01	./.	2018-01-01	2018-01-01	2018-01-01	2018-01-01	2018-01-01	2018-01-01	2018-01-01	0/0	0/0	0/0	0/0	0/0	0/0	0/0	0/0	0/0	0/0	0/0	0/0	0/0	0/0	0/0	0/0	0/0	./.	0/0	0/0	0/0	0/0	0/0	0/0	0/0	0/0	0/0
Chr01	55411686	.	A	T	1164.38	PASS	AC=16;AF=0.235;AN=68;BaseQRankSum=0.344;ClippingRankSum=0.000;DP=239;ExcessHet=0.0000;FS=1.725;InbreedingCoeff=0.8464;MLEAC=13;MLEAF=0.191;MQ=60.00;MQRankSum=0.000;QD=26.39;ReadPosRankSum=0.510;SOR=0.787	GT:AD:DP:GQ:PL	2018-01-01	./.	2018-01-01	2018-01-01	2018-01-01	2018-01-01	2018-01-01	2018-01-01	2018-01-01	0/0	0/0	0/0	0/0	0/0	0/0	0/0	0/0	0/0	0/0	0/0	0/0	0/0	0/0	0/0	0/0	0/0	./.	0/0	0/0	0/0	0/0	0/0	0/0	0/0	0/0	0/0
Chr01	55412176	.	A	C	1246.7	PASS	AC=18;AF=0.265;AN=68;BaseQRankSum=-1.976;ClippingRankSum=0.000;DP=187;ExcessHet=0.0000;FS=0.792;InbreedingCoeff=0.7655;MLEAC=15;MLEAF=0.221;MQ=60.00;MQRankSum=0.000;QD=33.33;ReadPosRankSum=-1.684;SOR=0.565	GT:AD:DP:GQ:PL	2018-01-01	2018-01-01	2018-01-01	2018-01-01	2018-01-01	2018-01-01	2018-01-01	2018-01-01	2018-01-01	0/0	0/0	0/0	0/0	0/0	0/0	0/0	0/0	0/0	0/0	0/0	0/0	0/0	0/0	0/0	./.	0/0	./.	0/0	0/0	0/0	0/0	0/0	0/0	0/0	0/0	0/0
Chr01	55413143	.	C	T	13122.7	PASS	AC=18;AF=0.250;AN=72;BaseQRankSum=0.591;ClippingRankSum=0.000;DP=1335;ExcessHet=0.0000;FS=0.000;InbreedingCoeff=1.0000;MLEAC=18;MLEAF=0.250;MQ=60.00;MQRankSum=0.000;QD=22.52;ReadPosRankSum=1.385;SOR=0.672	GT:AD:DP:GQ:PL	2018-01-01	2018-01-01	2018-01-01	2018-01-01	2018-01-01	2018-01-01	2018-01-01	2018-01-01	2018-01-01	0/0	0/0	0/0	0/0	0/0	0/0	0/0	0/0	0/0	0/0	0/0	0/0	0/0	0/0	0/0	0/0	0/0	0/0	0/0	0/0	0/0	0/0	0/0	0/0	0/0	0/0	0/0
Chr01	55435059	.	T	C	11562.7	PASS	AC=18;AF=0.250;AN=72;BaseQRankSum=-0.969;ClippingRankSum=0.000;DP=1123;ExcessHet=0.0000;FS=2.959;InbreedingCoeff=1.0000;MLEAC=18;MLEAF=0.250;MQ=60.00;MQRankSum=0.000;QD=29.21;ReadPosRankSum=0.673;SOR=0.723	GT:AD:DP:GQ:PL	2018-01-01	2018-01-01	2018-01-01	2018-01-01	2018-01-01	2018-01-01	2018-01-01	2018-01-01	2018-01-01	0/0	0/0	0/0	0/0	0/0	0/0	0/0	0/0	0/0	0/0	0/0	0/0	0/0	0/0	0/0	0/0	0/0	0/0	0/0	0/0	0/0	0/0	0/0	0/0	0/0	0/0	0/0
Chr01	55436286	.	T	C	623.93	PASS	AC=12;AF=0.194;AN=62;BaseQRankSum=-0.679;ClippingRankSum=0.000;DP=92;ExcessHet=0.0000;FS=2.715;InbreedingCoeff=0.5319;MLEAC=11;MLEAF=0.177;MQ=60.00;MQRankSum=0.000;QD=31.60;ReadPosRankSum=-0.972;SOR=0.721	GT:AD:DP:GQ:PL	2018-01-01	./.	2018-01-01	2018-01-01	2018-01-01	2018-01-01	./.	./.	2018-01-01	0/0	0/0	0/0	./.	0/0	0/0	0/0	0/0	0/0	0/0	0/0	0/0	0/0	0/0	0/0	0/0	0/0	./.	0/0	0/0	0/0	0/0	0/0	0/0	0/0	0/0	0/0
Chr01	55438493	.	C	A	10235.7	PASS	AC=18;AF=0.250;AN=72;BaseQRankSum=3.542;ClippingRankSum=0.000;DP=1099;ExcessHet=0.0000;FS=0.625;InbreedingCoeff=1.0000;MLEAC=18;MLEAF=0.250;MQ=60.00;MQRankSum=0.000;QD=34.30;ReadPosRankSum=1.453;SOR=0.791	GT:AD:DP:GQ:PL	2018-01-01	2018-01-01	2018-01-01	2018-01-01	2018-01-01	2018-01-01	2018-01-01	2018-01-01	2018-01-01	0/0	0/0	0/0	0/0	0/0	0/0	0/0	0/0	0/0	0/0	0/0	0/0	0/0	0/0	0/0	0/0	0/0	0/0	0/0	0/0	0/0	0/0	0/0	0/0	0/0	0/0	0/0
Chr01	55438527	.	G	C	10121.7	PASS	AC=18;AF=0.250;AN=72;BaseQRankSum=-0.853;ClippingRankSum=0.000;DP=1050;ExcessHet=0.0000;FS=0.000;InbreedingCoeff=1.0000;MLEAC=18;MLEAF=0.250;MQ=60.00;MQRankSum=0.000;QD=23.61;ReadPosRankSum=0.553;SOR=0.758	GT:AD:DP:GQ:PL	2018-01-01	2018-01-01	2018-01-01	2018-01-01	2018-01-01	2018-01-01	2018-01-01	2018-01-01	2018-01-01	0/0	0/0	0/0	0/0	0/0	0/0	0/0	0/0	0/0	0/0	0/0	0/0	0/0	0/0	0/0	0/0	0/0	0/0	0/0	0/0	0/0	0/0	0/0	0/0	0/0	0/0	0/0
Chr01	55438732	.	G	A	597.39	PASS	AC=16;AF=0.229;AN=70;BaseQRankSum=-2.207;ClippingRankSum=0.000;DP=238;ExcessHet=0.0000;FS=2.703;InbreedingCoeff=0.8047;MLEAC=11;MLEAF=0.157;MQ=60.00;MQRankSum=0.000;QD=31.44;ReadPosRankSum=-0.876;SOR=0.988	GT:AD:DP:GQ:PL	2018-01-01	2018-01-01	2018-01-01	2018-01-01	2018-01-01	2018-01-01	2018-01-01	2018-01-01	./.	0/0	0/0	0/0	0/0	0/0	0/0	0/0	0/0	0/0	0/0	0/0	0/0	0/0	0/0	0/0	0/0	0/0	0/0	0/0	0/0	0/0	0/0	0/0	0/0	0/0	0/0	0/0
Chr01	55449371	.	G	C	663.47	PASS	AC=14;AF=0.212;AN=66;BaseQRankSum=1.844;ClippingRankSum=0.000;DP=169;ExcessHet=0.0000;FS=0.000;InbreedingCoeff=0.7398;MLEAC=10;MLEAF=0.152;MQ=60.00;MQRankSum=0.000;QD=27.99;ReadPosRankSum=1.250;SOR=0.527	GT:AD:DP:GQ:PL	2018-01-01	./.	2018-01-01	2018-01-01	2018-01-01	2018-01-01	2018-01-01	./.	2018-01-01	0/0	0/0	0/0	0/0	0/0	0/0	0/0	0/0	0/0	0/0	0/0	0/0	0/0	0/0	0/0	0/0	0/0	0/0	0/0	0/0	0/0	0/0	0/0	0/0	0/0	0/0	./.
Chr01	55453075	.	A	G	2769.56	PASS	AC=18;AF=0.250;AN=72;BaseQRankSum=0.214;ClippingRankSum=0.000;DP=944;ExcessHet=0.0000;FS=0.000;InbreedingCoeff=0.9204;MLEAC=15;MLEAF=0.208;MQ=60.00;MQRankSum=0.000;QD=32.57;ReadPosRankSum=0.127;SOR=0.652	GT:AD:DP:GQ:PL	2018-01-01	2018-01-01	2018-01-01	2018-01-01	2018-01-01	2018-01-01	2018-01-01	2018-01-01	2018-01-01	0/0	0/0	0/0	0/0	0/0	0/0	0/0	0/0	0/0	0/0	0/0	0/0	0/0	0/0	0/0	0/0	0/0	0/0	0/0	0/0	0/0	0/0	0/0	0/0	0/0	0/0	0/0
Chr01	55453184	.	A	T	3161.3	PASS	AC=18;AF=0.250;AN=72;BaseQRankSum=-0.912;ClippingRankSum=0.000;DP=1057;ExcessHet=0.0000;FS=0.898;InbreedingCoeff=0.9686;MLEAC=17;MLEAF=0.236;MQ=60.00;MQRankSum=0.000;QD=30.06;ReadPosRankSum=0.040;SOR=0.855	GT:AD:DP:GQ:PL	2018-01-01	2018-01-01	2018-01-01	2018-01-01	2018-01-01	2018-01-01	2018-01-01	2018-01-01	2018-01-01	0/0	0/0	0/0	0/0	0/0	0/0	0/0	0/0	0/0	0/0	0/0	0/0	0/0	0/0	0/0	0/0	0/0	0/0	0/0	0/0	0/0	0/0	0/0	0/0	0/0	0/0	0/0
Chr01	55453450	.	A	T	2386.99	PASS	AC=18;AF=0.257;AN=70;BaseQRankSum=1.207;ClippingRankSum=0.000;DP=647;ExcessHet=0.0000;FS=0.000;InbreedingCoeff=0.9502;MLEAC=16;MLEAF=0.229;MQ=60.00;MQRankSum=0.000;QD=26.16;ReadPosRankSum=1.393;SOR=0.665	GT:AD:DP:GQ:PL	2018-01-01	2018-01-01	2018-01-01	2018-01-01	2018-01-01	2018-01-01	2018-01-01	2018-01-01	2018-01-01	0/0	0/0	0/0	0/0	0/0	0/0	0/0	0/0	0/0	0/0	0/0	0/0	0/0	0/0	0/0	0/0	0/0	./.	0/0	0/0	0/0	0/0	0/0	0/0	0/0	0/0	0/0
Chr01	55454528	.	A	T	3047.87	PASS	AC=16;AF=0.229;AN=70;BaseQRankSum=0.988;ClippingRankSum=0.000;DP=756;ExcessHet=0.0000;FS=0.000;InbreedingCoeff=0.9705;MLEAC=15;MLEAF=0.214;MQ=60.00;MQRankSum=0.000;QD=30.03;ReadPosRankSum=1.421;SOR=0.708	GT:AD:DP:GQ:PL	2018-01-01	2018-01-01	2018-01-01	2018-01-01	2018-01-01	2018-01-01	2018-01-01	./.	2018-01-01	0/0	0/0	0/0	0/0	0/0	0/0	0/0	0/0	0/0	0/0	0/0	0/0	0/0	0/0	0/0	0/0	0/0	0/0	0/0	0/0	0/0	0/0	0/0	0/0	0/0	0/0	0/0
Chr01	55454688	.	T	C	1371.58	PASS	AC=18;AF=0.250;AN=72;BaseQRankSum=-0.150;ClippingRankSum=0.000;DP=4217;ExcessHet=0.0000;FS=2.583;InbreedingCoeff=0.9052;MLEAC=15;MLEAF=0.208;MQ=60.00;MQRankSum=0.000;QD=26.85;ReadPosRankSum=0.136;SOR=0.317	GT:AD:DP:GQ:PL	2018-01-01	2018-01-01	2018-01-01	2018-01-01	2018-01-01	2018-01-01	2018-01-01	2018-01-01	2018-01-01	0/0	0/0	0/0	0/0	0/0	0/0	0/0	0/0	0/0	0/0	0/0	0/0	0/0	0/0	0/0	0/0	0/0	0/0	0/0	0/0	0/0	0/0	0/0	0/0	0/0	0/0	0/0
Chr01	55455938	.	C	G	3199.95	PASS	AC=18;AF=0.250;AN=72;BaseQRankSum=-0.196;ClippingRankSum=0.000;DP=874;ExcessHet=0.0000;FS=1.002;InbreedingCoeff=0.9719;MLEAC=17;MLEAF=0.236;MQ=60.00;MQRankSum=0.000;QD=33.60;ReadPosRankSum=0.379;SOR=0.543	GT:AD:DP:GQ:PL	2018-01-01	2018-01-01	2018-01-01	2018-01-01	2018-01-01	2018-01-01	2018-01-01	2018-01-01	2018-01-01	0/0	0/0	0/0	0/0	0/0	0/0	0/0	0/0	0/0	0/0	0/0	0/0	0/0	0/0	0/0	0/0	0/0	0/0	0/0	0/0	0/0	0/0	0/0	0/0	0/0	0/0	0/0
Chr01	55456069	.	G	T	1980.16	PASS	AC=17;AF=0.236;AN=72;BaseQRankSum=0.958;ClippingRankSum=0.000;DP=689;ExcessHet=0.0000;FS=0.000;InbreedingCoeff=0.8688;MLEAC=15;MLEAF=0.208;MQ=60.00;MQRankSum=0.000;QD=26.64;ReadPosRankSum=0.743;SOR=0.464	GT:AD:DP:GQ:PL	2018-01-01	./.	2018-01-01	2018-01-01	2018-01-01	2018-01-01	2018-01-01	2018-01-01	2018-01-01	0/0	0/0	0/0	0/0	0/0	0/0	0/0	0/0	0/0	0/0	0/0	0/0	0/0	0/0	0/0	0/0	0/0	0/0	0/0	0/0	0/0	0/0	0/0	0/0	0/0	0/0	0/0
Chr01	55456290	.	T	A	1369.91	PASS	AC=18;AF=0.250;AN=72;BaseQRankSum=2.226;ClippingRankSum=0.000;DP=3795;ExcessHet=0.0000;FS=1.457;InbreedingCoeff=0.8856;MLEAC=14;MLEAF=0.194;MQ=60.00;MQRankSum=0.000;QD=29.38;ReadPosRankSum=1.892;SOR=0.648	GT:AD:DP:GQ:PL	2018-01-01	2018-01-01	2018-01-01	2018-01-01	2018-01-01	2018-01-01	2018-01-01	2018-01-01	2018-01-01	0/0	0/0	0/0	0/0	0/0	0/0	0/0	0/0	0/0	0/0	0/0	0/0	0/0	0/0	0/0	0/0	0/0	0/0	0/0	0/0	0/0	0/0	0/0	0/0	0/0	0/0	0/0
Chr01	55456291	.	T	C	1369.91	PASS	AC=18;AF=0.250;AN=72;BaseQRankSum=3.663;ClippingRankSum=0.000;DP=3796;ExcessHet=0.0000;FS=1.457;InbreedingCoeff=0.8856;MLEAC=14;MLEAF=0.194;MQ=60.00;MQRankSum=0.000;QD=30.44;ReadPosRankSum=1.974;SOR=0.646	GT:AD:DP:GQ:PL	2018-01-01	2018-01-01	2018-01-01	2018-01-01	2018-01-01	2018-01-01	2018-01-01	2018-01-01	2018-01-01	0/0	0/0	0/0	0/0	0/0	0/0	0/0	0/0	0/0	0/0	0/0	0/0	0/0	0/0	0/0	0/0	0/0	0/0	0/0	0/0	0/0	0/0	0/0	0/0	0/0	0/0	0/0
Chr01	55456341	.	T	A	1293.21	PASS	AC=18;AF=0.250;AN=72;BaseQRankSum=-0.378;ClippingRankSum=0.000;DP=3796;ExcessHet=0.0000;FS=0.000;InbreedingCoeff=0.7834;MLEAC=15;MLEAF=0.208;MQ=60.00;MQRankSum=0.000;QD=32.97;ReadPosRankSum=-0.765;SOR=0.911	GT:AD:DP:GQ:PL	2018-01-01	2018-01-01	2018-01-01	2018-01-01	2018-01-01	2018-01-01	2018-01-01	./.	2018-01-01	0/0	0/0	0/0	0/0	0/0	0/0	0/0	0/0	0/0	0/0	0/0	0/0	0/0	./.	0/0	0/0	0/0	0/0	0/0	0/0	0/0	0/0	0/0	0/0	0/0	0/0	0/0
Chr01	55456658	.	G	A	9293.72	PASS	AC=18;AF=0.250;AN=72;BaseQRankSum=-2.480;ClippingRankSum=0.000;DP=1628;ExcessHet=0.0000;FS=2.940;InbreedingCoeff=1.0000;MLEAC=18;MLEAF=0.250;MQ=60.00;MQRankSum=0.000;QD=30.97;ReadPosRankSum=-0.927;SOR=1.136	GT:AD:DP:GQ:PL	2018-01-01	2018-01-01	2018-01-01	2018-01-01	2018-01-01	2018-01-01	2018-01-01	2018-01-01	2018-01-01	0/0	0/0	0/0	0/0	0/0	0/0	0/0	0/0	0/0	0/0	0/0	0/0	0/0	0/0	0/0	0/0	0/0	0/0	0/0	0/0	0/0	0/0	0/0	0/0	0/0	0/0	0/0
Chr01	55463491	.	G	A	1396.51	PASS	AC=16;AF=0.229;AN=70;BaseQRankSum=-0.478;ClippingRankSum=0.000;DP=297;ExcessHet=0.0000;FS=1.433;InbreedingCoeff=0.8887;MLEAC=14;MLEAF=0.200;MQ=60.00;MQRankSum=0.000;QD=29.45;ReadPosRankSum=0.832;SOR=0.564	GT:AD:DP:GQ:PL	2018-01-01	2018-01-01	2018-01-01	2018-01-01	2018-01-01	2018-01-01	2018-01-01	./.	2018-01-01	0/0	0/0	0/0	0/0	0/0	0/0	0/0	0/0	0/0	0/0	0/0	0/0	0/0	0/0	0/0	0/0	0/0	0/0	0/0	0/0	0/0	0/0	0/0	0/0	0/0	0/0	0/0
Chr01	55463908	.	A	T	12027.8	PASS	AC=18;AF=0.250;AN=72;BaseQRankSum=3.224;ClippingRankSum=0.000;DP=746;ExcessHet=0.0000;FS=0.000;InbreedingCoeff=0.9994;MLEAC=18;MLEAF=0.250;MQ=60.00;MQRankSum=0.000;QD=33.59;ReadPosRankSum=0.354;SOR=0.685	GT:AD:DP:GQ:PL	2018-01-01	2018-01-01	2018-01-01	2018-01-01	2018-01-01	2018-01-01	2018-01-01	2018-01-01	2018-01-01	0/0	0/0	0/0	0/0	0/0	0/0	0/0	0/0	0/0	0/0	0/0	0/0	0/0	0/0	0/0	0/0	0/0	0/0	0/0	0/0	0/0	0/0	0/0	0/0	0/0	0/0	0/0
Chr01	55467946	.	T	C	801.31	PASS	AC=18;AF=0.273;AN=66;BaseQRankSum=0.007;ClippingRankSum=0.000;DP=71;ExcessHet=0.0000;FS=12.800;InbreedingCoeff=0.5134;MLEAC=17;MLEAF=0.258;MQ=60.00;MQRankSum=0.000;QD=32.90;ReadPosRankSum=0.114;SOR=0.355	GT:AD:DP:GQ:PL	2018-01-01	2018-01-01	2018-01-01	2018-01-01	2018-01-01	2018-01-01	2018-01-01	2018-01-01	2018-01-01	0/0	0/0	0/0	0/0	0/0	0/0	0/0	0/0	0/0	0/0	0/0	0/0	./.	0/0	0/0	0/0	0/0	0/0	0/0	0/0	./.	0/0	0/0	0/0	./.	0/0	0/0
Chr01	55468338	.	T	C	965.54	PASS	AC=16;AF=0.286;AN=56;BaseQRankSum=0.897;ClippingRankSum=0.000;DP=58;ExcessHet=0.0000;FS=1.444;InbreedingCoeff=0.5064;MLEAC=18;MLEAF=0.321;MQ=60.00;MQRankSum=0.000;QD=25.56;ReadPosRankSum=-0.515;SOR=1.620	GT:AD:DP:GQ:PL	2018-01-01	2018-01-01	2018-01-01	2018-01-01	2018-01-01	2018-01-01	2018-01-01	./.	2018-01-01	0/0	0/0	0/0	0/0	0/0	0/0	./.	./.	0/0	./.	./.	./.	0/0	0/0	0/0	0/0	0/0	0/0	0/0	0/0	0/0	0/0	0/0	./.	./.	0/0	0/0
Chr01	55468357	.	A	T	687.29	PASS	AC=12;AF=0.222;AN=54;BaseQRankSum=1.740;ClippingRankSum=0.000;DP=53;ExcessHet=0.0000;FS=0.000;InbreedingCoeff=0.4300;MLEAC=13;MLEAF=0.241;MQ=60.00;MQRankSum=0.000;QD=29.91;ReadPosRankSum=-0.940;SOR=0.672	GT:AD:DP:GQ:PL	2018-01-01	./.	2018-01-01	2018-01-01	2018-01-01	2018-01-01	./.	./.	2018-01-01	0/0	0/0	./.	0/0	0/0	0/0	./.	0/0	0/0	./.	0/0	./.	0/0	0/0	0/0	./.	0/0	0/0	0/0	0/0	0/0	0/0	0/0	0/0	./.	0/0	0/0
Chr01	55518381	.	T	G	10222.8	PASS	AC=18;AF=0.250;AN=72;BaseQRankSum=-0.525;ClippingRankSum=0.000;DP=923;ExcessHet=0.0000;FS=1.997;InbreedingCoeff=0.9992;MLEAC=18;MLEAF=0.250;MQ=60.00;MQRankSum=0.000;QD=28.38;ReadPosRankSum=0.880;SOR=0.539	GT:AD:DP:GQ:PL	2018-01-01	2018-01-01	2018-01-01	2018-01-01	2018-01-01	2018-01-01	2018-01-01	2018-01-01	2018-01-01	0/0	0/0	0/0	0/0	0/0	0/0	0/0	0/0	0/0	0/0	0/0	0/0	0/0	0/0	0/0	0/0	0/0	0/0	0/0	0/0	0/0	0/0	0/0	0/0	0/0	0/0	0/0
Chr01	55519627	.	T	C	11798.8	PASS	AC=18;AF=0.250;AN=72;BaseQRankSum=0.213;ClippingRankSum=0.000;DP=945;ExcessHet=0.0000;FS=1.919;InbreedingCoeff=0.9982;MLEAC=18;MLEAF=0.250;MQ=60.00;MQRankSum=0.000;QD=35.25;ReadPosRankSum=1.185;SOR=0.862	GT:AD:DP:GQ:PL	2018-01-01	2018-01-01	2018-01-01	2018-01-01	2018-01-01	2018-01-01	2018-01-01	2018-01-01	2018-01-01	0/0	0/0	0/0	0/0	0/0	0/0	0/0	0/0	0/0	0/0	0/0	0/0	0/0	0/0	0/0	0/0	0/0	0/0	0/0	0/0	0/0	0/0	0/0	0/0	0/0	0/0	0/0
Chr01	55519760	.	G	A	1598.34	PASS	AC=19;AF=0.271;AN=70;BaseQRankSum=2.435;ClippingRankSum=0.000;DP=176;ExcessHet=0.0000;FS=1.635;InbreedingCoeff=0.7361;MLEAC=17;MLEAF=0.243;MQ=60.00;MQRankSum=0.000;QD=25.65;ReadPosRankSum=3.634;SOR=0.213	GT:AD:DP:GQ:PL	2018-01-01	2018-01-01	2018-01-01	2018-01-01	2018-01-01	2018-01-01	2018-01-01	2018-01-01	2018-01-01	0/0	0/0	0/0	0/0	0/0	./.	0/0	0/0	0/0	0/0	./.	0/0	0/0	0/0	0/0	0/0	0/0	0/0	0/0	0/0	0/0	0/0	0/0	0/0	0/0	0/0	0/0
Chr01	55520628	.	A	G	4165.92	PASS	AC=18;AF=0.250;AN=72;BaseQRankSum=1.902;ClippingRankSum=0.000;DP=367;ExcessHet=0.0000;FS=16.448;InbreedingCoeff=0.9300;MLEAC=18;MLEAF=0.250;MQ=60.00;MQRankSum=0.000;QD=30.37;ReadPosRankSum=0.033;SOR=0.175	GT:AD:DP:GQ:PL	2018-01-01	2018-01-01	2018-01-01	2018-01-01	2018-01-01	2018-01-01	2018-01-01	2018-01-01	2018-01-01	0/0	0/0	0/0	0/0	0/0	0/0	0/0	0/0	0/0	0/0	0/0	0/0	0/0	0/0	0/0	0/0	0/0	0/0	0/0	0/0	0/0	0/0	0/0	0/0	0/0	0/0	0/0
Chr01	55523848	.	C	G	4522.63	PASS	AC=18;AF=0.250;AN=72;BaseQRankSum=-0.605;ClippingRankSum=0.000;DP=480;ExcessHet=0.0000;FS=2.145;InbreedingCoeff=0.9849;MLEAC=18;MLEAF=0.250;MQ=60.00;MQRankSum=0.000;QD=35.48;ReadPosRankSum=1.684;SOR=0.503	GT:AD:DP:GQ:PL	2018-01-01	2018-01-01	2018-01-01	2018-01-01	2018-01-01	2018-01-01	2018-01-01	2018-01-01	2018-01-01	0/0	0/0	0/0	0/0	0/0	0/0	0/0	0/0	0/0	0/0	0/0	0/0	0/0	0/0	0/0	0/0	0/0	0/0	0/0	0/0	0/0	0/0	0/0	0/0	0/0	0/0	0/0
Chr01	55528401	.	G	A	3060.53	PASS	AC=16;AF=0.229;AN=70;BaseQRankSum=0.862;ClippingRankSum=0.000;DP=358;ExcessHet=0.0000;FS=7.919;InbreedingCoeff=0.9773;MLEAC=16;MLEAF=0.229;MQ=60.00;MQRankSum=0.000;QD=28.06;ReadPosRankSum=1.240;SOR=1.353	GT:AD:DP:GQ:PL	2018-01-01	./.	2018-01-01	2018-01-01	2018-01-01	2018-01-01	2018-01-01	2018-01-01	2018-01-01	0/0	0/0	0/0	0/0	0/0	0/0	0/0	0/0	0/0	0/0	0/0	0/0	0/0	0/0	0/0	0/0	0/0	0/0	0/0	0/0	0/0	0/0	0/0	0/0	0/0	0/0	0/0
Chr01	55579206	.	T	C	789.71	PASS	AC=14;AF=0.212;AN=66;BaseQRankSum=1.373;ClippingRankSum=0.000;DP=147;ExcessHet=0.0000;FS=0.000;InbreedingCoeff=0.7126;MLEAC=11;MLEAF=0.167;MQ=60.00;MQRankSum=0.000;QD=34.61;ReadPosRankSum=0.314;SOR=0.786	GT:AD:DP:GQ:PL	2018-01-01	./.	2018-01-01	2018-01-01	2018-01-01	2018-01-01	2018-01-01	./.	2018-01-01	0/0	0/0	0/0	0/0	0/0	0/0	0/0	0/0	0/0	0/0	0/0	0/0	0/0	0/0	0/0	0/0	0/0	0/0	0/0	0/0	0/0	0/0	0/0	0/0	0/0	./.	0/0
Chr01	55579801	.	C	T	242.18	PASS	AC=12;AF=0.182;AN=66;BaseQRankSum=-1.077;ClippingRankSum=0.000;DP=2477;ExcessHet=0.0000;FS=0.000;InbreedingCoeff=0.6342;MLEAC=7;MLEAF=0.106;MQ=60.00;MQRankSum=0.000;QD=29.08;ReadPosRankSum=-1.141;SOR=0.994	GT:AD:DP:GQ:PL	2018-01-01	./.	2018-01-01	./.	2018-01-01	2018-01-01	2018-01-01	./.	2018-01-01	0/0	0/0	0/0	0/0	0/0	0/0	0/0	0/0	0/0	0/0	0/0	0/0	0/0	0/0	0/0	0/0	0/0	0/0	0/0	0/0	0/0	0/0	0/0	0/0	0/0	0/0	0/0
Chr01	55580403	.	A	G	657.17	PASS	AC=16;AF=0.235;AN=68;BaseQRankSum=0.573;ClippingRankSum=0.000;DP=137;ExcessHet=0.0000;FS=3.044;InbreedingCoeff=0.6712;MLEAC=12;MLEAF=0.176;MQ=60.00;MQRankSum=0.000;QD=27.23;ReadPosRankSum=-0.448;SOR=0.688	GT:AD:DP:GQ:PL	2018-01-01	2018-01-01	2018-01-01	2018-01-01	2018-01-01	2018-01-01	2018-01-01	./.	2018-01-01	0/0	0/0	0/0	0/0	0/0	0/0	0/0	0/0	0/0	0/0	0/0	0/0	./.	0/0	0/0	0/0	0/0	0/0	0/0	0/0	0/0	0/0	0/0	0/0	0/0	0/0	0/0
Chr01	55580756	.	G	T	506.65	PASS	AC=12;AF=0.188;AN=64;BaseQRankSum=0.342;ClippingRankSum=0.000;DP=123;ExcessHet=0.0000;FS=1.307;InbreedingCoeff=0.6472;MLEAC=9;MLEAF=0.141;MQ=60.00;MQRankSum=0.000;QD=30.31;ReadPosRankSum=1.054;SOR=0.788	GT:AD:DP:GQ:PL	2018-01-01	./.	2018-01-01	2018-01-01	2018-01-01	./.	2018-01-01	./.	2018-01-01	0/0	0/0	0/0	0/0	0/0	0/0	0/0	0/0	0/0	0/0	0/0	./.	0/0	0/0	0/0	0/0	0/0	0/0	0/0	0/0	0/0	0/0	0/0	0/0	0/0	0/0	0/0
Chr01	55580915	.	C	T	23598.7	PASS	AC=18;AF=0.250;AN=72;BaseQRankSum=-10.896;ClippingRankSum=0.000;DP=2468;ExcessHet=0.0000;FS=0.000;InbreedingCoeff=1.0000;MLEAC=18;MLEAF=0.250;MQ=60.00;MQRankSum=0.000;QD=35.17;ReadPosRankSum=2.357;SOR=0.722	GT:AD:DP:GQ:PL	2018-01-01	2018-01-01	2018-01-01	2018-01-01	2018-01-01	2018-01-01	2018-01-01	2018-01-01	2018-01-01	0/0	0/0	0/0	0/0	0/0	0/0	0/0	0/0	0/0	0/0	0/0	0/0	0/0	0/0	0/0	0/0	0/0	0/0	0/0	0/0	0/0	0/0	0/0	0/0	0/0	0/0	0/0
Chr01	55581146	.	G	A	22481.7	PASS	AC=18;AF=0.250;AN=72;BaseQRankSum=0.244;ClippingRankSum=0.000;DP=2487;ExcessHet=0.0000;FS=1.359;InbreedingCoeff=1.0000;MLEAC=18;MLEAF=0.250;MQ=60.00;MQRankSum=0.000;QD=32.43;ReadPosRankSum=1.743;SOR=0.835	GT:AD:DP:GQ:PL	2018-01-01	2018-01-01	2018-01-01	2018-01-01	2018-01-01	2018-01-01	2018-01-01	2018-01-01	2018-01-01	0/0	0/0	0/0	0/0	0/0	0/0	0/0	0/0	0/0	0/0	0/0	0/0	0/0	0/0	0/0	0/0	0/0	0/0	0/0	0/0	0/0	0/0	0/0	0/0	0/0	0/0	0/0
Chr01	55584200	.	A	G	3055.69	PASS	AC=18;AF=0.250;AN=72;BaseQRankSum=1.033;ClippingRankSum=0.000;DP=309;ExcessHet=0.0000;FS=1.616;InbreedingCoeff=0.9338;MLEAC=18;MLEAF=0.250;MQ=60.00;MQRankSum=0.000;QD=25.03;ReadPosRankSum=1.137;SOR=0.827	GT:AD:DP:GQ:PL	2018-01-01	2018-01-01	2018-01-01	2018-01-01	2018-01-01	2018-01-01	2018-01-01	2018-01-01	2018-01-01	0/0	0/0	0/0	0/0	0/0	0/0	0/0	0/0	0/0	0/0	0/0	0/0	0/0	0/0	0/0	0/0	0/0	0/0	0/0	0/0	0/0	0/0	0/0	0/0	0/0	0/0	0/0
Chr01	55585607	.	A	G	2758.89	PASS	AC=18;AF=0.250;AN=72;BaseQRankSum=0.053;ClippingRankSum=0.000;DP=395;ExcessHet=0.0000;FS=1.022;InbreedingCoeff=0.9634;MLEAC=18;MLEAF=0.250;MQ=60.00;MQRankSum=0.000;QD=33.23;ReadPosRankSum=1.657;SOR=0.794	GT:AD:DP:GQ:PL	2018-01-01	2018-01-01	2018-01-01	2018-01-01	2018-01-01	2018-01-01	2018-01-01	2018-01-01	2018-01-01	0/0	0/0	0/0	0/0	0/0	0/0	0/0	0/0	0/0	0/0	0/0	0/0	0/0	0/0	0/0	0/0	0/0	0/0	0/0	0/0	0/0	0/0	0/0	0/0	0/0	0/0	0/0
Chr01	55600074	.	T	A	2327.56	PASS	AC=18;AF=0.257;AN=70;BaseQRankSum=0.760;ClippingRankSum=0.000;DP=167;ExcessHet=0.0000;FS=0.000;InbreedingCoeff=0.8316;MLEAC=19;MLEAF=0.271;MQ=60.00;MQRankSum=0.000;QD=32.18;ReadPosRankSum=1.475;SOR=0.686	GT:AD:DP:GQ:PL	2018-01-01	2018-01-01	2018-01-01	2018-01-01	2018-01-01	2018-01-01	2018-01-01	2018-01-01	2018-01-01	0/0	0/0	0/0	0/0	0/0	0/0	0/0	0/0	0/0	0/0	0/0	0/0	./.	0/0	0/0	0/0	0/0	0/0	0/0	0/0	0/0	0/0	0/0	0/0	0/0	0/0	0/0
Chr01	55600084	.	T	A	2412.12	PASS	AC=18;AF=0.265;AN=68;BaseQRankSum=1.373;ClippingRankSum=0.000;DP=176;ExcessHet=0.0000;FS=2.319;InbreedingCoeff=0.8599;MLEAC=19;MLEAF=0.279;MQ=60.00;MQRankSum=0.000;QD=34.62;ReadPosRankSum=0.849;SOR=0.507	GT:AD:DP:GQ:PL	2018-01-01	2018-01-01	2018-01-01	2018-01-01	2018-01-01	2018-01-01	2018-01-01	2018-01-01	2018-01-01	0/0	0/0	0/0	0/0	0/0	0/0	0/0	0/0	0/0	0/0	0/0	0/0	./.	0/0	0/0	./.	0/0	0/0	0/0	0/0	0/0	0/0	0/0	0/0	0/0	0/0	0/0
Chr01	55602978	.	C	A	2570.34	PASS	AC=16;AF=0.229;AN=70;BaseQRankSum=0.386;ClippingRankSum=0.000;DP=360;ExcessHet=0.0000;FS=0.574;InbreedingCoeff=0.9565;MLEAC=15;MLEAF=0.214;MQ=60.00;MQRankSum=0.000;QD=30.89;ReadPosRankSum=-0.794;SOR=0.769	GT:AD:DP:GQ:PL	2018-01-01	./.	2018-01-01	2018-01-01	2018-01-01	2018-01-01	2018-01-01	2018-01-01	2018-01-01	0/0	0/0	0/0	0/0	0/0	0/0	0/0	0/0	0/0	0/0	0/0	0/0	0/0	0/0	0/0	0/0	0/0	0/0	0/0	0/0	0/0	0/0	0/0	0/0	0/0	0/0	0/0
Chr01	55610040	.	C	T	12074.7	PASS	AC=18;AF=0.250;AN=72;BaseQRankSum=-1.573;ClippingRankSum=0.000;DP=1537;ExcessHet=0.0000;FS=0.712;InbreedingCoeff=1.0000;MLEAC=18;MLEAF=0.250;MQ=60.00;MQRankSum=0.000;QD=28.76;ReadPosRankSum=1.574;SOR=0.768	GT:AD:DP:GQ:PL	2018-01-01	2018-01-01	2018-01-01	2018-01-01	2018-01-01	2018-01-01	2018-01-01	2018-01-01	2018-01-01	0/0	0/0	0/0	0/0	0/0	0/0	0/0	0/0	0/0	0/0	0/0	0/0	0/0	0/0	0/0	0/0	0/0	0/0	0/0	0/0	0/0	0/0	0/0	0/0	0/0	0/0	0/0
Chr01	55611194	.	T	C	37330.7	PASS	AC=18;AF=0.250;AN=72;BaseQRankSum=-3.022;ClippingRankSum=0.000;DP=4759;ExcessHet=0.0000;FS=0.679;InbreedingCoeff=1.0000;MLEAC=18;MLEAF=0.250;MQ=60.00;MQRankSum=0.000;QD=36.80;ReadPosRankSum=0.861;SOR=0.629	GT:AD:DP:GQ:PL	2018-01-01	2018-01-01	2018-01-01	2018-01-01	2018-01-01	2018-01-01	2018-01-01	2018-01-01	2018-01-01	0/0	0/0	0/0	0/0	0/0	0/0	0/0	0/0	0/0	0/0	0/0	0/0	0/0	0/0	0/0	0/0	0/0	0/0	0/0	0/0	0/0	0/0	0/0	0/0	0/0	0/0	0/0
Chr01	55611527	.	A	C	249.23	PASS	AC=14;AF=0.206;AN=68;BaseQRankSum=1.380;ClippingRankSum=0.000;DP=97;ExcessHet=0.0000;FS=0.000;InbreedingCoeff=0.4978;MLEAC=9;MLEAF=0.132;MQ=60.00;MQRankSum=0.000;QD=24.16;ReadPosRankSum=-0.071;SOR=1.292	GT:AD:DP:GQ:PL	2018-01-01	2018-01-01	2018-01-01	2018-01-01	2018-01-01	./.	2018-01-01	2018-01-01	./.	0/0	0/0	0/0	0/0	0/0	0/0	0/0	0/0	0/0	0/0	0/0	0/0	0/0	0/0	0/0	0/0	0/0	0/0	0/0	0/0	0/0	0/0	0/0	0/0	0/0	0/0	0/0
Chr01	55633344	.	G	A	472.71	PASS	AC=14;AF=0.280;AN=50;BaseQRankSum=0.568;ClippingRankSum=0.000;DP=57;ExcessHet=0.0000;FS=0.000;InbreedingCoeff=0.5407;MLEAC=12;MLEAF=0.240;MQ=60.00;MQRankSum=0.000;QD=28.90;ReadPosRankSum=0.562;SOR=1.701	GT:AD:DP:GQ:PL	2018-01-01	./.	2018-01-01	2018-01-01	2018-01-01	./.	2018-01-01	2018-01-01	2018-01-01	0/0	./.	0/0	./.	0/0	0/0	./.	0/0	0/0	0/0	./.	0/0	0/0	./.	0/0	0/0	0/0	./.	0/0	0/0	0/0	0/0	0/0	./.	./.	0/0	./.
Chr01	55634450	.	T	A	395.44	PASS	AC=14;AF=0.226;AN=62;BaseQRankSum=0.158;ClippingRankSum=0.000;DP=64;ExcessHet=0.0000;FS=0.000;InbreedingCoeff=0.4328;MLEAC=12;MLEAF=0.194;MQ=60.00;MQRankSum=0.000;QD=32.66;ReadPosRankSum=0.075;SOR=1.312	GT:AD:DP:GQ:PL	2018-01-01	./.	2018-01-01	2018-01-01	2018-01-01	./.	2018-01-01	2018-01-01	2018-01-01	0/0	0/0	0/0	0/0	0/0	0/0	0/0	0/0	./.	0/0	./.	0/0	0/0	./.	0/0	0/0	0/0	0/0	0/0	0/0	0/0	0/0	0/0	0/0	0/0	0/0	0/0
Chr01	55638452	.	A	T	1507.87	PASS	AC=18;AF=0.265;AN=68;BaseQRankSum=1.033;ClippingRankSum=0.000;DP=114;ExcessHet=0.0000;FS=15.270;InbreedingCoeff=0.6550;MLEAC=18;MLEAF=0.265;MQ=60.00;MQRankSum=0.000;QD=31.15;ReadPosRankSum=0.418;SOR=0.733	GT:AD:DP:GQ:PL	2018-01-01	2018-01-01	2018-01-01	2018-01-01	2018-01-01	2018-01-01	2018-01-01	2018-01-01	2018-01-01	0/0	0/0	0/0	0/0	0/0	0/0	0/0	0/0	0/0	0/0	0/0	0/0	./.	0/0	0/0	0/0	0/0	0/0	0/0	0/0	./.	0/0	0/0	0/0	0/0	0/0	0/0
Chr01	55643101	.	A	G	2789.86	PASS	AC=18;AF=0.250;AN=72;BaseQRankSum=1.711;ClippingRankSum=0.000;DP=314;ExcessHet=0.0000;FS=7.661;InbreedingCoeff=0.8956;MLEAC=17;MLEAF=0.236;MQ=60.00;MQRankSum=0.000;QD=30.12;ReadPosRankSum=1.079;SOR=0.549	GT:AD:DP:GQ:PL	2018-01-01	2018-01-01	2018-01-01	2018-01-01	2018-01-01	2018-01-01	2018-01-01	2018-01-01	2018-01-01	0/0	0/0	0/0	0/0	0/0	0/0	0/0	0/0	0/0	0/0	0/0	0/0	0/0	0/0	0/0	0/0	0/0	0/0	0/0	0/0	0/0	0/0	0/0	0/0	0/0	0/0	0/0
Chr01	55648639	.	C	T	1627.67	PASS	AC=18;AF=0.250;AN=72;BaseQRankSum=2.196;ClippingRankSum=0.000;DP=182;ExcessHet=0.0000;FS=8.480;InbreedingCoeff=0.8537;MLEAC=17;MLEAF=0.236;MQ=60.00;MQRankSum=0.000;QD=28.87;ReadPosRankSum=0.333;SOR=0.159	GT:AD:DP:GQ:PL	2018-01-01	2018-01-01	2018-01-01	2018-01-01	2018-01-01	2018-01-01	2018-01-01	2018-01-01	2018-01-01	0/0	0/0	0/0	0/0	0/0	0/0	0/0	0/0	0/0	0/0	0/0	0/0	0/0	0/0	0/0	0/0	0/0	0/0	0/0	0/0	0/0	0/0	0/0	0/0	0/0	0/0	0/0
Chr01	55649407	.	T	C	1248.48	PASS	AC=18;AF=0.250;AN=72;BaseQRankSum=1.375;ClippingRankSum=0.000;DP=291;ExcessHet=0.0000;FS=2.590;InbreedingCoeff=0.8965;MLEAC=15;MLEAF=0.208;MQ=60.00;MQRankSum=0.000;QD=25.25;ReadPosRankSum=0.006;SOR=0.854	GT:AD:DP:GQ:PL	2018-01-01	2018-01-01	2018-01-01	2018-01-01	2018-01-01	2018-01-01	2018-01-01	2018-01-01	2018-01-01	0/0	0/0	0/0	0/0	0/0	0/0	0/0	0/0	0/0	0/0	0/0	0/0	0/0	0/0	0/0	0/0	0/0	0/0	0/0	0/0	0/0	0/0	0/0	0/0	0/0	0/0	0/0
Chr01	55650253	.	C	T	1723.96	PASS	AC=14;AF=0.206;AN=68;BaseQRankSum=3.122;ClippingRankSum=0.000;DP=299;ExcessHet=0.0000;FS=0.614;InbreedingCoeff=0.9525;MLEAC=13;MLEAF=0.191;MQ=60.00;MQRankSum=0.000;QD=31.06;ReadPosRankSum=3.176;SOR=0.778	GT:AD:DP:GQ:PL	2018-01-01	./.	2018-01-01	2018-01-01	2018-01-01	./.	2018-01-01	2018-01-01	2018-01-01	0/0	0/0	0/0	0/0	0/0	0/0	0/0	0/0	0/0	0/0	0/0	0/0	0/0	0/0	0/0	0/0	0/0	0/0	0/0	0/0	0/0	0/0	0/0	0/0	0/0	0/0	0/0
Chr01	55650263	.	G	A	1639.72	PASS	AC=14;AF=0.206;AN=68;BaseQRankSum=3.995;ClippingRankSum=0.000;DP=302;ExcessHet=0.0000;FS=3.999;InbreedingCoeff=0.9406;MLEAC=13;MLEAF=0.191;MQ=60.00;MQRankSum=0.000;QD=28.97;ReadPosRankSum=3.971;SOR=1.011	GT:AD:DP:GQ:PL	2018-01-01	./.	2018-01-01	2018-01-01	2018-01-01	./.	2018-01-01	2018-01-01	2018-01-01	0/0	0/0	0/0	0/0	0/0	0/0	0/0	0/0	0/0	0/0	0/0	0/0	0/0	0/0	0/0	0/0	0/0	0/0	0/0	0/0	0/0	0/0	0/0	0/0	0/0	0/0	0/0
Chr01	55669170	.	A	C	802.76	PASS	AC=18;AF=0.273;AN=66;BaseQRankSum=2.203;ClippingRankSum=0.000;DP=101;ExcessHet=0.0000;FS=0.000;InbreedingCoeff=0.6249;MLEAC=15;MLEAF=0.227;MQ=60.00;MQRankSum=0.000;QD=35.57;ReadPosRankSum=0.657;SOR=0.432	GT:AD:DP:GQ:PL	2018-01-01	2018-01-01	2018-01-01	2018-01-01	2018-01-01	2018-01-01	2018-01-01	2018-01-01	2018-01-01	0/0	0/0	0/0	./.	0/0	0/0	0/0	0/0	0/0	0/0	0/0	0/0	0/0	0/0	0/0	0/0	0/0	./.	0/0	0/0	0/0	0/0	0/0	0/0	./.	0/0	0/0
Chr01	55675645	.	A	C	596.03	PASS	AC=14;AF=0.259;AN=54;BaseQRankSum=1.702;ClippingRankSum=0.000;DP=60;ExcessHet=0.0000;FS=0.000;InbreedingCoeff=0.5183;MLEAC=13;MLEAF=0.241;MQ=60.00;MQRankSum=0.000;QD=33.73;ReadPosRankSum=1.849;SOR=0.655	GT:AD:DP:GQ:PL	2018-01-01	./.	2018-01-01	2018-01-01	2018-01-01	2018-01-01	2018-01-01	./.	2018-01-01	0/0	0/0	./.	0/0	0/0	0/0	./.	./.	0/0	0/0	0/0	0/0	0/0	./.	./.	0/0	0/0	./.	0/0	0/0	0/0	./.	0/0	0/0	0/0	0/0	0/0
Chr01	55681003	.	T	A	204.5	PASS	AC=12;AF=0.207;AN=58;BaseQRankSum=-1.733;ClippingRankSum=0.000;DP=83;ExcessHet=0.0000;FS=0.000;InbreedingCoeff=0.5130;MLEAC=8;MLEAF=0.138;MQ=60.00;MQRankSum=0.000;QD=29.52;ReadPosRankSum=0.371;SOR=0.910	GT:AD:DP:GQ:PL	./.	./.	2018-01-01	2018-01-01	2018-01-01	./.	2018-01-01	2018-01-01	2018-01-01	0/0	0/0	0/0	0/0	0/0	./.	0/0	0/0	0/0	0/0	0/0	0/0	./.	./.	0/0	0/0	0/0	./.	0/0	0/0	0/0	0/0	0/0	0/0	0/0	0/0	0/0
Chr01	55682492	.	A	C	1232.09	PASS	AC=16;AF=0.235;AN=68;BaseQRankSum=0.118;ClippingRankSum=0.000;DP=169;ExcessHet=0.0000;FS=0.815;InbreedingCoeff=0.7466;MLEAC=14;MLEAF=0.206;MQ=60.00;MQRankSum=0.000;QD=28.56;ReadPosRankSum=0.224;SOR=0.610	GT:AD:DP:GQ:PL	2018-01-01	./.	2018-01-01	2018-01-01	2018-01-01	2018-01-01	2018-01-01	2018-01-01	2018-01-01	0/0	0/0	0/0	0/0	0/0	0/0	0/0	0/0	0/0	0/0	0/0	0/0	0/0	0/0	0/0	0/0	0/0	./.	0/0	0/0	0/0	0/0	0/0	0/0	0/0	0/0	0/0
Chr01	55682745	.	G	T	2118.44	PASS	AC=18;AF=0.250;AN=72;BaseQRankSum=1.943;ClippingRankSum=0.000;DP=226;ExcessHet=0.0000;FS=1.285;InbreedingCoeff=0.7898;MLEAC=16;MLEAF=0.222;MQ=60.00;MQRankSum=0.000;QD=31.87;ReadPosRankSum=2.487;SOR=0.860	GT:AD:DP:GQ:PL	2018-01-01	2018-01-01	2018-01-01	2018-01-01	2018-01-01	2018-01-01	2018-01-01	2018-01-01	2018-01-01	0/0	0/0	0/0	0/0	0/0	0/0	0/0	0/0	0/0	0/0	0/0	0/0	0/0	0/0	0/0	0/0	0/0	0/0	0/0	0/0	0/0	0/0	0/0	0/0	0/0	0/0	0/0
Chr01	55686222	.	C	T	1114.59	PASS	AC=18;AF=0.273;AN=66;BaseQRankSum=-0.167;ClippingRankSum=0.000;DP=127;ExcessHet=0.0000;FS=0.000;InbreedingCoeff=0.7067;MLEAC=16;MLEAF=0.242;MQ=60.00;MQRankSum=0.000;QD=31.01;ReadPosRankSum=-1.141;SOR=0.988	GT:AD:DP:GQ:PL	2018-01-01	2018-01-01	2018-01-01	2018-01-01	2018-01-01	2018-01-01	2018-01-01	2018-01-01	2018-01-01	0/0	./.	0/0	0/0	./.	0/0	0/0	0/0	0/0	0/0	0/0	0/0	0/0	0/0	0/0	0/0	0/0	0/0	0/0	0/0	0/0	0/0	./.	0/0	0/0	0/0	0/0
Chr01	55717974	.	C	A	7986.53	PASS	AC=18;AF=0.250;AN=72;BaseQRankSum=2.786;ClippingRankSum=0.000;DP=988;ExcessHet=0.0000;FS=4.461;InbreedingCoeff=0.9966;MLEAC=18;MLEAF=0.250;MQ=60.00;MQRankSum=0.000;QD=31.83;ReadPosRankSum=0.733;SOR=0.468	GT:AD:DP:GQ:PL	2018-01-01	2018-01-01	2018-01-01	2018-01-01	2018-01-01	2018-01-01	2018-01-01	2018-01-01	2018-01-01	0/0	0/0	0/0	0/0	0/0	0/0	0/0	0/0	0/0	0/0	0/0	0/0	0/0	0/0	0/0	0/0	0/0	0/0	0/0	0/0	0/0	0/0	0/0	0/0	0/0	0/0	0/0
Chr01	55719943	.	C	A	5032.52	PASS	AC=17;AF=0.236;AN=72;BaseQRankSum=1.964;ClippingRankSum=0.000;DP=778;ExcessHet=0.0000;FS=0.743;InbreedingCoeff=0.8949;MLEAC=16;MLEAF=0.222;MQ=60.00;MQRankSum=0.000;QD=23.91;ReadPosRankSum=-0.813;SOR=0.765	GT:AD:DP:GQ:PL	2018-01-01	2018-01-01	2018-01-01	2018-01-01	2018-01-01	2018-01-01	2018-01-01	./.	2018-01-01	0/0	0/0	0/0	0/0	0/0	0/0	0/0	0/0	0/0	0/0	0/0	0/0	0/0	0/0	0/0	0/0	0/0	0/0	0/0	0/0	0/0	0/0	0/0	0/0	0/0	0/0	0/0
Chr01	55720300	.	G	A	2054.37	PASS	AC=18;AF=0.250;AN=72;BaseQRankSum=3.157;ClippingRankSum=0.000;DP=720;ExcessHet=0.0000;FS=0.000;InbreedingCoeff=0.9418;MLEAC=16;MLEAF=0.222;MQ=60.00;MQRankSum=0.000;QD=26.35;ReadPosRankSum=2.534;SOR=0.678	GT:AD:DP:GQ:PL	2018-01-01	2018-01-01	2018-01-01	2018-01-01	2018-01-01	2018-01-01	2018-01-01	2018-01-01	2018-01-01	0/0	0/0	0/0	0/0	0/0	0/0	0/0	0/0	0/0	0/0	0/0	0/0	0/0	0/0	0/0	0/0	0/0	0/0	0/0	0/0	0/0	0/0	0/0	0/0	0/0	0/0	0/0
Chr01	55724335	.	A	C	1254.58	PASS	AC=18;AF=0.250;AN=72;BaseQRankSum=-1.734;ClippingRankSum=0.000;DP=271;ExcessHet=0.0000;FS=2.456;InbreedingCoeff=0.8846;MLEAC=15;MLEAF=0.208;MQ=60.00;MQRankSum=0.000;QD=30.68;ReadPosRankSum=-0.670;SOR=0.807	GT:AD:DP:GQ:PL	2018-01-01	2018-01-01	2018-01-01	2018-01-01	2018-01-01	2018-01-01	2018-01-01	2018-01-01	2018-01-01	0/0	0/0	0/0	0/0	0/0	0/0	0/0	0/0	0/0	0/0	0/0	0/0	0/0	0/0	0/0	0/0	0/0	0/0	0/0	0/0	0/0	0/0	0/0	0/0	0/0	0/0	0/0
Chr01	55724979	.	A	C	4450.79	PASS	AC=18;AF=0.250;AN=72;BaseQRankSum=1.982;ClippingRankSum=0.000;DP=532;ExcessHet=0.0000;FS=0.662;InbreedingCoeff=0.9892;MLEAC=18;MLEAF=0.250;MQ=60.00;MQRankSum=0.000;QD=27.34;ReadPosRankSum=1.361;SOR=0.823	GT:AD:DP:GQ:PL	2018-01-01	2018-01-01	2018-01-01	2018-01-01	2018-01-01	2018-01-01	2018-01-01	2018-01-01	2018-01-01	0/0	0/0	0/0	0/0	0/0	0/0	0/0	0/0	0/0	0/0	0/0	0/0	0/0	0/0	0/0	0/0	0/0	0/0	0/0	0/0	0/0	0/0	0/0	0/0	0/0	0/0	0/0
Chr01	55725167	.	T	C	384.1	PASS	AC=14;AF=0.206;AN=68;BaseQRankSum=-0.667;ClippingRankSum=0.000;DP=403;ExcessHet=0.0000;FS=0.000;InbreedingCoeff=0.8247;MLEAC=8;MLEAF=0.118;MQ=60.00;MQRankSum=0.000;QD=27.04;ReadPosRankSum=-2.231;SOR=1.198	GT:AD:DP:GQ:PL	2018-01-01	./.	2018-01-01	2018-01-01	2018-01-01	2018-01-01	./.	2018-01-01	2018-01-01	0/0	0/0	0/0	0/0	0/0	0/0	0/0	0/0	0/0	0/0	0/0	0/0	0/0	0/0	0/0	0/0	0/0	0/0	0/0	0/0	0/0	0/0	0/0	0/0	0/0	0/0	0/0
Chr01	55727405	.	C	G	2907.99	PASS	AC=18;AF=0.250;AN=72;BaseQRankSum=2.204;ClippingRankSum=0.000;DP=365;ExcessHet=0.0000;FS=7.282;InbreedingCoeff=0.9346;MLEAC=17;MLEAF=0.236;MQ=60.00;MQRankSum=0.000;QD=31.71;ReadPosRankSum=-0.053;SOR=1.123	GT:AD:DP:GQ:PL	2018-01-01	2018-01-01	2018-01-01	2018-01-01	2018-01-01	2018-01-01	2018-01-01	2018-01-01	2018-01-01	0/0	0/0	0/0	0/0	0/0	0/0	0/0	0/0	0/0	0/0	0/0	0/0	0/0	0/0	0/0	0/0	0/0	0/0	0/0	0/0	0/0	0/0	0/0	0/0	0/0	0/0	0/0
Chr01	55743066	.	C	A	2346.27	PASS	AC=18;AF=0.250;AN=72;BaseQRankSum=-2.748;ClippingRankSum=0.000;DP=379;ExcessHet=0.0000;FS=1.740;InbreedingCoeff=0.9330;MLEAC=17;MLEAF=0.236;MQ=60.00;MQRankSum=0.000;QD=28.78;ReadPosRankSum=2.375;SOR=0.828	GT:AD:DP:GQ:PL	2018-01-01	2018-01-01	2018-01-01	2018-01-01	2018-01-01	2018-01-01	2018-01-01	2018-01-01	2018-01-01	0/0	0/0	0/0	0/0	0/0	0/0	0/0	0/0	0/0	0/0	0/0	0/0	0/0	0/0	0/0	0/0	0/0	0/0	0/0	0/0	0/0	0/0	0/0	0/0	0/0	0/0	0/0
Chr01	55744595	.	C	G	465.71	PASS	AC=12;AF=0.200;AN=60;BaseQRankSum=-0.404;ClippingRankSum=0.000;DP=62;ExcessHet=0.0000;FS=0.000;InbreedingCoeff=0.4559;MLEAC=10;MLEAF=0.167;MQ=60.00;MQRankSum=0.000;QD=31.99;ReadPosRankSum=-0.905;SOR=0.884	GT:AD:DP:GQ:PL	./.	./.	2018-01-01	2018-01-01	2018-01-01	2018-01-01	2018-01-01	./.	2018-01-01	0/0	0/0	0/0	0/0	0/0	0/0	0/0	./.	0/0	0/0	0/0	0/0	0/0	0/0	./.	0/0	0/0	./.	0/0	0/0	0/0	0/0	0/0	0/0	0/0	0/0	0/0
Chr01	55746569	.	C	T	3604.62	PASS	AC=18;AF=0.250;AN=72;BaseQRankSum=2.077;ClippingRankSum=0.000;DP=516;ExcessHet=0.0000;FS=0.702;InbreedingCoeff=0.9925;MLEAC=18;MLEAF=0.250;MQ=60.00;MQRankSum=0.000;QD=27.83;ReadPosRankSum=0.858;SOR=0.603	GT:AD:DP:GQ:PL	2018-01-01	2018-01-01	2018-01-01	2018-01-01	2018-01-01	2018-01-01	2018-01-01	2018-01-01	2018-01-01	0/0	0/0	0/0	0/0	0/0	0/0	0/0	0/0	0/0	0/0	0/0	0/0	0/0	0/0	0/0	0/0	0/0	0/0	0/0	0/0	0/0	0/0	0/0	0/0	0/0	0/0	0/0
Chr01	55751731	.	G	C	341.23	PASS	AC=12;AF=0.214;AN=56;BaseQRankSum=1.899;ClippingRankSum=0.000;DP=86;ExcessHet=0.0000;FS=0.000;InbreedingCoeff=0.5809;MLEAC=8;MLEAF=0.143;MQ=60.00;MQRankSum=0.000;QD=24.46;ReadPosRankSum=1.707;SOR=0.508	GT:AD:DP:GQ:PL	2018-01-01	./.	2018-01-01	./.	2018-01-01	./.	2018-01-01	2018-01-01	2018-01-01	0/0	0/0	0/0	./.	0/0	0/0	0/0	0/0	0/0	./.	0/0	0/0	0/0	0/0	0/0	./.	0/0	./.	0/0	0/0	0/0	0/0	0/0	./.	0/0	0/0	0/0
Chr01	55772465	.	T	C	1582.46	PASS	AC=16;AF=0.229;AN=70;BaseQRankSum=1.917;ClippingRankSum=0.000;DP=185;ExcessHet=0.0000;FS=11.438;InbreedingCoeff=0.8046;MLEAC=15;MLEAF=0.214;MQ=60.00;MQRankSum=0.000;QD=29.37;SOR=1.791	GT:AD:DP:GQ:PL	2018-01-01	./.	2018-01-01	2018-01-01	2018-01-01	2018-01-01	2018-01-01	2018-01-01	2018-01-01	0/0	0/0	0/0	0/0	0/0	0/0	0/0	0/0	0/0	0/0	0/0	0/0	0/0	0/0	0/0	0/0	0/0	0/0	0/0	0/0	0/0	0/0	0/0	0/0	0/0	0/0	0/0
Chr01	55772468	.	G	T	1582.38	PASS	AC=16;AF=0.229;AN=70;BaseQRankSum=0.588;ClippingRankSum=0.000;DP=202;ExcessHet=0.0000;FS=0.770;InbreedingCoeff=0.8067;MLEAC=15;MLEAF=0.214;MQ=60.00;MQRankSum=0.000;QD=32.35;ReadPosRankSum=0.160;SOR=0.440	GT:AD:DP:GQ:PL	2018-01-01	./.	2018-01-01	2018-01-01	2018-01-01	2018-01-01	2018-01-01	2018-01-01	2018-01-01	0/0	0/0	0/0	0/0	0/0	0/0	0/0	0/0	0/0	0/0	0/0	0/0	0/0	0/0	0/0	0/0	0/0	0/0	0/0	0/0	0/0	0/0	0/0	0/0	0/0	0/0	0/0
Chr01	55776049	.	C	A	5187.49	PASS	AC=18;AF=0.257;AN=70;BaseQRankSum=2.752;ClippingRankSum=0.000;DP=481;ExcessHet=0.0000;FS=0.000;InbreedingCoeff=0.9800;MLEAC=18;MLEAF=0.257;MQ=60.00;MQRankSum=0.000;QD=28.66;ReadPosRankSum=1.295;SOR=0.729	GT:AD:DP:GQ:PL	2018-01-01	2018-01-01	2018-01-01	2018-01-01	2018-01-01	2018-01-01	2018-01-01	2018-01-01	2018-01-01	0/0	0/0	0/0	0/0	0/0	0/0	0/0	0/0	0/0	0/0	0/0	0/0	0/0	0/0	0/0	0/0	0/0	./.	0/0	0/0	0/0	0/0	0/0	0/0	0/0	0/0	0/0
Chr01	55776262	.	G	A	4789.44	PASS	AC=18;AF=0.257;AN=70;BaseQRankSum=-0.019;ClippingRankSum=0.000;DP=491;ExcessHet=0.0000;FS=2.226;InbreedingCoeff=0.9920;MLEAC=18;MLEAF=0.257;MQ=60.00;MQRankSum=0.000;QD=37.37;ReadPosRankSum=-2.503;SOR=0.869	GT:AD:DP:GQ:PL	2018-01-01	2018-01-01	2018-01-01	2018-01-01	2018-01-01	2018-01-01	2018-01-01	2018-01-01	2018-01-01	0/0	0/0	0/0	0/0	0/0	0/0	0/0	0/0	0/0	0/0	0/0	0/0	0/0	0/0	0/0	0/0	0/0	./.	0/0	0/0	0/0	0/0	0/0	0/0	0/0	0/0	0/0
Chr02	1511454	.	A	G	1817.37	PASS	AC=18;AF=0.265;AN=68;BaseQRankSum=-0.696;ClippingRankSum=0.000;DP=204;ExcessHet=0.0000;FS=2.117;InbreedingCoeff=0.8285;MLEAC=17;MLEAF=0.250;MQ=60.00;MQRankSum=0.000;QD=26.98;ReadPosRankSum=0.142;SOR=0.767	GT:AD:DP:GQ:PL	2018-01-01	2018-01-01	2018-01-01	2018-01-01	2018-01-01	2018-01-01	2018-01-01	2018-01-01	2018-01-01	0/0	0/0	0/0	0/0	0/0	0/0	0/0	0/0	0/0	0/0	0/0	0/0	0/0	0/0	0/0	0/0	0/0	./.	0/0	0/0	0/0	0/0	0/0	0/0	0/0	0/0	./.
Chr02	1515775	.	A	C	2419.19	PASS	AC=17;AF=0.258;AN=66;BaseQRankSum=-0.658;ClippingRankSum=0.000;DP=146;ExcessHet=0.0000;FS=2.240;InbreedingCoeff=0.6764;MLEAC=17;MLEAF=0.258;MQ=60.00;MQRankSum=0.000;QD=30.18;ReadPosRankSum=0.570;SOR=0.537	GT:AD:DP:GQ:PL	2018-01-01	2018-01-01	./.	2018-01-01	2018-01-01	2018-01-01	2018-01-01	2018-01-01	2018-01-01	0/0	0/0	./.	0/0	./.	0/0	0/0	0/0	0/0	./.	0/0	0/0	0/0	0/0	0/0	0/0	0/0	0/0	0/0	0/0	0/0	0/0	0/0	0/0	0/0	0/0	0/0
Chr02	1515783	.	A	G	2381.5	PASS	AC=17;AF=0.258;AN=66;BaseQRankSum=1.995;ClippingRankSum=0.000;DP=145;ExcessHet=0.0000;FS=0.000;InbreedingCoeff=0.6836;MLEAC=17;MLEAF=0.258;MQ=60.00;MQRankSum=0.000;QD=26.01;ReadPosRankSum=3.516;SOR=0.704	GT:AD:DP:GQ:PL	2018-01-01	2018-01-01	./.	2018-01-01	2018-01-01	2018-01-01	2018-01-01	2018-01-01	2018-01-01	0/0	0/0	./.	0/0	./.	0/0	0/0	0/0	0/0	./.	0/0	0/0	0/0	0/0	0/0	0/0	0/0	0/0	0/0	0/0	0/0	0/0	0/0	0/0	0/0	0/0	0/0
Chr02	1515892	.	G	C	2061.24	PASS	AC=16;AF=0.250;AN=64;BaseQRankSum=-0.022;ClippingRankSum=0.000;DP=134;ExcessHet=0.0000;FS=0.000;InbreedingCoeff=0.7121;MLEAC=17;MLEAF=0.266;MQ=60.00;MQRankSum=0.000;QD=31.15;ReadPosRankSum=-0.690;SOR=0.658	GT:AD:DP:GQ:PL	2018-01-01	2018-01-01	2018-01-01	2018-01-01	2018-01-01	2018-01-01	2018-01-01	2018-01-01	./.	0/0	0/0	0/0	0/0	0/0	0/0	0/0	0/0	0/0	0/0	0/0	0/0	0/0	0/0	0/0	0/0	0/0	0/0	0/0	0/0	0/0	./.	./.	0/0	0/0	0/0	./.
Chr02	1515939	.	T	A	1933.71	PASS	AC=16;AF=0.258;AN=62;BaseQRankSum=0.735;ClippingRankSum=0.000;DP=150;ExcessHet=0.0000;FS=2.278;InbreedingCoeff=0.7216;MLEAC=16;MLEAF=0.258;MQ=60.00;MQRankSum=0.000;QD=26.47;ReadPosRankSum=2.878;SOR=0.562	GT:AD:DP:GQ:PL	2018-01-01	2018-01-01	2018-01-01	2018-01-01	2018-01-01	2018-01-01	2018-01-01	2018-01-01	./.	0/0	0/0	0/0	0/0	0/0	0/0	./.	0/0	0/0	./.	0/0	0/0	0/0	0/0	0/0	0/0	0/0	0/0	0/0	0/0	0/0	0/0	./.	0/0	0/0	0/0	./.
Chr02	1516069	.	C	T	1735.74	PASS	AC=18;AF=0.310;AN=58;BaseQRankSum=-0.484;ClippingRankSum=0.000;DP=94;ExcessHet=0.0000;FS=3.720;InbreedingCoeff=0.6559;MLEAC=20;MLEAF=0.345;MQ=60.00;MQRankSum=0.000;QD=36.97;ReadPosRankSum=-0.250;SOR=0.380	GT:AD:DP:GQ:PL	2018-01-01	2018-01-01	2018-01-01	2018-01-01	2018-01-01	2018-01-01	2018-01-01	2018-01-01	2018-01-01	./.	0/0	./.	0/0	0/0	0/0	./.	0/0	0/0	0/0	0/0	0/0	0/0	0/0	0/0	./.	0/0	./.	0/0	0/0	0/0	0/0	./.	0/0	./.	0/0	0/0
Chr02	1516076	.	A	G	1653.36	PASS	AC=18;AF=0.310;AN=58;BaseQRankSum=-0.968;ClippingRankSum=0.000;DP=90;ExcessHet=0.0000;FS=3.959;InbreedingCoeff=0.6539;MLEAC=19;MLEAF=0.328;MQ=60.00;MQRankSum=0.000;QD=34.69;ReadPosRankSum=1.100;SOR=0.406	GT:AD:DP:GQ:PL	2018-01-01	2018-01-01	2018-01-01	2018-01-01	2018-01-01	2018-01-01	2018-01-01	2018-01-01	2018-01-01	./.	0/0	./.	0/0	0/0	0/0	./.	0/0	0/0	0/0	0/0	0/0	0/0	0/0	0/0	./.	0/0	./.	0/0	0/0	0/0	0/0	./.	0/0	./.	0/0	0/0
Chr02	1550972	.	G	A	4197.32	PASS	AC=18;AF=0.250;AN=72;BaseQRankSum=-0.107;ClippingRankSum=0.000;DP=266;ExcessHet=0.0000;FS=13.553;InbreedingCoeff=0.8748;MLEAC=19;MLEAF=0.264;MQ=60.00;MQRankSum=0.000;QD=31.02;ReadPosRankSum=3.137;SOR=0.268	GT:AD:DP:GQ:PL	2018-01-01	2018-01-01	2018-01-01	2018-01-01	2018-01-01	2018-01-01	2018-01-01	2018-01-01	2018-01-01	0/0	0/0	0/0	0/0	0/0	0/0	0/0	0/0	0/0	0/0	0/0	0/0	0/0	0/0	0/0	0/0	0/0	0/0	0/0	0/0	0/0	0/0	0/0	0/0	0/0	0/0	0/0
Chr02	1551189	.	T	A	14667.7	PASS	AC=18;AF=0.250;AN=72;BaseQRankSum=3.698;ClippingRankSum=0.000;DP=1353;ExcessHet=0.0000;FS=2.958;InbreedingCoeff=1.0000;MLEAC=18;MLEAF=0.250;MQ=60.00;MQRankSum=0.000;QD=28.80;ReadPosRankSum=1.137;SOR=0.455	GT:AD:DP:GQ:PL	2018-01-01	2018-01-01	2018-01-01	2018-01-01	2018-01-01	2018-01-01	2018-01-01	2018-01-01	2018-01-01	0/0	0/0	0/0	0/0	0/0	0/0	0/0	0/0	0/0	0/0	0/0	0/0	0/0	0/0	0/0	0/0	0/0	0/0	0/0	0/0	0/0	0/0	0/0	0/0	0/0	0/0	0/0
Chr02	1551816	.	G	A	1090.01	PASS	AC=18;AF=0.250;AN=72;BaseQRankSum=0.793;ClippingRankSum=0.000;DP=217;ExcessHet=0.0000;FS=0.000;InbreedingCoeff=0.8199;MLEAC=13;MLEAF=0.181;MQ=60.00;MQRankSum=0.000;QD=27.52;ReadPosRankSum=1.263;SOR=0.998	GT:AD:DP:GQ:PL	2018-01-01	2018-01-01	2018-01-01	2018-01-01	2018-01-01	2018-01-01	2018-01-01	2018-01-01	2018-01-01	0/0	0/0	0/0	0/0	0/0	0/0	0/0	0/0	0/0	0/0	0/0	0/0	0/0	0/0	0/0	0/0	0/0	0/0	0/0	0/0	0/0	0/0	0/0	0/0	0/0	0/0	0/0
Chr02	1551836	.	G	A	1116.49	PASS	AC=18;AF=0.250;AN=72;BaseQRankSum=1.148;ClippingRankSum=0.000;DP=203;ExcessHet=0.0000;FS=2.077;InbreedingCoeff=0.8370;MLEAC=14;MLEAF=0.194;MQ=60.00;MQRankSum=0.000;QD=28.74;ReadPosRankSum=0.314;SOR=1.019	GT:AD:DP:GQ:PL	2018-01-01	2018-01-01	2018-01-01	2018-01-01	2018-01-01	2018-01-01	2018-01-01	2018-01-01	2018-01-01	0/0	0/0	0/0	0/0	0/0	0/0	0/0	0/0	0/0	0/0	0/0	0/0	0/0	0/0	0/0	0/0	0/0	0/0	0/0	0/0	0/0	0/0	0/0	0/0	0/0	0/0	0/0
Chr02	1552378	.	A	G	497.71	PASS	AC=12;AF=0.200;AN=60;BaseQRankSum=-0.005;ClippingRankSum=0.000;DP=104;ExcessHet=0.0000;FS=1.313;InbreedingCoeff=0.5797;MLEAC=9;MLEAF=0.150;MQ=60.00;MQRankSum=0.000;QD=29.31;ReadPosRankSum=0.186;SOR=1.248	GT:AD:DP:GQ:PL	2018-01-01	./.	2018-01-01	2018-01-01	2018-01-01	./.	2018-01-01	./.	2018-01-01	0/0	0/0	0/0	0/0	./.	0/0	./.	0/0	0/0	0/0	0/0	0/0	0/0	0/0	0/0	0/0	0/0	./.	0/0	0/0	0/0	0/0	0/0	0/0	0/0	0/0	0/0
Chr02	1552812	.	C	T	566.73	PASS	AC=14;AF=0.212;AN=66;BaseQRankSum=0.525;ClippingRankSum=0.000;DP=172;ExcessHet=0.0000;FS=2.952;InbreedingCoeff=0.7328;MLEAC=10;MLEAF=0.152;MQ=60.00;MQRankSum=0.000;QD=26.78;ReadPosRankSum=0.451;SOR=0.497	GT:AD:DP:GQ:PL	2018-01-01	2018-01-01	2018-01-01	2018-01-01	2018-01-01	2018-01-01	2018-01-01	./.	./.	0/0	0/0	0/0	0/0	0/0	0/0	0/0	0/0	0/0	0/0	0/0	0/0	0/0	0/0	0/0	0/0	0/0	./.	0/0	0/0	0/0	0/0	0/0	0/0	0/0	0/0	0/0
Chr02	1553091	.	G	A	579.91	PASS	AC=16;AF=0.250;AN=64;BaseQRankSum=0.850;ClippingRankSum=0.000;DP=248;ExcessHet=0.0000;FS=4.060;InbreedingCoeff=0.5839;MLEAC=12;MLEAF=0.188;MQ=60.00;MQRankSum=0.000;QD=35.39;ReadPosRankSum=-0.640;SOR=0.234	GT:AD:DP:GQ:PL	2018-01-01	./.	2018-01-01	2018-01-01	2018-01-01	2018-01-01	2018-01-01	2018-01-01	2018-01-01	0/0	0/0	0/0	0/0	0/0	0/0	0/0	0/0	0/0	./.	0/0	0/0	0/0	0/0	./.	./.	0/0	0/0	0/0	0/0	0/0	0/0	0/0	0/0	0/0	0/0	0/0
Chr02	1553200	.	G	A	639.82	PASS	AC=14;AF=0.212;AN=66;BaseQRankSum=-0.222;ClippingRankSum=0.000;DP=246;ExcessHet=0.0000;FS=1.119;InbreedingCoeff=0.7226;MLEAC=10;MLEAF=0.152;MQ=60.00;MQRankSum=0.000;QD=26.03;ReadPosRankSum=-0.088;SOR=0.527	GT:AD:DP:GQ:PL	2018-01-01	./.	2018-01-01	2018-01-01	2018-01-01	2018-01-01	2018-01-01	./.	2018-01-01	0/0	0/0	0/0	0/0	0/0	0/0	0/0	0/0	0/0	0/0	0/0	0/0	0/0	0/0	0/0	0/0	0/0	./.	0/0	0/0	0/0	0/0	0/0	0/0	0/0	0/0	0/0
Chr02	1553325	.	G	T	18169.7	PASS	AC=18;AF=0.250;AN=72;BaseQRankSum=0.953;ClippingRankSum=0.000;DP=1894;ExcessHet=0.0000;FS=1.341;InbreedingCoeff=1.0000;MLEAC=18;MLEAF=0.250;MQ=60.00;MQRankSum=0.000;QD=31.78;ReadPosRankSum=1.123;SOR=0.566	GT:AD:DP:GQ:PL	2018-01-01	2018-01-01	2018-01-01	2018-01-01	2018-01-01	2018-01-01	2018-01-01	2018-01-01	2018-01-01	0/0	0/0	0/0	0/0	0/0	0/0	0/0	0/0	0/0	0/0	0/0	0/0	0/0	0/0	0/0	0/0	0/0	0/0	0/0	0/0	0/0	0/0	0/0	0/0	0/0	0/0	0/0
Chr02	1553466	.	T	C	17249.7	PASS	AC=18;AF=0.250;AN=72;BaseQRankSum=0.563;ClippingRankSum=0.000;DP=2013;ExcessHet=0.0000;FS=0.000;InbreedingCoeff=1.0000;MLEAC=18;MLEAF=0.250;MQ=60.00;MQRankSum=0.000;QD=30.06;ReadPosRankSum=1.766;SOR=0.684	GT:AD:DP:GQ:PL	2018-01-01	2018-01-01	2018-01-01	2018-01-01	2018-01-01	2018-01-01	2018-01-01	2018-01-01	2018-01-01	0/0	0/0	0/0	0/0	0/0	0/0	0/0	0/0	0/0	0/0	0/0	0/0	0/0	0/0	0/0	0/0	0/0	0/0	0/0	0/0	0/0	0/0	0/0	0/0	0/0	0/0	0/0
Chr02	1553906	.	T	C	13689.7	PASS	AC=18;AF=0.250;AN=72;BaseQRankSum=0.858;ClippingRankSum=0.000;DP=1646;ExcessHet=0.0000;FS=1.396;InbreedingCoeff=0.9997;MLEAC=18;MLEAF=0.250;MQ=60.00;MQRankSum=0.000;QD=34.17;ReadPosRankSum=1.509;SOR=0.772	GT:AD:DP:GQ:PL	2018-01-01	2018-01-01	2018-01-01	2018-01-01	2018-01-01	2018-01-01	2018-01-01	2018-01-01	2018-01-01	0/0	0/0	0/0	0/0	0/0	0/0	0/0	0/0	0/0	0/0	0/0	0/0	0/0	0/0	0/0	0/0	0/0	0/0	0/0	0/0	0/0	0/0	0/0	0/0	0/0	0/0	0/0
Chr02	1554071	.	G	A	15118.7	PASS	AC=18;AF=0.250;AN=72;BaseQRankSum=10.620;ClippingRankSum=0.000;DP=1794;ExcessHet=0.0000;FS=0.000;InbreedingCoeff=1.0000;MLEAC=18;MLEAF=0.250;MQ=60.00;MQRankSum=0.000;QD=30.04;ReadPosRankSum=2.251;SOR=0.707	GT:AD:DP:GQ:PL	2018-01-01	2018-01-01	2018-01-01	2018-01-01	2018-01-01	2018-01-01	2018-01-01	2018-01-01	2018-01-01	0/0	0/0	0/0	0/0	0/0	0/0	0/0	0/0	0/0	0/0	0/0	0/0	0/0	0/0	0/0	0/0	0/0	0/0	0/0	0/0	0/0	0/0	0/0	0/0	0/0	0/0	0/0
Chr02	1561533	.	G	C	189.66	PASS	AC=12;AF=0.222;AN=54;BaseQRankSum=1.292;ClippingRankSum=0.000;DP=39;ExcessHet=0.0000;FS=0.000;InbreedingCoeff=0.3180;MLEAC=10;MLEAF=0.185;MQ=60.00;MQRankSum=0.000;QD=31.61;ReadPosRankSum=-2.212;SOR=1.131	GT:AD:DP:GQ:PL	2018-01-01	./.	./.	2018-01-01	2018-01-01	2018-01-01	2018-01-01	./.	2018-01-01	0/0	0/0	0/0	./.	./.	0/0	0/0	0/0	./.	0/0	0/0	0/0	0/0	./.	0/0	0/0	0/0	./.	0/0	0/0	./.	0/0	0/0	0/0	0/0	0/0	0/0
Chr02	1561548	.	G	A	543.18	PASS	AC=14;AF=0.233;AN=60;BaseQRankSum=-1.358;ClippingRankSum=0.000;DP=57;ExcessHet=0.0000;FS=0.000;InbreedingCoeff=0.4431;MLEAC=13;MLEAF=0.217;MQ=60.00;MQRankSum=0.000;QD=30.36;ReadPosRankSum=-2.612;SOR=0.434	GT:AD:DP:GQ:PL	2018-01-01	./.	2018-01-01	2018-01-01	2018-01-01	2018-01-01	2018-01-01	./.	2018-01-01	0/0	0/0	0/0	0/0	./.	0/0	0/0	0/0	./.	0/0	0/0	0/0	0/0	0/0	0/0	0/0	0/0	./.	0/0	0/0	./.	0/0	0/0	0/0	0/0	0/0	0/0
Chr02	1562435	.	A	G	3179.52	PASS	AC=18;AF=0.250;AN=72;BaseQRankSum=-0.038;ClippingRankSum=0.000;DP=383;ExcessHet=0.0000;FS=0.000;InbreedingCoeff=0.9836;MLEAC=18;MLEAF=0.250;MQ=60.00;MQRankSum=0.000;QD=26.39;ReadPosRankSum=0.775;SOR=0.717	GT:AD:DP:GQ:PL	2018-01-01	2018-01-01	2018-01-01	2018-01-01	2018-01-01	2018-01-01	2018-01-01	2018-01-01	2018-01-01	0/0	0/0	0/0	0/0	0/0	0/0	0/0	0/0	0/0	0/0	0/0	0/0	0/0	0/0	0/0	0/0	0/0	0/0	0/0	0/0	0/0	0/0	0/0	0/0	0/0	0/0	0/0
Chr02	1562494	.	T	C	6624.22	PASS	AC=18;AF=0.250;AN=72;BaseQRankSum=4.821;ClippingRankSum=0.000;DP=889;ExcessHet=0.0000;FS=9.705;InbreedingCoeff=0.9985;MLEAC=18;MLEAF=0.250;MQ=60.00;MQRankSum=0.000;QD=28.89;ReadPosRankSum=1.361;SOR=0.238	GT:AD:DP:GQ:PL	2018-01-01	2018-01-01	2018-01-01	2018-01-01	2018-01-01	2018-01-01	2018-01-01	2018-01-01	2018-01-01	0/0	0/0	0/0	0/0	0/0	0/0	0/0	0/0	0/0	0/0	0/0	0/0	0/0	0/0	0/0	0/0	0/0	0/0	0/0	0/0	0/0	0/0	0/0	0/0	0/0	0/0	0/0
Chr02	1563739	.	C	G	11197.7	PASS	AC=18;AF=0.250;AN=72;BaseQRankSum=0.679;ClippingRankSum=0.000;DP=978;ExcessHet=0.0000;FS=0.000;InbreedingCoeff=0.9996;MLEAC=18;MLEAF=0.250;MQ=60.00;MQRankSum=0.000;QD=28.56;ReadPosRankSum=0.990;SOR=0.715	GT:AD:DP:GQ:PL	2018-01-01	2018-01-01	2018-01-01	2018-01-01	2018-01-01	2018-01-01	2018-01-01	2018-01-01	2018-01-01	0/0	0/0	0/0	0/0	0/0	0/0	0/0	0/0	0/0	0/0	0/0	0/0	0/0	0/0	0/0	0/0	0/0	0/0	0/0	0/0	0/0	0/0	0/0	0/0	0/0	0/0	0/0
Chr02	1578371	.	T	C	1700.76	PASS	AC=16;AF=0.242;AN=66;BaseQRankSum=2.178;ClippingRankSum=0.000;DP=158;ExcessHet=0.0000;FS=21.283;InbreedingCoeff=0.7673;MLEAC=15;MLEAF=0.227;MQ=60.00;MQRankSum=0.000;QD=28.89;ReadPosRankSum=-0.594;SOR=1.419	GT:AD:DP:GQ:PL	2018-01-01	./.	2018-01-01	2018-01-01	2018-01-01	2018-01-01	2018-01-01	2018-01-01	2018-01-01	0/0	0/0	0/0	0/0	0/0	0/0	0/0	0/0	0/0	0/0	0/0	0/0	0/0	0/0	0/0	0/0	0/0	./.	0/0	0/0	0/0	0/0	0/0	./.	0/0	0/0	0/0
Chr02	1578662	.	T	C	2469.67	PASS	AC=17;AF=0.243;AN=70;BaseQRankSum=1.947;ClippingRankSum=0.000;DP=256;ExcessHet=0.0000;FS=15.447;InbreedingCoeff=0.7744;MLEAC=17;MLEAF=0.243;MQ=60.00;MQRankSum=0.000;QD=28.10;ReadPosRankSum=0.830;SOR=1.512	GT:AD:DP:GQ:PL	2018-01-01	./.	2018-01-01	2018-01-01	2018-01-01	2018-01-01	2018-01-01	2018-01-01	2018-01-01	0/0	0/0	0/0	0/0	0/0	0/0	0/0	0/0	0/0	0/0	0/0	0/0	0/0	0/0	0/0	0/0	0/0	0/0	0/0	0/0	./.	0/0	0/0	0/0	0/0	0/0	0/0
Chr02	1592379	.	A	T	3487.23	PASS	AC=16;AF=0.222;AN=72;BaseQRankSum=2.617;ClippingRankSum=0.000;DP=367;ExcessHet=0.0000;FS=0.466;InbreedingCoeff=0.7742;MLEAC=10;MLEAF=0.139;MQ=60.00;MQRankSum=0.000;QD=29.42;ReadPosRankSum=1.375;SOR=0.719	GT:AD:DP:GQ:PL	2018-01-01	2018-01-01	2018-01-01	2018-01-01	./.	./.	2018-01-01	2018-01-01	2018-01-01	0/0	0/0	0/0	0/0	0/0	0/0	0/0	0/0	0/0	0/0	0/0	0/0	0/0	0/0	0/0	0/0	0/0	0/0	0/0	0/0	0/0	0/0	0/0	0/0	0/0	0/0	0/0
Chr02	1593431	.	A	T	6639.17	PASS	AC=18;AF=0.250;AN=72;BaseQRankSum=0.254;ClippingRankSum=0.000;DP=546;ExcessHet=0.0000;FS=1.925;InbreedingCoeff=0.9939;MLEAC=18;MLEAF=0.250;MQ=60.00;MQRankSum=0.000;QD=30.66;ReadPosRankSum=1.126;SOR=0.854	GT:AD:DP:GQ:PL	2018-01-01	2018-01-01	2018-01-01	2018-01-01	2018-01-01	2018-01-01	2018-01-01	2018-01-01	2018-01-01	0/0	0/0	0/0	0/0	0/0	0/0	0/0	0/0	0/0	0/0	0/0	0/0	0/0	0/0	0/0	0/0	0/0	0/0	0/0	0/0	0/0	0/0	0/0	0/0	0/0	0/0	0/0
Chr02	1593576	.	T	C	4393.77	PASS	AC=18;AF=0.250;AN=72;BaseQRankSum=-1.015;ClippingRankSum=0.000;DP=416;ExcessHet=0.0000;FS=0.704;InbreedingCoeff=0.9676;MLEAC=18;MLEAF=0.250;MQ=60.00;MQRankSum=0.000;QD=29.24;ReadPosRankSum=1.569;SOR=0.600	GT:AD:DP:GQ:PL	2018-01-01	2018-01-01	2018-01-01	2018-01-01	2018-01-01	2018-01-01	2018-01-01	2018-01-01	2018-01-01	0/0	0/0	0/0	0/0	0/0	0/0	0/0	0/0	0/0	0/0	0/0	0/0	0/0	0/0	0/0	0/0	0/0	0/0	0/0	0/0	0/0	0/0	0/0	0/0	0/0	0/0	0/0
Chr02	1595045	.	T	G	1016.5	PASS	AC=16;AF=0.235;AN=68;BaseQRankSum=-0.287;ClippingRankSum=0.000;DP=235;ExcessHet=0.0000;FS=0.000;InbreedingCoeff=0.8253;MLEAC=12;MLEAF=0.176;MQ=60.00;MQRankSum=0.000;QD=22.00;ReadPosRankSum=0.980;SOR=0.674	GT:AD:DP:GQ:PL	2018-01-01	./.	2018-01-01	2018-01-01	2018-01-01	2018-01-01	2018-01-01	2018-01-01	2018-01-01	0/0	0/0	0/0	0/0	0/0	0/0	0/0	0/0	./.	0/0	0/0	0/0	0/0	0/0	0/0	0/0	0/0	0/0	0/0	0/0	0/0	0/0	0/0	0/0	0/0	0/0	0/0
Chr02	1595090	.	C	G	1534.75	PASS	AC=16;AF=0.229;AN=70;BaseQRankSum=2.352;ClippingRankSum=0.000;DP=330;ExcessHet=0.0000;FS=0.677;InbreedingCoeff=0.9073;MLEAC=13;MLEAF=0.186;MQ=60.00;MQRankSum=0.000;QD=31.89;ReadPosRankSum=-0.110;SOR=0.747	GT:AD:DP:GQ:PL	2018-01-01	2018-01-01	2018-01-01	./.	2018-01-01	2018-01-01	2018-01-01	2018-01-01	2018-01-01	0/0	0/0	0/0	0/0	0/0	0/0	0/0	0/0	0/0	0/0	0/0	0/0	0/0	0/0	0/0	0/0	0/0	0/0	0/0	0/0	0/0	0/0	0/0	0/0	0/0	0/0	0/0
Chr02	1595221	.	C	G	3599.13	PASS	AC=18;AF=0.250;AN=72;BaseQRankSum=1.729;ClippingRankSum=0.000;DP=609;ExcessHet=0.0000;FS=0.000;InbreedingCoeff=0.9840;MLEAC=18;MLEAF=0.250;MQ=60.00;MQRankSum=0.000;QD=31.52;ReadPosRankSum=0.173;SOR=0.690	GT:AD:DP:GQ:PL	2018-01-01	2018-01-01	2018-01-01	2018-01-01	2018-01-01	2018-01-01	2018-01-01	2018-01-01	2018-01-01	0/0	0/0	0/0	0/0	0/0	0/0	0/0	0/0	0/0	0/0	0/0	0/0	0/0	0/0	0/0	0/0	0/0	0/0	0/0	0/0	0/0	0/0	0/0	0/0	0/0	0/0	0/0
Chr02	1598551	.	A	C	1992.53	PASS	AC=16;AF=0.229;AN=70;BaseQRankSum=0.177;ClippingRankSum=0.000;DP=378;ExcessHet=0.0000;FS=17.764;InbreedingCoeff=0.9460;MLEAC=15;MLEAF=0.214;MQ=60.00;MQRankSum=0.000;QD=26.14;ReadPosRankSum=0.707;SOR=1.667	GT:AD:DP:GQ:PL	2018-01-01	./.	2018-01-01	2018-01-01	2018-01-01	2018-01-01	2018-01-01	2018-01-01	2018-01-01	0/0	0/0	0/0	0/0	0/0	0/0	0/0	0/0	0/0	0/0	0/0	0/0	0/0	0/0	0/0	0/0	0/0	0/0	0/0	0/0	0/0	0/0	0/0	0/0	0/0	0/0	0/0
Chr02	1599013	.	T	A	2302.65	PASS	AC=18;AF=0.250;AN=72;BaseQRankSum=0.869;ClippingRankSum=0.000;DP=442;ExcessHet=0.0000;FS=0.000;InbreedingCoeff=0.9660;MLEAC=17;MLEAF=0.236;MQ=60.00;MQRankSum=0.000;QD=29.64;ReadPosRankSum=0.133;SOR=0.678	GT:AD:DP:GQ:PL	2018-01-01	2018-01-01	2018-01-01	2018-01-01	2018-01-01	2018-01-01	2018-01-01	2018-01-01	2018-01-01	0/0	0/0	0/0	0/0	0/0	0/0	0/0	0/0	0/0	0/0	0/0	0/0	0/0	0/0	0/0	0/0	0/0	0/0	0/0	0/0	0/0	0/0	0/0	0/0	0/0	0/0	0/0
Chr02	1605253	.	T	A	730.86	PASS	AC=18;AF=0.250;AN=72;BaseQRankSum=-0.195;ClippingRankSum=0.000;DP=84;ExcessHet=0.0000;FS=0.000;InbreedingCoeff=0.4973;MLEAC=16;MLEAF=0.222;MQ=60.00;MQRankSum=0.000;QD=29.42;ReadPosRankSum=0.850;SOR=1.127	GT:AD:DP:GQ:PL	2018-01-01	2018-01-01	2018-01-01	2018-01-01	2018-01-01	2018-01-01	2018-01-01	2018-01-01	2018-01-01	0/0	0/0	0/0	0/0	0/0	0/0	0/0	0/0	0/0	0/0	0/0	0/0	0/0	0/0	0/0	0/0	0/0	0/0	0/0	0/0	0/0	0/0	0/0	0/0	0/0	0/0	0/0
Chr02	1605767	.	G	C	1985.37	PASS	AC=18;AF=0.273;AN=66;BaseQRankSum=0.046;ClippingRankSum=0.000;DP=134;ExcessHet=0.0000;FS=4.653;InbreedingCoeff=0.7099;MLEAC=19;MLEAF=0.288;MQ=60.00;MQRankSum=0.000;QD=30.55;ReadPosRankSum=-2.339;SOR=0.473	GT:AD:DP:GQ:PL	2018-01-01	2018-01-01	2018-01-01	2018-01-01	2018-01-01	2018-01-01	2018-01-01	2018-01-01	2018-01-01	0/0	0/0	0/0	0/0	./.	0/0	0/0	0/0	./.	0/0	0/0	0/0	0/0	0/0	./.	0/0	0/0	0/0	0/0	0/0	0/0	0/0	0/0	0/0	0/0	0/0	0/0
Chr02	1806075	.	G	A	2667.73	PASS	AC=18;AF=0.250;AN=72;BaseQRankSum=-0.251;ClippingRankSum=0.000;DP=322;ExcessHet=0.0000;FS=4.777;InbreedingCoeff=0.9554;MLEAC=17;MLEAF=0.236;MQ=60.00;MQRankSum=0.000;QD=31.50;ReadPosRankSum=0.501;SOR=0.519	GT:AD:DP:GQ:PL	2018-01-01	2018-01-01	2018-01-01	2018-01-01	2018-01-01	2018-01-01	2018-01-01	2018-01-01	2018-01-01	0/0	0/0	0/0	0/0	0/0	0/0	0/0	0/0	0/0	0/0	0/0	0/0	0/0	0/0	0/0	0/0	0/0	0/0	0/0	0/0	0/0	0/0	0/0	0/0	0/0	0/0	0/0
Chr02	1855048	.	C	T	743.33	PASS	AC=14;AF=0.241;AN=58;BaseQRankSum=-0.949;ClippingRankSum=0.000;DP=99;ExcessHet=0.0000;FS=1.132;InbreedingCoeff=0.6065;MLEAC=13;MLEAF=0.224;MQ=60.00;MQRankSum=0.000;QD=33.26;ReadPosRankSum=-0.461;SOR=1.039	GT:AD:DP:GQ:PL	2018-01-01	2018-01-01	2018-01-01	./.	2018-01-01	./.	2018-01-01	2018-01-01	2018-01-01	0/0	./.	0/0	0/0	0/0	0/0	0/0	0/0	0/0	0/0	0/0	0/0	./.	0/0	0/0	0/0	0/0	0/0	0/0	0/0	./.	0/0	./.	0/0	0/0	./.	0/0
Chr02	1882346	.	T	A	515.01	PASS	AC=14;AF=0.259;AN=54;BaseQRankSum=1.359;ClippingRankSum=0.000;DP=50;ExcessHet=0.0000;FS=1.721;InbreedingCoeff=0.4341;MLEAC=13;MLEAF=0.241;MQ=60.00;MQRankSum=0.000;QD=29.80;ReadPosRankSum=1.571;SOR=0.850	GT:AD:DP:GQ:PL	2018-01-01	2018-01-01	2018-01-01	2018-01-01	2018-01-01	2018-01-01	2018-01-01	./.	./.	0/0	0/0	./.	0/0	./.	0/0	0/0	0/0	0/0	./.	0/0	0/0	0/0	0/0	0/0	./.	0/0	./.	0/0	0/0	0/0	./.	./.	0/0	0/0	0/0	0/0
Chr02	1913666	.	C	T	387.86	PASS	AC=12;AF=0.200;AN=60;BaseQRankSum=-0.047;ClippingRankSum=0.000;DP=108;ExcessHet=0.0000;FS=2.043;InbreedingCoeff=0.5457;MLEAC=9;MLEAF=0.150;MQ=60.00;MQRankSum=0.000;QD=32.25;ReadPosRankSum=-0.888;SOR=0.970	GT:AD:DP:GQ:PL	./.	2018-01-01	2018-01-01	2018-01-01	2018-01-01	./.	2018-01-01	./.	2018-01-01	0/0	0/0	0/0	./.	0/0	0/0	0/0	0/0	./.	0/0	0/0	0/0	0/0	./.	0/0	0/0	0/0	0/0	0/0	0/0	0/0	0/0	0/0	0/0	0/0	0/0	0/0
Chr02	1913672	.	A	T	351.03	PASS	AC=12;AF=0.200;AN=60;BaseQRankSum=-1.304;ClippingRankSum=0.000;DP=96;ExcessHet=0.0000;FS=0.000;InbreedingCoeff=0.5186;MLEAC=9;MLEAF=0.150;MQ=60.00;MQRankSum=0.000;QD=27.25;ReadPosRankSum=-0.341;SOR=0.859	GT:AD:DP:GQ:PL	./.	2018-01-01	2018-01-01	2018-01-01	2018-01-01	./.	2018-01-01	./.	2018-01-01	0/0	0/0	0/0	./.	0/0	0/0	0/0	0/0	./.	0/0	0/0	0/0	0/0	./.	0/0	0/0	0/0	0/0	0/0	0/0	0/0	0/0	0/0	0/0	0/0	0/0	0/0
Chr02	1914772	.	G	A	20571.7	PASS	AC=18;AF=0.250;AN=72;BaseQRankSum=0.460;ClippingRankSum=0.000;DP=1679;ExcessHet=0.0000;FS=0.581;InbreedingCoeff=1.0000;MLEAC=18;MLEAF=0.250;MQ=60.00;MQRankSum=0.000;QD=30.90;ReadPosRankSum=0.300;SOR=0.633	GT:AD:DP:GQ:PL	2018-01-01	2018-01-01	2018-01-01	2018-01-01	2018-01-01	2018-01-01	2018-01-01	2018-01-01	2018-01-01	0/0	0/0	0/0	0/0	0/0	0/0	0/0	0/0	0/0	0/0	0/0	0/0	0/0	0/0	0/0	0/0	0/0	0/0	0/0	0/0	0/0	0/0	0/0	0/0	0/0	0/0	0/0
Chr02	1915143	.	T	G	810.95	PASS	AC=16;AF=0.229;AN=70;BaseQRankSum=0.973;ClippingRankSum=0.000;DP=161;ExcessHet=0.0000;FS=0.000;InbreedingCoeff=0.7115;MLEAC=13;MLEAF=0.186;MQ=60.00;MQRankSum=0.000;QD=28.70;ReadPosRankSum=0.472;SOR=0.733	GT:AD:DP:GQ:PL	2018-01-01	2018-01-01	./.	2018-01-01	2018-01-01	2018-01-01	2018-01-01	2018-01-01	2018-01-01	0/0	0/0	0/0	0/0	0/0	0/0	0/0	0/0	0/0	0/0	0/0	0/0	0/0	0/0	0/0	0/0	0/0	0/0	0/0	0/0	0/0	0/0	0/0	0/0	0/0	0/0	0/0
Chr02	1915533	.	C	T	2497.99	PASS	AC=18;AF=0.250;AN=72;BaseQRankSum=-0.345;ClippingRankSum=0.000;DP=276;ExcessHet=0.0000;FS=0.000;InbreedingCoeff=0.8885;MLEAC=18;MLEAF=0.250;MQ=60.00;MQRankSum=0.000;QD=27.12;ReadPosRankSum=-0.823;SOR=0.740	GT:AD:DP:GQ:PL	2018-01-01	2018-01-01	2018-01-01	2018-01-01	2018-01-01	2018-01-01	2018-01-01	2018-01-01	2018-01-01	0/0	0/0	0/0	0/0	0/0	0/0	0/0	0/0	0/0	0/0	0/0	0/0	0/0	0/0	0/0	0/0	0/0	0/0	0/0	0/0	0/0	0/0	0/0	0/0	0/0	0/0	0/0
Chr02	1916478	.	T	G	1826.7	PASS	AC=18;AF=0.257;AN=70;BaseQRankSum=2.509;ClippingRankSum=0.000;DP=370;ExcessHet=0.0000;FS=7.590;InbreedingCoeff=0.8860;MLEAC=16;MLEAF=0.229;MQ=60.00;MQRankSum=0.000;QD=27.61;ReadPosRankSum=-0.809;SOR=1.118	GT:AD:DP:GQ:PL	2018-01-01	2018-01-01	2018-01-01	2018-01-01	2018-01-01	2018-01-01	2018-01-01	2018-01-01	2018-01-01	0/0	0/0	0/0	0/0	0/0	0/0	0/0	0/0	0/0	0/0	0/0	0/0	0/0	0/0	0/0	0/0	0/0	./.	0/0	0/0	0/0	0/0	0/0	0/0	0/0	0/0	0/0
Chr02	1938701	.	T	G	376.85	PASS	AC=12;AF=0.200;AN=60;BaseQRankSum=-0.264;ClippingRankSum=0.000;DP=101;ExcessHet=0.0000;FS=9.908;InbreedingCoeff=0.5547;MLEAC=9;MLEAF=0.150;MQ=60.00;MQRankSum=0.000;QD=36.93;ReadPosRankSum=-0.361;SOR=1.148	GT:AD:DP:GQ:PL	2018-01-01	./.	2018-01-01	2018-01-01	2018-01-01	./.	2018-01-01	./.	2018-01-01	0/0	0/0	0/0	./.	0/0	0/0	0/0	0/0	0/0	0/0	0/0	0/0	./.	0/0	./.	0/0	0/0	0/0	0/0	0/0	0/0	0/0	0/0	0/0	0/0	0/0	0/0
Chr02	1955985	.	T	C	14137.9	PASS	AC=18;AF=0.250;AN=72;BaseQRankSum=-1.185;ClippingRankSum=0.000;DP=1560;ExcessHet=0.0000;FS=0.663;InbreedingCoeff=0.9993;MLEAC=18;MLEAF=0.250;MQ=60.00;MQRankSum=0.000;QD=31.50;ReadPosRankSum=1.623;SOR=0.751	GT:AD:DP:GQ:PL	2018-01-01	2018-01-01	2018-01-01	2018-01-01	2018-01-01	2018-01-01	2018-01-01	2018-01-01	2018-01-01	0/0	0/0	0/0	0/0	0/0	0/0	0/0	0/0	0/0	0/0	0/0	0/0	0/0	0/0	0/0	0/0	0/0	0/0	0/0	0/0	0/0	0/0	0/0	0/0	0/0	0/0	0/0
Chr02	1956006	.	G	T	13893.8	PASS	AC=18;AF=0.250;AN=72;BaseQRankSum=0.120;ClippingRankSum=0.000;DP=1509;ExcessHet=0.0000;FS=0.000;InbreedingCoeff=0.9996;MLEAC=18;MLEAF=0.250;MQ=60.00;MQRankSum=0.000;QD=31.37;ReadPosRankSum=1.066;SOR=0.750	GT:AD:DP:GQ:PL	2018-01-01	2018-01-01	2018-01-01	2018-01-01	2018-01-01	2018-01-01	2018-01-01	2018-01-01	2018-01-01	0/0	0/0	0/0	0/0	0/0	0/0	0/0	0/0	0/0	0/0	0/0	0/0	0/0	0/0	0/0	0/0	0/0	0/0	0/0	0/0	0/0	0/0	0/0	0/0	0/0	0/0	0/0
Chr02	1956505	.	C	T	8410.82	PASS	AC=18;AF=0.250;AN=72;BaseQRankSum=0.031;ClippingRankSum=0.000;DP=1031;ExcessHet=0.0000;FS=2.284;InbreedingCoeff=0.9841;MLEAC=18;MLEAF=0.250;MQ=60.00;MQRankSum=0.000;QD=34.95;ReadPosRankSum=1.177;SOR=1.007	GT:AD:DP:GQ:PL	2018-01-01	2018-01-01	2018-01-01	2018-01-01	2018-01-01	2018-01-01	2018-01-01	2018-01-01	2018-01-01	0/0	0/0	0/0	0/0	0/0	0/0	0/0	0/0	0/0	0/0	0/0	0/0	0/0	0/0	0/0	0/0	0/0	0/0	0/0	0/0	0/0	0/0	0/0	0/0	0/0	0/0	0/0
Chr02	1956805	.	C	G	523.08	PASS	AC=14;AF=0.233;AN=60;BaseQRankSum=0.039;ClippingRankSum=0.000;DP=272;ExcessHet=0.0000;FS=0.000;InbreedingCoeff=0.7431;MLEAC=10;MLEAF=0.167;MQ=60.00;MQRankSum=0.000;QD=34.20;ReadPosRankSum=-0.063;SOR=0.853	GT:AD:DP:GQ:PL	2018-01-01	./.	./.	2018-01-01	2018-01-01	2018-01-01	2018-01-01	2018-01-01	2018-01-01	0/0	0/0	0/0	./.	0/0	0/0	0/0	0/0	./.	0/0	0/0	0/0	0/0	0/0	./.	0/0	0/0	./.	0/0	0/0	0/0	0/0	0/0	0/0	0/0	0/0	0/0
Chr02	1958209	.	C	T	223.17	PASS	AC=12;AF=0.231;AN=52;BaseQRankSum=-0.885;ClippingRankSum=0.000;DP=72;ExcessHet=0.0000;FS=0.000;InbreedingCoeff=0.5164;MLEAC=8;MLEAF=0.154;MQ=60.00;MQRankSum=0.000;QD=34.54;ReadPosRankSum=1.340;SOR=1.051	GT:AD:DP:GQ:PL	2018-01-01	./.	2018-01-01	./.	./.	2018-01-01	2018-01-01	2018-01-01	2018-01-01	0/0	0/0	0/0	0/0	./.	0/0	./.	0/0	./.	0/0	0/0	0/0	0/0	0/0	0/0	./.	0/0	./.	0/0	./.	0/0	0/0	./.	0/0	0/0	0/0	0/0
Chr02	1958262	.	C	A	716.4	PASS	AC=16;AF=0.242;AN=66;BaseQRankSum=-0.466;ClippingRankSum=0.000;DP=147;ExcessHet=0.0000;FS=2.179;InbreedingCoeff=0.7174;MLEAC=12;MLEAF=0.182;MQ=60.00;MQRankSum=0.000;QD=32.48;ReadPosRankSum=-1.097;SOR=0.487	GT:AD:DP:GQ:PL	2018-01-01	./.	2018-01-01	2018-01-01	2018-01-01	2018-01-01	2018-01-01	2018-01-01	2018-01-01	0/0	0/0	0/0	0/0	./.	0/0	0/0	0/0	0/0	0/0	0/0	0/0	0/0	0/0	0/0	0/0	0/0	./.	0/0	0/0	0/0	0/0	0/0	0/0	0/0	0/0	0/0
Chr02	1958503	.	T	A	888.85	PASS	AC=16;AF=0.250;AN=64;BaseQRankSum=1.802;ClippingRankSum=0.000;DP=111;ExcessHet=0.0000;FS=1.057;InbreedingCoeff=0.6779;MLEAC=13;MLEAF=0.203;MQ=60.00;MQRankSum=0.000;QD=31.95;ReadPosRankSum=-1.443;SOR=0.909	GT:AD:DP:GQ:PL	2018-01-01	./.	2018-01-01	2018-01-01	2018-01-01	2018-01-01	2018-01-01	2018-01-01	2018-01-01	0/0	0/0	0/0	./.	0/0	0/0	0/0	0/0	./.	0/0	0/0	0/0	0/0	0/0	0/0	0/0	0/0	./.	0/0	0/0	0/0	0/0	0/0	0/0	0/0	0/0	0/0
Chr02	1959178	.	T	C	567.84	PASS	AC=14;AF=0.219;AN=64;BaseQRankSum=-0.028;ClippingRankSum=0.000;DP=102;ExcessHet=0.0000;FS=7.760;InbreedingCoeff=0.6034;MLEAC=11;MLEAF=0.172;MQ=60.00;MQRankSum=0.000;QD=30.45;ReadPosRankSum=-0.637;SOR=1.081	GT:AD:DP:GQ:PL	2018-01-01	./.	2018-01-01	2018-01-01	2018-01-01	2018-01-01	2018-01-01	./.	2018-01-01	0/0	0/0	0/0	0/0	0/0	0/0	0/0	0/0	0/0	0/0	0/0	0/0	0/0	0/0	0/0	./.	0/0	./.	0/0	0/0	0/0	0/0	0/0	0/0	0/0	0/0	0/0
Chr02	1959777	.	C	T	3531.14	PASS	AC=18;AF=0.250;AN=72;BaseQRankSum=1.521;ClippingRankSum=0.000;DP=423;ExcessHet=0.0000;FS=2.128;InbreedingCoeff=0.9939;MLEAC=18;MLEAF=0.250;MQ=60.00;MQRankSum=0.000;QD=31.92;ReadPosRankSum=2.859;SOR=1.127	GT:AD:DP:GQ:PL	2018-01-01	2018-01-01	2018-01-01	2018-01-01	2018-01-01	2018-01-01	2018-01-01	2018-01-01	2018-01-01	0/0	0/0	0/0	0/0	0/0	0/0	0/0	0/0	0/0	0/0	0/0	0/0	0/0	0/0	0/0	0/0	0/0	0/0	0/0	0/0	0/0	0/0	0/0	0/0	0/0	0/0	0/0
Chr02	1959812	.	G	C	960.39	PASS	AC=18;AF=0.250;AN=72;BaseQRankSum=1.265;ClippingRankSum=0.000;DP=109;ExcessHet=0.0000;FS=1.427;InbreedingCoeff=0.6126;MLEAC=16;MLEAF=0.222;MQ=60.00;MQRankSum=0.000;QD=34.24;ReadPosRankSum=1.444;SOR=0.372	GT:AD:DP:GQ:PL	2018-01-01	2018-01-01	2018-01-01	2018-01-01	2018-01-01	2018-01-01	2018-01-01	2018-01-01	2018-01-01	0/0	0/0	0/0	0/0	0/0	0/0	0/0	0/0	0/0	0/0	0/0	0/0	0/0	0/0	0/0	0/0	0/0	0/0	0/0	0/0	0/0	0/0	0/0	0/0	0/0	0/0	0/0
Chr02	1961940	.	G	A	1507.7	PASS	AC=18;AF=0.257;AN=70;BaseQRankSum=-0.510;ClippingRankSum=0.000;DP=249;ExcessHet=0.0000;FS=3.486;InbreedingCoeff=0.8269;MLEAC=15;MLEAF=0.214;MQ=60.00;MQRankSum=0.000;QD=30.50;ReadPosRankSum=0.003;SOR=0.573	GT:AD:DP:GQ:PL	2018-01-01	2018-01-01	2018-01-01	2018-01-01	2018-01-01	2018-01-01	2018-01-01	2018-01-01	2018-01-01	0/0	0/0	0/0	0/0	0/0	0/0	0/0	0/0	0/0	0/0	0/0	0/0	0/0	0/0	0/0	0/0	0/0	./.	0/0	0/0	0/0	0/0	0/0	0/0	0/0	0/0	0/0
Chr02	1961961	.	G	A	1478.74	PASS	AC=18;AF=0.257;AN=70;BaseQRankSum=-2.507;ClippingRankSum=0.000;DP=285;ExcessHet=0.0000;FS=2.281;InbreedingCoeff=0.8911;MLEAC=15;MLEAF=0.214;MQ=60.00;MQRankSum=0.000;QD=30.65;ReadPosRankSum=0.691;SOR=0.527	GT:AD:DP:GQ:PL	2018-01-01	2018-01-01	2018-01-01	2018-01-01	2018-01-01	2018-01-01	2018-01-01	2018-01-01	2018-01-01	0/0	0/0	0/0	0/0	0/0	0/0	0/0	0/0	0/0	0/0	0/0	0/0	0/0	0/0	0/0	0/0	0/0	./.	0/0	0/0	0/0	0/0	0/0	0/0	0/0	0/0	0/0
Chr02	2043889	.	C	T	483.26	PASS	AC=14;AF=0.226;AN=62;BaseQRankSum=-0.402;ClippingRankSum=0.000;DP=126;ExcessHet=0.0000;FS=1.296;InbreedingCoeff=0.6015;MLEAC=10;MLEAF=0.161;MQ=60.00;MQRankSum=0.000;QD=27.79;ReadPosRankSum=0.941;SOR=1.742	GT:AD:DP:GQ:PL	2018-01-01	2018-01-01	./.	2018-01-01	2018-01-01	2018-01-01	2018-01-01	2018-01-01	./.	0/0	0/0	0/0	./.	0/0	0/0	./.	0/0	0/0	0/0	0/0	0/0	0/0	0/0	0/0	0/0	0/0	./.	0/0	0/0	0/0	0/0	0/0	0/0	0/0	0/0	0/0
Chr02	2358603	.	G	C	786.69	PASS	AC=16;AF=0.250;AN=64;BaseQRankSum=1.541;ClippingRankSum=0.000;DP=99;ExcessHet=0.0000;FS=2.435;InbreedingCoeff=0.6395;MLEAC=14;MLEAF=0.219;MQ=60.00;MQRankSum=0.000;QD=26.24;ReadPosRankSum=1.299;SOR=0.807	GT:AD:DP:GQ:PL	2018-01-01	./.	2018-01-01	2018-01-01	2018-01-01	2018-01-01	2018-01-01	2018-01-01	2018-01-01	0/0	0/0	./.	0/0	./.	0/0	0/0	0/0	0/0	0/0	0/0	0/0	0/0	0/0	0/0	0/0	0/0	0/0	0/0	0/0	0/0	0/0	0/0	0/0	./.	0/0	0/0
Chr02	2358651	.	A	G	1139.1	PASS	AC=18;AF=0.265;AN=68;BaseQRankSum=0.657;ClippingRankSum=0.000;DP=109;ExcessHet=0.0000;FS=0.000;InbreedingCoeff=0.6658;MLEAC=16;MLEAF=0.235;MQ=60.00;MQRankSum=0.000;QD=31.36;ReadPosRankSum=0.866;SOR=0.756	GT:AD:DP:GQ:PL	2018-01-01	2018-01-01	2018-01-01	2018-01-01	2018-01-01	2018-01-01	2018-01-01	2018-01-01	2018-01-01	0/0	0/0	0/0	./.	./.	0/0	0/0	0/0	0/0	0/0	0/0	0/0	0/0	0/0	0/0	0/0	0/0	0/0	0/0	0/0	0/0	0/0	0/0	0/0	0/0	0/0	0/0
Chr02	2358671	.	G	C	1056.69	PASS	AC=18;AF=0.265;AN=68;BaseQRankSum=-1.600;ClippingRankSum=0.000;DP=105;ExcessHet=0.0000;FS=7.449;InbreedingCoeff=0.6246;MLEAC=17;MLEAF=0.250;MQ=60.00;MQRankSum=0.000;QD=25.64;ReadPosRankSum=0.795;SOR=0.561	GT:AD:DP:GQ:PL	2018-01-01	2018-01-01	2018-01-01	2018-01-01	2018-01-01	2018-01-01	2018-01-01	2018-01-01	2018-01-01	0/0	0/0	0/0	./.	./.	0/0	0/0	0/0	0/0	0/0	0/0	0/0	0/0	0/0	0/0	0/0	0/0	0/0	0/0	0/0	0/0	0/0	0/0	0/0	0/0	0/0	0/0
Chr02	2358875	.	C	A	746.48	PASS	AC=16;AF=0.258;AN=62;BaseQRankSum=-1.624;ClippingRankSum=0.000;DP=80;ExcessHet=0.0000;FS=4.602;InbreedingCoeff=0.5742;MLEAC=14;MLEAF=0.226;MQ=60.00;MQRankSum=0.000;QD=22.12;ReadPosRankSum=0.655;SOR=0.796	GT:AD:DP:GQ:PL	2018-01-01	./.	2018-01-01	2018-01-01	2018-01-01	2018-01-01	2018-01-01	2018-01-01	2018-01-01	0/0	0/0	0/0	0/0	./.	0/0	0/0	0/0	./.	0/0	0/0	0/0	0/0	0/0	./.	0/0	0/0	0/0	0/0	0/0	0/0	0/0	0/0	./.	0/0	0/0	0/0
Chr02	2381978	.	G	A	884.37	PASS	AC=14;AF=0.259;AN=54;BaseQRankSum=1.240;ClippingRankSum=0.000;DP=93;ExcessHet=0.0000;FS=0.999;InbreedingCoeff=0.6195;MLEAC=13;MLEAF=0.241;MQ=60.00;MQRankSum=0.000;QD=28.28;ReadPosRankSum=-0.458;SOR=0.610	GT:AD:DP:GQ:PL	2018-01-01	2018-01-01	./.	2018-01-01	2018-01-01	2018-01-01	2018-01-01	2018-01-01	./.	0/0	./.	0/0	./.	./.	0/0	0/0	0/0	0/0	0/0	0/0	0/0	0/0	0/0	0/0	./.	0/0	./.	0/0	0/0	./.	./.	0/0	0/0	0/0	0/0	0/0
Chr02	2401426	.	C	T	3742.82	PASS	AC=16;AF=0.235;AN=68;BaseQRankSum=0.145;ClippingRankSum=0.000;DP=465;ExcessHet=0.0000;FS=0.000;InbreedingCoeff=0.9887;MLEAC=16;MLEAF=0.235;MQ=60.00;MQRankSum=0.000;QD=33.38;ReadPosRankSum=1.370;SOR=0.732	GT:AD:DP:GQ:PL	2018-01-01	./.	2018-01-01	2018-01-01	2018-01-01	2018-01-01	2018-01-01	2018-01-01	2018-01-01	0/0	0/0	0/0	0/0	0/0	0/0	0/0	0/0	0/0	0/0	0/0	0/0	0/0	0/0	0/0	0/0	0/0	./.	0/0	0/0	0/0	0/0	0/0	0/0	0/0	0/0	0/0
Chr02	2402771	.	G	A	2909.54	PASS	AC=16;AF=0.229;AN=70;BaseQRankSum=1.661;ClippingRankSum=0.000;DP=418;ExcessHet=0.0000;FS=5.915;InbreedingCoeff=0.9563;MLEAC=15;MLEAF=0.214;MQ=60.00;MQRankSum=0.000;QD=24.93;ReadPosRankSum=-0.555;SOR=1.126	GT:AD:DP:GQ:PL	2018-01-01	./.	2018-01-01	2018-01-01	2018-01-01	2018-01-01	2018-01-01	2018-01-01	2018-01-01	0/0	0/0	0/0	0/0	0/0	0/0	0/0	0/0	0/0	0/0	0/0	0/0	0/0	0/0	0/0	0/0	0/0	0/0	0/0	0/0	0/0	0/0	0/0	0/0	0/0	0/0	0/0
Chr02	2405825	.	C	T	3732.43	PASS	AC=16;AF=0.229;AN=70;BaseQRankSum=2.078;ClippingRankSum=0.000;DP=514;ExcessHet=0.0000;FS=1.495;InbreedingCoeff=0.9630;MLEAC=16;MLEAF=0.229;MQ=60.00;MQRankSum=0.000;QD=28.89;ReadPosRankSum=2.738;SOR=0.785	GT:AD:DP:GQ:PL	2018-01-01	./.	2018-01-01	2018-01-01	2018-01-01	2018-01-01	2018-01-01	2018-01-01	2018-01-01	0/0	0/0	0/0	0/0	0/0	0/0	0/0	0/0	0/0	0/0	0/0	0/0	0/0	0/0	0/0	0/0	0/0	0/0	0/0	0/0	0/0	0/0	0/0	0/0	0/0	0/0	0/0
Chr02	2407619	.	A	G	3773	PASS	AC=18;AF=0.257;AN=70;BaseQRankSum=0.341;ClippingRankSum=0.000;DP=571;ExcessHet=0.0000;FS=0.730;InbreedingCoeff=0.9808;MLEAC=17;MLEAF=0.243;MQ=60.00;MQRankSum=0.000;QD=30.55;ReadPosRankSum=2.316;SOR=0.566	GT:AD:DP:GQ:PL	2018-01-01	2018-01-01	2018-01-01	2018-01-01	2018-01-01	2018-01-01	2018-01-01	2018-01-01	2018-01-01	0/0	0/0	0/0	0/0	0/0	0/0	0/0	0/0	0/0	0/0	0/0	0/0	0/0	0/0	0/0	0/0	0/0	./.	0/0	0/0	0/0	0/0	0/0	0/0	0/0	0/0	0/0
Chr02	2411666	.	A	G	602.59	PASS	AC=15;AF=0.242;AN=62;BaseQRankSum=0.499;ClippingRankSum=0.000;DP=120;ExcessHet=0.0000;FS=0.000;InbreedingCoeff=0.5171;MLEAC=13;MLEAF=0.210;MQ=60.00;MQRankSum=0.000;QD=32.66;ReadPosRankSum=1.072;SOR=0.922	GT:AD:DP:GQ:PL	2018-01-01	2018-01-01	2018-01-01	2018-01-01	2018-01-01	./.	2018-01-01	2018-01-01	./.	0/0	0/0	0/0	./.	0/0	0/0	0/0	0/0	0/0	0/0	0/0	./.	0/0	0/0	0/0	./.	0/0	./.	0/0	0/0	0/0	0/0	0/0	0/0	0/0	0/0	0/0
Chr02	2424641	.	A	T	1179.33	PASS	AC=14;AF=0.219;AN=64;BaseQRankSum=-2.119;ClippingRankSum=0.000;DP=125;ExcessHet=0.0000;FS=1.877;InbreedingCoeff=0.6149;MLEAC=13;MLEAF=0.203;MQ=60.00;MQRankSum=0.000;QD=31.45;ReadPosRankSum=-1.741;SOR=0.524	GT:AD:DP:GQ:PL	2018-01-01	2018-01-01	2018-01-01	./.	2018-01-01	2018-01-01	2018-01-01	2018-01-01	./.	0/0	0/0	0/0	0/0	0/0	0/0	0/0	0/0	0/0	0/0	0/0	0/0	0/0	./.	0/0	0/0	0/0	0/0	0/0	./.	0/0	0/0	0/0	0/0	0/0	0/0	0/0
Chr02	2442452	.	T	C	360.78	PASS	AC=14;AF=0.259;AN=54;BaseQRankSum=0.179;ClippingRankSum=0.000;DP=68;ExcessHet=0.0000;FS=0.000;InbreedingCoeff=0.5591;MLEAC=10;MLEAF=0.185;MQ=60.00;MQRankSum=0.000;QD=31.18;ReadPosRankSum=-1.159;SOR=0.684	GT:AD:DP:GQ:PL	./.	./.	2018-01-01	2018-01-01	2018-01-01	2018-01-01	2018-01-01	2018-01-01	2018-01-01	0/0	0/0	./.	0/0	./.	0/0	./.	0/0	0/0	0/0	./.	0/0	0/0	./.	0/0	0/0	0/0	./.	0/0	0/0	0/0	0/0	./.	0/0	0/0	0/0	0/0
Chr02	2474412	.	A	T	1371.96	PASS	AC=16;AF=0.258;AN=62;BaseQRankSum=-0.176;ClippingRankSum=0.000;DP=111;ExcessHet=0.0000;FS=0.832;InbreedingCoeff=0.6635;MLEAC=16;MLEAF=0.258;MQ=60.00;MQRankSum=0.000;QD=28.87;ReadPosRankSum=-0.398;SOR=0.826	GT:AD:DP:GQ:PL	2018-01-01	./.	2018-01-01	2018-01-01	2018-01-01	2018-01-01	2018-01-01	2018-01-01	2018-01-01	0/0	0/0	0/0	0/0	0/0	0/0	0/0	0/0	0/0	0/0	0/0	0/0	0/0	./.	./.	0/0	0/0	./.	0/0	./.	0/0	0/0	0/0	0/0	0/0	0/0	0/0
Chr02	2480790	.	A	C	880.71	PASS	AC=16;AF=0.242;AN=66;BaseQRankSum=1.010;ClippingRankSum=0.000;DP=153;ExcessHet=0.0000;FS=6.752;InbreedingCoeff=0.7083;MLEAC=14;MLEAF=0.212;MQ=60.00;MQRankSum=0.000;QD=32.36;ReadPosRankSum=0.032;SOR=0.257	GT:AD:DP:GQ:PL	2018-01-01	./.	2018-01-01	2018-01-01	2018-01-01	2018-01-01	2018-01-01	2018-01-01	2018-01-01	0/0	0/0	0/0	./.	0/0	0/0	0/0	0/0	0/0	0/0	0/0	0/0	0/0	0/0	0/0	0/0	0/0	./.	0/0	0/0	0/0	0/0	0/0	0/0	0/0	0/0	0/0
Chr02	2481069	.	C	T	3548.05	PASS	AC=18;AF=0.250;AN=72;BaseQRankSum=0.514;ClippingRankSum=0.000;DP=498;ExcessHet=0.0000;FS=0.692;InbreedingCoeff=0.9561;MLEAC=17;MLEAF=0.236;MQ=60.00;MQRankSum=0.000;QD=35.22;ReadPosRankSum=0.248;SOR=0.685	GT:AD:DP:GQ:PL	2018-01-01	2018-01-01	2018-01-01	2018-01-01	2018-01-01	2018-01-01	2018-01-01	2018-01-01	2018-01-01	0/0	0/0	0/0	0/0	0/0	0/0	0/0	0/0	0/0	0/0	0/0	0/0	0/0	0/0	0/0	0/0	0/0	0/0	0/0	0/0	0/0	0/0	0/0	0/0	0/0	0/0	0/0
Chr02	2482381	.	T	A	3254.32	PASS	AC=18;AF=0.250;AN=72;BaseQRankSum=0.455;ClippingRankSum=0.000;DP=404;ExcessHet=0.0000;FS=1.420;InbreedingCoeff=0.9637;MLEAC=18;MLEAF=0.250;MQ=60.00;MQRankSum=0.000;QD=32.98;ReadPosRankSum=1.026;SOR=0.841	GT:AD:DP:GQ:PL	2018-01-01	2018-01-01	2018-01-01	2018-01-01	2018-01-01	2018-01-01	2018-01-01	2018-01-01	2018-01-01	0/0	0/0	0/0	0/0	0/0	0/0	0/0	0/0	0/0	0/0	0/0	0/0	0/0	0/0	0/0	0/0	0/0	0/0	0/0	0/0	0/0	0/0	0/0	0/0	0/0	0/0	0/0
Chr02	2484584	.	T	G	2807.81	PASS	AC=18;AF=0.250;AN=72;BaseQRankSum=5.555;ClippingRankSum=0.000;DP=464;ExcessHet=0.0000;FS=9.547;InbreedingCoeff=0.9652;MLEAC=17;MLEAF=0.236;MQ=60.00;MQRankSum=0.000;QD=25.18;ReadPosRankSum=3.536;SOR=0.931	GT:AD:DP:GQ:PL	2018-01-01	2018-01-01	2018-01-01	2018-01-01	2018-01-01	2018-01-01	2018-01-01	2018-01-01	2018-01-01	0/0	0/0	0/0	0/0	0/0	0/0	0/0	0/0	0/0	0/0	0/0	0/0	0/0	0/0	0/0	0/0	0/0	0/0	0/0	0/0	0/0	0/0	0/0	0/0	0/0	0/0	0/0
Chr02	2485010	.	A	C	5254.2	PASS	AC=18;AF=0.250;AN=72;BaseQRankSum=-2.219;ClippingRankSum=0.000;DP=691;ExcessHet=0.0000;FS=1.459;InbreedingCoeff=0.9943;MLEAC=18;MLEAF=0.250;MQ=60.00;MQRankSum=0.000;QD=31.67;ReadPosRankSum=-0.719;SOR=0.728	GT:AD:DP:GQ:PL	2018-01-01	2018-01-01	2018-01-01	2018-01-01	2018-01-01	2018-01-01	2018-01-01	2018-01-01	2018-01-01	0/0	0/0	0/0	0/0	0/0	0/0	0/0	0/0	0/0	0/0	0/0	0/0	0/0	0/0	0/0	0/0	0/0	0/0	0/0	0/0	0/0	0/0	0/0	0/0	0/0	0/0	0/0
Chr02	2485189	.	C	G	2481	PASS	AC=18;AF=0.250;AN=72;BaseQRankSum=0.252;ClippingRankSum=0.000;DP=250;ExcessHet=0.0000;FS=3.608;InbreedingCoeff=0.8816;MLEAC=17;MLEAF=0.236;MQ=60.00;MQRankSum=0.000;QD=31.64;ReadPosRankSum=0.827;SOR=0.457	GT:AD:DP:GQ:PL	2018-01-01	2018-01-01	2018-01-01	2018-01-01	2018-01-01	2018-01-01	2018-01-01	2018-01-01	2018-01-01	0/0	0/0	0/0	0/0	0/0	0/0	0/0	0/0	0/0	0/0	0/0	0/0	0/0	0/0	0/0	0/0	0/0	0/0	0/0	0/0	0/0	0/0	0/0	0/0	0/0	0/0	0/0
Chr02	5591646	.	G	A	23423.7	PASS	AC=18;AF=0.250;AN=72;BaseQRankSum=-7.104;ClippingRankSum=0.000;DP=2288;ExcessHet=0.0000;FS=0.000;InbreedingCoeff=0.9999;MLEAC=18;MLEAF=0.250;MQ=60.00;MQRankSum=0.000;QD=33.41;ReadPosRankSum=2.219;SOR=0.663	GT:AD:DP:GQ:PL	2018-01-01	2018-01-01	2018-01-01	2018-01-01	2018-01-01	2018-01-01	2018-01-01	2018-01-01	2018-01-01	0/0	0/0	0/0	0/0	0/0	0/0	0/0	0/0	0/0	0/0	0/0	0/0	0/0	0/0	0/0	0/0	0/0	0/0	0/0	0/0	0/0	0/0	0/0	0/0	0/0	0/0	0/0
Chr02	5605995	.	G	A	963.02	PASS	AC=16;AF=0.250;AN=64;BaseQRankSum=-1.524;ClippingRankSum=0.000;DP=101;ExcessHet=0.0000;FS=3.341;InbreedingCoeff=0.6542;MLEAC=15;MLEAF=0.234;MQ=60.00;MQRankSum=0.000;QD=32.27;ReadPosRankSum=1.413;SOR=0.552	GT:AD:DP:GQ:PL	2018-01-01	2018-01-01	2018-01-01	2018-01-01	2018-01-01	2018-01-01	2018-01-01	./.	2018-01-01	0/0	0/0	0/0	0/0	./.	0/0	./.	0/0	0/0	0/0	0/0	0/0	0/0	0/0	0/0	0/0	0/0	0/0	./.	0/0	0/0	0/0	0/0	0/0	0/0	0/0	0/0
Chr02	5611269	.	A	T	425.02	PASS	AC=12;AF=0.231;AN=52;BaseQRankSum=0.625;ClippingRankSum=0.000;DP=52;ExcessHet=0.0000;FS=0.000;InbreedingCoeff=0.4569;MLEAC=11;MLEAF=0.212;MQ=60.00;MQRankSum=0.000;QD=32.59;ReadPosRankSum=0.348;SOR=1.367	GT:AD:DP:GQ:PL	2018-01-01	./.	2018-01-01	2018-01-01	2018-01-01	2018-01-01	2018-01-01	./.	./.	0/0	0/0	0/0	0/0	./.	0/0	./.	0/0	./.	0/0	0/0	0/0	0/0	./.	0/0	./.	0/0	0/0	0/0	0/0	0/0	0/0	./.	./.	0/0	0/0	0/0
Chr02	5623616	.	T	A	2492.4	PASS	AC=18;AF=0.250;AN=72;BaseQRankSum=0.245;ClippingRankSum=0.000;DP=270;ExcessHet=0.0000;FS=2.341;InbreedingCoeff=0.9234;MLEAC=18;MLEAF=0.250;MQ=60.00;MQRankSum=0.000;QD=30.77;ReadPosRankSum=-0.444;SOR=0.937	GT:AD:DP:GQ:PL	2018-01-01	2018-01-01	2018-01-01	2018-01-01	2018-01-01	2018-01-01	2018-01-01	2018-01-01	2018-01-01	0/0	0/0	0/0	0/0	0/0	0/0	0/0	0/0	0/0	0/0	0/0	0/0	0/0	0/0	0/0	0/0	0/0	0/0	0/0	0/0	0/0	0/0	0/0	0/0	0/0	0/0	0/0
Chr02	5663724	.	T	A	1853.15	PASS	AC=17;AF=0.236;AN=72;BaseQRankSum=-1.012;ClippingRankSum=0.000;DP=213;ExcessHet=0.0000;FS=10.114;InbreedingCoeff=0.7874;MLEAC=16;MLEAF=0.222;MQ=60.00;MQRankSum=0.000;QD=32.46;ReadPosRankSum=-0.325;SOR=0.247	GT:AD:DP:GQ:PL	2018-01-01	2018-01-01	2018-01-01	2018-01-01	2018-01-01	2018-01-01	2018-01-01	./.	2018-01-01	0/0	0/0	0/0	0/0	0/0	0/0	0/0	0/0	0/0	0/0	0/0	0/0	0/0	0/0	0/0	0/0	0/0	0/0	0/0	0/0	0/0	0/0	0/0	0/0	0/0	0/0	0/0
Chr02	5664945	.	T	G	4338.4	PASS	AC=18;AF=0.250;AN=72;BaseQRankSum=-2.612;ClippingRankSum=0.000;DP=485;ExcessHet=0.0000;FS=0.000;InbreedingCoeff=0.9753;MLEAC=18;MLEAF=0.250;MQ=60.00;MQRankSum=0.000;QD=29.13;ReadPosRankSum=-1.204;SOR=0.738	GT:AD:DP:GQ:PL	2018-01-01	2018-01-01	2018-01-01	2018-01-01	2018-01-01	2018-01-01	2018-01-01	2018-01-01	2018-01-01	0/0	0/0	0/0	0/0	0/0	0/0	0/0	0/0	0/0	0/0	0/0	0/0	0/0	0/0	0/0	0/0	0/0	0/0	0/0	0/0	0/0	0/0	0/0	0/0	0/0	0/0	0/0
Chr02	5665588	.	A	C	3783.17	PASS	AC=18;AF=0.250;AN=72;BaseQRankSum=1.235;ClippingRankSum=0.000;DP=494;ExcessHet=0.0000;FS=3.369;InbreedingCoeff=0.9675;MLEAC=18;MLEAF=0.250;MQ=60.00;MQRankSum=0.000;QD=31.58;ReadPosRankSum=1.231;SOR=1.055	GT:AD:DP:GQ:PL	2018-01-01	2018-01-01	2018-01-01	2018-01-01	2018-01-01	2018-01-01	2018-01-01	2018-01-01	2018-01-01	0/0	0/0	0/0	0/0	0/0	0/0	0/0	0/0	0/0	0/0	0/0	0/0	0/0	0/0	0/0	0/0	0/0	0/0	0/0	0/0	0/0	0/0	0/0	0/0	0/0	0/0	0/0
Chr02	5665654	.	T	G	404.62	PASS	AC=18;AF=0.300;AN=60;BaseQRankSum=-0.286;ClippingRankSum=0.000;DP=108;ExcessHet=0.0000;FS=0.000;InbreedingCoeff=0.4545;MLEAC=15;MLEAF=0.250;MQ=60.00;MQRankSum=0.000;QD=30.77;ReadPosRankSum=-1.105;SOR=0.730	GT:AD:DP:GQ:PL	2018-01-01	2018-01-01	2018-01-01	2018-01-01	2018-01-01	2018-01-01	2018-01-01	2018-01-01	2018-01-01	0/0	0/0	0/0	0/0	0/0	0/0	./.	0/0	./.	0/0	0/0	0/0	0/0	./.	0/0	./.	0/0	./.	0/0	./.	0/0	0/0	0/0	0/0	0/0	0/0	0/0
Chr02	5665887	.	T	C	606.6	PASS	AC=15;AF=0.259;AN=58;BaseQRankSum=1.169;ClippingRankSum=0.000;DP=74;ExcessHet=0.0000;FS=9.215;InbreedingCoeff=0.4848;MLEAC=14;MLEAF=0.241;MQ=60.00;MQRankSum=0.000;QD=28.97;ReadPosRankSum=1.146;SOR=1.468	GT:AD:DP:GQ:PL	2018-01-01	./.	2018-01-01	2018-01-01	2018-01-01	./.	2018-01-01	2018-01-01	2018-01-01	0/0	0/0	0/0	./.	0/0	0/0	./.	0/0	0/0	./.	0/0	0/0	0/0	0/0	./.	0/0	0/0	0/0	0/0	./.	0/0	0/0	0/0	./.	0/0	0/0	0/0
Chr02	5667316	.	G	C	3287.51	PASS	AC=18;AF=0.250;AN=72;BaseQRankSum=3.065;ClippingRankSum=0.000;DP=449;ExcessHet=0.0000;FS=3.502;InbreedingCoeff=0.9818;MLEAC=18;MLEAF=0.250;MQ=60.00;MQRankSum=0.000;QD=30.99;ReadPosRankSum=1.614;SOR=1.014	GT:AD:DP:GQ:PL	2018-01-01	2018-01-01	2018-01-01	2018-01-01	2018-01-01	2018-01-01	2018-01-01	2018-01-01	2018-01-01	0/0	0/0	0/0	0/0	0/0	0/0	0/0	0/0	0/0	0/0	0/0	0/0	0/0	0/0	0/0	0/0	0/0	0/0	0/0	0/0	0/0	0/0	0/0	0/0	0/0	0/0	0/0
Chr02	5667355	.	G	A	2768.84	PASS	AC=18;AF=0.250;AN=72;BaseQRankSum=1.489;ClippingRankSum=0.000;DP=394;ExcessHet=0.0000;FS=8.457;InbreedingCoeff=0.9696;MLEAC=18;MLEAF=0.250;MQ=60.00;MQRankSum=0.000;QD=27.69;ReadPosRankSum=0.266;SOR=0.830	GT:AD:DP:GQ:PL	2018-01-01	2018-01-01	2018-01-01	2018-01-01	2018-01-01	2018-01-01	2018-01-01	2018-01-01	2018-01-01	0/0	0/0	0/0	0/0	0/0	0/0	0/0	0/0	0/0	0/0	0/0	0/0	0/0	0/0	0/0	0/0	0/0	0/0	0/0	0/0	0/0	0/0	0/0	0/0	0/0	0/0	0/0
Chr02	5667418	.	T	A	4925.19	PASS	AC=18;AF=0.250;AN=72;BaseQRankSum=1.971;ClippingRankSum=0.000;DP=547;ExcessHet=0.0000;FS=1.371;InbreedingCoeff=0.9841;MLEAC=18;MLEAF=0.250;MQ=60.00;MQRankSum=0.000;QD=26.70;ReadPosRankSum=0.699;SOR=0.577	GT:AD:DP:GQ:PL	2018-01-01	2018-01-01	2018-01-01	2018-01-01	2018-01-01	2018-01-01	2018-01-01	2018-01-01	2018-01-01	0/0	0/0	0/0	0/0	0/0	0/0	0/0	0/0	0/0	0/0	0/0	0/0	0/0	0/0	0/0	0/0	0/0	0/0	0/0	0/0	0/0	0/0	0/0	0/0	0/0	0/0	0/0
Chr02	5667563	.	C	A	4412.97	PASS	AC=18;AF=0.250;AN=72;BaseQRankSum=-0.493;ClippingRankSum=0.000;DP=514;ExcessHet=0.0000;FS=1.408;InbreedingCoeff=0.9859;MLEAC=18;MLEAF=0.250;MQ=60.00;MQRankSum=0.000;QD=23.50;ReadPosRankSum=1.777;SOR=0.836	GT:AD:DP:GQ:PL	2018-01-01	2018-01-01	2018-01-01	2018-01-01	2018-01-01	2018-01-01	2018-01-01	2018-01-01	2018-01-01	0/0	0/0	0/0	0/0	0/0	0/0	0/0	0/0	0/0	0/0	0/0	0/0	0/0	0/0	0/0	0/0	0/0	0/0	0/0	0/0	0/0	0/0	0/0	0/0	0/0	0/0	0/0
Chr02	5667623	.	C	T	4347.18	PASS	AC=19;AF=0.264;AN=72;BaseQRankSum=-0.916;ClippingRankSum=0.000;DP=501;ExcessHet=0.0000;FS=0.636;InbreedingCoeff=0.9280;MLEAC=19;MLEAF=0.264;MQ=60.00;MQRankSum=0.000;QD=27.40;ReadPosRankSum=2.681;SOR=0.798	GT:AD:DP:GQ:PL	2018-01-01	2018-01-01	2018-01-01	2018-01-01	2018-01-01	2018-01-01	2018-01-01	2018-01-01	2018-01-01	0/0	0/0	0/0	0/0	0/0	0/0	0/0	./.	0/0	0/0	0/0	0/0	0/0	0/0	0/0	0/0	0/0	0/0	0/0	0/0	0/0	0/0	0/0	0/0	0/0	0/0	0/0
Chr02	5669676	.	G	A	7547.82	PASS	AC=18;AF=0.250;AN=72;BaseQRankSum=-1.144;ClippingRankSum=0.000;DP=742;ExcessHet=0.0000;FS=1.315;InbreedingCoeff=0.9976;MLEAC=18;MLEAF=0.250;MQ=60.00;MQRankSum=0.000;QD=27.67;ReadPosRankSum=0.587;SOR=0.875	GT:AD:DP:GQ:PL	2018-01-01	2018-01-01	2018-01-01	2018-01-01	2018-01-01	2018-01-01	2018-01-01	2018-01-01	2018-01-01	0/0	0/0	0/0	0/0	0/0	0/0	0/0	0/0	0/0	0/0	0/0	0/0	0/0	0/0	0/0	0/0	0/0	0/0	0/0	0/0	0/0	0/0	0/0	0/0	0/0	0/0	0/0
Chr02	5669782	.	C	T	6736.89	PASS	AC=18;AF=0.250;AN=72;BaseQRankSum=-0.716;ClippingRankSum=0.000;DP=724;ExcessHet=0.0000;FS=0.000;InbreedingCoeff=0.9965;MLEAC=18;MLEAF=0.250;MQ=60.00;MQRankSum=0.000;QD=29.71;ReadPosRankSum=0.831;SOR=0.674	GT:AD:DP:GQ:PL	2018-01-01	2018-01-01	2018-01-01	2018-01-01	2018-01-01	2018-01-01	2018-01-01	2018-01-01	2018-01-01	0/0	0/0	0/0	0/0	0/0	0/0	0/0	0/0	0/0	0/0	0/0	0/0	0/0	0/0	0/0	0/0	0/0	0/0	0/0	0/0	0/0	0/0	0/0	0/0	0/0	0/0	0/0
Chr02	5669786	.	T	C	6736.89	PASS	AC=18;AF=0.250;AN=72;BaseQRankSum=-0.328;ClippingRankSum=0.000;DP=721;ExcessHet=0.0000;FS=0.000;InbreedingCoeff=0.9965;MLEAC=18;MLEAF=0.250;MQ=60.00;MQRankSum=0.000;QD=28.58;ReadPosRankSum=0.684;SOR=0.638	GT:AD:DP:GQ:PL	2018-01-01	2018-01-01	2018-01-01	2018-01-01	2018-01-01	2018-01-01	2018-01-01	2018-01-01	2018-01-01	0/0	0/0	0/0	0/0	0/0	0/0	0/0	0/0	0/0	0/0	0/0	0/0	0/0	0/0	0/0	0/0	0/0	0/0	0/0	0/0	0/0	0/0	0/0	0/0	0/0	0/0	0/0
Chr02	5718065	.	A	G	613.29	PASS	AC=18;AF=0.273;AN=66;BaseQRankSum=-1.922;ClippingRankSum=0.000;DP=76;ExcessHet=0.0000;FS=0.000;InbreedingCoeff=0.5326;MLEAC=16;MLEAF=0.242;MQ=60.00;MQRankSum=0.000;QD=28.44;ReadPosRankSum=1.165;SOR=0.662	GT:AD:DP:GQ:PL	2018-01-01	2018-01-01	2018-01-01	2018-01-01	2018-01-01	2018-01-01	2018-01-01	2018-01-01	2018-01-01	0/0	0/0	0/0	0/0	0/0	0/0	0/0	0/0	./.	./.	0/0	0/0	0/0	0/0	0/0	0/0	0/0	0/0	0/0	0/0	0/0	./.	0/0	0/0	0/0	0/0	0/0
Chr02	5794627	.	C	G	339.3	PASS	AC=12;AF=0.207;AN=58;BaseQRankSum=0.032;ClippingRankSum=0.000;DP=57;ExcessHet=0.0000;FS=6.232;InbreedingCoeff=0.4156;MLEAC=10;MLEAF=0.172;MQ=60.00;MQRankSum=0.000;QD=28.95;ReadPosRankSum=-2.017;SOR=1.528	GT:AD:DP:GQ:PL	2018-01-01	./.	2018-01-01	2018-01-01	2018-01-01	./.	2018-01-01	./.	2018-01-01	0/0	0/0	0/0	0/0	0/0	0/0	0/0	0/0	0/0	0/0	0/0	./.	0/0	0/0	./.	0/0	0/0	0/0	0/0	0/0	0/0	0/0	0/0	0/0	./.	0/0	./.
Chr02	5808313	.	A	T	310.31	PASS	AC=14;AF=0.219;AN=64;BaseQRankSum=-0.834;ClippingRankSum=0.000;DP=106;ExcessHet=0.0000;FS=6.143;InbreedingCoeff=0.5912;MLEAC=9;MLEAF=0.141;MQ=60.00;MQRankSum=0.000;QD=26.22;ReadPosRankSum=0.427;SOR=1.609	GT:AD:DP:GQ:PL	2018-01-01	./.	./.	2018-01-01	2018-01-01	2018-01-01	2018-01-01	2018-01-01	2018-01-01	0/0	0/0	0/0	0/0	0/0	0/0	0/0	./.	0/0	0/0	0/0	0/0	0/0	0/0	./.	0/0	0/0	0/0	0/0	0/0	0/0	0/0	0/0	0/0	0/0	0/0	0/0
Chr02	5808503	.	T	G	940.68	PASS	AC=18;AF=0.257;AN=70;BaseQRankSum=0.338;ClippingRankSum=0.000;DP=140;ExcessHet=0.0000;FS=13.533;InbreedingCoeff=0.7017;MLEAC=15;MLEAF=0.214;MQ=60.00;MQRankSum=0.000;QD=29.78;ReadPosRankSum=-0.603;SOR=1.566	GT:AD:DP:GQ:PL	2018-01-01	2018-01-01	2018-01-01	2018-01-01	2018-01-01	2018-01-01	2018-01-01	2018-01-01	2018-01-01	0/0	0/0	0/0	0/0	0/0	0/0	0/0	0/0	0/0	0/0	0/0	0/0	0/0	0/0	0/0	./.	0/0	0/0	0/0	0/0	0/0	0/0	0/0	0/0	0/0	0/0	0/0
Chr02	5808639	.	G	T	1053.95	PASS	AC=18;AF=0.265;AN=68;BaseQRankSum=-0.369;ClippingRankSum=0.000;DP=193;ExcessHet=0.0000;FS=0.869;InbreedingCoeff=0.8122;MLEAC=14;MLEAF=0.206;MQ=60.00;MQRankSum=0.000;QD=32.06;ReadPosRankSum=-1.011;SOR=1.158	GT:AD:DP:GQ:PL	2018-01-01	2018-01-01	2018-01-01	2018-01-01	2018-01-01	2018-01-01	2018-01-01	2018-01-01	2018-01-01	0/0	0/0	0/0	0/0	0/0	0/0	0/0	0/0	0/0	0/0	0/0	0/0	./.	0/0	0/0	0/0	0/0	./.	0/0	0/0	0/0	0/0	0/0	0/0	0/0	0/0	0/0
Chr02	5808708	.	A	T	1302.17	PASS	AC=17;AF=0.250;AN=68;BaseQRankSum=-0.585;ClippingRankSum=0.000;DP=190;ExcessHet=0.0000;FS=12.546;InbreedingCoeff=0.7523;MLEAC=15;MLEAF=0.221;MQ=60.00;MQRankSum=0.000;QD=30.00;ReadPosRankSum=1.465;SOR=0.975	GT:AD:DP:GQ:PL	2018-01-01	2018-01-01	2018-01-01	2018-01-01	2018-01-01	./.	2018-01-01	2018-01-01	2018-01-01	0/0	0/0	0/0	0/0	0/0	0/0	./.	0/0	0/0	0/0	0/0	0/0	0/0	0/0	0/0	0/0	0/0	./.	0/0	0/0	0/0	0/0	0/0	0/0	0/0	0/0	0/0
Chr02	5808927	.	A	T	820.5	PASS	AC=16;AF=0.235;AN=68;BaseQRankSum=-0.899;ClippingRankSum=0.000;DP=150;ExcessHet=0.0000;FS=3.756;InbreedingCoeff=0.7229;MLEAC=12;MLEAF=0.176;MQ=60.00;MQRankSum=0.000;QD=29.97;ReadPosRankSum=-1.489;SOR=1.071	GT:AD:DP:GQ:PL	2018-01-01	2018-01-01	2018-01-01	2018-01-01	2018-01-01	2018-01-01	2018-01-01	2018-01-01	./.	0/0	0/0	0/0	0/0	0/0	0/0	0/0	0/0	0/0	0/0	0/0	0/0	0/0	0/0	0/0	0/0	0/0	./.	0/0	0/0	0/0	0/0	0/0	0/0	0/0	0/0	0/0
Chr02	5809352	.	G	C	609.17	PASS	AC=15;AF=0.227;AN=66;BaseQRankSum=-1.304;ClippingRankSum=0.000;DP=237;ExcessHet=0.0000;FS=4.520;InbreedingCoeff=0.5931;MLEAC=12;MLEAF=0.182;MQ=60.00;MQRankSum=0.000;QD=35.03;ReadPosRankSum=-0.306;SOR=0.386	GT:AD:DP:GQ:PL	2018-01-01	2018-01-01	2018-01-01	2018-01-01	2018-01-01	2018-01-01	2018-01-01	./.	./.	0/0	0/0	0/0	0/0	0/0	0/0	0/0	0/0	0/0	./.	0/0	0/0	0/0	0/0	0/0	0/0	0/0	./.	0/0	0/0	0/0	0/0	0/0	0/0	0/0	0/0	0/0
Chr02	5809477	.	G	A	18550.7	PASS	AC=18;AF=0.250;AN=72;BaseQRankSum=-6.456;ClippingRankSum=0.000;DP=2025;ExcessHet=0.0000;FS=0.638;InbreedingCoeff=1.0000;MLEAC=18;MLEAF=0.250;MQ=60.00;MQRankSum=0.000;QD=30.68;ReadPosRankSum=1.918;SOR=0.783	GT:AD:DP:GQ:PL	2018-01-01	2018-01-01	2018-01-01	2018-01-01	2018-01-01	2018-01-01	2018-01-01	2018-01-01	2018-01-01	0/0	0/0	0/0	0/0	0/0	0/0	0/0	0/0	0/0	0/0	0/0	0/0	0/0	0/0	0/0	0/0	0/0	0/0	0/0	0/0	0/0	0/0	0/0	0/0	0/0	0/0	0/0
Chr02	5809626	.	G	A	12621.7	PASS	AC=18;AF=0.250;AN=72;BaseQRankSum=1.735;ClippingRankSum=0.000;DP=1210;ExcessHet=0.0000;FS=0.000;InbreedingCoeff=1.0000;MLEAC=18;MLEAF=0.250;MQ=60.00;MQRankSum=0.000;QD=29.54;ReadPosRankSum=1.404;SOR=0.697	GT:AD:DP:GQ:PL	2018-01-01	2018-01-01	2018-01-01	2018-01-01	2018-01-01	2018-01-01	2018-01-01	2018-01-01	2018-01-01	0/0	0/0	0/0	0/0	0/0	0/0	0/0	0/0	0/0	0/0	0/0	0/0	0/0	0/0	0/0	0/0	0/0	0/0	0/0	0/0	0/0	0/0	0/0	0/0	0/0	0/0	0/0
Chr02	5809720	.	G	A	253.36	PASS	AC=12;AF=0.214;AN=56;BaseQRankSum=-0.113;ClippingRankSum=0.000;DP=48;ExcessHet=0.0000;FS=0.000;InbreedingCoeff=0.3461;MLEAC=10;MLEAF=0.179;MQ=60.00;MQRankSum=0.000;QD=29.63;ReadPosRankSum=-0.979;SOR=1.702	GT:AD:DP:GQ:PL	./.	2018-01-01	./.	2018-01-01	2018-01-01	./.	2018-01-01	2018-01-01	2018-01-01	0/0	./.	./.	0/0	0/0	0/0	./.	0/0	0/0	0/0	0/0	0/0	0/0	0/0	0/0	./.	0/0	0/0	0/0	0/0	0/0	0/0	0/0	0/0	0/0	./.	0/0
Chr02	5898040	.	G	C	475.36	PASS	AC=16;AF=0.229;AN=70;BaseQRankSum=-3.357;ClippingRankSum=0.000;DP=458;ExcessHet=0.0000;FS=0.000;InbreedingCoeff=0.8460;MLEAC=10;MLEAF=0.143;MQ=60.00;MQRankSum=0.000;QD=33.95;ReadPosRankSum=-1.118;SOR=2.198	GT:AD:DP:GQ:PL	2018-01-01	2018-01-01	2018-01-01	2018-01-01	2018-01-01	2018-01-01	2018-01-01	2018-01-01	./.	0/0	0/0	0/0	0/0	0/0	0/0	0/0	0/0	0/0	0/0	0/0	0/0	0/0	0/0	0/0	0/0	0/0	0/0	0/0	0/0	0/0	0/0	0/0	0/0	0/0	0/0	0/0
Chr02	5898191	.	C	A	2302.02	PASS	AC=18;AF=0.250;AN=72;BaseQRankSum=0.766;ClippingRankSum=0.000;DP=819;ExcessHet=0.0000;FS=1.151;InbreedingCoeff=0.9473;MLEAC=16;MLEAF=0.222;MQ=60.00;MQRankSum=0.000;QD=29.63;ReadPosRankSum=-5.434;SOR=0.817	GT:AD:DP:GQ:PL	2018-01-01	2018-01-01	2018-01-01	2018-01-01	2018-01-01	2018-01-01	2018-01-01	2018-01-01	2018-01-01	0/0	0/0	0/0	0/0	0/0	0/0	0/0	0/0	0/0	0/0	0/0	0/0	0/0	0/0	0/0	0/0	0/0	0/0	0/0	0/0	0/0	0/0	0/0	0/0	0/0	0/0	0/0
Chr02	5898435	.	C	T	873.23	PASS	AC=18;AF=0.250;AN=72;BaseQRankSum=-2.196;ClippingRankSum=0.000;DP=325;ExcessHet=0.0000;FS=5.060;InbreedingCoeff=0.8388;MLEAC=13;MLEAF=0.181;MQ=60.00;MQRankSum=0.000;QD=29.71;ReadPosRankSum=-2.017;SOR=1.637	GT:AD:DP:GQ:PL	2018-01-01	2018-01-01	2018-01-01	2018-01-01	2018-01-01	2018-01-01	2018-01-01	2018-01-01	2018-01-01	0/0	0/0	0/0	0/0	0/0	0/0	0/0	0/0	0/0	0/0	0/0	0/0	0/0	0/0	0/0	0/0	0/0	0/0	0/0	0/0	0/0	0/0	0/0	0/0	0/0	0/0	0/0
Chr02	5898473	.	A	G	644.58	PASS	AC=14;AF=0.212;AN=66;BaseQRankSum=1.155;ClippingRankSum=0.000;DP=239;ExcessHet=0.0000;FS=2.325;InbreedingCoeff=0.8339;MLEAC=10;MLEAF=0.152;MQ=60.00;MQRankSum=0.000;QD=34.01;ReadPosRankSum=1.508;SOR=1.213	GT:AD:DP:GQ:PL	./.	2018-01-01	2018-01-01	2018-01-01	2018-01-01	2018-01-01	2018-01-01	2018-01-01	./.	0/0	0/0	0/0	./.	0/0	0/0	0/0	0/0	0/0	0/0	0/0	0/0	0/0	0/0	0/0	0/0	0/0	0/0	0/0	0/0	0/0	0/0	0/0	0/0	0/0	0/0	0/0
Chr02	5898507	.	T	A	1144.48	PASS	AC=16;AF=0.235;AN=68;BaseQRankSum=-0.386;ClippingRankSum=0.000;DP=266;ExcessHet=0.0000;FS=2.952;InbreedingCoeff=0.8685;MLEAC=13;MLEAF=0.191;MQ=60.00;MQRankSum=0.000;QD=31.66;ReadPosRankSum=-1.087;SOR=0.966	GT:AD:DP:GQ:PL	2018-01-01	2018-01-01	2018-01-01	2018-01-01	2018-01-01	2018-01-01	2018-01-01	2018-01-01	./.	0/0	0/0	0/0	./.	0/0	0/0	0/0	0/0	0/0	0/0	0/0	0/0	0/0	0/0	0/0	0/0	0/0	0/0	0/0	0/0	0/0	0/0	0/0	0/0	0/0	0/0	0/0
Chr02	5898523	.	C	T	806.89	PASS	AC=14;AF=0.212;AN=66;BaseQRankSum=0.437;ClippingRankSum=0.000;DP=192;ExcessHet=0.0000;FS=3.999;InbreedingCoeff=0.8036;MLEAC=11;MLEAF=0.167;MQ=60.00;MQRankSum=0.000;QD=31.51;ReadPosRankSum=2.051;SOR=1.244	GT:AD:DP:GQ:PL	2018-01-01	2018-01-01	2018-01-01	2018-01-01	2018-01-01	./.	2018-01-01	2018-01-01	./.	0/0	0/0	0/0	./.	0/0	0/0	0/0	0/0	0/0	0/0	0/0	0/0	0/0	0/0	0/0	0/0	0/0	0/0	0/0	0/0	0/0	0/0	0/0	0/0	0/0	0/0	0/0
Chr02	5898551	.	A	T	691.15	PASS	AC=16;AF=0.242;AN=66;BaseQRankSum=0.513;ClippingRankSum=0.000;DP=140;ExcessHet=0.0000;FS=9.522;InbreedingCoeff=0.6840;MLEAC=12;MLEAF=0.182;MQ=60.00;MQRankSum=0.000;QD=26.29;ReadPosRankSum=-0.789;SOR=1.833	GT:AD:DP:GQ:PL	2018-01-01	2018-01-01	2018-01-01	2018-01-01	2018-01-01	2018-01-01	2018-01-01	2018-01-01	./.	0/0	0/0	0/0	./.	0/0	0/0	0/0	0/0	0/0	0/0	0/0	0/0	0/0	0/0	0/0	0/0	0/0	0/0	0/0	./.	0/0	0/0	0/0	0/0	0/0	0/0	0/0
Chr02	5899865	.	G	C	1944.42	PASS	AC=18;AF=0.250;AN=72;BaseQRankSum=0.506;ClippingRankSum=0.000;DP=379;ExcessHet=0.0000;FS=0.000;InbreedingCoeff=0.9240;MLEAC=16;MLEAF=0.222;MQ=60.00;MQRankSum=0.000;QD=25.10;ReadPosRankSum=1.299;SOR=0.604	GT:AD:DP:GQ:PL	2018-01-01	2018-01-01	2018-01-01	2018-01-01	2018-01-01	2018-01-01	2018-01-01	2018-01-01	2018-01-01	0/0	0/0	0/0	0/0	0/0	0/0	0/0	0/0	0/0	0/0	0/0	0/0	0/0	0/0	0/0	0/0	0/0	0/0	0/0	0/0	0/0	0/0	0/0	0/0	0/0	0/0	0/0
Chr02	5900136	.	G	A	1721.25	PASS	AC=16;AF=0.229;AN=70;BaseQRankSum=0.968;ClippingRankSum=0.000;DP=356;ExcessHet=0.0000;FS=4.969;InbreedingCoeff=0.9034;MLEAC=14;MLEAF=0.200;MQ=60.00;MQRankSum=0.000;QD=32.08;ReadPosRankSum=0.092;SOR=0.476	GT:AD:DP:GQ:PL	2018-01-01	2018-01-01	2018-01-01	2018-01-01	2018-01-01	2018-01-01	./.	2018-01-01	2018-01-01	0/0	0/0	0/0	0/0	0/0	0/0	0/0	0/0	0/0	0/0	0/0	0/0	0/0	0/0	0/0	0/0	0/0	0/0	0/0	0/0	0/0	0/0	0/0	0/0	0/0	0/0	0/0
Chr02	5903855	.	T	C	2483.64	PASS	AC=18;AF=0.257;AN=70;BaseQRankSum=1.316;ClippingRankSum=0.000;DP=960;ExcessHet=0.0000;FS=5.157;InbreedingCoeff=0.8983;MLEAC=17;MLEAF=0.243;MQ=60.00;MQRankSum=0.000;QD=31.11;ReadPosRankSum=0.935;SOR=0.980	GT:AD:DP:GQ:PL	2018-01-01	2018-01-01	2018-01-01	2018-01-01	2018-01-01	2018-01-01	2018-01-01	2018-01-01	2018-01-01	0/0	0/0	0/0	0/0	0/0	0/0	0/0	0/0	0/0	0/0	0/0	0/0	0/0	0/0	0/0	0/0	0/0	./.	0/0	0/0	0/0	0/0	0/0	0/0	0/0	0/0	0/0
Chr02	5903914	.	G	A	1117.24	PASS	AC=14;AF=0.212;AN=66;BaseQRankSum=-0.737;ClippingRankSum=0.000;DP=880;ExcessHet=0.0000;FS=8.393;InbreedingCoeff=0.8329;MLEAC=12;MLEAF=0.182;MQ=60.00;MQRankSum=0.000;QD=26.10;ReadPosRankSum=-1.727;SOR=0.555	GT:AD:DP:GQ:PL	2018-01-01	2018-01-01	2018-01-01	./.	2018-01-01	./.	2018-01-01	2018-01-01	2018-01-01	0/0	0/0	0/0	0/0	0/0	0/0	0/0	0/0	0/0	0/0	0/0	0/0	0/0	0/0	0/0	0/0	0/0	./.	0/0	0/0	0/0	0/0	0/0	0/0	0/0	0/0	0/0
Chr02	5904028	.	G	T	723.11	PASS	AC=14;AF=0.219;AN=64;BaseQRankSum=0.114;ClippingRankSum=0.000;DP=824;ExcessHet=0.0000;FS=1.030;InbreedingCoeff=0.7835;MLEAC=11;MLEAF=0.172;MQ=60.00;MQRankSum=0.000;QD=30.15;ReadPosRankSum=-0.024;SOR=0.613	GT:AD:DP:GQ:PL	2018-01-01	2018-01-01	./.	2018-01-01	2018-01-01	2018-01-01	2018-01-01	2018-01-01	./.	0/0	0/0	0/0	./.	0/0	0/0	0/0	0/0	0/0	0/0	0/0	0/0	./.	0/0	0/0	0/0	0/0	0/0	0/0	0/0	0/0	0/0	0/0	0/0	0/0	0/0	0/0
Chr02	5905197	.	C	T	332.92	PASS	AC=12;AF=0.240;AN=50;BaseQRankSum=0.212;ClippingRankSum=0.000;DP=48;ExcessHet=0.0000;FS=0.000;InbreedingCoeff=0.4467;MLEAC=10;MLEAF=0.200;MQ=60.00;MQRankSum=0.000;QD=32.29;ReadPosRankSum=1.457;SOR=0.728	GT:AD:DP:GQ:PL	2018-01-01	./.	2018-01-01	2018-01-01	2018-01-01	2018-01-01	2018-01-01	./.	./.	0/0	0/0	0/0	0/0	0/0	0/0	./.	0/0	./.	./.	0/0	0/0	./.	0/0	0/0	0/0	0/0	./.	0/0	./.	0/0	0/0	0/0	./.	0/0	./.	0/0
Chr02	5905792	.	A	G	9801.76	PASS	AC=18;AF=0.250;AN=72;BaseQRankSum=1.061;ClippingRankSum=0.000;DP=862;ExcessHet=0.0000;FS=0.000;InbreedingCoeff=0.9990;MLEAC=18;MLEAF=0.250;MQ=60.00;MQRankSum=0.000;QD=27.89;ReadPosRankSum=0.847;SOR=0.683	GT:AD:DP:GQ:PL	2018-01-01	2018-01-01	2018-01-01	2018-01-01	2018-01-01	2018-01-01	2018-01-01	2018-01-01	2018-01-01	0/0	0/0	0/0	0/0	0/0	0/0	0/0	0/0	0/0	0/0	0/0	0/0	0/0	0/0	0/0	0/0	0/0	0/0	0/0	0/0	0/0	0/0	0/0	0/0	0/0	0/0	0/0
Chr02	5921045	.	T	C	392.96	PASS	AC=16;AF=0.229;AN=70;BaseQRankSum=-0.640;ClippingRankSum=0.000;DP=154;ExcessHet=0.0000;FS=0.000;InbreedingCoeff=0.6293;MLEAC=10;MLEAF=0.143;MQ=60.00;MQRankSum=0.000;QD=30.24;ReadPosRankSum=-0.776;SOR=0.540	GT:AD:DP:GQ:PL	2018-01-01	2018-01-01	2018-01-01	2018-01-01	2018-01-01	2018-01-01	2018-01-01	./.	2018-01-01	0/0	0/0	0/0	0/0	0/0	0/0	0/0	0/0	0/0	0/0	0/0	0/0	0/0	0/0	0/0	0/0	0/0	0/0	0/0	0/0	0/0	0/0	0/0	0/0	0/0	0/0	0/0
Chr02	5923550	.	C	T	6177.72	PASS	AC=18;AF=0.250;AN=72;BaseQRankSum=2.062;ClippingRankSum=0.000;DP=927;ExcessHet=0.0000;FS=0.000;InbreedingCoeff=0.9965;MLEAC=18;MLEAF=0.250;MQ=60.00;MQRankSum=0.000;QD=27.46;ReadPosRankSum=1.849;SOR=0.655	GT:AD:DP:GQ:PL	2018-01-01	2018-01-01	2018-01-01	2018-01-01	2018-01-01	2018-01-01	2018-01-01	2018-01-01	2018-01-01	0/0	0/0	0/0	0/0	0/0	0/0	0/0	0/0	0/0	0/0	0/0	0/0	0/0	0/0	0/0	0/0	0/0	0/0	0/0	0/0	0/0	0/0	0/0	0/0	0/0	0/0	0/0
Chr02	5923973	.	A	G	11090.7	PASS	AC=18;AF=0.250;AN=72;BaseQRankSum=0.056;ClippingRankSum=0.000;DP=1485;ExcessHet=0.0000;FS=0.692;InbreedingCoeff=0.9999;MLEAC=18;MLEAF=0.250;MQ=60.00;MQRankSum=0.000;QD=30.59;ReadPosRankSum=1.265;SOR=0.691	GT:AD:DP:GQ:PL	2018-01-01	2018-01-01	2018-01-01	2018-01-01	2018-01-01	2018-01-01	2018-01-01	2018-01-01	2018-01-01	0/0	0/0	0/0	0/0	0/0	0/0	0/0	0/0	0/0	0/0	0/0	0/0	0/0	0/0	0/0	0/0	0/0	0/0	0/0	0/0	0/0	0/0	0/0	0/0	0/0	0/0	0/0
Chr02	5934582	.	A	G	255.85	PASS	AC=12;AF=0.214;AN=56;BaseQRankSum=-0.073;ClippingRankSum=0.000;DP=56;ExcessHet=0.0000;FS=0.000;InbreedingCoeff=0.4155;MLEAC=9;MLEAF=0.161;MQ=60.00;MQRankSum=0.000;QD=26.33;ReadPosRankSum=1.007;SOR=1.230	GT:AD:DP:GQ:PL	2018-01-01	./.	./.	2018-01-01	2018-01-01	2018-01-01	2018-01-01	2018-01-01	./.	0/0	0/0	0/0	0/0	./.	0/0	0/0	./.	0/0	0/0	0/0	0/0	0/0	0/0	0/0	./.	0/0	./.	0/0	0/0	0/0	0/0	0/0	0/0	0/0	0/0	./.
Chr02	5934644	.	C	T	275.74	PASS	AC=14;AF=0.226;AN=62;BaseQRankSum=-0.630;ClippingRankSum=0.000;DP=70;ExcessHet=0.0000;FS=0.000;InbreedingCoeff=0.4670;MLEAC=10;MLEAF=0.161;MQ=60.00;MQRankSum=0.000;QD=30.79;ReadPosRankSum=0.146;SOR=0.484	GT:AD:DP:GQ:PL	2018-01-01	./.	2018-01-01	2018-01-01	2018-01-01	2018-01-01	2018-01-01	./.	2018-01-01	0/0	0/0	0/0	0/0	./.	0/0	./.	./.	0/0	0/0	0/0	0/0	0/0	0/0	0/0	0/0	0/0	0/0	0/0	0/0	0/0	0/0	0/0	0/0	0/0	0/0	0/0
Chr02	5935294	.	A	C	245.77	PASS	AC=12;AF=0.207;AN=58;BaseQRankSum=2.454;ClippingRankSum=0.000;DP=69;ExcessHet=0.0000;FS=0.000;InbreedingCoeff=0.4761;MLEAC=8;MLEAF=0.138;MQ=60.00;MQRankSum=0.000;QD=22.79;ReadPosRankSum=-0.573;SOR=0.916	GT:AD:DP:GQ:PL	2018-01-01	./.	2018-01-01	2018-01-01	2018-01-01	2018-01-01	2018-01-01	./.	./.	0/0	0/0	0/0	0/0	./.	./.	0/0	0/0	0/0	0/0	0/0	0/0	0/0	0/0	0/0	0/0	0/0	./.	0/0	0/0	0/0	0/0	0/0	0/0	./.	0/0	0/0
Chr02	5935609	.	A	C	951.41	PASS	AC=16;AF=0.235;AN=68;BaseQRankSum=0.122;ClippingRankSum=0.000;DP=117;ExcessHet=0.0000;FS=13.240;InbreedingCoeff=0.6487;MLEAC=14;MLEAF=0.206;MQ=60.00;MQRankSum=0.000;QD=31.29;ReadPosRankSum=0.178;SOR=0.685	GT:AD:DP:GQ:PL	2018-01-01	./.	2018-01-01	2018-01-01	2018-01-01	2018-01-01	2018-01-01	2018-01-01	2018-01-01	0/0	0/0	0/0	./.	0/0	0/0	0/0	0/0	0/0	0/0	0/0	0/0	0/0	0/0	0/0	0/0	0/0	0/0	0/0	0/0	0/0	0/0	0/0	0/0	0/0	0/0	0/0
Chr02	5954654	.	T	A	2660.98	PASS	AC=18;AF=0.300;AN=60;BaseQRankSum=-0.226;ClippingRankSum=0.000;DP=113;ExcessHet=0.0000;FS=3.684;InbreedingCoeff=0.6952;MLEAC=22;MLEAF=0.367;MQ=60.00;MQRankSum=0.000;QD=30.64;ReadPosRankSum=1.122;SOR=0.245	GT:AD:DP:GQ:PL	2018-01-01	2018-01-01	2018-01-01	2018-01-01	2018-01-01	2018-01-01	2018-01-01	2018-01-01	2018-01-01	0/0	0/0	0/0	0/0	0/0	0/0	./.	0/0	0/0	0/0	0/0	./.	./.	0/0	0/0	0/0	0/0	0/0	0/0	0/0	0/0	./.	./.	0/0	./.	0/0	0/0
Chr02	5957600	.	G	A	8430.72	PASS	AC=18;AF=0.250;AN=72;BaseQRankSum=1.231;ClippingRankSum=0.000;DP=888;ExcessHet=0.0000;FS=1.998;InbreedingCoeff=1.0000;MLEAC=18;MLEAF=0.250;MQ=60.00;MQRankSum=0.000;QD=25.45;ReadPosRankSum=1.812;SOR=0.912	GT:AD:DP:GQ:PL	2018-01-01	2018-01-01	2018-01-01	2018-01-01	2018-01-01	2018-01-01	2018-01-01	2018-01-01	2018-01-01	0/0	0/0	0/0	0/0	0/0	0/0	0/0	0/0	0/0	0/0	0/0	0/0	0/0	0/0	0/0	0/0	0/0	0/0	0/0	0/0	0/0	0/0	0/0	0/0	0/0	0/0	0/0
Chr02	5957890	.	A	G	526.56	PASS	AC=14;AF=0.206;AN=68;BaseQRankSum=-0.768;ClippingRankSum=0.000;DP=192;ExcessHet=0.0000;FS=7.719;InbreedingCoeff=0.7265;MLEAC=10;MLEAF=0.147;MQ=60.00;MQRankSum=0.000;QD=32.50;ReadPosRankSum=-0.969;SOR=0.411	GT:AD:DP:GQ:PL	2018-01-01	./.	2018-01-01	2018-01-01	2018-01-01	2018-01-01	2018-01-01	./.	2018-01-01	0/0	0/0	0/0	0/0	0/0	0/0	0/0	0/0	0/0	0/0	0/0	0/0	0/0	0/0	0/0	0/0	0/0	0/0	0/0	0/0	0/0	0/0	0/0	0/0	0/0	0/0	0/0
Chr02	5958022	.	G	A	28809.7	PASS	AC=18;AF=0.250;AN=72;BaseQRankSum=-2.606;ClippingRankSum=0.000;DP=3074;ExcessHet=0.0000;FS=0.000;InbreedingCoeff=1.0000;MLEAC=18;MLEAF=0.250;MQ=60.00;MQRankSum=0.000;QD=32.07;ReadPosRankSum=2.582;SOR=0.719	GT:AD:DP:GQ:PL	2018-01-01	2018-01-01	2018-01-01	2018-01-01	2018-01-01	2018-01-01	2018-01-01	2018-01-01	2018-01-01	0/0	0/0	0/0	0/0	0/0	0/0	0/0	0/0	0/0	0/0	0/0	0/0	0/0	0/0	0/0	0/0	0/0	0/0	0/0	0/0	0/0	0/0	0/0	0/0	0/0	0/0	0/0
Chr02	5958480	.	C	G	18333.7	PASS	AC=18;AF=0.250;AN=72;BaseQRankSum=0.786;ClippingRankSum=0.000;DP=1992;ExcessHet=0.0000;FS=0.645;InbreedingCoeff=1.0000;MLEAC=18;MLEAF=0.250;MQ=60.00;MQRankSum=0.000;QD=36.35;ReadPosRankSum=2.166;SOR=0.588	GT:AD:DP:GQ:PL	2018-01-01	2018-01-01	2018-01-01	2018-01-01	2018-01-01	2018-01-01	2018-01-01	2018-01-01	2018-01-01	0/0	0/0	0/0	0/0	0/0	0/0	0/0	0/0	0/0	0/0	0/0	0/0	0/0	0/0	0/0	0/0	0/0	0/0	0/0	0/0	0/0	0/0	0/0	0/0	0/0	0/0	0/0
Chr02	5959354	.	G	A	782.3	PASS	AC=14;AF=0.226;AN=62;BaseQRankSum=0.005;ClippingRankSum=0.000;DP=84;ExcessHet=0.0000;FS=0.000;InbreedingCoeff=0.5599;MLEAC=13;MLEAF=0.210;MQ=60.00;MQRankSum=0.000;QD=30.12;ReadPosRankSum=0.808;SOR=0.416	GT:AD:DP:GQ:PL	2018-01-01	./.	2018-01-01	2018-01-01	./.	2018-01-01	2018-01-01	2018-01-01	2018-01-01	0/0	0/0	0/0	0/0	0/0	0/0	0/0	0/0	0/0	./.	0/0	0/0	0/0	0/0	0/0	0/0	./.	0/0	0/0	0/0	0/0	0/0	0/0	0/0	./.	0/0	0/0
Chr02	6016127	.	G	T	422.04	PASS	AC=12;AF=0.240;AN=50;BaseQRankSum=0.599;ClippingRankSum=0.000;DP=66;ExcessHet=0.0000;FS=0.000;InbreedingCoeff=0.5573;MLEAC=9;MLEAF=0.180;MQ=60.00;MQRankSum=0.000;QD=25.97;ReadPosRankSum=0.281;SOR=0.848	GT:AD:DP:GQ:PL	2018-01-01	./.	2018-01-01	2018-01-01	2018-01-01	./.	2018-01-01	./.	2018-01-01	0/0	0/0	0/0	./.	0/0	0/0	./.	./.	0/0	0/0	0/0	0/0	./.	0/0	0/0	0/0	0/0	./.	0/0	./.	./.	0/0	0/0	0/0	./.	0/0	0/0
Chr02	6026591	.	A	G	6200.83	PASS	AC=18;AF=0.250;AN=72;BaseQRankSum=4.903;ClippingRankSum=0.000;DP=570;ExcessHet=0.0000;FS=1.279;InbreedingCoeff=0.9977;MLEAC=18;MLEAF=0.250;MQ=60.00;MQRankSum=0.000;QD=27.87;ReadPosRankSum=0.853;SOR=0.597	GT:AD:DP:GQ:PL	2018-01-01	2018-01-01	2018-01-01	2018-01-01	2018-01-01	2018-01-01	2018-01-01	2018-01-01	2018-01-01	0/0	0/0	0/0	0/0	0/0	0/0	0/0	0/0	0/0	0/0	0/0	0/0	0/0	0/0	0/0	0/0	0/0	0/0	0/0	0/0	0/0	0/0	0/0	0/0	0/0	0/0	0/0
Chr02	6598162	.	A	T	340.73	PASS	AC=12;AF=0.231;AN=52;BaseQRankSum=0.440;ClippingRankSum=0.000;DP=48;ExcessHet=0.0000;FS=0.000;InbreedingCoeff=0.4226;MLEAC=10;MLEAF=0.192;MQ=60.00;MQRankSum=0.000;QD=29.64;ReadPosRankSum=1.271;SOR=1.159	GT:AD:DP:GQ:PL	2018-01-01	./.	2018-01-01	./.	2018-01-01	2018-01-01	./.	2018-01-01	2018-01-01	0/0	./.	0/0	0/0	./.	0/0	0/0	./.	0/0	./.	./.	0/0	0/0	0/0	0/0	0/0	0/0	0/0	0/0	0/0	./.	0/0	0/0	0/0	0/0	0/0	./.
Chr02	6598820	.	A	G	3716.99	PASS	AC=18;AF=0.250;AN=72;BaseQRankSum=-0.906;ClippingRankSum=0.000;DP=308;ExcessHet=0.0000;FS=4.993;InbreedingCoeff=0.9404;MLEAC=18;MLEAF=0.250;MQ=60.00;MQRankSum=0.000;QD=30.04;ReadPosRankSum=0.819;SOR=1.000	GT:AD:DP:GQ:PL	2018-01-01	2018-01-01	2018-01-01	2018-01-01	2018-01-01	2018-01-01	2018-01-01	2018-01-01	2018-01-01	0/0	0/0	0/0	0/0	0/0	0/0	0/0	0/0	0/0	0/0	0/0	0/0	0/0	0/0	0/0	0/0	0/0	0/0	0/0	0/0	0/0	0/0	0/0	0/0	0/0	0/0	0/0
Chr02	6618953	.	T	G	464.36	PASS	AC=12;AF=0.207;AN=58;BaseQRankSum=0.609;ClippingRankSum=0.000;DP=71;ExcessHet=0.0000;FS=0.000;InbreedingCoeff=0.4984;MLEAC=10;MLEAF=0.172;MQ=60.00;MQRankSum=0.000;QD=27.73;ReadPosRankSum=0.416;SOR=0.660	GT:AD:DP:GQ:PL	./.	./.	2018-01-01	2018-01-01	2018-01-01	2018-01-01	2018-01-01	./.	2018-01-01	0/0	0/0	0/0	0/0	0/0	0/0	0/0	0/0	0/0	0/0	0/0	0/0	0/0	0/0	0/0	0/0	0/0	./.	./.	0/0	0/0	0/0	0/0	0/0	./.	./.	0/0
Chr02	6899948	.	A	C	9418.72	PASS	AC=18;AF=0.250;AN=72;BaseQRankSum=2.924;ClippingRankSum=0.000;DP=911;ExcessHet=0.0000;FS=6.087;InbreedingCoeff=0.9999;MLEAC=18;MLEAF=0.250;MQ=60.00;MQRankSum=0.000;QD=29.30;ReadPosRankSum=2.086;SOR=1.169	GT:AD:DP:GQ:PL	2018-01-01	2018-01-01	2018-01-01	2018-01-01	2018-01-01	2018-01-01	2018-01-01	2018-01-01	2018-01-01	0/0	0/0	0/0	0/0	0/0	0/0	0/0	0/0	0/0	0/0	0/0	0/0	0/0	0/0	0/0	0/0	0/0	0/0	0/0	0/0	0/0	0/0	0/0	0/0	0/0	0/0	0/0
Chr02	6909935	.	G	A	8504.09	PASS	AC=18;AF=0.250;AN=72;BaseQRankSum=1.431;ClippingRankSum=0.000;DP=1001;ExcessHet=0.0000;FS=0.000;InbreedingCoeff=0.9917;MLEAC=18;MLEAF=0.250;MQ=60.00;MQRankSum=0.000;QD=30.76;ReadPosRankSum=2.174;SOR=0.608	GT:AD:DP:GQ:PL	2018-01-01	2018-01-01	2018-01-01	2018-01-01	2018-01-01	2018-01-01	2018-01-01	2018-01-01	2018-01-01	0/0	0/0	0/0	0/0	0/0	0/0	0/0	0/0	0/0	0/0	0/0	0/0	0/0	0/0	0/0	0/0	0/0	0/0	0/0	0/0	0/0	0/0	0/0	0/0	0/0	0/0	0/0
Chr02	6910331	.	C	T	22655.7	PASS	AC=18;AF=0.250;AN=72;BaseQRankSum=2.700;ClippingRankSum=0.000;DP=2297;ExcessHet=0.0000;FS=1.391;InbreedingCoeff=1.0000;MLEAC=18;MLEAF=0.250;MQ=60.00;MQRankSum=0.000;QD=27.61;ReadPosRankSum=2.150;SOR=0.860	GT:AD:DP:GQ:PL	2018-01-01	2018-01-01	2018-01-01	2018-01-01	2018-01-01	2018-01-01	2018-01-01	2018-01-01	2018-01-01	0/0	0/0	0/0	0/0	0/0	0/0	0/0	0/0	0/0	0/0	0/0	0/0	0/0	0/0	0/0	0/0	0/0	0/0	0/0	0/0	0/0	0/0	0/0	0/0	0/0	0/0	0/0
Chr02	6910348	.	T	C	22730.7	PASS	AC=18;AF=0.250;AN=72;BaseQRankSum=5.880;ClippingRankSum=0.000;DP=2241;ExcessHet=0.0000;FS=0.639;InbreedingCoeff=1.0000;MLEAC=18;MLEAF=0.250;MQ=60.00;MQRankSum=0.000;QD=30.20;ReadPosRankSum=0.455;SOR=0.732	GT:AD:DP:GQ:PL	2018-01-01	2018-01-01	2018-01-01	2018-01-01	2018-01-01	2018-01-01	2018-01-01	2018-01-01	2018-01-01	0/0	0/0	0/0	0/0	0/0	0/0	0/0	0/0	0/0	0/0	0/0	0/0	0/0	0/0	0/0	0/0	0/0	0/0	0/0	0/0	0/0	0/0	0/0	0/0	0/0	0/0	0/0
Chr02	6910902	.	A	G	4474.49	PASS	AC=18;AF=0.250;AN=72;BaseQRankSum=2.735;ClippingRankSum=0.000;DP=852;ExcessHet=0.0000;FS=0.000;InbreedingCoeff=0.9512;MLEAC=18;MLEAF=0.250;MQ=60.00;MQRankSum=0.000;QD=27.01;ReadPosRankSum=0.691;SOR=0.723	GT:AD:DP:GQ:PL	2018-01-01	2018-01-01	2018-01-01	2018-01-01	2018-01-01	2018-01-01	2018-01-01	2018-01-01	2018-01-01	0/0	0/0	0/0	0/0	0/0	0/0	0/0	0/0	0/0	0/0	0/0	0/0	0/0	0/0	0/0	0/0	0/0	0/0	0/0	0/0	0/0	0/0	0/0	0/0	0/0	./.	0/0
Chr02	6911129	.	T	C	1399.24	PASS	AC=18;AF=0.250;AN=72;BaseQRankSum=3.807;ClippingRankSum=0.000;DP=320;ExcessHet=0.0000;FS=1.511;InbreedingCoeff=0.8431;MLEAC=15;MLEAF=0.208;MQ=60.00;MQRankSum=0.000;QD=33.68;ReadPosRankSum=1.805;SOR=0.914	GT:AD:DP:GQ:PL	2018-01-01	2018-01-01	2018-01-01	2018-01-01	2018-01-01	2018-01-01	2018-01-01	2018-01-01	2018-01-01	0/0	0/0	0/0	0/0	0/0	0/0	0/0	0/0	0/0	0/0	0/0	0/0	0/0	0/0	0/0	0/0	0/0	0/0	0/0	0/0	0/0	0/0	0/0	0/0	0/0	0/0	0/0
Chr02	7054712	.	A	T	2611.54	PASS	AC=17;AF=0.236;AN=72;BaseQRankSum=0.256;ClippingRankSum=0.000;DP=341;ExcessHet=0.0000;FS=0.619;InbreedingCoeff=0.8761;MLEAC=16;MLEAF=0.222;MQ=60.00;MQRankSum=0.000;QD=29.89;ReadPosRankSum=-0.061;SOR=0.760	GT:AD:DP:GQ:PL	2018-01-01	2018-01-01	2018-01-01	2018-01-01	2018-01-01	./.	2018-01-01	2018-01-01	2018-01-01	0/0	0/0	0/0	0/0	0/0	0/0	0/0	0/0	0/0	0/0	0/0	0/0	0/0	0/0	0/0	0/0	0/0	0/0	0/0	0/0	0/0	0/0	0/0	0/0	0/0	0/0	0/0
Chr02	7149051	.	A	C	759.98	PASS	AC=16;AF=0.296;AN=54;BaseQRankSum=0.377;ClippingRankSum=0.000;DP=62;ExcessHet=0.0000;FS=9.652;InbreedingCoeff=0.5583;MLEAC=15;MLEAF=0.278;MQ=60.00;MQRankSum=0.000;QD=30.83;ReadPosRankSum=-1.536;SOR=1.221	GT:AD:DP:GQ:PL	2018-01-01	2018-01-01	2018-01-01	2018-01-01	2018-01-01	./.	2018-01-01	2018-01-01	2018-01-01	./.	0/0	0/0	0/0	0/0	0/0	0/0	0/0	./.	0/0	0/0	./.	0/0	./.	0/0	./.	0/0	0/0	./.	0/0	./.	0/0	0/0	0/0	0/0	0/0	./.
Chr02	7151231	.	C	T	1547.78	PASS	AC=18;AF=0.281;AN=64;BaseQRankSum=1.001;ClippingRankSum=0.000;DP=125;ExcessHet=0.0000;FS=9.837;InbreedingCoeff=0.7544;MLEAC=17;MLEAF=0.266;MQ=60.00;MQRankSum=0.000;QD=29.24;ReadPosRankSum=0.196;SOR=1.345	GT:AD:DP:GQ:PL	2018-01-01	2018-01-01	2018-01-01	2018-01-01	2018-01-01	2018-01-01	2018-01-01	2018-01-01	2018-01-01	0/0	0/0	0/0	./.	./.	0/0	0/0	0/0	0/0	0/0	0/0	0/0	0/0	0/0	0/0	./.	0/0	./.	0/0	0/0	0/0	0/0	0/0	0/0	0/0	0/0	0/0
Chr02	7153616	.	A	G	476.3	PASS	AC=12;AF=0.207;AN=58;BaseQRankSum=0.153;ClippingRankSum=0.000;DP=70;ExcessHet=0.0000;FS=0.000;InbreedingCoeff=0.5077;MLEAC=10;MLEAF=0.172;MQ=60.00;MQRankSum=0.000;QD=34.02;ReadPosRankSum=0.698;SOR=1.586	GT:AD:DP:GQ:PL	2018-01-01	2018-01-01	2018-01-01	./.	2018-01-01	./.	2018-01-01	./.	2018-01-01	0/0	0/0	0/0	0/0	0/0	0/0	./.	./.	0/0	0/0	0/0	./.	0/0	0/0	0/0	0/0	0/0	./.	0/0	0/0	0/0	0/0	0/0	0/0	0/0	0/0	0/0
Chr02	7181578	.	T	C	2969.03	PASS	AC=18;AF=0.250;AN=72;BaseQRankSum=-0.857;ClippingRankSum=0.000;DP=294;ExcessHet=0.0000;FS=0.000;InbreedingCoeff=0.9380;MLEAC=18;MLEAF=0.250;MQ=60.00;MQRankSum=0.000;QD=27.52;ReadPosRankSum=-0.201;SOR=0.692	GT:AD:DP:GQ:PL	2018-01-01	2018-01-01	2018-01-01	2018-01-01	2018-01-01	2018-01-01	2018-01-01	2018-01-01	2018-01-01	0/0	0/0	0/0	0/0	0/0	0/0	0/0	0/0	0/0	0/0	0/0	0/0	0/0	0/0	0/0	0/0	0/0	0/0	0/0	0/0	0/0	0/0	0/0	0/0	0/0	0/0	0/0
Chr02	7182971	.	A	G	3612.64	PASS	AC=18;AF=0.250;AN=72;BaseQRankSum=-1.464;ClippingRankSum=0.000;DP=382;ExcessHet=0.0000;FS=2.647;InbreedingCoeff=0.9396;MLEAC=17;MLEAF=0.236;MQ=60.00;MQRankSum=0.000;QD=28.82;ReadPosRankSum=0.597;SOR=0.812	GT:AD:DP:GQ:PL	2018-01-01	2018-01-01	2018-01-01	2018-01-01	2018-01-01	2018-01-01	2018-01-01	2018-01-01	2018-01-01	0/0	0/0	0/0	0/0	0/0	0/0	0/0	0/0	0/0	0/0	0/0	0/0	0/0	0/0	0/0	0/0	0/0	0/0	0/0	0/0	0/0	0/0	0/0	0/0	0/0	0/0	0/0
Chr02	7183007	.	T	C	2854.9	PASS	AC=18;AF=0.250;AN=72;BaseQRankSum=-2.082;ClippingRankSum=0.000;DP=321;ExcessHet=0.0000;FS=3.079;InbreedingCoeff=0.9075;MLEAC=17;MLEAF=0.236;MQ=60.00;MQRankSum=0.000;QD=18.43;ReadPosRankSum=0.371;SOR=0.540	GT:AD:DP:GQ:PL	2018-01-01	2018-01-01	2018-01-01	2018-01-01	2018-01-01	2018-01-01	2018-01-01	2018-01-01	2018-01-01	0/0	0/0	0/0	0/0	0/0	0/0	0/0	0/0	0/0	0/0	0/0	0/0	0/0	0/0	0/0	0/0	0/0	0/0	0/0	0/0	0/0	0/0	0/0	0/0	0/0	0/0	0/0
Chr02	7355357	.	C	T	5622.98	PASS	AC=18;AF=0.310;AN=58;BaseQRankSum=-1.244;ClippingRankSum=0.000;DP=273;ExcessHet=0.0000;FS=11.114;InbreedingCoeff=0.6398;MLEAC=24;MLEAF=0.414;MQ=60.00;MQRankSum=0.000;QD=28.12;ReadPosRankSum=0.118;SOR=0.648	GT:AD:DP:GQ:PL	2018-01-01	2018-01-01	2018-01-01	2018-01-01	2018-01-01	2018-01-01	2018-01-01	2018-01-01	2018-01-01	0/0	./.	0/0	0/0	./.	0/0	./.	0/0	0/0	0/0	0/0	0/0	0/0	0/0	0/0	./.	0/0	0/0	./.	0/0	0/0	0/0	0/0	0/0	0/0	./.	./.
Chr02	7619136	.	G	T	669.72	PASS	AC=14;AF=0.226;AN=62;BaseQRankSum=0.516;ClippingRankSum=0.000;DP=124;ExcessHet=0.0000;FS=1.584;InbreedingCoeff=0.6832;MLEAC=11;MLEAF=0.177;MQ=60.00;MQRankSum=0.000;QD=33.97;ReadPosRankSum=-0.605;SOR=0.335	GT:AD:DP:GQ:PL	2018-01-01	./.	2018-01-01	2018-01-01	2018-01-01	2018-01-01	2018-01-01	./.	2018-01-01	0/0	0/0	0/0	0/0	0/0	0/0	./.	0/0	./.	0/0	0/0	0/0	0/0	0/0	0/0	0/0	0/0	./.	0/0	0/0	0/0	0/0	0/0	0/0	0/0	0/0	0/0
Chr02	7623614	.	A	G	5041.39	PASS	AC=18;AF=0.250;AN=72;BaseQRankSum=3.058;ClippingRankSum=0.000;DP=714;ExcessHet=0.0000;FS=0.000;InbreedingCoeff=0.9968;MLEAC=18;MLEAF=0.250;MQ=60.00;MQRankSum=0.000;QD=35.61;ReadPosRankSum=1.325;SOR=0.702	GT:AD:DP:GQ:PL	2018-01-01	2018-01-01	2018-01-01	2018-01-01	2018-01-01	2018-01-01	2018-01-01	2018-01-01	2018-01-01	0/0	0/0	0/0	0/0	0/0	0/0	0/0	0/0	0/0	0/0	0/0	0/0	0/0	0/0	0/0	0/0	0/0	0/0	0/0	0/0	0/0	0/0	0/0	0/0	0/0	0/0	0/0
Chr02	7623645	.	C	T	4527.04	PASS	AC=18;AF=0.250;AN=72;BaseQRankSum=0.266;ClippingRankSum=0.000;DP=656;ExcessHet=0.0000;FS=0.000;InbreedingCoeff=0.9957;MLEAC=18;MLEAF=0.250;MQ=60.00;MQRankSum=0.000;QD=25.81;ReadPosRankSum=-0.569;SOR=0.607	GT:AD:DP:GQ:PL	2018-01-01	2018-01-01	2018-01-01	2018-01-01	2018-01-01	2018-01-01	2018-01-01	2018-01-01	2018-01-01	0/0	0/0	0/0	0/0	0/0	0/0	0/0	0/0	0/0	0/0	0/0	0/0	0/0	0/0	0/0	0/0	0/0	0/0	0/0	0/0	0/0	0/0	0/0	0/0	0/0	0/0	0/0
Chr02	7637412	.	G	A	817.6	PASS	AC=14;AF=0.206;AN=68;BaseQRankSum=0.451;ClippingRankSum=0.000;DP=166;ExcessHet=0.0000;FS=0.971;InbreedingCoeff=0.6697;MLEAC=11;MLEAF=0.162;MQ=60.00;MQRankSum=0.000;QD=32.01;ReadPosRankSum=1.332;SOR=0.627	GT:AD:DP:GQ:PL	2018-01-01	./.	2018-01-01	2018-01-01	2018-01-01	2018-01-01	./.	2018-01-01	2018-01-01	0/0	0/0	0/0	0/0	0/0	0/0	0/0	0/0	0/0	0/0	0/0	0/0	0/0	0/0	0/0	0/0	0/0	0/0	0/0	0/0	0/0	0/0	0/0	0/0	0/0	0/0	0/0
Chr02	7637495	.	A	C	1279.44	PASS	AC=18;AF=0.250;AN=72;BaseQRankSum=2.161;ClippingRankSum=0.000;DP=171;ExcessHet=0.0000;FS=0.754;InbreedingCoeff=0.7408;MLEAC=16;MLEAF=0.222;MQ=60.00;MQRankSum=0.000;QD=31.33;ReadPosRankSum=0.574;SOR=0.638	GT:AD:DP:GQ:PL	2018-01-01	2018-01-01	2018-01-01	2018-01-01	2018-01-01	2018-01-01	2018-01-01	2018-01-01	2018-01-01	0/0	0/0	0/0	0/0	0/0	0/0	0/0	0/0	0/0	0/0	0/0	0/0	0/0	0/0	0/0	0/0	0/0	0/0	0/0	0/0	0/0	0/0	0/0	0/0	0/0	0/0	0/0
Chr02	7722999	.	C	T	1396.19	PASS	AC=18;AF=0.281;AN=64;BaseQRankSum=-0.384;ClippingRankSum=0.000;DP=106;ExcessHet=0.0000;FS=1.786;InbreedingCoeff=0.7022;MLEAC=18;MLEAF=0.281;MQ=60.00;MQRankSum=0.000;QD=27.98;ReadPosRankSum=-0.776;SOR=0.466	GT:AD:DP:GQ:PL	2018-01-01	2018-01-01	2018-01-01	2018-01-01	2018-01-01	2018-01-01	2018-01-01	2018-01-01	2018-01-01	0/0	0/0	0/0	0/0	./.	0/0	0/0	./.	0/0	0/0	0/0	0/0	0/0	0/0	0/0	0/0	0/0	0/0	0/0	0/0	0/0	0/0	0/0	0/0	./.	0/0	./.
Chr02	7852172	.	C	A	414.79	PASS	AC=12;AF=0.214;AN=56;BaseQRankSum=1.571;ClippingRankSum=0.000;DP=90;ExcessHet=0.0000;FS=1.487;InbreedingCoeff=0.5777;MLEAC=9;MLEAF=0.161;MQ=60.00;MQRankSum=0.000;QD=27.80;ReadPosRankSum=0.025;SOR=0.643	GT:AD:DP:GQ:PL	2018-01-01	./.	2018-01-01	2018-01-01	2018-01-01	./.	2018-01-01	2018-01-01	./.	0/0	0/0	0/0	./.	0/0	0/0	0/0	0/0	./.	0/0	./.	0/0	0/0	0/0	0/0	0/0	0/0	./.	0/0	0/0	0/0	0/0	0/0	0/0	0/0	./.	0/0
Chr02	7853172	.	T	A	1023.64	PASS	AC=18;AF=0.250;AN=72;BaseQRankSum=-0.046;ClippingRankSum=0.000;DP=170;ExcessHet=0.0000;FS=0.000;InbreedingCoeff=0.7088;MLEAC=14;MLEAF=0.194;MQ=60.00;MQRankSum=0.000;QD=29.39;ReadPosRankSum=0.984;SOR=0.640	GT:AD:DP:GQ:PL	2018-01-01	2018-01-01	2018-01-01	2018-01-01	2018-01-01	2018-01-01	2018-01-01	2018-01-01	2018-01-01	0/0	0/0	0/0	0/0	0/0	0/0	0/0	0/0	0/0	0/0	0/0	0/0	0/0	0/0	0/0	0/0	0/0	0/0	0/0	0/0	0/0	0/0	0/0	0/0	0/0	0/0	0/0
Chr02	7853173	.	G	T	1023.64	PASS	AC=18;AF=0.250;AN=72;BaseQRankSum=-0.057;ClippingRankSum=0.000;DP=170;ExcessHet=0.0000;FS=0.000;InbreedingCoeff=0.7088;MLEAC=14;MLEAF=0.194;MQ=60.00;MQRankSum=0.000;QD=31.43;ReadPosRankSum=0.824;SOR=0.640	GT:AD:DP:GQ:PL	2018-01-01	2018-01-01	2018-01-01	2018-01-01	2018-01-01	2018-01-01	2018-01-01	2018-01-01	2018-01-01	0/0	0/0	0/0	0/0	0/0	0/0	0/0	0/0	0/0	0/0	0/0	0/0	0/0	0/0	0/0	0/0	0/0	0/0	0/0	0/0	0/0	0/0	0/0	0/0	0/0	0/0	0/0
Chr02	8124168	.	G	A	3037.67	PASS	AC=18;AF=0.250;AN=72;BaseQRankSum=2.899;ClippingRankSum=0.000;DP=407;ExcessHet=0.0000;FS=4.661;InbreedingCoeff=0.9726;MLEAC=18;MLEAF=0.250;MQ=60.00;MQRankSum=0.000;QD=30.37;ReadPosRankSum=2.749;SOR=1.129	GT:AD:DP:GQ:PL	2018-01-01	2018-01-01	2018-01-01	2018-01-01	2018-01-01	2018-01-01	2018-01-01	2018-01-01	2018-01-01	0/0	0/0	0/0	0/0	0/0	0/0	0/0	0/0	0/0	0/0	0/0	0/0	0/0	0/0	0/0	0/0	0/0	0/0	0/0	0/0	0/0	0/0	0/0	0/0	0/0	0/0	0/0
Chr02	8758401	.	G	A	8902.75	PASS	AC=18;AF=0.250;AN=72;BaseQRankSum=1.645;ClippingRankSum=0.000;DP=656;ExcessHet=0.0000;FS=0.000;InbreedingCoeff=0.9991;MLEAC=18;MLEAF=0.250;MQ=60.00;MQRankSum=0.000;QD=28.13;ReadPosRankSum=0.561;SOR=0.726	GT:AD:DP:GQ:PL	2018-01-01	2018-01-01	2018-01-01	2018-01-01	2018-01-01	2018-01-01	2018-01-01	2018-01-01	2018-01-01	0/0	0/0	0/0	0/0	0/0	0/0	0/0	0/0	0/0	0/0	0/0	0/0	0/0	0/0	0/0	0/0	0/0	0/0	0/0	0/0	0/0	0/0	0/0	0/0	0/0	0/0	0/0
Chr02	8760656	.	C	T	5542.92	PASS	AC=18;AF=0.250;AN=72;BaseQRankSum=1.036;ClippingRankSum=0.000;DP=501;ExcessHet=0.0000;FS=4.765;InbreedingCoeff=0.9958;MLEAC=18;MLEAF=0.250;MQ=60.00;MQRankSum=0.000;QD=28.39;ReadPosRankSum=2.371;SOR=1.088	GT:AD:DP:GQ:PL	2018-01-01	2018-01-01	2018-01-01	2018-01-01	2018-01-01	2018-01-01	2018-01-01	2018-01-01	2018-01-01	0/0	0/0	0/0	0/0	0/0	0/0	0/0	0/0	0/0	0/0	0/0	0/0	0/0	0/0	0/0	0/0	0/0	0/0	0/0	0/0	0/0	0/0	0/0	0/0	0/0	0/0	0/0
Chr02	8762279	.	A	G	5642.17	PASS	AC=18;AF=0.250;AN=72;BaseQRankSum=0.950;ClippingRankSum=0.000;DP=465;ExcessHet=0.0000;FS=0.576;InbreedingCoeff=0.9728;MLEAC=18;MLEAF=0.250;MQ=60.00;MQRankSum=0.000;QD=29.72;ReadPosRankSum=1.114;SOR=0.666	GT:AD:DP:GQ:PL	2018-01-01	2018-01-01	2018-01-01	2018-01-01	2018-01-01	2018-01-01	2018-01-01	2018-01-01	2018-01-01	0/0	0/0	0/0	0/0	0/0	0/0	0/0	0/0	0/0	0/0	0/0	0/0	0/0	0/0	0/0	0/0	0/0	0/0	0/0	0/0	0/0	0/0	0/0	0/0	0/0	0/0	0/0
Chr02	8762570	.	C	A	4333.75	PASS	AC=18;AF=0.250;AN=72;BaseQRankSum=2.306;ClippingRankSum=0.000;DP=358;ExcessHet=0.0000;FS=0.434;InbreedingCoeff=0.9434;MLEAC=18;MLEAF=0.250;MQ=60.00;MQRankSum=0.000;QD=29.49;ReadPosRankSum=0.001;SOR=0.648	GT:AD:DP:GQ:PL	2018-01-01	2018-01-01	2018-01-01	2018-01-01	2018-01-01	2018-01-01	2018-01-01	2018-01-01	2018-01-01	0/0	0/0	0/0	0/0	0/0	0/0	0/0	0/0	0/0	0/0	0/0	0/0	0/0	0/0	0/0	0/0	0/0	0/0	0/0	0/0	0/0	0/0	0/0	0/0	0/0	0/0	0/0
Chr02	8768329	.	C	G	2739.31	PASS	AC=18;AF=0.257;AN=70;BaseQRankSum=2.970;ClippingRankSum=0.000;DP=245;ExcessHet=0.0000;FS=9.571;InbreedingCoeff=0.8788;MLEAC=18;MLEAF=0.257;MQ=60.00;MQRankSum=0.000;QD=30.02;ReadPosRankSum=2.397;SOR=1.585	GT:AD:DP:GQ:PL	2018-01-01	2018-01-01	2018-01-01	2018-01-01	2018-01-01	2018-01-01	2018-01-01	2018-01-01	2018-01-01	0/0	0/0	0/0	0/0	0/0	0/0	./.	0/0	0/0	0/0	0/0	0/0	0/0	0/0	0/0	0/0	0/0	0/0	0/0	0/0	0/0	0/0	0/0	0/0	0/0	0/0	0/0
Chr02	8769064	.	A	G	6086.91	PASS	AC=18;AF=0.250;AN=72;BaseQRankSum=0.138;ClippingRankSum=0.000;DP=561;ExcessHet=0.0000;FS=2.832;InbreedingCoeff=0.9969;MLEAC=18;MLEAF=0.250;MQ=60.00;MQRankSum=0.000;QD=27.58;ReadPosRankSum=0.167;SOR=0.522	GT:AD:DP:GQ:PL	2018-01-01	2018-01-01	2018-01-01	2018-01-01	2018-01-01	2018-01-01	2018-01-01	2018-01-01	2018-01-01	0/0	0/0	0/0	0/0	0/0	0/0	0/0	0/0	0/0	0/0	0/0	0/0	0/0	0/0	0/0	0/0	0/0	0/0	0/0	0/0	0/0	0/0	0/0	0/0	0/0	0/0	0/0
Chr02	8770696	.	A	G	9193.11	PASS	AC=18;AF=0.250;AN=72;BaseQRankSum=-0.769;ClippingRankSum=0.000;DP=670;ExcessHet=0.0000;FS=1.173;InbreedingCoeff=0.9913;MLEAC=18;MLEAF=0.250;MQ=60.00;MQRankSum=0.000;QD=28.30;ReadPosRankSum=0.130;SOR=0.604	GT:AD:DP:GQ:PL	2018-01-01	2018-01-01	2018-01-01	2018-01-01	2018-01-01	2018-01-01	2018-01-01	2018-01-01	2018-01-01	0/0	0/0	0/0	0/0	0/0	0/0	0/0	0/0	0/0	0/0	0/0	0/0	0/0	0/0	0/0	0/0	0/0	0/0	0/0	0/0	0/0	0/0	0/0	0/0	0/0	0/0	0/0
Chr02	8772659	.	C	A	10640.2	PASS	AC=18;AF=0.250;AN=72;BaseQRankSum=0.575;ClippingRankSum=0.000;DP=817;ExcessHet=0.0000;FS=0.000;InbreedingCoeff=0.9900;MLEAC=18;MLEAF=0.250;MQ=60.00;MQRankSum=0.000;QD=24.49;ReadPosRankSum=0.804;SOR=0.723	GT:AD:DP:GQ:PL	2018-01-01	2018-01-01	2018-01-01	2018-01-01	2018-01-01	2018-01-01	2018-01-01	2018-01-01	2018-01-01	0/0	0/0	0/0	0/0	0/0	0/0	0/0	0/0	0/0	0/0	0/0	0/0	0/0	0/0	0/0	0/0	0/0	0/0	0/0	0/0	0/0	0/0	0/0	0/0	0/0	0/0	0/0
Chr02	8773067	.	G	A	2948.84	PASS	AC=18;AF=0.250;AN=72;BaseQRankSum=-0.465;ClippingRankSum=0.000;DP=276;ExcessHet=0.0000;FS=1.673;InbreedingCoeff=0.9100;MLEAC=18;MLEAF=0.250;MQ=60.00;MQRankSum=0.000;QD=31.37;ReadPosRankSum=0.518;SOR=0.542	GT:AD:DP:GQ:PL	2018-01-01	2018-01-01	2018-01-01	2018-01-01	2018-01-01	2018-01-01	2018-01-01	2018-01-01	2018-01-01	0/0	0/0	0/0	0/0	0/0	0/0	0/0	0/0	0/0	0/0	0/0	0/0	0/0	0/0	0/0	0/0	0/0	0/0	0/0	0/0	0/0	0/0	0/0	0/0	0/0	0/0	0/0
Chr02	8773403	.	G	A	596.19	PASS	AC=16;AF=0.242;AN=66;BaseQRankSum=-2.241;ClippingRankSum=0.000;DP=92;ExcessHet=0.0000;FS=0.000;InbreedingCoeff=0.5934;MLEAC=13;MLEAF=0.197;MQ=60.00;MQRankSum=0.000;QD=27.73;ReadPosRankSum=-0.857;SOR=0.962	GT:AD:DP:GQ:PL	2018-01-01	2018-01-01	2018-01-01	2018-01-01	2018-01-01	2018-01-01	2018-01-01	./.	2018-01-01	0/0	0/0	0/0	0/0	0/0	0/0	0/0	0/0	0/0	0/0	0/0	0/0	0/0	0/0	./.	0/0	0/0	0/0	0/0	0/0	0/0	0/0	./.	0/0	0/0	0/0	0/0
Chr02	8773922	.	T	C	385.64	PASS	AC=12;AF=0.207;AN=58;BaseQRankSum=-0.298;ClippingRankSum=0.000;DP=76;ExcessHet=0.0000;FS=0.000;InbreedingCoeff=0.5184;MLEAC=9;MLEAF=0.155;MQ=60.00;MQRankSum=0.000;QD=31.64;ReadPosRankSum=0.019;SOR=0.532	GT:AD:DP:GQ:PL	2018-01-01	./.	./.	./.	2018-01-01	2018-01-01	2018-01-01	2018-01-01	2018-01-01	0/0	0/0	./.	0/0	0/0	0/0	0/0	0/0	0/0	0/0	0/0	0/0	0/0	0/0	0/0	./.	0/0	./.	0/0	0/0	0/0	0/0	0/0	0/0	0/0	./.	0/0
Chr02	8774940	.	C	T	436.33	PASS	AC=12;AF=0.207;AN=58;BaseQRankSum=0.266;ClippingRankSum=0.000;DP=74;ExcessHet=0.0000;FS=14.794;InbreedingCoeff=0.5340;MLEAC=10;MLEAF=0.172;MQ=60.00;MQRankSum=0.000;QD=26.85;ReadPosRankSum=0.228;SOR=1.489	GT:AD:DP:GQ:PL	2018-01-01	./.	2018-01-01	2018-01-01	2018-01-01	2018-01-01	2018-01-01	./.	./.	0/0	0/0	0/0	0/0	0/0	0/0	0/0	0/0	0/0	0/0	0/0	0/0	0/0	./.	0/0	0/0	0/0	./.	0/0	0/0	0/0	0/0	0/0	0/0	./.	./.	0/0
Chr02	8775799	.	T	A	8108.84	PASS	AC=18;AF=0.250;AN=72;BaseQRankSum=1.825;ClippingRankSum=0.000;DP=598;ExcessHet=0.0000;FS=0.559;InbreedingCoeff=0.9972;MLEAC=18;MLEAF=0.250;MQ=60.00;MQRankSum=0.000;QD=24.35;ReadPosRankSum=0.832;SOR=0.626	GT:AD:DP:GQ:PL	2018-01-01	2018-01-01	2018-01-01	2018-01-01	2018-01-01	2018-01-01	2018-01-01	2018-01-01	2018-01-01	0/0	0/0	0/0	0/0	0/0	0/0	0/0	0/0	0/0	0/0	0/0	0/0	0/0	0/0	0/0	0/0	0/0	0/0	0/0	0/0	0/0	0/0	0/0	0/0	0/0	0/0	0/0
Chr02	8840665	.	C	A	1075.55	PASS	AC=16;AF=0.229;AN=70;BaseQRankSum=-0.881;ClippingRankSum=0.000;DP=113;ExcessHet=0.0000;FS=3.508;InbreedingCoeff=0.5650;MLEAC=14;MLEAF=0.200;MQ=60.00;MQRankSum=0.000;QD=33.00;ReadPosRankSum=0.560;SOR=0.869	GT:AD:DP:GQ:PL	2018-01-01	./.	2018-01-01	2018-01-01	2018-01-01	2018-01-01	2018-01-01	2018-01-01	2018-01-01	0/0	0/0	0/0	0/0	0/0	0/0	0/0	0/0	0/0	0/0	0/0	0/0	0/0	0/0	0/0	0/0	0/0	0/0	0/0	0/0	0/0	0/0	0/0	0/0	0/0	0/0	0/0
Chr02	8840725	.	T	C	1093.91	PASS	AC=14;AF=0.206;AN=68;BaseQRankSum=2.443;ClippingRankSum=0.000;DP=114;ExcessHet=0.0000;FS=0.890;InbreedingCoeff=0.6170;MLEAC=11;MLEAF=0.162;MQ=60.00;MQRankSum=0.000;QD=24.67;ReadPosRankSum=2.692;SOR=0.737	GT:AD:DP:GQ:PL	2018-01-01	./.	2018-01-01	2018-01-01	2018-01-01	./.	2018-01-01	2018-01-01	2018-01-01	0/0	0/0	0/0	0/0	0/0	0/0	0/0	0/0	0/0	0/0	0/0	0/0	0/0	0/0	0/0	0/0	0/0	0/0	0/0	0/0	0/0	0/0	0/0	0/0	0/0	0/0	0/0
Chr02	8938898	.	G	A	264.19	PASS	AC=12;AF=0.231;AN=52;BaseQRankSum=0.797;ClippingRankSum=0.000;DP=45;ExcessHet=0.0000;FS=0.000;InbreedingCoeff=0.4015;MLEAC=10;MLEAF=0.192;MQ=60.00;MQRankSum=0.000;QD=32.03;ReadPosRankSum=0.371;SOR=0.971	GT:AD:DP:GQ:PL	2018-01-01	2018-01-01	2018-01-01	2018-01-01	2018-01-01	./.	2018-01-01	./.	./.	0/0	0/0	./.	./.	0/0	0/0	./.	0/0	0/0	0/0	./.	0/0	0/0	0/0	0/0	0/0	./.	0/0	0/0	0/0	0/0	./.	0/0	0/0	./.	0/0	0/0
Chr02	9169402	.	G	C	3170.81	PASS	AC=18;AF=0.257;AN=70;BaseQRankSum=0.357;ClippingRankSum=0.000;DP=333;ExcessHet=0.0000;FS=2.214;InbreedingCoeff=0.9420;MLEAC=17;MLEAF=0.243;MQ=60.00;MQRankSum=0.000;QD=33.20;ReadPosRankSum=0.378;SOR=0.546	GT:AD:DP:GQ:PL	2018-01-01	2018-01-01	2018-01-01	2018-01-01	2018-01-01	2018-01-01	2018-01-01	2018-01-01	2018-01-01	0/0	0/0	0/0	0/0	0/0	0/0	0/0	0/0	0/0	0/0	0/0	0/0	0/0	0/0	0/0	0/0	0/0	./.	0/0	0/0	0/0	0/0	0/0	0/0	0/0	0/0	0/0
Chr02	9170765	.	C	T	3141.44	PASS	AC=18;AF=0.250;AN=72;BaseQRankSum=1.120;ClippingRankSum=0.000;DP=334;ExcessHet=0.0000;FS=1.603;InbreedingCoeff=0.9285;MLEAC=17;MLEAF=0.236;MQ=60.00;MQRankSum=0.000;QD=28.76;ReadPosRankSum=0.625;SOR=0.785	GT:AD:DP:GQ:PL	2018-01-01	2018-01-01	2018-01-01	2018-01-01	2018-01-01	2018-01-01	2018-01-01	2018-01-01	2018-01-01	0/0	0/0	0/0	0/0	0/0	0/0	0/0	0/0	0/0	0/0	0/0	0/0	0/0	0/0	0/0	0/0	0/0	0/0	0/0	0/0	0/0	0/0	0/0	0/0	0/0	0/0	0/0
Chr02	9260336	.	T	A	2130.03	PASS	AC=17;AF=0.236;AN=72;BaseQRankSum=1.021;ClippingRankSum=0.000;DP=241;ExcessHet=0.0000;FS=2.791;InbreedingCoeff=0.7943;MLEAC=16;MLEAF=0.222;MQ=60.00;MQRankSum=0.000;QD=30.84;ReadPosRankSum=3.270;SOR=0.756	GT:AD:DP:GQ:PL	2018-01-01	2018-01-01	2018-01-01	2018-01-01	2018-01-01	2018-01-01	./.	2018-01-01	2018-01-01	0/0	0/0	0/0	0/0	0/0	0/0	0/0	0/0	0/0	0/0	0/0	0/0	0/0	0/0	0/0	0/0	0/0	0/0	0/0	0/0	0/0	0/0	0/0	0/0	0/0	0/0	0/0
Chr02	9264905	.	G	A	2299.02	PASS	AC=18;AF=0.265;AN=68;BaseQRankSum=-0.013;ClippingRankSum=0.000;DP=240;ExcessHet=0.0000;FS=1.207;InbreedingCoeff=0.8882;MLEAC=16;MLEAF=0.235;MQ=60.00;MQRankSum=0.000;QD=26.52;ReadPosRankSum=-0.268;SOR=0.680	GT:AD:DP:GQ:PL	2018-01-01	2018-01-01	2018-01-01	2018-01-01	2018-01-01	2018-01-01	2018-01-01	2018-01-01	2018-01-01	0/0	0/0	0/0	0/0	0/0	0/0	./.	0/0	0/0	0/0	0/0	0/0	0/0	0/0	0/0	0/0	0/0	./.	0/0	0/0	0/0	0/0	0/0	0/0	0/0	0/0	0/0
Chr02	9269685	.	T	C	1521.56	PASS	AC=19;AF=0.271;AN=70;BaseQRankSum=0.101;ClippingRankSum=0.000;DP=140;ExcessHet=0.0000;FS=0.000;InbreedingCoeff=0.6976;MLEAC=19;MLEAF=0.271;MQ=60.00;MQRankSum=0.000;QD=26.39;ReadPosRankSum=1.168;SOR=0.620	GT:AD:DP:GQ:PL	2018-01-01	2018-01-01	2018-01-01	2018-01-01	2018-01-01	2018-01-01	2018-01-01	2018-01-01	2018-01-01	./.	0/0	0/0	0/0	0/0	0/0	0/0	0/0	0/0	0/0	0/0	0/0	0/0	0/0	0/0	0/0	0/0	0/0	0/0	0/0	0/0	0/0	0/0	0/0	0/0	./.	0/0
Chr02	9271697	.	C	G	2932.51	PASS	AC=18;AF=0.250;AN=72;BaseQRankSum=-0.510;ClippingRankSum=0.000;DP=244;ExcessHet=0.0000;FS=0.508;InbreedingCoeff=0.8722;MLEAC=18;MLEAF=0.250;MQ=60.00;MQRankSum=0.000;QD=33.69;ReadPosRankSum=0.205;SOR=0.742	GT:AD:DP:GQ:PL	2018-01-01	2018-01-01	2018-01-01	2018-01-01	2018-01-01	2018-01-01	2018-01-01	2018-01-01	2018-01-01	0/0	0/0	0/0	0/0	0/0	0/0	0/0	0/0	0/0	0/0	0/0	0/0	0/0	0/0	0/0	0/0	0/0	0/0	0/0	0/0	0/0	0/0	0/0	0/0	0/0	0/0	0/0
Chr02	9374046	.	C	T	1385.65	PASS	AC=18;AF=0.257;AN=70;BaseQRankSum=-0.654;ClippingRankSum=0.000;DP=153;ExcessHet=0.0000;FS=0.728;InbreedingCoeff=0.7278;MLEAC=17;MLEAF=0.243;MQ=60.00;MQRankSum=0.000;QD=24.78;ReadPosRankSum=0.396;SOR=0.786	GT:AD:DP:GQ:PL	2018-01-01	2018-01-01	2018-01-01	2018-01-01	2018-01-01	2018-01-01	2018-01-01	2018-01-01	2018-01-01	0/0	0/0	0/0	./.	0/0	0/0	0/0	0/0	0/0	0/0	0/0	0/0	0/0	0/0	0/0	0/0	0/0	0/0	0/0	0/0	0/0	0/0	0/0	0/0	0/0	0/0	0/0
Chr02	9377706	.	C	G	990.34	PASS	AC=18;AF=0.250;AN=72;BaseQRankSum=-0.161;ClippingRankSum=0.000;DP=164;ExcessHet=0.0000;FS=6.709;InbreedingCoeff=0.6922;MLEAC=15;MLEAF=0.208;MQ=60.00;MQRankSum=0.000;QD=28.01;ReadPosRankSum=0.765;SOR=1.071	GT:AD:DP:GQ:PL	2018-01-01	2018-01-01	2018-01-01	2018-01-01	2018-01-01	2018-01-01	2018-01-01	2018-01-01	2018-01-01	0/0	0/0	0/0	0/0	0/0	0/0	0/0	0/0	0/0	0/0	0/0	0/0	0/0	0/0	0/0	0/0	0/0	0/0	0/0	0/0	0/0	0/0	0/0	0/0	0/0	0/0	0/0
Chr02	9383635	.	A	G	922.77	PASS	AC=16;AF=0.258;AN=62;BaseQRankSum=0.792;ClippingRankSum=0.000;DP=86;ExcessHet=0.0000;FS=6.914;InbreedingCoeff=0.6310;MLEAC=15;MLEAF=0.242;MQ=60.00;MQRankSum=0.000;QD=27.78;ReadPosRankSum=0.314;SOR=1.014	GT:AD:DP:GQ:PL	2018-01-01	./.	2018-01-01	2018-01-01	2018-01-01	2018-01-01	2018-01-01	2018-01-01	2018-01-01	0/0	0/0	0/0	0/0	0/0	0/0	0/0	0/0	0/0	0/0	0/0	0/0	./.	0/0	./.	./.	0/0	0/0	0/0	0/0	0/0	0/0	0/0	0/0	0/0	0/0	./.
Chr02	9418331	.	T	A	2880.79	PASS	AC=18;AF=0.250;AN=72;BaseQRankSum=-0.605;ClippingRankSum=0.000;DP=459;ExcessHet=0.0000;FS=1.640;InbreedingCoeff=0.9461;MLEAC=16;MLEAF=0.222;MQ=60.00;MQRankSum=0.000;QD=31.22;ReadPosRankSum=0.605;SOR=0.848	GT:AD:DP:GQ:PL	2018-01-01	2018-01-01	2018-01-01	2018-01-01	2018-01-01	2018-01-01	2018-01-01	2018-01-01	2018-01-01	0/0	0/0	0/0	0/0	0/0	0/0	0/0	0/0	0/0	0/0	0/0	0/0	0/0	0/0	0/0	0/0	0/0	0/0	0/0	0/0	0/0	0/0	0/0	0/0	0/0	0/0	0/0
Chr02	9418664	.	A	G	3318.94	PASS	AC=18;AF=0.250;AN=72;BaseQRankSum=5.713;ClippingRankSum=0.000;DP=549;ExcessHet=0.0000;FS=0.765;InbreedingCoeff=0.9877;MLEAC=18;MLEAF=0.250;MQ=60.00;MQRankSum=0.000;QD=29.22;ReadPosRankSum=2.776;SOR=0.796	GT:AD:DP:GQ:PL	2018-01-01	2018-01-01	2018-01-01	2018-01-01	2018-01-01	2018-01-01	2018-01-01	2018-01-01	2018-01-01	0/0	0/0	0/0	0/0	0/0	0/0	0/0	0/0	0/0	0/0	0/0	0/0	0/0	0/0	0/0	0/0	0/0	0/0	0/0	0/0	0/0	0/0	0/0	0/0	0/0	0/0	0/0
Chr02	9420869	.	A	T	3380.73	PASS	AC=18;AF=0.250;AN=72;BaseQRankSum=2.046;ClippingRankSum=0.000;DP=417;ExcessHet=0.0000;FS=1.577;InbreedingCoeff=0.9727;MLEAC=17;MLEAF=0.236;MQ=60.00;MQRankSum=0.000;QD=31.45;ReadPosRankSum=0.653;SOR=0.577	GT:AD:DP:GQ:PL	2018-01-01	2018-01-01	2018-01-01	2018-01-01	2018-01-01	2018-01-01	2018-01-01	2018-01-01	2018-01-01	0/0	0/0	0/0	0/0	0/0	0/0	0/0	0/0	0/0	0/0	0/0	0/0	0/0	0/0	0/0	0/0	0/0	0/0	0/0	0/0	0/0	0/0	0/0	0/0	0/0	0/0	0/0
Chr02	9420875	.	A	T	3496.65	PASS	AC=18;AF=0.250;AN=72;BaseQRankSum=1.093;ClippingRankSum=0.000;DP=443;ExcessHet=0.0000;FS=3.335;InbreedingCoeff=0.9741;MLEAC=17;MLEAF=0.236;MQ=60.00;MQRankSum=0.000;QD=30.23;ReadPosRankSum=0.309;SOR=0.487	GT:AD:DP:GQ:PL	2018-01-01	2018-01-01	2018-01-01	2018-01-01	2018-01-01	2018-01-01	2018-01-01	2018-01-01	2018-01-01	0/0	0/0	0/0	0/0	0/0	0/0	0/0	0/0	0/0	0/0	0/0	0/0	0/0	0/0	0/0	0/0	0/0	0/0	0/0	0/0	0/0	0/0	0/0	0/0	0/0	0/0	0/0
Chr02	9422423	.	G	C	4254.81	PASS	AC=18;AF=0.250;AN=72;BaseQRankSum=2.074;ClippingRankSum=0.000;DP=664;ExcessHet=0.0000;FS=3.634;InbreedingCoeff=0.9893;MLEAC=18;MLEAF=0.250;MQ=60.00;MQRankSum=0.000;QD=27.53;ReadPosRankSum=0.230;SOR=0.454	GT:AD:DP:GQ:PL	2018-01-01	2018-01-01	2018-01-01	2018-01-01	2018-01-01	2018-01-01	2018-01-01	2018-01-01	2018-01-01	0/0	0/0	0/0	0/0	0/0	0/0	0/0	0/0	0/0	0/0	0/0	0/0	0/0	0/0	0/0	0/0	0/0	0/0	0/0	0/0	0/0	0/0	0/0	0/0	0/0	0/0	0/0
Chr02	9422554	.	C	T	4434.53	PASS	AC=18;AF=0.250;AN=72;BaseQRankSum=2.397;ClippingRankSum=0.000;DP=705;ExcessHet=0.0000;FS=0.000;InbreedingCoeff=0.9460;MLEAC=17;MLEAF=0.236;MQ=60.00;MQRankSum=0.000;QD=32.98;ReadPosRankSum=2.105;SOR=0.708	GT:AD:DP:GQ:PL	2018-01-01	2018-01-01	2018-01-01	2018-01-01	2018-01-01	2018-01-01	2018-01-01	2018-01-01	2018-01-01	0/0	0/0	0/0	0/0	0/0	0/0	0/0	0/0	0/0	0/0	0/0	0/0	0/0	0/0	0/0	0/0	0/0	0/0	0/0	0/0	0/0	0/0	0/0	0/0	0/0	0/0	0/0
Chr02	9422657	.	A	G	4470.49	PASS	AC=18;AF=0.250;AN=72;BaseQRankSum=0.717;ClippingRankSum=0.000;DP=629;ExcessHet=0.0000;FS=1.553;InbreedingCoeff=0.9934;MLEAC=18;MLEAF=0.250;MQ=60.00;MQRankSum=0.000;QD=24.71;ReadPosRankSum=0.562;SOR=0.480	GT:AD:DP:GQ:PL	2018-01-01	2018-01-01	2018-01-01	2018-01-01	2018-01-01	2018-01-01	2018-01-01	2018-01-01	2018-01-01	0/0	0/0	0/0	0/0	0/0	0/0	0/0	0/0	0/0	0/0	0/0	0/0	0/0	0/0	0/0	0/0	0/0	0/0	0/0	0/0	0/0	0/0	0/0	0/0	0/0	0/0	0/0
Chr02	9422722	.	G	A	3550.35	PASS	AC=18;AF=0.250;AN=72;BaseQRankSum=1.826;ClippingRankSum=0.000;DP=488;ExcessHet=0.0000;FS=3.415;InbreedingCoeff=0.9759;MLEAC=17;MLEAF=0.236;MQ=60.00;MQRankSum=0.000;QD=30.57;ReadPosRankSum=0.954;SOR=0.452	GT:AD:DP:GQ:PL	2018-01-01	2018-01-01	2018-01-01	2018-01-01	2018-01-01	2018-01-01	2018-01-01	2018-01-01	2018-01-01	0/0	0/0	0/0	0/0	0/0	0/0	0/0	0/0	0/0	0/0	0/0	0/0	0/0	0/0	0/0	0/0	0/0	0/0	0/0	0/0	0/0	0/0	0/0	0/0	0/0	0/0	0/0
Chr02	9453902	.	C	T	2562.14	PASS	AC=18;AF=0.250;AN=72;BaseQRankSum=-0.427;ClippingRankSum=0.000;DP=153;ExcessHet=0.0000;FS=0.654;InbreedingCoeff=0.7005;MLEAC=20;MLEAF=0.278;MQ=60.00;MQRankSum=0.000;QD=28.53;ReadPosRankSum=1.050;SOR=0.637	GT:AD:DP:GQ:PL	2018-01-01	2018-01-01	2018-01-01	2018-01-01	2018-01-01	2018-01-01	2018-01-01	2018-01-01	2018-01-01	0/0	0/0	0/0	0/0	0/0	0/0	0/0	0/0	0/0	0/0	0/0	0/0	0/0	0/0	0/0	0/0	0/0	0/0	0/0	0/0	0/0	0/0	0/0	0/0	0/0	0/0	0/0
Chr02	9453984	.	G	A	2462.2	PASS	AC=16;AF=0.242;AN=66;BaseQRankSum=-0.731;ClippingRankSum=0.000;DP=168;ExcessHet=0.0000;FS=6.430;InbreedingCoeff=0.7793;MLEAC=16;MLEAF=0.242;MQ=60.00;MQRankSum=0.000;QD=26.46;ReadPosRankSum=-1.196;SOR=1.187	GT:AD:DP:GQ:PL	2018-01-01	2018-01-01	2018-01-01	2018-01-01	2018-01-01	2018-01-01	2018-01-01	./.	2018-01-01	0/0	0/0	0/0	0/0	./.	0/0	0/0	0/0	0/0	0/0	0/0	0/0	0/0	0/0	0/0	0/0	0/0	./.	0/0	0/0	0/0	0/0	0/0	0/0	0/0	0/0	0/0
Chr02	9454042	.	G	A	1399.64	PASS	AC=16;AF=0.258;AN=62;BaseQRankSum=0.295;ClippingRankSum=0.000;DP=89;ExcessHet=0.0000;FS=8.061;InbreedingCoeff=0.5928;MLEAC=17;MLEAF=0.274;MQ=60.00;MQRankSum=0.000;QD=28.96;ReadPosRankSum=0.115;SOR=1.621	GT:AD:DP:GQ:PL	2018-01-01	2018-01-01	2018-01-01	2018-01-01	2018-01-01	2018-01-01	2018-01-01	./.	2018-01-01	0/0	0/0	0/0	0/0	0/0	0/0	0/0	0/0	./.	0/0	0/0	0/0	./.	0/0	0/0	0/0	0/0	./.	0/0	0/0	0/0	./.	0/0	0/0	0/0	0/0	0/0
Chr02	9454058	.	C	G	960.55	PASS	AC=16;AF=0.286;AN=56;BaseQRankSum=-0.532;ClippingRankSum=0.000;DP=56;ExcessHet=0.0000;FS=0.000;InbreedingCoeff=0.5077;MLEAC=17;MLEAF=0.304;MQ=60.00;MQRankSum=0.000;QD=29.52;ReadPosRankSum=-1.101;SOR=1.203	GT:AD:DP:GQ:PL	2018-01-01	2018-01-01	2018-01-01	2018-01-01	2018-01-01	2018-01-01	2018-01-01	./.	2018-01-01	0/0	0/0	0/0	0/0	0/0	0/0	./.	0/0	./.	0/0	0/0	0/0	./.	0/0	0/0	./.	0/0	./.	0/0	0/0	0/0	./.	0/0	0/0	./.	0/0	0/0
Chr02	9462892	.	G	C	717.73	PASS	AC=16;AF=0.235;AN=68;BaseQRankSum=2.384;ClippingRankSum=0.000;DP=146;ExcessHet=0.0000;FS=6.337;InbreedingCoeff=0.6693;MLEAC=12;MLEAF=0.176;MQ=60.00;MQRankSum=0.000;QD=30.39;ReadPosRankSum=1.952;SOR=0.912	GT:AD:DP:GQ:PL	2018-01-01	2018-01-01	2018-01-01	2018-01-01	2018-01-01	2018-01-01	2018-01-01	./.	2018-01-01	0/0	0/0	0/0	0/0	0/0	0/0	0/0	0/0	0/0	0/0	0/0	0/0	0/0	0/0	0/0	0/0	0/0	./.	0/0	0/0	0/0	0/0	0/0	0/0	0/0	0/0	0/0
Chr02	9464758	.	T	C	518.65	PASS	AC=16;AF=0.242;AN=66;BaseQRankSum=-0.541;ClippingRankSum=0.000;DP=114;ExcessHet=0.0000;FS=0.000;InbreedingCoeff=0.6019;MLEAC=11;MLEAF=0.167;MQ=60.00;MQRankSum=0.000;QD=26.74;ReadPosRankSum=-0.386;SOR=0.550	GT:AD:DP:GQ:PL	./.	2018-01-01	2018-01-01	2018-01-01	2018-01-01	2018-01-01	2018-01-01	2018-01-01	2018-01-01	0/0	0/0	0/0	0/0	0/0	0/0	0/0	0/0	0/0	./.	0/0	0/0	0/0	0/0	0/0	0/0	0/0	./.	0/0	0/0	0/0	0/0	0/0	0/0	0/0	0/0	0/0
Chr02	9528594	.	C	G	549	PASS	AC=14;AF=0.206;AN=68;BaseQRankSum=0.326;ClippingRankSum=0.000;DP=129;ExcessHet=0.0000;FS=2.718;InbreedingCoeff=0.6502;MLEAC=10;MLEAF=0.147;MQ=60.00;MQRankSum=0.000;QD=27.04;ReadPosRankSum=0.082;SOR=0.549	GT:AD:DP:GQ:PL	2018-01-01	2018-01-01	2018-01-01	./.	2018-01-01	2018-01-01	2018-01-01	./.	2018-01-01	0/0	0/0	0/0	0/0	0/0	0/0	0/0	0/0	0/0	0/0	0/0	0/0	0/0	0/0	0/0	0/0	0/0	0/0	0/0	0/0	0/0	0/0	0/0	0/0	0/0	0/0	0/0
Chr02	9546546	.	A	T	1855.27	PASS	AC=19;AF=0.264;AN=72;BaseQRankSum=-0.810;ClippingRankSum=0.000;DP=281;ExcessHet=0.0000;FS=9.378;InbreedingCoeff=0.8475;MLEAC=17;MLEAF=0.236;MQ=60.00;MQRankSum=0.000;QD=31.91;ReadPosRankSum=0.929;SOR=1.293	GT:AD:DP:GQ:PL	2018-01-01	2018-01-01	2018-01-01	2018-01-01	2018-01-01	2018-01-01	2018-01-01	2018-01-01	2018-01-01	0/0	0/0	0/0	0/0	0/0	0/0	0/0	0/0	0/0	0/0	0/0	0/0	0/0	0/0	./.	0/0	0/0	0/0	0/0	0/0	0/0	0/0	0/0	0/0	0/0	0/0	0/0
Chr02	9548871	.	A	G	3853.7	PASS	AC=18;AF=0.257;AN=70;BaseQRankSum=2.261;ClippingRankSum=0.000;DP=416;ExcessHet=0.0000;FS=3.040;InbreedingCoeff=0.9564;MLEAC=17;MLEAF=0.243;MQ=60.00;MQRankSum=0.000;QD=32.94;ReadPosRankSum=2.351;SOR=0.504	GT:AD:DP:GQ:PL	2018-01-01	2018-01-01	2018-01-01	2018-01-01	2018-01-01	2018-01-01	2018-01-01	2018-01-01	2018-01-01	0/0	0/0	0/0	0/0	0/0	0/0	0/0	0/0	0/0	0/0	0/0	0/0	0/0	0/0	0/0	0/0	0/0	./.	0/0	0/0	0/0	0/0	0/0	0/0	0/0	0/0	0/0
Chr02	9605514	.	G	T	4394.59	PASS	AC=18;AF=0.250;AN=72;BaseQRankSum=1.141;ClippingRankSum=0.000;DP=626;ExcessHet=0.0000;FS=0.000;InbreedingCoeff=0.9636;MLEAC=17;MLEAF=0.236;MQ=60.00;MQRankSum=0.000;QD=23.91;ReadPosRankSum=2.234;SOR=0.785	GT:AD:DP:GQ:PL	2018-01-01	2018-01-01	2018-01-01	2018-01-01	2018-01-01	2018-01-01	2018-01-01	2018-01-01	2018-01-01	0/0	0/0	0/0	0/0	0/0	0/0	0/0	0/0	0/0	0/0	0/0	0/0	0/0	0/0	0/0	0/0	0/0	0/0	0/0	0/0	0/0	0/0	0/0	0/0	0/0	0/0	0/0
Chr02	9635595	.	A	G	3291.51	PASS	AC=18;AF=0.257;AN=70;BaseQRankSum=2.742;ClippingRankSum=0.000;DP=280;ExcessHet=0.0000;FS=3.742;InbreedingCoeff=0.9480;MLEAC=18;MLEAF=0.257;MQ=60.00;MQRankSum=0.000;QD=34.39;ReadPosRankSum=3.527;SOR=0.351	GT:AD:DP:GQ:PL	2018-01-01	2018-01-01	2018-01-01	2018-01-01	2018-01-01	2018-01-01	2018-01-01	2018-01-01	2018-01-01	0/0	0/0	0/0	0/0	0/0	0/0	0/0	0/0	./.	0/0	0/0	0/0	0/0	0/0	0/0	0/0	0/0	0/0	0/0	0/0	0/0	0/0	0/0	0/0	0/0	0/0	0/0
Chr02	9635853	.	G	A	9899.81	PASS	AC=18;AF=0.250;AN=72;BaseQRankSum=-0.606;ClippingRankSum=0.000;DP=1287;ExcessHet=0.0000;FS=0.000;InbreedingCoeff=0.9977;MLEAC=18;MLEAF=0.250;MQ=60.00;MQRankSum=0.000;QD=31.07;ReadPosRankSum=2.392;SOR=0.670	GT:AD:DP:GQ:PL	2018-01-01	2018-01-01	2018-01-01	2018-01-01	2018-01-01	2018-01-01	2018-01-01	2018-01-01	2018-01-01	0/0	0/0	0/0	0/0	0/0	0/0	0/0	0/0	0/0	0/0	0/0	0/0	0/0	0/0	0/0	0/0	0/0	0/0	0/0	0/0	0/0	0/0	0/0	0/0	0/0	0/0	0/0
Chr02	9649135	.	A	C	3237.45	PASS	AC=18;AF=0.250;AN=72;BaseQRankSum=-0.688;ClippingRankSum=0.000;DP=405;ExcessHet=0.0000;FS=0.000;InbreedingCoeff=0.9592;MLEAC=18;MLEAF=0.250;MQ=60.00;MQRankSum=0.000;QD=31.63;ReadPosRankSum=0.383;SOR=0.631	GT:AD:DP:GQ:PL	2018-01-01	2018-01-01	2018-01-01	2018-01-01	2018-01-01	2018-01-01	2018-01-01	2018-01-01	2018-01-01	0/0	0/0	0/0	0/0	0/0	0/0	0/0	0/0	0/0	0/0	0/0	0/0	0/0	0/0	0/0	0/0	0/0	0/0	0/0	0/0	0/0	0/0	0/0	0/0	0/0	0/0	0/0
Chr02	9689337	.	G	A	3074.36	PASS	AC=18;AF=0.250;AN=72;BaseQRankSum=1.028;ClippingRankSum=0.000;DP=347;ExcessHet=0.0000;FS=12.132;InbreedingCoeff=0.9398;MLEAC=17;MLEAF=0.236;MQ=60.00;MQRankSum=0.000;QD=27.84;ReadPosRankSum=0.840;SOR=0.348	GT:AD:DP:GQ:PL	2018-01-01	2018-01-01	2018-01-01	2018-01-01	2018-01-01	2018-01-01	2018-01-01	2018-01-01	2018-01-01	0/0	0/0	0/0	0/0	0/0	0/0	0/0	0/0	0/0	0/0	0/0	0/0	0/0	0/0	0/0	0/0	0/0	0/0	0/0	0/0	0/0	0/0	0/0	0/0	0/0	0/0	0/0
Chr02	9706646	.	A	C	281.8	PASS	AC=12;AF=0.214;AN=56;BaseQRankSum=1.225;ClippingRankSum=0.000;DP=57;ExcessHet=0.0000;FS=0.000;InbreedingCoeff=0.4432;MLEAC=9;MLEAF=0.161;MQ=60.00;MQRankSum=0.000;QD=34.69;ReadPosRankSum=2.954;SOR=0.160	GT:AD:DP:GQ:PL	./.	./.	2018-01-01	2018-01-01	2018-01-01	2018-01-01	2018-01-01	./.	2018-01-01	./.	0/0	0/0	0/0	0/0	0/0	./.	0/0	./.	0/0	0/0	0/0	0/0	0/0	0/0	0/0	0/0	./.	0/0	0/0	0/0	./.	0/0	0/0	0/0	0/0	0/0
Chr02	9706814	.	A	G	2256.52	PASS	AC=18;AF=0.250;AN=72;BaseQRankSum=0.294;ClippingRankSum=0.000;DP=278;ExcessHet=0.0000;FS=15.884;InbreedingCoeff=0.9168;MLEAC=17;MLEAF=0.236;MQ=60.00;MQRankSum=0.000;QD=34.53;ReadPosRankSum=1.010;SOR=1.534	GT:AD:DP:GQ:PL	2018-01-01	2018-01-01	2018-01-01	2018-01-01	2018-01-01	2018-01-01	2018-01-01	2018-01-01	2018-01-01	0/0	0/0	0/0	0/0	0/0	0/0	0/0	0/0	0/0	0/0	0/0	0/0	0/0	0/0	0/0	0/0	0/0	0/0	0/0	0/0	0/0	0/0	0/0	0/0	0/0	0/0	0/0
Chr02	9708873	.	A	T	3292.27	PASS	AC=18;AF=0.250;AN=72;BaseQRankSum=1.065;ClippingRankSum=0.000;DP=432;ExcessHet=0.0000;FS=2.325;InbreedingCoeff=0.9645;MLEAC=18;MLEAF=0.250;MQ=60.00;MQRankSum=0.000;QD=24.59;ReadPosRankSum=0.506;SOR=0.942	GT:AD:DP:GQ:PL	2018-01-01	2018-01-01	2018-01-01	2018-01-01	2018-01-01	2018-01-01	2018-01-01	2018-01-01	2018-01-01	0/0	0/0	0/0	0/0	0/0	0/0	0/0	0/0	0/0	0/0	0/0	0/0	0/0	0/0	0/0	0/0	0/0	0/0	0/0	0/0	0/0	0/0	0/0	0/0	0/0	0/0	0/0
Chr02	9763856	.	T	C	264.39	PASS	AC=12;AF=0.222;AN=54;BaseQRankSum=-1.963;ClippingRankSum=0.000;DP=49;ExcessHet=0.0000;FS=0.000;InbreedingCoeff=0.3997;MLEAC=10;MLEAF=0.185;MQ=60.00;MQRankSum=0.000;QD=26.85;ReadPosRankSum=-2.113;SOR=0.818	GT:AD:DP:GQ:PL	2018-01-01	2018-01-01	./.	./.	2018-01-01	2018-01-01	2018-01-01	./.	2018-01-01	0/0	./.	0/0	0/0	0/0	0/0	./.	0/0	0/0	./.	0/0	0/0	0/0	0/0	0/0	./.	0/0	./.	0/0	0/0	0/0	0/0	./.	0/0	0/0	0/0	0/0
Chr02	9808331	.	G	A	1393.97	PASS	AC=16;AF=0.229;AN=70;BaseQRankSum=1.575;ClippingRankSum=0.000;DP=235;ExcessHet=0.0000;FS=7.670;InbreedingCoeff=0.8158;MLEAC=13;MLEAF=0.186;MQ=60.00;MQRankSum=0.000;QD=31.31;ReadPosRankSum=1.579;SOR=0.363	GT:AD:DP:GQ:PL	2018-01-01	./.	2018-01-01	2018-01-01	2018-01-01	2018-01-01	2018-01-01	2018-01-01	2018-01-01	0/0	0/0	0/0	0/0	0/0	0/0	0/0	0/0	0/0	0/0	0/0	0/0	0/0	0/0	0/0	0/0	0/0	0/0	0/0	0/0	0/0	0/0	0/0	0/0	0/0	0/0	0/0
Chr02	9842242	.	C	A	30082.7	PASS	AC=18;AF=0.250;AN=72;BaseQRankSum=-4.019;ClippingRankSum=0.000;DP=3472;ExcessHet=0.0000;FS=0.000;InbreedingCoeff=1.0000;MLEAC=18;MLEAF=0.250;MQ=60.00;MQRankSum=0.000;QD=31.76;ReadPosRankSum=2.255;SOR=0.716	GT:AD:DP:GQ:PL	2018-01-01	2018-01-01	2018-01-01	2018-01-01	2018-01-01	2018-01-01	2018-01-01	2018-01-01	2018-01-01	0/0	0/0	0/0	0/0	0/0	0/0	0/0	0/0	0/0	0/0	0/0	0/0	0/0	0/0	0/0	0/0	0/0	0/0	0/0	0/0	0/0	0/0	0/0	0/0	0/0	0/0	0/0
Chr02	9846234	.	C	A	1298.19	PASS	AC=18;AF=0.265;AN=68;BaseQRankSum=0.648;ClippingRankSum=0.000;DP=166;ExcessHet=0.0000;FS=4.173;InbreedingCoeff=0.7831;MLEAC=15;MLEAF=0.221;MQ=60.00;MQRankSum=0.000;QD=29.23;ReadPosRankSum=1.437;SOR=0.792	GT:AD:DP:GQ:PL	2018-01-01	2018-01-01	2018-01-01	2018-01-01	2018-01-01	2018-01-01	2018-01-01	2018-01-01	2018-01-01	0/0	0/0	0/0	0/0	0/0	0/0	0/0	0/0	0/0	0/0	0/0	0/0	0/0	0/0	0/0	0/0	0/0	./.	0/0	0/0	0/0	0/0	0/0	0/0	./.	0/0	0/0
Chr02	9846580	.	T	C	1362.96	PASS	AC=18;AF=0.250;AN=72;BaseQRankSum=1.565;ClippingRankSum=0.000;DP=168;ExcessHet=0.0000;FS=2.623;InbreedingCoeff=0.7562;MLEAC=16;MLEAF=0.222;MQ=60.00;MQRankSum=0.000;QD=32.33;ReadPosRankSum=1.235;SOR=0.983	GT:AD:DP:GQ:PL	2018-01-01	2018-01-01	2018-01-01	2018-01-01	2018-01-01	2018-01-01	2018-01-01	2018-01-01	2018-01-01	0/0	0/0	0/0	0/0	0/0	0/0	0/0	0/0	0/0	0/0	0/0	0/0	0/0	0/0	0/0	0/0	0/0	0/0	0/0	0/0	0/0	0/0	0/0	0/0	0/0	0/0	0/0
Chr02	9860185	.	T	C	590.52	PASS	AC=16;AF=0.235;AN=68;BaseQRankSum=-1.789;ClippingRankSum=0.000;DP=182;ExcessHet=0.0000;FS=3.722;InbreedingCoeff=0.7591;MLEAC=11;MLEAF=0.162;MQ=60.00;MQRankSum=0.000;QD=25.73;ReadPosRankSum=-1.526;SOR=1.701	GT:AD:DP:GQ:PL	2018-01-01	./.	2018-01-01	2018-01-01	2018-01-01	2018-01-01	2018-01-01	2018-01-01	2018-01-01	0/0	0/0	0/0	0/0	0/0	0/0	0/0	0/0	0/0	0/0	0/0	0/0	0/0	0/0	0/0	0/0	0/0	./.	0/0	0/0	0/0	0/0	0/0	0/0	0/0	0/0	0/0
Chr02	9864011	.	T	C	827.95	PASS	AC=16;AF=0.267;AN=60;BaseQRankSum=2.063;ClippingRankSum=0.000;DP=86;ExcessHet=0.0000;FS=3.974;InbreedingCoeff=0.6223;MLEAC=15;MLEAF=0.250;MQ=60.00;MQRankSum=0.000;QD=29.56;ReadPosRankSum=-0.095;SOR=0.790	GT:AD:DP:GQ:PL	2018-01-01	./.	2018-01-01	2018-01-01	2018-01-01	2018-01-01	2018-01-01	2018-01-01	2018-01-01	0/0	0/0	0/0	0/0	./.	0/0	./.	0/0	0/0	0/0	./.	0/0	0/0	0/0	0/0	0/0	0/0	0/0	0/0	0/0	0/0	0/0	0/0	./.	./.	0/0	0/0
Chr02	9864114	.	C	T	9053.72	PASS	AC=18;AF=0.250;AN=72;BaseQRankSum=-1.647;ClippingRankSum=0.000;DP=934;ExcessHet=0.0000;FS=0.000;InbreedingCoeff=1.0000;MLEAC=18;MLEAF=0.250;MQ=60.00;MQRankSum=0.000;QD=35.32;ReadPosRankSum=2.159;SOR=0.678	GT:AD:DP:GQ:PL	2018-01-01	2018-01-01	2018-01-01	2018-01-01	2018-01-01	2018-01-01	2018-01-01	2018-01-01	2018-01-01	0/0	0/0	0/0	0/0	0/0	0/0	0/0	0/0	0/0	0/0	0/0	0/0	0/0	0/0	0/0	0/0	0/0	0/0	0/0	0/0	0/0	0/0	0/0	0/0	0/0	0/0	0/0
Chr02	9864719	.	T	C	38151.7	PASS	AC=18;AF=0.250;AN=72;BaseQRankSum=5.831;ClippingRankSum=0.000;DP=3790;ExcessHet=0.0000;FS=0.616;InbreedingCoeff=1.0000;MLEAC=18;MLEAF=0.250;MQ=60.00;MQRankSum=0.000;QD=23.98;ReadPosRankSum=1.763;SOR=0.778	GT:AD:DP:GQ:PL	2018-01-01	2018-01-01	2018-01-01	2018-01-01	2018-01-01	2018-01-01	2018-01-01	2018-01-01	2018-01-01	0/0	0/0	0/0	0/0	0/0	0/0	0/0	0/0	0/0	0/0	0/0	0/0	0/0	0/0	0/0	0/0	0/0	0/0	0/0	0/0	0/0	0/0	0/0	0/0	0/0	0/0	0/0
Chr02	9865882	.	A	G	661.86	PASS	AC=14;AF=0.250;AN=56;BaseQRankSum=0.407;ClippingRankSum=0.000;DP=612;ExcessHet=0.0000;FS=9.834;InbreedingCoeff=0.7071;MLEAC=11;MLEAF=0.196;MQ=60.00;MQRankSum=0.000;QD=30.37;ReadPosRankSum=-0.972;SOR=0.815	GT:AD:DP:GQ:PL	2018-01-01	2018-01-01	2018-01-01	2018-01-01	2018-01-01	2018-01-01	./.	./.	2018-01-01	0/0	0/0	0/0	./.	0/0	0/0	0/0	0/0	0/0	0/0	0/0	0/0	0/0	./.	./.	./.	0/0	0/0	0/0	0/0	0/0	0/0	0/0	./.	./.	0/0	0/0
Chr02	9866076	.	T	C	31800.7	PASS	AC=18;AF=0.250;AN=72;BaseQRankSum=0.489;ClippingRankSum=0.000;DP=3376;ExcessHet=0.0000;FS=0.000;InbreedingCoeff=1.0000;MLEAC=18;MLEAF=0.250;MQ=60.00;MQRankSum=0.000;QD=34.35;ReadPosRankSum=0.774;SOR=0.641	GT:AD:DP:GQ:PL	2018-01-01	2018-01-01	2018-01-01	2018-01-01	2018-01-01	2018-01-01	2018-01-01	2018-01-01	2018-01-01	0/0	0/0	0/0	0/0	0/0	0/0	0/0	0/0	0/0	0/0	0/0	0/0	0/0	0/0	0/0	0/0	0/0	0/0	0/0	0/0	0/0	0/0	0/0	0/0	0/0	0/0	0/0
Chr02	9866614	.	C	T	29460.7	PASS	AC=18;AF=0.250;AN=72;BaseQRankSum=2.381;ClippingRankSum=0.000;DP=2889;ExcessHet=0.0000;FS=0.000;InbreedingCoeff=1.0000;MLEAC=18;MLEAF=0.250;MQ=60.00;MQRankSum=0.000;QD=30.95;ReadPosRankSum=1.819;SOR=0.674	GT:AD:DP:GQ:PL	2018-01-01	2018-01-01	2018-01-01	2018-01-01	2018-01-01	2018-01-01	2018-01-01	2018-01-01	2018-01-01	0/0	0/0	0/0	0/0	0/0	0/0	0/0	0/0	0/0	0/0	0/0	0/0	0/0	0/0	0/0	0/0	0/0	0/0	0/0	0/0	0/0	0/0	0/0	0/0	0/0	0/0	0/0
Chr02	9888904	.	T	G	1252.24	PASS	AC=16;AF=0.242;AN=66;BaseQRankSum=0.043;ClippingRankSum=0.000;DP=141;ExcessHet=0.0000;FS=6.828;InbreedingCoeff=0.7360;MLEAC=14;MLEAF=0.212;MQ=60.00;MQRankSum=0.000;QD=29.30;ReadPosRankSum=-0.269;SOR=0.446	GT:AD:DP:GQ:PL	2018-01-01	2018-01-01	2018-01-01	2018-01-01	2018-01-01	2018-01-01	2018-01-01	./.	2018-01-01	0/0	0/0	0/0	0/0	0/0	0/0	0/0	0/0	0/0	0/0	0/0	0/0	0/0	0/0	0/0	./.	0/0	./.	0/0	0/0	0/0	0/0	0/0	0/0	0/0	0/0	0/0
Chr02	9889354	.	A	G	1194.62	PASS	AC=18;AF=0.265;AN=68;BaseQRankSum=0.666;ClippingRankSum=0.000;DP=136;ExcessHet=0.0000;FS=0.839;InbreedingCoeff=0.7179;MLEAC=15;MLEAF=0.221;MQ=60.00;MQRankSum=0.000;QD=37.17;ReadPosRankSum=0.351;SOR=0.565	GT:AD:DP:GQ:PL	2018-01-01	2018-01-01	2018-01-01	2018-01-01	2018-01-01	2018-01-01	2018-01-01	2018-01-01	2018-01-01	0/0	0/0	0/0	0/0	0/0	0/0	0/0	0/0	./.	0/0	0/0	0/0	0/0	0/0	0/0	0/0	0/0	./.	0/0	0/0	0/0	0/0	0/0	0/0	0/0	0/0	0/0
Chr02	9892858	.	A	G	1498.01	PASS	AC=18;AF=0.265;AN=68;BaseQRankSum=-0.382;ClippingRankSum=0.000;DP=153;ExcessHet=0.0000;FS=16.680;InbreedingCoeff=0.7187;MLEAC=18;MLEAF=0.265;MQ=60.00;MQRankSum=0.000;QD=34.41;ReadPosRankSum=-0.599;SOR=1.499	GT:AD:DP:GQ:PL	2018-01-01	2018-01-01	2018-01-01	2018-01-01	2018-01-01	2018-01-01	2018-01-01	2018-01-01	2018-01-01	./.	0/0	0/0	0/0	0/0	0/0	./.	0/0	0/0	0/0	0/0	0/0	0/0	0/0	0/0	0/0	0/0	0/0	0/0	0/0	0/0	0/0	0/0	0/0	0/0	0/0	0/0
Chr02	9915349	.	T	C	6343.85	PASS	AC=18;AF=0.250;AN=72;BaseQRankSum=-1.347;ClippingRankSum=0.000;DP=469;ExcessHet=0.0000;FS=3.449;InbreedingCoeff=0.9618;MLEAC=18;MLEAF=0.250;MQ=60.00;MQRankSum=0.000;QD=29.97;ReadPosRankSum=0.068;SOR=0.835	GT:AD:DP:GQ:PL	2018-01-01	2018-01-01	2018-01-01	2018-01-01	2018-01-01	2018-01-01	2018-01-01	2018-01-01	2018-01-01	0/0	0/0	0/0	0/0	0/0	0/0	0/0	0/0	0/0	0/0	0/0	0/0	0/0	0/0	0/0	0/0	0/0	0/0	0/0	0/0	0/0	0/0	0/0	0/0	0/0	0/0	0/0
Chr02	9915975	.	G	C	4321.64	PASS	AC=18;AF=0.257;AN=70;BaseQRankSum=0.992;ClippingRankSum=0.000;DP=327;ExcessHet=0.0000;FS=1.415;InbreedingCoeff=0.9497;MLEAC=18;MLEAF=0.257;MQ=60.00;MQRankSum=0.000;QD=31.27;ReadPosRankSum=0.109;SOR=0.584	GT:AD:DP:GQ:PL	2018-01-01	2018-01-01	2018-01-01	2018-01-01	2018-01-01	2018-01-01	2018-01-01	2018-01-01	2018-01-01	0/0	0/0	0/0	0/0	0/0	0/0	0/0	0/0	./.	0/0	0/0	0/0	0/0	0/0	0/0	0/0	0/0	0/0	0/0	0/0	0/0	0/0	0/0	0/0	0/0	0/0	0/0
Chr02	9974397	.	C	T	3994.93	PASS	AC=18;AF=0.265;AN=68;BaseQRankSum=3.270;ClippingRankSum=0.000;DP=250;ExcessHet=0.0000;FS=0.509;InbreedingCoeff=0.8308;MLEAC=19;MLEAF=0.279;MQ=60.00;MQRankSum=0.000;QD=26.23;ReadPosRankSum=-0.114;SOR=0.618	GT:AD:DP:GQ:PL	2018-01-01	2018-01-01	2018-01-01	2018-01-01	2018-01-01	2018-01-01	2018-01-01	2018-01-01	2018-01-01	0/0	0/0	0/0	0/0	0/0	0/0	0/0	0/0	./.	0/0	0/0	0/0	0/0	0/0	0/0	./.	0/0	0/0	0/0	0/0	0/0	0/0	0/0	0/0	0/0	0/0	0/0
Chr02	9974859	.	C	T	6177.5	PASS	AC=18;AF=0.250;AN=72;BaseQRankSum=0.697;ClippingRankSum=0.000;DP=362;ExcessHet=0.0000;FS=1.767;InbreedingCoeff=0.8797;MLEAC=19;MLEAF=0.264;MQ=60.00;MQRankSum=0.000;QD=30.72;ReadPosRankSum=1.410;SOR=0.714	GT:AD:DP:GQ:PL	2018-01-01	2018-01-01	2018-01-01	2018-01-01	2018-01-01	2018-01-01	2018-01-01	2018-01-01	2018-01-01	0/0	0/0	0/0	0/0	0/0	0/0	0/0	0/0	0/0	0/0	0/0	0/0	0/0	0/0	0/0	0/0	0/0	0/0	0/0	0/0	0/0	0/0	0/0	0/0	0/0	0/0	0/0
Chr02	10007913	.	A	C	1339.58	PASS	AC=16;AF=0.250;AN=64;BaseQRankSum=1.188;ClippingRankSum=0.000;DP=185;ExcessHet=0.0000;FS=4.063;InbreedingCoeff=0.7902;MLEAC=14;MLEAF=0.219;MQ=60.00;MQRankSum=0.000;QD=27.17;ReadPosRankSum=0.865;SOR=0.930	GT:AD:DP:GQ:PL	2018-01-01	./.	2018-01-01	2018-01-01	2018-01-01	2018-01-01	2018-01-01	2018-01-01	2018-01-01	0/0	0/0	0/0	0/0	./.	0/0	0/0	0/0	0/0	./.	0/0	0/0	0/0	0/0	0/0	./.	0/0	0/0	0/0	0/0	0/0	0/0	0/0	0/0	0/0	0/0	0/0
Chr02	10044340	.	T	C	565.77	PASS	AC=18;AF=0.290;AN=62;BaseQRankSum=-0.037;ClippingRankSum=0.000;DP=57;ExcessHet=0.0000;FS=5.798;InbreedingCoeff=0.4744;MLEAC=16;MLEAF=0.258;MQ=60.00;MQRankSum=0.000;QD=30.41;ReadPosRankSum=1.366;SOR=0.784	GT:AD:DP:GQ:PL	2018-01-01	2018-01-01	2018-01-01	2018-01-01	2018-01-01	2018-01-01	2018-01-01	2018-01-01	2018-01-01	0/0	0/0	0/0	0/0	0/0	0/0	0/0	0/0	0/0	0/0	0/0	0/0	0/0	./.	0/0	0/0	0/0	./.	0/0	0/0	0/0	./.	./.	0/0	./.	0/0	0/0
Chr02	10044961	.	A	G	639.04	PASS	AC=16;AF=0.258;AN=62;BaseQRankSum=3.017;ClippingRankSum=0.000;DP=77;ExcessHet=0.0000;FS=2.839;InbreedingCoeff=0.5500;MLEAC=14;MLEAF=0.226;MQ=60.00;MQRankSum=0.000;QD=28.57;ReadPosRankSum=0.545;SOR=0.439	GT:AD:DP:GQ:PL	2018-01-01	./.	2018-01-01	2018-01-01	2018-01-01	2018-01-01	2018-01-01	2018-01-01	2018-01-01	0/0	0/0	0/0	./.	0/0	0/0	./.	0/0	0/0	0/0	0/0	0/0	0/0	./.	0/0	./.	0/0	0/0	0/0	0/0	0/0	0/0	0/0	0/0	0/0	0/0	0/0
Chr02	10045452	.	A	T	572.56	PASS	AC=14;AF=0.233;AN=60;BaseQRankSum=1.196;ClippingRankSum=0.000;DP=67;ExcessHet=0.0000;FS=1.478;InbreedingCoeff=0.4972;MLEAC=12;MLEAF=0.200;MQ=60.00;MQRankSum=0.000;QD=32.13;ReadPosRankSum=-1.788;SOR=0.522	GT:AD:DP:GQ:PL	2018-01-01	./.	2018-01-01	2018-01-01	2018-01-01	./.	2018-01-01	2018-01-01	2018-01-01	0/0	0/0	0/0	0/0	0/0	0/0	./.	0/0	0/0	0/0	0/0	0/0	0/0	0/0	0/0	0/0	0/0	./.	./.	0/0	0/0	0/0	0/0	0/0	0/0	0/0	./.
Chr02	10077240	.	T	C	4778.41	PASS	AC=18;AF=0.257;AN=70;BaseQRankSum=0.529;ClippingRankSum=0.000;DP=383;ExcessHet=0.0000;FS=7.545;InbreedingCoeff=0.9789;MLEAC=18;MLEAF=0.257;MQ=60.00;MQRankSum=0.000;QD=31.97;ReadPosRankSum=0.131;SOR=0.420	GT:AD:DP:GQ:PL	2018-01-01	2018-01-01	2018-01-01	2018-01-01	2018-01-01	2018-01-01	2018-01-01	2018-01-01	2018-01-01	0/0	0/0	0/0	0/0	0/0	0/0	0/0	0/0	./.	0/0	0/0	0/0	0/0	0/0	0/0	0/0	0/0	0/0	0/0	0/0	0/0	0/0	0/0	0/0	0/0	0/0	0/0
Chr02	10113138	.	T	C	3920.17	PASS	AC=18;AF=0.250;AN=72;BaseQRankSum=-0.538;ClippingRankSum=0.000;DP=375;ExcessHet=0.0000;FS=0.432;InbreedingCoeff=0.9563;MLEAC=18;MLEAF=0.250;MQ=60.00;MQRankSum=0.000;QD=35.28;ReadPosRankSum=0.449;SOR=0.735	GT:AD:DP:GQ:PL	2018-01-01	2018-01-01	2018-01-01	2018-01-01	2018-01-01	2018-01-01	2018-01-01	2018-01-01	2018-01-01	0/0	0/0	0/0	0/0	0/0	0/0	0/0	0/0	0/0	0/0	0/0	0/0	0/0	0/0	0/0	0/0	0/0	0/0	0/0	0/0	0/0	0/0	0/0	0/0	0/0	0/0	0/0
Chr02	10118899	.	A	C	4146.22	PASS	AC=18;AF=0.250;AN=72;BaseQRankSum=2.455;ClippingRankSum=0.000;DP=390;ExcessHet=0.0000;FS=14.370;InbreedingCoeff=0.9563;MLEAC=18;MLEAF=0.250;MQ=60.00;MQRankSum=0.000;QD=33.11;ReadPosRankSum=1.138;SOR=0.438	GT:AD:DP:GQ:PL	2018-01-01	2018-01-01	2018-01-01	2018-01-01	2018-01-01	2018-01-01	2018-01-01	2018-01-01	2018-01-01	0/0	0/0	0/0	0/0	0/0	0/0	0/0	0/0	0/0	0/0	0/0	0/0	0/0	0/0	0/0	0/0	0/0	0/0	0/0	0/0	0/0	0/0	0/0	0/0	0/0	0/0	0/0
Chr02	10118952	.	T	A	4798.54	PASS	AC=18;AF=0.250;AN=72;BaseQRankSum=-0.828;ClippingRankSum=0.000;DP=417;ExcessHet=0.0000;FS=5.728;InbreedingCoeff=0.9567;MLEAC=18;MLEAF=0.250;MQ=60.00;MQRankSum=0.000;QD=37.44;ReadPosRankSum=1.225;SOR=0.516	GT:AD:DP:GQ:PL	2018-01-01	2018-01-01	2018-01-01	2018-01-01	2018-01-01	2018-01-01	2018-01-01	2018-01-01	2018-01-01	0/0	0/0	0/0	0/0	0/0	0/0	0/0	0/0	0/0	0/0	0/0	0/0	0/0	0/0	0/0	0/0	0/0	0/0	0/0	0/0	0/0	0/0	0/0	0/0	0/0	0/0	0/0
Chr02	10119331	.	T	C	432.67	PASS	AC=14;AF=0.250;AN=56;BaseQRankSum=2.854;ClippingRankSum=0.000;DP=63;ExcessHet=0.0000;FS=2.582;InbreedingCoeff=0.4981;MLEAC=11;MLEAF=0.196;MQ=60.00;MQRankSum=0.000;QD=28.10;ReadPosRankSum=1.794;SOR=1.300	GT:AD:DP:GQ:PL	2018-01-01	2018-01-01	./.	2018-01-01	2018-01-01	2018-01-01	2018-01-01	./.	2018-01-01	0/0	0/0	0/0	0/0	0/0	0/0	./.	0/0	./.	0/0	0/0	0/0	./.	./.	0/0	0/0	0/0	./.	0/0	0/0	0/0	0/0	0/0	./.	0/0	0/0	0/0
Chr02	10120562	.	A	T	460.53	PASS	AC=14;AF=0.259;AN=54;BaseQRankSum=-0.029;ClippingRankSum=0.000;DP=43;ExcessHet=0.0000;FS=3.090;InbreedingCoeff=0.4099;MLEAC=14;MLEAF=0.259;MQ=60.00;MQRankSum=0.000;QD=23.46;ReadPosRankSum=-0.131;SOR=1.314	GT:AD:DP:GQ:PL	2018-01-01	2018-01-01	2018-01-01	./.	2018-01-01	./.	2018-01-01	2018-01-01	2018-01-01	0/0	0/0	0/0	0/0	0/0	0/0	./.	0/0	0/0	0/0	0/0	0/0	0/0	./.	0/0	./.	0/0	./.	./.	0/0	0/0	./.	0/0	0/0	0/0	./.	0/0
Chr02	10122007	.	G	T	5408.61	PASS	AC=19;AF=0.264;AN=72;BaseQRankSum=0.924;ClippingRankSum=0.000;DP=395;ExcessHet=0.0000;FS=3.418;InbreedingCoeff=0.9027;MLEAC=19;MLEAF=0.264;MQ=60.00;MQRankSum=0.000;QD=30.27;ReadPosRankSum=0.954;SOR=0.883	GT:AD:DP:GQ:PL	2018-01-01	2018-01-01	2018-01-01	2018-01-01	2018-01-01	2018-01-01	2018-01-01	2018-01-01	2018-01-01	0/0	0/0	0/0	0/0	0/0	0/0	0/0	0/0	0/0	0/0	0/0	0/0	0/0	0/0	./.	0/0	0/0	0/0	0/0	0/0	0/0	0/0	0/0	0/0	0/0	0/0	0/0
Chr02	10253514	.	T	C	4873.41	PASS	AC=18;AF=0.250;AN=72;BaseQRankSum=2.303;ClippingRankSum=0.000;DP=657;ExcessHet=0.0000;FS=5.690;InbreedingCoeff=0.9943;MLEAC=18;MLEAF=0.250;MQ=60.00;MQRankSum=0.000;QD=23.57;ReadPosRankSum=1.400;SOR=1.125	GT:AD:DP:GQ:PL	2018-01-01	2018-01-01	2018-01-01	2018-01-01	2018-01-01	2018-01-01	2018-01-01	2018-01-01	2018-01-01	0/0	0/0	0/0	0/0	0/0	0/0	0/0	0/0	0/0	0/0	0/0	0/0	0/0	0/0	0/0	0/0	0/0	0/0	0/0	0/0	0/0	0/0	0/0	0/0	0/0	0/0	0/0
Chr02	10273138	.	T	A	4689.13	PASS	AC=18;AF=0.250;AN=72;BaseQRankSum=0.443;ClippingRankSum=0.000;DP=484;ExcessHet=0.0000;FS=0.000;InbreedingCoeff=0.9889;MLEAC=18;MLEAF=0.250;MQ=60.00;MQRankSum=0.000;QD=29.35;ReadPosRankSum=0.724;SOR=0.674	GT:AD:DP:GQ:PL	2018-01-01	2018-01-01	2018-01-01	2018-01-01	2018-01-01	2018-01-01	2018-01-01	2018-01-01	2018-01-01	0/0	0/0	0/0	0/0	0/0	0/0	0/0	0/0	0/0	0/0	0/0	0/0	0/0	0/0	0/0	0/0	0/0	0/0	0/0	0/0	0/0	0/0	0/0	0/0	0/0	0/0	0/0
Chr02	10279884	.	C	T	3074.59	PASS	AC=18;AF=0.250;AN=72;BaseQRankSum=-0.523;ClippingRankSum=0.000;DP=274;ExcessHet=0.0000;FS=0.000;InbreedingCoeff=0.8590;MLEAC=18;MLEAF=0.250;MQ=60.00;MQRankSum=0.000;QD=30.94;ReadPosRankSum=0.625;SOR=0.669	GT:AD:DP:GQ:PL	2018-01-01	2018-01-01	2018-01-01	2018-01-01	2018-01-01	2018-01-01	2018-01-01	2018-01-01	2018-01-01	0/0	0/0	0/0	0/0	0/0	0/0	0/0	0/0	0/0	0/0	0/0	0/0	0/0	0/0	0/0	0/0	0/0	0/0	0/0	0/0	0/0	0/0	0/0	0/0	0/0	0/0	0/0
Chr02	10280192	.	T	G	5081.07	PASS	AC=18;AF=0.250;AN=72;BaseQRankSum=1.830;ClippingRankSum=0.000;DP=502;ExcessHet=0.0000;FS=0.000;InbreedingCoeff=0.9588;MLEAC=18;MLEAF=0.250;MQ=60.00;MQRankSum=0.000;QD=32.59;ReadPosRankSum=2.560;SOR=0.631	GT:AD:DP:GQ:PL	2018-01-01	2018-01-01	2018-01-01	2018-01-01	2018-01-01	2018-01-01	2018-01-01	2018-01-01	2018-01-01	0/0	0/0	0/0	0/0	0/0	0/0	0/0	0/0	0/0	0/0	0/0	0/0	0/0	0/0	0/0	0/0	0/0	0/0	0/0	0/0	0/0	0/0	0/0	0/0	0/0	0/0	0/0
Chr02	10435367	.	A	G	4988.93	PASS	AC=19;AF=0.264;AN=72;BaseQRankSum=0.834;ClippingRankSum=0.000;DP=480;ExcessHet=0.0000;FS=1.293;InbreedingCoeff=0.9284;MLEAC=19;MLEAF=0.264;MQ=60.00;MQRankSum=0.000;QD=31.50;ReadPosRankSum=1.329;SOR=0.555	GT:AD:DP:GQ:PL	2018-01-01	2018-01-01	2018-01-01	2018-01-01	2018-01-01	2018-01-01	2018-01-01	2018-01-01	2018-01-01	./.	0/0	0/0	0/0	0/0	0/0	0/0	0/0	0/0	0/0	0/0	0/0	0/0	0/0	0/0	0/0	0/0	0/0	0/0	0/0	0/0	0/0	0/0	0/0	0/0	0/0	0/0
Chr02	10674478	.	C	A	8445.08	PASS	AC=18;AF=0.250;AN=72;BaseQRankSum=0.679;ClippingRankSum=0.000;DP=786;ExcessHet=0.0000;FS=0.595;InbreedingCoeff=0.9916;MLEAC=18;MLEAF=0.250;MQ=60.00;MQRankSum=0.000;QD=27.73;ReadPosRankSum=-1.375;SOR=0.690	GT:AD:DP:GQ:PL	2018-01-01	2018-01-01	2018-01-01	2018-01-01	2018-01-01	2018-01-01	2018-01-01	2018-01-01	2018-01-01	0/0	0/0	0/0	0/0	0/0	0/0	0/0	0/0	0/0	0/0	0/0	0/0	0/0	0/0	0/0	0/0	0/0	0/0	0/0	0/0	0/0	0/0	0/0	0/0	0/0	0/0	0/0
Chr02	10713867	.	T	C	7405.5	PASS	AC=18;AF=0.250;AN=72;BaseQRankSum=1.023;ClippingRankSum=0.000;DP=911;ExcessHet=0.0000;FS=0.000;InbreedingCoeff=0.9758;MLEAC=18;MLEAF=0.250;MQ=60.00;MQRankSum=0.000;QD=29.51;ReadPosRankSum=-0.175;SOR=0.691	GT:AD:DP:GQ:PL	2018-01-01	2018-01-01	2018-01-01	2018-01-01	2018-01-01	2018-01-01	2018-01-01	2018-01-01	2018-01-01	0/0	0/0	0/0	0/0	0/0	0/0	0/0	0/0	0/0	0/0	0/0	0/0	0/0	0/0	0/0	0/0	0/0	0/0	0/0	0/0	0/0	0/0	0/0	0/0	0/0	0/0	0/0
Chr02	10753044	.	G	A	895.36	PASS	AC=16;AF=0.242;AN=66;BaseQRankSum=0.449;ClippingRankSum=0.000;DP=89;ExcessHet=0.0000;FS=1.041;InbreedingCoeff=0.6028;MLEAC=15;MLEAF=0.227;MQ=60.00;MQRankSum=0.000;QD=25.83;ReadPosRankSum=0.257;SOR=0.834	GT:AD:DP:GQ:PL	2018-01-01	./.	2018-01-01	2018-01-01	2018-01-01	2018-01-01	2018-01-01	2018-01-01	2018-01-01	0/0	0/0	0/0	0/0	0/0	0/0	0/0	0/0	0/0	0/0	0/0	0/0	./.	./.	0/0	0/0	0/0	0/0	0/0	0/0	0/0	0/0	0/0	0/0	0/0	0/0	0/0
Chr02	10755544	.	A	G	1320.98	PASS	AC=18;AF=0.273;AN=66;BaseQRankSum=0.651;ClippingRankSum=0.000;DP=115;ExcessHet=0.0000;FS=0.835;InbreedingCoeff=0.6812;MLEAC=17;MLEAF=0.258;MQ=60.00;MQRankSum=0.000;QD=27.22;ReadPosRankSum=1.142;SOR=0.784	GT:AD:DP:GQ:PL	2018-01-01	2018-01-01	2018-01-01	2018-01-01	2018-01-01	2018-01-01	2018-01-01	2018-01-01	2018-01-01	0/0	0/0	0/0	0/0	0/0	0/0	0/0	0/0	0/0	0/0	0/0	0/0	./.	./.	0/0	0/0	0/0	./.	0/0	0/0	0/0	0/0	0/0	0/0	0/0	0/0	0/0
Chr02	10803856	.	G	A	8585.93	PASS	AC=18;AF=0.250;AN=72;BaseQRankSum=1.104;ClippingRankSum=0.000;DP=1109;ExcessHet=0.0000;FS=0.674;InbreedingCoeff=0.9994;MLEAC=18;MLEAF=0.250;MQ=60.00;MQRankSum=0.000;QD=31.64;ReadPosRankSum=1.929;SOR=0.574	GT:AD:DP:GQ:PL	2018-01-01	2018-01-01	2018-01-01	2018-01-01	2018-01-01	2018-01-01	2018-01-01	2018-01-01	2018-01-01	0/0	0/0	0/0	0/0	0/0	0/0	0/0	0/0	0/0	0/0	0/0	0/0	0/0	0/0	0/0	0/0	0/0	0/0	0/0	0/0	0/0	0/0	0/0	0/0	0/0	0/0	0/0
Chr02	11401611	.	A	G	1309.38	PASS	AC=18;AF=0.250;AN=72;BaseQRankSum=-0.126;ClippingRankSum=0.000;DP=192;ExcessHet=0.0000;FS=19.738;InbreedingCoeff=0.7988;MLEAC=15;MLEAF=0.208;MQ=60.00;MQRankSum=0.000;QD=34.01;ReadPosRankSum=-1.467;SOR=1.266	GT:AD:DP:GQ:PL	2018-01-01	2018-01-01	2018-01-01	2018-01-01	2018-01-01	2018-01-01	2018-01-01	2018-01-01	2018-01-01	0/0	0/0	0/0	0/0	0/0	0/0	0/0	0/0	0/0	0/0	0/0	0/0	0/0	0/0	0/0	0/0	0/0	0/0	0/0	0/0	0/0	0/0	0/0	0/0	0/0	0/0	0/0
Chr02	11709751	.	G	A	738.5	PASS	AC=18;AF=0.257;AN=70;BaseQRankSum=0.426;ClippingRankSum=0.000;DP=158;ExcessHet=0.0000;FS=0.000;InbreedingCoeff=0.6801;MLEAC=13;MLEAF=0.186;MQ=60.00;MQRankSum=0.000;QD=29.35;ReadPosRankSum=2.135;SOR=1.133	GT:AD:DP:GQ:PL	2018-01-01	2018-01-01	2018-01-01	2018-01-01	2018-01-01	2018-01-01	2018-01-01	2018-01-01	2018-01-01	0/0	0/0	0/0	0/0	0/0	0/0	0/0	0/0	0/0	0/0	0/0	0/0	0/0	0/0	0/0	0/0	0/0	./.	0/0	0/0	0/0	0/0	0/0	0/0	0/0	0/0	0/0
Chr02	11709780	.	A	G	899.32	PASS	AC=18;AF=0.257;AN=70;BaseQRankSum=0.509;ClippingRankSum=0.000;DP=164;ExcessHet=0.0000;FS=3.775;InbreedingCoeff=0.7494;MLEAC=14;MLEAF=0.200;MQ=60.00;MQRankSum=0.000;QD=27.38;ReadPosRankSum=0.086;SOR=0.599	GT:AD:DP:GQ:PL	2018-01-01	2018-01-01	2018-01-01	2018-01-01	2018-01-01	2018-01-01	2018-01-01	2018-01-01	2018-01-01	0/0	0/0	0/0	0/0	0/0	0/0	0/0	0/0	0/0	0/0	0/0	0/0	0/0	0/0	0/0	0/0	0/0	./.	0/0	0/0	0/0	0/0	0/0	0/0	0/0	0/0	0/0
Chr02	11714939	.	G	T	688.78	PASS	AC=15;AF=0.221;AN=68;BaseQRankSum=-0.032;ClippingRankSum=0.000;DP=158;ExcessHet=0.0000;FS=0.000;InbreedingCoeff=0.6543;MLEAC=12;MLEAF=0.176;MQ=60.00;MQRankSum=0.000;QD=33.45;ReadPosRankSum=2.072;SOR=0.606	GT:AD:DP:GQ:PL	2018-01-01	./.	2018-01-01	./.	2018-01-01	2018-01-01	2018-01-01	2018-01-01	2018-01-01	0/0	0/0	0/0	0/0	0/0	0/0	0/0	0/0	./.	0/0	0/0	0/0	0/0	0/0	0/0	0/0	0/0	0/0	0/0	0/0	0/0	0/0	0/0	0/0	0/0	0/0	0/0
Chr02	11727612	.	C	G	3414.86	PASS	AC=18;AF=0.250;AN=72;BaseQRankSum=-1.581;ClippingRankSum=0.000;DP=382;ExcessHet=0.0000;FS=0.000;InbreedingCoeff=0.9682;MLEAC=17;MLEAF=0.236;MQ=60.00;MQRankSum=0.000;QD=30.75;ReadPosRankSum=-1.161;SOR=0.710	GT:AD:DP:GQ:PL	2018-01-01	2018-01-01	2018-01-01	2018-01-01	2018-01-01	2018-01-01	2018-01-01	2018-01-01	2018-01-01	0/0	0/0	0/0	0/0	0/0	0/0	0/0	0/0	0/0	0/0	0/0	0/0	0/0	0/0	0/0	0/0	0/0	0/0	0/0	0/0	0/0	0/0	0/0	0/0	0/0	0/0	0/0
Chr02	11734251	.	G	A	4581.49	PASS	AC=19;AF=0.264;AN=72;BaseQRankSum=1.747;ClippingRankSum=0.000;DP=522;ExcessHet=0.0000;FS=4.215;InbreedingCoeff=0.8818;MLEAC=18;MLEAF=0.250;MQ=60.00;MQRankSum=0.000;QD=32.87;ReadPosRankSum=0.994;SOR=0.541	GT:AD:DP:GQ:PL	2018-01-01	2018-01-01	2018-01-01	2018-01-01	2018-01-01	2018-01-01	2018-01-01	2018-01-01	2018-01-01	0/0	0/0	0/0	0/0	0/0	0/0	0/0	0/0	0/0	0/0	0/0	0/0	0/0	0/0	0/0	0/0	0/0	./.	0/0	0/0	0/0	0/0	0/0	0/0	0/0	0/0	0/0
Chr02	11809846	.	G	A	215.59	PASS	AC=12;AF=0.207;AN=58;BaseQRankSum=0.704;ClippingRankSum=0.000;DP=77;ExcessHet=0.0000;FS=0.000;InbreedingCoeff=0.4785;MLEAC=8;MLEAF=0.138;MQ=60.00;MQRankSum=0.000;QD=33.10;ReadPosRankSum=0.247;SOR=1.522	GT:AD:DP:GQ:PL	2018-01-01	./.	2018-01-01	2018-01-01	./.	2018-01-01	2018-01-01	./.	2018-01-01	0/0	0/0	0/0	0/0	0/0	0/0	./.	0/0	0/0	0/0	0/0	0/0	./.	0/0	0/0	./.	0/0	./.	0/0	0/0	0/0	0/0	0/0	0/0	0/0	0/0	0/0
Chr02	11810343	.	G	C	1047.01	PASS	AC=16;AF=0.235;AN=68;BaseQRankSum=0.985;ClippingRankSum=0.000;DP=164;ExcessHet=0.0000;FS=12.716;InbreedingCoeff=0.7006;MLEAC=14;MLEAF=0.206;MQ=60.00;MQRankSum=0.000;QD=28.60;ReadPosRankSum=-0.087;SOR=1.151	GT:AD:DP:GQ:PL	2018-01-01	./.	2018-01-01	2018-01-01	2018-01-01	2018-01-01	2018-01-01	2018-01-01	2018-01-01	0/0	0/0	0/0	0/0	0/0	0/0	0/0	0/0	0/0	0/0	0/0	0/0	0/0	0/0	0/0	0/0	0/0	./.	0/0	0/0	0/0	0/0	0/0	0/0	0/0	0/0	0/0
Chr02	11811456	.	C	T	8641.92	PASS	AC=18;AF=0.250;AN=72;BaseQRankSum=-1.613;ClippingRankSum=0.000;DP=1116;ExcessHet=0.0000;FS=2.400;InbreedingCoeff=0.9993;MLEAC=18;MLEAF=0.250;MQ=60.00;MQRankSum=0.000;QD=32.06;ReadPosRankSum=3.057;SOR=0.989	GT:AD:DP:GQ:PL	2018-01-01	2018-01-01	2018-01-01	2018-01-01	2018-01-01	2018-01-01	2018-01-01	2018-01-01	2018-01-01	0/0	0/0	0/0	0/0	0/0	0/0	0/0	0/0	0/0	0/0	0/0	0/0	0/0	0/0	0/0	0/0	0/0	0/0	0/0	0/0	0/0	0/0	0/0	0/0	0/0	0/0	0/0
Chr02	11812277	.	A	G	19565.7	PASS	AC=18;AF=0.250;AN=72;BaseQRankSum=0.783;ClippingRankSum=0.000;DP=2019;ExcessHet=0.0000;FS=0.000;InbreedingCoeff=1.0000;MLEAC=18;MLEAF=0.250;MQ=60.00;MQRankSum=0.000;QD=31.46;ReadPosRankSum=2.543;SOR=0.684	GT:AD:DP:GQ:PL	2018-01-01	2018-01-01	2018-01-01	2018-01-01	2018-01-01	2018-01-01	2018-01-01	2018-01-01	2018-01-01	0/0	0/0	0/0	0/0	0/0	0/0	0/0	0/0	0/0	0/0	0/0	0/0	0/0	0/0	0/0	0/0	0/0	0/0	0/0	0/0	0/0	0/0	0/0	0/0	0/0	0/0	0/0
Chr02	11813186	.	C	T	987.22	PASS	AC=16;AF=0.229;AN=70;BaseQRankSum=0.228;ClippingRankSum=0.000;DP=139;ExcessHet=0.0000;FS=5.463;InbreedingCoeff=0.7094;MLEAC=13;MLEAF=0.186;MQ=60.00;MQRankSum=0.000;QD=27.64;ReadPosRankSum=1.270;SOR=0.872	GT:AD:DP:GQ:PL	2018-01-01	2018-01-01	2018-01-01	2018-01-01	2018-01-01	2018-01-01	2018-01-01	./.	2018-01-01	0/0	0/0	0/0	0/0	0/0	0/0	0/0	0/0	0/0	0/0	0/0	0/0	0/0	0/0	0/0	0/0	0/0	0/0	0/0	0/0	0/0	0/0	0/0	0/0	0/0	0/0	0/0
Chr02	11825881	.	C	G	4825.62	PASS	AC=18;AF=0.250;AN=72;BaseQRankSum=1.817;ClippingRankSum=0.000;DP=684;ExcessHet=0.0000;FS=0.000;InbreedingCoeff=0.9932;MLEAC=18;MLEAF=0.250;MQ=60.00;MQRankSum=0.000;QD=30.21;ReadPosRankSum=0.601;SOR=0.696	GT:AD:DP:GQ:PL	2018-01-01	2018-01-01	2018-01-01	2018-01-01	2018-01-01	2018-01-01	2018-01-01	2018-01-01	2018-01-01	0/0	0/0	0/0	0/0	0/0	0/0	0/0	0/0	0/0	0/0	0/0	0/0	0/0	0/0	0/0	0/0	0/0	0/0	0/0	0/0	0/0	0/0	0/0	0/0	0/0	0/0	0/0
Chr02	11836229	.	A	C	1129.18	PASS	AC=14;AF=0.233;AN=60;BaseQRankSum=-2.118;ClippingRankSum=0.000;DP=125;ExcessHet=0.0000;FS=18.028;InbreedingCoeff=0.6874;MLEAC=13;MLEAF=0.217;MQ=60.00;MQRankSum=0.000;QD=31.90;ReadPosRankSum=-3.129;SOR=1.913	GT:AD:DP:GQ:PL	2018-01-01	2018-01-01	2018-01-01	2018-01-01	./.	./.	2018-01-01	2018-01-01	2018-01-01	0/0	0/0	0/0	0/0	0/0	./.	./.	0/0	0/0	0/0	0/0	0/0	./.	0/0	./.	0/0	0/0	0/0	0/0	0/0	0/0	0/0	0/0	0/0	0/0	0/0	0/0
Chr02	11839017	.	G	A	1199.17	PASS	AC=18;AF=0.273;AN=66;BaseQRankSum=-0.062;ClippingRankSum=0.000;DP=111;ExcessHet=0.0000;FS=10.618;InbreedingCoeff=0.6796;MLEAC=17;MLEAF=0.258;MQ=60.00;MQRankSum=0.000;QD=29.19;ReadPosRankSum=-0.097;SOR=0.247	GT:AD:DP:GQ:PL	2018-01-01	2018-01-01	2018-01-01	2018-01-01	2018-01-01	2018-01-01	2018-01-01	2018-01-01	2018-01-01	0/0	0/0	0/0	0/0	0/0	0/0	0/0	./.	0/0	0/0	0/0	0/0	./.	0/0	0/0	0/0	0/0	0/0	0/0	0/0	0/0	0/0	0/0	0/0	0/0	./.	0/0
Chr02	11869504	.	A	C	617.54	PASS	AC=14;AF=0.241;AN=58;BaseQRankSum=0.958;ClippingRankSum=0.000;DP=73;ExcessHet=0.0000;FS=1.342;InbreedingCoeff=0.5502;MLEAC=12;MLEAF=0.207;MQ=60.00;MQRankSum=0.000;QD=36.42;ReadPosRankSum=0.294;SOR=0.890	GT:AD:DP:GQ:PL	2018-01-01	./.	2018-01-01	2018-01-01	2018-01-01	./.	2018-01-01	2018-01-01	2018-01-01	0/0	0/0	0/0	0/0	./.	./.	0/0	0/0	0/0	0/0	0/0	0/0	0/0	./.	0/0	0/0	0/0	./.	0/0	0/0	./.	0/0	0/0	0/0	0/0	0/0	0/0
Chr02	11874898	.	A	G	615.93	PASS	AC=12;AF=0.231;AN=52;BaseQRankSum=-0.013;ClippingRankSum=0.000;DP=44;ExcessHet=0.0000;FS=2.447;InbreedingCoeff=0.4005;MLEAC=13;MLEAF=0.250;MQ=60.00;MQRankSum=0.000;QD=25.83;ReadPosRankSum=1.467;SOR=0.845	GT:AD:DP:GQ:PL	2018-01-01	./.	2018-01-01	2018-01-01	./.	2018-01-01	2018-01-01	./.	2018-01-01	0/0	0/0	0/0	0/0	./.	0/0	./.	0/0	./.	0/0	0/0	0/0	0/0	0/0	0/0	0/0	0/0	./.	0/0	./.	0/0	./.	0/0	0/0	0/0	./.	0/0
Chr02	11938670	.	C	T	9380.78	PASS	AC=18;AF=0.250;AN=72;BaseQRankSum=0.654;ClippingRankSum=0.000;DP=990;ExcessHet=0.0000;FS=0.625;InbreedingCoeff=0.9997;MLEAC=18;MLEAF=0.250;MQ=60.00;MQRankSum=0.000;QD=27.23;ReadPosRankSum=1.565;SOR=0.715	GT:AD:DP:GQ:PL	2018-01-01	2018-01-01	2018-01-01	2018-01-01	2018-01-01	2018-01-01	2018-01-01	2018-01-01	2018-01-01	0/0	0/0	0/0	0/0	0/0	0/0	0/0	0/0	0/0	0/0	0/0	0/0	0/0	0/0	0/0	0/0	0/0	0/0	0/0	0/0	0/0	0/0	0/0	0/0	0/0	0/0	0/0
Chr02	11941497	.	C	G	9733.72	PASS	AC=18;AF=0.250;AN=72;BaseQRankSum=2.640;ClippingRankSum=0.000;DP=903;ExcessHet=0.0000;FS=9.142;InbreedingCoeff=0.9999;MLEAC=18;MLEAF=0.250;MQ=60.00;MQRankSum=0.000;QD=26.98;ReadPosRankSum=1.902;SOR=0.302	GT:AD:DP:GQ:PL	2018-01-01	2018-01-01	2018-01-01	2018-01-01	2018-01-01	2018-01-01	2018-01-01	2018-01-01	2018-01-01	0/0	0/0	0/0	0/0	0/0	0/0	0/0	0/0	0/0	0/0	0/0	0/0	0/0	0/0	0/0	0/0	0/0	0/0	0/0	0/0	0/0	0/0	0/0	0/0	0/0	0/0	0/0
Chr02	12307975	.	A	G	5211.22	PASS	AC=18;AF=0.250;AN=72;BaseQRankSum=3.118;ClippingRankSum=0.000;DP=490;ExcessHet=0.0000;FS=4.864;InbreedingCoeff=0.9913;MLEAC=18;MLEAF=0.250;MQ=60.00;MQRankSum=0.000;QD=29.03;ReadPosRankSum=-0.242;SOR=1.049	GT:AD:DP:GQ:PL	2018-01-01	2018-01-01	2018-01-01	2018-01-01	2018-01-01	2018-01-01	2018-01-01	2018-01-01	2018-01-01	0/0	0/0	0/0	0/0	0/0	0/0	0/0	0/0	0/0	0/0	0/0	0/0	0/0	0/0	0/0	0/0	0/0	0/0	0/0	0/0	0/0	0/0	0/0	0/0	0/0	0/0	0/0
Chr02	12354352	.	T	A	5608.07	PASS	AC=18;AF=0.250;AN=72;BaseQRankSum=-1.521;ClippingRankSum=0.000;DP=690;ExcessHet=0.0000;FS=1.436;InbreedingCoeff=0.9984;MLEAC=18;MLEAF=0.250;MQ=60.00;MQRankSum=0.000;QD=30.31;ReadPosRankSum=0.167;SOR=0.903	GT:AD:DP:GQ:PL	2018-01-01	2018-01-01	2018-01-01	2018-01-01	2018-01-01	2018-01-01	2018-01-01	2018-01-01	2018-01-01	0/0	0/0	0/0	0/0	0/0	0/0	0/0	0/0	0/0	0/0	0/0	0/0	0/0	0/0	0/0	0/0	0/0	0/0	0/0	0/0	0/0	0/0	0/0	0/0	0/0	0/0	0/0
Chr02	12354918	.	C	T	743.15	PASS	AC=12;AF=0.182;AN=66;BaseQRankSum=1.077;ClippingRankSum=0.000;DP=106;ExcessHet=0.0000;FS=6.010;InbreedingCoeff=0.5806;MLEAC=11;MLEAF=0.167;MQ=60.00;MQRankSum=0.000;QD=30.48;ReadPosRankSum=1.369;SOR=1.774	GT:AD:DP:GQ:PL	2018-01-01	./.	2018-01-01	2018-01-01	2018-01-01	2018-01-01	2018-01-01	./.	./.	0/0	0/0	0/0	0/0	0/0	0/0	0/0	0/0	0/0	0/0	0/0	0/0	0/0	0/0	0/0	0/0	0/0	0/0	0/0	0/0	0/0	0/0	0/0	0/0	0/0	0/0	0/0
Chr02	12437323	.	A	C	1031.67	PASS	AC=14;AF=0.219;AN=64;BaseQRankSum=0.119;ClippingRankSum=0.000;DP=112;ExcessHet=0.0000;FS=4.721;InbreedingCoeff=0.6370;MLEAC=13;MLEAF=0.203;MQ=60.00;MQRankSum=0.000;QD=31.30;ReadPosRankSum=0.778;SOR=1.175	GT:AD:DP:GQ:PL	2018-01-01	./.	2018-01-01	2018-01-01	2018-01-01	2018-01-01	2018-01-01	2018-01-01	./.	0/0	0/0	0/0	0/0	0/0	0/0	0/0	0/0	0/0	0/0	0/0	0/0	./.	./.	0/0	0/0	0/0	0/0	0/0	0/0	0/0	0/0	0/0	0/0	0/0	0/0	0/0
Chr02	12442328	.	T	C	1251.34	PASS	AC=18;AF=0.257;AN=70;BaseQRankSum=-0.879;ClippingRankSum=0.000;DP=164;ExcessHet=0.0000;FS=2.770;InbreedingCoeff=0.7605;MLEAC=16;MLEAF=0.229;MQ=60.00;MQRankSum=0.000;QD=31.11;ReadPosRankSum=0.064;SOR=1.045	GT:AD:DP:GQ:PL	2018-01-01	2018-01-01	2018-01-01	2018-01-01	2018-01-01	2018-01-01	2018-01-01	2018-01-01	2018-01-01	0/0	0/0	0/0	0/0	0/0	0/0	0/0	0/0	0/0	0/0	0/0	0/0	0/0	0/0	0/0	0/0	0/0	0/0	0/0	0/0	0/0	0/0	./.	0/0	0/0	0/0	0/0
Chr02	12450652	.	G	T	14406.7	PASS	AC=18;AF=0.250;AN=72;BaseQRankSum=1.842;ClippingRankSum=0.000;DP=1831;ExcessHet=0.0000;FS=1.435;InbreedingCoeff=1.0000;MLEAC=18;MLEAF=0.250;MQ=60.00;MQRankSum=0.000;QD=30.74;ReadPosRankSum=3.259;SOR=0.551	GT:AD:DP:GQ:PL	2018-01-01	2018-01-01	2018-01-01	2018-01-01	2018-01-01	2018-01-01	2018-01-01	2018-01-01	2018-01-01	0/0	0/0	0/0	0/0	0/0	0/0	0/0	0/0	0/0	0/0	0/0	0/0	0/0	0/0	0/0	0/0	0/0	0/0	0/0	0/0	0/0	0/0	0/0	0/0	0/0	0/0	0/0
Chr02	12451519	.	C	T	20084.7	PASS	AC=18;AF=0.250;AN=72;BaseQRankSum=2.439;ClippingRankSum=0.000;DP=2340;ExcessHet=0.0000;FS=0.000;InbreedingCoeff=1.0000;MLEAC=18;MLEAF=0.250;MQ=60.00;MQRankSum=0.000;QD=26.28;ReadPosRankSum=0.974;SOR=0.715	GT:AD:DP:GQ:PL	2018-01-01	2018-01-01	2018-01-01	2018-01-01	2018-01-01	2018-01-01	2018-01-01	2018-01-01	2018-01-01	0/0	0/0	0/0	0/0	0/0	0/0	0/0	0/0	0/0	0/0	0/0	0/0	0/0	0/0	0/0	0/0	0/0	0/0	0/0	0/0	0/0	0/0	0/0	0/0	0/0	0/0	0/0
Chr02	12453278	.	G	A	20918.7	PASS	AC=18;AF=0.250;AN=72;BaseQRankSum=-2.783;ClippingRankSum=0.000;DP=2473;ExcessHet=0.0000;FS=0.000;InbreedingCoeff=1.0000;MLEAC=18;MLEAF=0.250;MQ=60.00;MQRankSum=0.000;QD=31.28;ReadPosRankSum=0.742;SOR=0.657	GT:AD:DP:GQ:PL	2018-01-01	2018-01-01	2018-01-01	2018-01-01	2018-01-01	2018-01-01	2018-01-01	2018-01-01	2018-01-01	0/0	0/0	0/0	0/0	0/0	0/0	0/0	0/0	0/0	0/0	0/0	0/0	0/0	0/0	0/0	0/0	0/0	0/0	0/0	0/0	0/0	0/0	0/0	0/0	0/0	0/0	0/0
Chr02	12453595	.	T	A	953.01	PASS	AC=16;AF=0.267;AN=60;BaseQRankSum=0.079;ClippingRankSum=0.000;DP=99;ExcessHet=0.0000;FS=1.392;InbreedingCoeff=0.6533;MLEAC=14;MLEAF=0.233;MQ=60.00;MQRankSum=0.000;QD=25.69;ReadPosRankSum=0.313;SOR=1.209	GT:AD:DP:GQ:PL	2018-01-01	./.	2018-01-01	2018-01-01	2018-01-01	2018-01-01	2018-01-01	2018-01-01	2018-01-01	0/0	0/0	./.	0/0	0/0	0/0	0/0	0/0	./.	0/0	0/0	0/0	0/0	0/0	0/0	./.	0/0	./.	0/0	0/0	0/0	0/0	0/0	0/0	0/0	./.	0/0
Chr02	14977622	.	C	G	1564.38	PASS	AC=16;AF=0.235;AN=68;BaseQRankSum=1.223;ClippingRankSum=0.000;DP=181;ExcessHet=0.0000;FS=4.575;InbreedingCoeff=0.7092;MLEAC=15;MLEAF=0.221;MQ=60.00;MQRankSum=0.000;QD=33.47;ReadPosRankSum=1.394;SOR=0.382	GT:AD:DP:GQ:PL	2018-01-01	2018-01-01	./.	2018-01-01	2018-01-01	2018-01-01	2018-01-01	2018-01-01	2018-01-01	0/0	0/0	0/0	0/0	0/0	0/0	0/0	0/0	0/0	0/0	0/0	0/0	0/0	0/0	0/0	./.	0/0	0/0	0/0	0/0	0/0	0/0	0/0	0/0	0/0	0/0	0/0
Chr02	15009796	.	A	T	7313.15	PASS	AC=18;AF=0.250;AN=72;BaseQRankSum=1.292;ClippingRankSum=0.000;DP=1053;ExcessHet=0.0000;FS=1.528;InbreedingCoeff=0.9982;MLEAC=18;MLEAF=0.250;MQ=60.00;MQRankSum=0.000;QD=32.05;ReadPosRankSum=2.936;SOR=0.883	GT:AD:DP:GQ:PL	2018-01-01	2018-01-01	2018-01-01	2018-01-01	2018-01-01	2018-01-01	2018-01-01	2018-01-01	2018-01-01	0/0	0/0	0/0	0/0	0/0	0/0	0/0	0/0	0/0	0/0	0/0	0/0	0/0	0/0	0/0	0/0	0/0	0/0	0/0	0/0	0/0	0/0	0/0	0/0	0/0	0/0	0/0
Chr02	15056626	.	C	G	50727.7	PASS	AC=18;AF=0.250;AN=72;BaseQRankSum=3.089;ClippingRankSum=0.000;DP=4000;ExcessHet=0.0000;FS=0.000;InbreedingCoeff=1.0000;MLEAC=18;MLEAF=0.250;MQ=60.00;MQRankSum=0.000;QD=30.87;ReadPosRankSum=2.076;SOR=0.721	GT:AD:DP:GQ:PL	2018-01-01	2018-01-01	2018-01-01	2018-01-01	2018-01-01	2018-01-01	2018-01-01	2018-01-01	2018-01-01	0/0	0/0	0/0	0/0	0/0	0/0	0/0	0/0	0/0	0/0	0/0	0/0	0/0	0/0	0/0	0/0	0/0	0/0	0/0	0/0	0/0	0/0	0/0	0/0	0/0	0/0	0/0
Chr03	545560	.	T	C	2806.52	PASS	AC=19;AF=0.264;AN=72;BaseQRankSum=0.781;ClippingRankSum=0.000;DP=314;ExcessHet=0.0000;FS=1.254;InbreedingCoeff=0.8125;MLEAC=19;MLEAF=0.264;MQ=60.00;MQRankSum=0.000;QD=31.37;ReadPosRankSum=0.971;SOR=0.847	GT:AD:DP:GQ:PL	2018-01-01	2018-01-01	2018-01-01	2018-01-01	2018-01-01	2018-01-01	2018-01-01	2018-01-01	2018-01-01	0/0	0/0	0/0	0/0	0/0	0/0	0/0	0/0	0/0	0/0	0/0	0/0	0/0	0/0	0/0	0/0	./.	0/0	0/0	0/0	0/0	0/0	0/0	0/0	0/0	0/0	0/0
Chr03	547022	.	G	A	5553.48	PASS	AC=18;AF=0.250;AN=72;BaseQRankSum=0.230;ClippingRankSum=0.000;DP=667;ExcessHet=0.0000;FS=2.257;InbreedingCoeff=0.9883;MLEAC=18;MLEAF=0.250;MQ=60.00;MQRankSum=0.000;QD=26.17;ReadPosRankSum=0.659;SOR=0.536	GT:AD:DP:GQ:PL	2018-01-01	2018-01-01	2018-01-01	2018-01-01	2018-01-01	2018-01-01	2018-01-01	2018-01-01	2018-01-01	0/0	0/0	0/0	0/0	0/0	0/0	0/0	0/0	0/0	0/0	0/0	0/0	0/0	0/0	0/0	0/0	0/0	0/0	0/0	0/0	0/0	0/0	0/0	0/0	0/0	0/0	0/0
Chr03	547115	.	C	T	797.61	PASS	AC=14;AF=0.206;AN=68;BaseQRankSum=-2.302;ClippingRankSum=0.000;DP=594;ExcessHet=0.0000;FS=1.817;InbreedingCoeff=0.9069;MLEAC=10;MLEAF=0.147;MQ=60.00;MQRankSum=0.000;QD=30.29;ReadPosRankSum=-0.310;SOR=1.118	GT:AD:DP:GQ:PL	2018-01-01	./.	2018-01-01	2018-01-01	2018-01-01	./.	2018-01-01	2018-01-01	2018-01-01	0/0	0/0	0/0	0/0	0/0	0/0	0/0	0/0	0/0	0/0	0/0	0/0	0/0	0/0	0/0	0/0	0/0	0/0	0/0	0/0	0/0	0/0	0/0	0/0	0/0	0/0	0/0
Chr03	547251	.	T	G	2383.26	PASS	AC=18;AF=0.250;AN=72;BaseQRankSum=1.491;ClippingRankSum=0.000;DP=672;ExcessHet=0.0000;FS=7.303;InbreedingCoeff=0.9465;MLEAC=16;MLEAF=0.222;MQ=60.00;MQRankSum=0.000;QD=29.05;ReadPosRankSum=-0.455;SOR=1.223	GT:AD:DP:GQ:PL	2018-01-01	2018-01-01	2018-01-01	2018-01-01	2018-01-01	2018-01-01	2018-01-01	2018-01-01	2018-01-01	0/0	0/0	0/0	0/0	0/0	0/0	0/0	0/0	0/0	0/0	0/0	0/0	0/0	0/0	0/0	0/0	0/0	0/0	0/0	0/0	0/0	0/0	0/0	0/0	0/0	0/0	0/0
Chr03	556275	.	G	A	3429.43	PASS	AC=18;AF=0.250;AN=72;BaseQRankSum=2.357;ClippingRankSum=0.000;DP=393;ExcessHet=0.0000;FS=19.723;InbreedingCoeff=0.9742;MLEAC=18;MLEAF=0.250;MQ=60.00;MQRankSum=0.000;QD=32.82;ReadPosRankSum=3.925;SOR=0.219	GT:AD:DP:GQ:PL	2018-01-01	2018-01-01	2018-01-01	2018-01-01	2018-01-01	2018-01-01	2018-01-01	2018-01-01	2018-01-01	0/0	0/0	0/0	0/0	0/0	0/0	0/0	0/0	0/0	0/0	0/0	0/0	0/0	0/0	0/0	0/0	0/0	0/0	0/0	0/0	0/0	0/0	0/0	0/0	0/0	0/0	0/0
Chr03	557239	.	A	G	413.98	PASS	AC=12;AF=0.194;AN=62;BaseQRankSum=0.738;ClippingRankSum=0.000;DP=116;ExcessHet=0.0000;FS=0.000;InbreedingCoeff=0.6621;MLEAC=8;MLEAF=0.129;MQ=60.00;MQRankSum=0.000;QD=29.87;ReadPosRankSum=0.754;SOR=1.222	GT:AD:DP:GQ:PL	2018-01-01	./.	2018-01-01	2018-01-01	2018-01-01	2018-01-01	./.	2018-01-01	./.	0/0	0/0	0/0	0/0	0/0	0/0	0/0	0/0	0/0	0/0	0/0	0/0	0/0	./.	0/0	0/0	0/0	./.	0/0	0/0	0/0	0/0	0/0	0/0	0/0	0/0	0/0
Chr03	558044	.	C	G	20101.7	PASS	AC=18;AF=0.250;AN=72;BaseQRankSum=0.736;ClippingRankSum=0.000;DP=2081;ExcessHet=0.0000;FS=0.629;InbreedingCoeff=1.0000;MLEAC=18;MLEAF=0.250;MQ=60.00;MQRankSum=0.000;QD=29.07;ReadPosRankSum=1.692;SOR=0.728	GT:AD:DP:GQ:PL	2018-01-01	2018-01-01	2018-01-01	2018-01-01	2018-01-01	2018-01-01	2018-01-01	2018-01-01	2018-01-01	0/0	0/0	0/0	0/0	0/0	0/0	0/0	0/0	0/0	0/0	0/0	0/0	0/0	0/0	0/0	0/0	0/0	0/0	0/0	0/0	0/0	0/0	0/0	0/0	0/0	0/0	0/0
Chr03	560688	.	G	T	595.01	PASS	AC=16;AF=0.258;AN=62;BaseQRankSum=-0.728;ClippingRankSum=0.000;DP=85;ExcessHet=0.0000;FS=10.510;InbreedingCoeff=0.5798;MLEAC=13;MLEAF=0.210;MQ=60.00;MQRankSum=0.000;QD=27.91;ReadPosRankSum=0.533;SOR=1.318	GT:AD:DP:GQ:PL	2018-01-01	./.	2018-01-01	2018-01-01	2018-01-01	2018-01-01	2018-01-01	2018-01-01	2018-01-01	0/0	0/0	0/0	./.	0/0	0/0	0/0	0/0	0/0	0/0	0/0	0/0	0/0	./.	0/0	0/0	0/0	./.	0/0	0/0	0/0	0/0	0/0	0/0	0/0	./.	0/0
Chr03	561263	.	A	G	18827.7	PASS	AC=18;AF=0.250;AN=72;BaseQRankSum=1.774;ClippingRankSum=0.000;DP=2147;ExcessHet=0.0000;FS=0.000;InbreedingCoeff=1.0000;MLEAC=18;MLEAF=0.250;MQ=60.00;MQRankSum=0.000;QD=24.82;ReadPosRankSum=0.561;SOR=0.742	GT:AD:DP:GQ:PL	2018-01-01	2018-01-01	2018-01-01	2018-01-01	2018-01-01	2018-01-01	2018-01-01	2018-01-01	2018-01-01	0/0	0/0	0/0	0/0	0/0	0/0	0/0	0/0	0/0	0/0	0/0	0/0	0/0	0/0	0/0	0/0	0/0	0/0	0/0	0/0	0/0	0/0	0/0	0/0	0/0	0/0	0/0
Chr03	561337	.	T	A	1536.09	PASS	AC=18;AF=0.250;AN=72;BaseQRankSum=2.042;ClippingRankSum=0.000;DP=267;ExcessHet=0.0000;FS=5.574;InbreedingCoeff=0.9361;MLEAC=15;MLEAF=0.208;MQ=60.00;MQRankSum=0.000;QD=32.78;ReadPosRankSum=2.726;SOR=0.186	GT:AD:DP:GQ:PL	2018-01-01	2018-01-01	2018-01-01	2018-01-01	2018-01-01	2018-01-01	2018-01-01	2018-01-01	2018-01-01	0/0	0/0	0/0	0/0	0/0	0/0	0/0	0/0	0/0	0/0	0/0	0/0	0/0	0/0	0/0	0/0	0/0	0/0	0/0	0/0	0/0	0/0	0/0	0/0	0/0	0/0	0/0
Chr03	561338	.	G	A	1536.09	PASS	AC=18;AF=0.250;AN=72;BaseQRankSum=2.099;ClippingRankSum=0.000;DP=263;ExcessHet=0.0000;FS=5.825;InbreedingCoeff=0.9361;MLEAC=15;MLEAF=0.208;MQ=60.00;MQRankSum=0.000;QD=25.78;ReadPosRankSum=2.595;SOR=0.166	GT:AD:DP:GQ:PL	2018-01-01	2018-01-01	2018-01-01	2018-01-01	2018-01-01	2018-01-01	2018-01-01	2018-01-01	2018-01-01	0/0	0/0	0/0	0/0	0/0	0/0	0/0	0/0	0/0	0/0	0/0	0/0	0/0	0/0	0/0	0/0	0/0	0/0	0/0	0/0	0/0	0/0	0/0	0/0	0/0	0/0	0/0
Chr03	569471	.	A	T	833.9	PASS	AC=18;AF=0.300;AN=60;BaseQRankSum=0.420;ClippingRankSum=0.000;DP=76;ExcessHet=0.0000;FS=2.627;InbreedingCoeff=0.5873;MLEAC=16;MLEAF=0.267;MQ=60.00;MQRankSum=0.000;QD=30.15;ReadPosRankSum=1.127;SOR=0.717	GT:AD:DP:GQ:PL	2018-01-01	2018-01-01	2018-01-01	2018-01-01	2018-01-01	2018-01-01	2018-01-01	2018-01-01	2018-01-01	0/0	0/0	0/0	0/0	0/0	0/0	0/0	0/0	./.	./.	0/0	0/0	0/0	./.	0/0	0/0	0/0	./.	0/0	0/0	0/0	./.	./.	0/0	0/0	0/0	0/0
Chr03	570600	.	G	A	803.93	PASS	AC=18;AF=0.290;AN=62;BaseQRankSum=0.976;ClippingRankSum=0.000;DP=81;ExcessHet=0.0000;FS=1.185;InbreedingCoeff=0.5832;MLEAC=16;MLEAF=0.258;MQ=60.00;MQRankSum=0.000;QD=19.92;ReadPosRankSum=0.926;SOR=0.764	GT:AD:DP:GQ:PL	2018-01-01	2018-01-01	2018-01-01	2018-01-01	2018-01-01	2018-01-01	2018-01-01	2018-01-01	2018-01-01	0/0	0/0	0/0	0/0	0/0	0/0	0/0	0/0	./.	0/0	0/0	0/0	0/0	./.	0/0	./.	0/0	0/0	0/0	0/0	0/0	0/0	0/0	0/0	./.	./.	0/0
Chr03	570789	.	A	C	1085.47	PASS	AC=14;AF=0.233;AN=60;BaseQRankSum=2.147;ClippingRankSum=0.000;DP=85;ExcessHet=0.0000;FS=0.944;InbreedingCoeff=0.5813;MLEAC=15;MLEAF=0.250;MQ=60.00;MQRankSum=0.000;QD=34.03;ReadPosRankSum=-0.160;SOR=0.538	GT:AD:DP:GQ:PL	2018-01-01	./.	2018-01-01	./.	2018-01-01	2018-01-01	2018-01-01	2018-01-01	2018-01-01	0/0	0/0	0/0	./.	0/0	0/0	0/0	0/0	0/0	0/0	0/0	0/0	./.	./.	0/0	0/0	0/0	./.	0/0	0/0	0/0	0/0	0/0	0/0	0/0	0/0	0/0
Chr03	570834	.	T	A	846.19	PASS	AC=16;AF=0.286;AN=56;BaseQRankSum=-0.321;ClippingRankSum=0.000;DP=80;ExcessHet=0.0000;FS=2.609;InbreedingCoeff=0.6149;MLEAC=14;MLEAF=0.250;MQ=60.00;MQRankSum=0.000;QD=28.19;ReadPosRankSum=0.282;SOR=1.302	GT:AD:DP:GQ:PL	2018-01-01	2018-01-01	2018-01-01	./.	2018-01-01	2018-01-01	2018-01-01	2018-01-01	2018-01-01	0/0	0/0	./.	0/0	0/0	0/0	0/0	0/0	0/0	0/0	0/0	0/0	./.	./.	0/0	0/0	0/0	./.	0/0	0/0	./.	0/0	0/0	0/0	./.	./.	0/0
Chr03	571097	.	T	C	1334.99	PASS	AC=17;AF=0.283;AN=60;BaseQRankSum=-1.251;ClippingRankSum=0.000;DP=91;ExcessHet=0.0000;FS=0.000;InbreedingCoeff=0.5643;MLEAC=17;MLEAF=0.283;MQ=60.00;MQRankSum=0.000;QD=31.20;ReadPosRankSum=-0.569;SOR=0.613	GT:AD:DP:GQ:PL	2018-01-01	2018-01-01	2018-01-01	2018-01-01	2018-01-01	2018-01-01	./.	2018-01-01	2018-01-01	0/0	0/0	./.	0/0	0/0	0/0	./.	0/0	0/0	0/0	0/0	0/0	0/0	./.	0/0	./.	0/0	0/0	0/0	0/0	0/0	0/0	0/0	0/0	./.	./.	0/0
Chr03	571355	.	G	A	932.2	PASS	AC=14;AF=0.219;AN=64;BaseQRankSum=1.006;ClippingRankSum=0.000;DP=89;ExcessHet=0.0000;FS=1.073;InbreedingCoeff=0.5577;MLEAC=14;MLEAF=0.219;MQ=60.00;MQRankSum=0.000;QD=29.56;ReadPosRankSum=1.089;SOR=0.586	GT:AD:DP:GQ:PL	2018-01-01	./.	2018-01-01	2018-01-01	2018-01-01	./.	2018-01-01	2018-01-01	2018-01-01	0/0	0/0	0/0	0/0	0/0	0/0	0/0	0/0	0/0	0/0	0/0	0/0	./.	0/0	0/0	0/0	0/0	0/0	0/0	0/0	0/0	0/0	0/0	0/0	0/0	./.	0/0
Chr03	572608	.	A	T	1440.03	PASS	AC=16;AF=0.258;AN=62;BaseQRankSum=-0.843;ClippingRankSum=0.000;DP=133;ExcessHet=0.0000;FS=1.758;InbreedingCoeff=0.6828;MLEAC=15;MLEAF=0.242;MQ=60.00;MQRankSum=0.000;QD=29.95;ReadPosRankSum=-1.584;SOR=0.549	GT:AD:DP:GQ:PL	2018-01-01	2018-01-01	2018-01-01	2018-01-01	2018-01-01	2018-01-01	2018-01-01	2018-01-01	./.	0/0	0/0	0/0	0/0	./.	0/0	./.	0/0	./.	0/0	0/0	0/0	0/0	0/0	./.	0/0	0/0	0/0	0/0	0/0	0/0	0/0	0/0	0/0	0/0	0/0	0/0
Chr03	572676	.	C	T	1841.07	PASS	AC=16;AF=0.229;AN=70;BaseQRankSum=-0.755;ClippingRankSum=0.000;DP=173;ExcessHet=0.0000;FS=4.175;InbreedingCoeff=0.7807;MLEAC=15;MLEAF=0.214;MQ=60.00;MQRankSum=0.000;QD=27.21;ReadPosRankSum=-1.046;SOR=1.207	GT:AD:DP:GQ:PL	2018-01-01	2018-01-01	2018-01-01	2018-01-01	2018-01-01	2018-01-01	2018-01-01	./.	2018-01-01	0/0	0/0	0/0	0/0	0/0	0/0	0/0	0/0	0/0	0/0	0/0	0/0	0/0	0/0	0/0	0/0	0/0	0/0	0/0	0/0	0/0	0/0	0/0	0/0	0/0	0/0	0/0
Chr03	796705	.	G	A	2476.14	PASS	AC=17;AF=0.236;AN=72;BaseQRankSum=0.726;ClippingRankSum=0.000;DP=283;ExcessHet=0.0000;FS=2.489;InbreedingCoeff=0.8546;MLEAC=16;MLEAF=0.222;MQ=60.00;MQRankSum=0.000;QD=31.00;ReadPosRankSum=1.976;SOR=0.867	GT:AD:DP:GQ:PL	2018-01-01	./.	2018-01-01	2018-01-01	2018-01-01	2018-01-01	2018-01-01	2018-01-01	2018-01-01	0/0	0/0	0/0	0/0	0/0	0/0	0/0	0/0	0/0	0/0	0/0	0/0	0/0	0/0	0/0	0/0	0/0	0/0	0/0	0/0	0/0	0/0	0/0	0/0	0/0	0/0	0/0
Chr03	798818	.	C	T	3763.22	PASS	AC=18;AF=0.250;AN=72;BaseQRankSum=1.321;ClippingRankSum=0.000;DP=317;ExcessHet=0.0000;FS=0.949;InbreedingCoeff=0.9651;MLEAC=18;MLEAF=0.250;MQ=60.00;MQRankSum=0.000;QD=29.37;ReadPosRankSum=0.827;SOR=0.613	GT:AD:DP:GQ:PL	2018-01-01	2018-01-01	2018-01-01	2018-01-01	2018-01-01	2018-01-01	2018-01-01	2018-01-01	2018-01-01	0/0	0/0	0/0	0/0	0/0	0/0	0/0	0/0	0/0	0/0	0/0	0/0	0/0	0/0	0/0	0/0	0/0	0/0	0/0	0/0	0/0	0/0	0/0	0/0	0/0	0/0	0/0
Chr03	798850	.	G	T	3080.32	PASS	AC=18;AF=0.250;AN=72;BaseQRankSum=0.497;ClippingRankSum=0.000;DP=279;ExcessHet=0.0000;FS=4.691;InbreedingCoeff=0.9223;MLEAC=18;MLEAF=0.250;MQ=60.00;MQRankSum=0.000;QD=35.33;ReadPosRankSum=-0.391;SOR=0.504	GT:AD:DP:GQ:PL	2018-01-01	2018-01-01	2018-01-01	2018-01-01	2018-01-01	2018-01-01	2018-01-01	2018-01-01	2018-01-01	0/0	0/0	0/0	0/0	0/0	0/0	0/0	0/0	0/0	0/0	0/0	0/0	0/0	0/0	0/0	0/0	0/0	0/0	0/0	0/0	0/0	0/0	0/0	0/0	0/0	0/0	0/0
Chr03	798867	.	G	A	2486.95	PASS	AC=18;AF=0.250;AN=72;BaseQRankSum=-0.111;ClippingRankSum=0.000;DP=255;ExcessHet=0.0000;FS=0.000;InbreedingCoeff=0.9066;MLEAC=18;MLEAF=0.250;MQ=60.00;MQRankSum=0.000;QD=33.36;ReadPosRankSum=-0.311;SOR=0.647	GT:AD:DP:GQ:PL	2018-01-01	2018-01-01	2018-01-01	2018-01-01	2018-01-01	2018-01-01	2018-01-01	2018-01-01	2018-01-01	0/0	0/0	0/0	0/0	0/0	0/0	0/0	0/0	0/0	0/0	0/0	0/0	0/0	0/0	0/0	0/0	0/0	0/0	0/0	0/0	0/0	0/0	0/0	0/0	0/0	0/0	0/0
Chr03	831779	.	C	G	1079.77	PASS	AC=16;AF=0.229;AN=70;BaseQRankSum=2.159;ClippingRankSum=0.000;DP=234;ExcessHet=0.0000;FS=3.904;InbreedingCoeff=0.8524;MLEAC=13;MLEAF=0.186;MQ=60.00;MQRankSum=0.000;QD=27.79;ReadPosRankSum=2.627;SOR=1.061	GT:AD:DP:GQ:PL	2018-01-01	2018-01-01	2018-01-01	2018-01-01	2018-01-01	2018-01-01	2018-01-01	./.	2018-01-01	0/0	0/0	0/0	0/0	0/0	0/0	0/0	0/0	0/0	0/0	0/0	0/0	0/0	0/0	0/0	0/0	0/0	0/0	0/0	0/0	0/0	0/0	0/0	0/0	0/0	0/0	0/0
Chr03	833920	.	A	T	1638.01	PASS	AC=18;AF=0.257;AN=70;BaseQRankSum=-1.070;ClippingRankSum=0.000;DP=230;ExcessHet=0.0000;FS=0.000;InbreedingCoeff=0.8843;MLEAC=16;MLEAF=0.229;MQ=60.00;MQRankSum=0.000;QD=30.77;ReadPosRankSum=-0.735;SOR=0.765	GT:AD:DP:GQ:PL	2018-01-01	2018-01-01	2018-01-01	2018-01-01	2018-01-01	2018-01-01	2018-01-01	2018-01-01	2018-01-01	0/0	0/0	0/0	0/0	0/0	0/0	0/0	0/0	0/0	0/0	0/0	0/0	0/0	0/0	0/0	0/0	0/0	./.	0/0	0/0	0/0	0/0	0/0	0/0	0/0	0/0	0/0
Chr03	834785	.	C	T	970.68	PASS	AC=14;AF=0.219;AN=64;BaseQRankSum=-1.994;ClippingRankSum=0.000;DP=159;ExcessHet=0.0000;FS=0.000;InbreedingCoeff=0.7939;MLEAC=12;MLEAF=0.188;MQ=60.00;MQRankSum=0.000;QD=31.26;ReadPosRankSum=0.147;SOR=0.722	GT:AD:DP:GQ:PL	2018-01-01	./.	2018-01-01	2018-01-01	2018-01-01	2018-01-01	2018-01-01	./.	2018-01-01	0/0	0/0	0/0	0/0	0/0	0/0	0/0	0/0	0/0	0/0	0/0	0/0	0/0	0/0	0/0	./.	0/0	./.	0/0	0/0	0/0	0/0	0/0	0/0	0/0	0/0	0/0
Chr03	834914	.	G	T	438.52	PASS	AC=14;AF=0.226;AN=62;BaseQRankSum=-0.684;ClippingRankSum=0.000;DP=106;ExcessHet=0.0000;FS=0.000;InbreedingCoeff=0.6243;MLEAC=10;MLEAF=0.161;MQ=60.00;MQRankSum=0.000;QD=33.57;ReadPosRankSum=-0.406;SOR=0.812	GT:AD:DP:GQ:PL	2018-01-01	./.	2018-01-01	2018-01-01	2018-01-01	2018-01-01	2018-01-01	./.	2018-01-01	0/0	0/0	0/0	0/0	0/0	0/0	0/0	0/0	0/0	0/0	0/0	0/0	0/0	./.	0/0	./.	0/0	./.	0/0	0/0	0/0	0/0	0/0	0/0	0/0	0/0	0/0
Chr03	835268	.	A	T	739.3	PASS	AC=18;AF=0.250;AN=72;BaseQRankSum=-1.590;ClippingRankSum=0.000;DP=132;ExcessHet=0.0000;FS=11.048;InbreedingCoeff=0.6815;MLEAC=14;MLEAF=0.194;MQ=60.00;MQRankSum=0.000;QD=28.75;ReadPosRankSum=-1.010;SOR=0.575	GT:AD:DP:GQ:PL	2018-01-01	2018-01-01	2018-01-01	2018-01-01	2018-01-01	2018-01-01	2018-01-01	2018-01-01	2018-01-01	0/0	0/0	0/0	0/0	0/0	0/0	0/0	0/0	0/0	0/0	0/0	0/0	0/0	0/0	0/0	0/0	0/0	0/0	0/0	0/0	0/0	0/0	0/0	0/0	0/0	0/0	0/0
Chr03	835775	.	T	C	587.93	PASS	AC=14;AF=0.241;AN=58;BaseQRankSum=0.191;ClippingRankSum=0.000;DP=84;ExcessHet=0.0000;FS=5.200;InbreedingCoeff=0.5691;MLEAC=12;MLEAF=0.207;MQ=60.00;MQRankSum=0.000;QD=31.80;ReadPosRankSum=-1.230;SOR=0.638	GT:AD:DP:GQ:PL	2018-01-01	2018-01-01	2018-01-01	./.	2018-01-01	2018-01-01	2018-01-01	2018-01-01	./.	0/0	0/0	0/0	0/0	0/0	0/0	0/0	0/0	./.	0/0	./.	0/0	0/0	0/0	0/0	0/0	0/0	./.	0/0	0/0	./.	0/0	./.	0/0	0/0	0/0	0/0
Chr03	836357	.	A	C	5737.82	PASS	AC=18;AF=0.250;AN=72;BaseQRankSum=-0.708;ClippingRankSum=0.000;DP=598;ExcessHet=0.0000;FS=2.144;InbreedingCoeff=0.9993;MLEAC=18;MLEAF=0.250;MQ=60.00;MQRankSum=0.000;QD=25.42;ReadPosRankSum=0.465;SOR=0.674	GT:AD:DP:GQ:PL	2018-01-01	2018-01-01	2018-01-01	2018-01-01	2018-01-01	2018-01-01	2018-01-01	2018-01-01	2018-01-01	0/0	0/0	0/0	0/0	0/0	0/0	0/0	0/0	0/0	0/0	0/0	0/0	0/0	0/0	0/0	0/0	0/0	0/0	0/0	0/0	0/0	0/0	0/0	0/0	0/0	0/0	0/0
Chr03	837121	.	G	T	249.53	PASS	AC=12;AF=0.207;AN=58;BaseQRankSum=-0.463;ClippingRankSum=0.000;DP=84;ExcessHet=0.0000;FS=0.000;InbreedingCoeff=0.5420;MLEAC=8;MLEAF=0.138;MQ=60.00;MQRankSum=0.000;QD=31.67;ReadPosRankSum=0.071;SOR=0.971	GT:AD:DP:GQ:PL	2018-01-01	2018-01-01	2018-01-01	./.	2018-01-01	2018-01-01	./.	2018-01-01	./.	0/0	0/0	0/0	./.	0/0	0/0	0/0	0/0	0/0	./.	0/0	0/0	0/0	0/0	0/0	0/0	0/0	./.	0/0	0/0	0/0	0/0	0/0	0/0	./.	0/0	0/0
Chr03	837788	.	A	G	1597.65	PASS	AC=16;AF=0.229;AN=70;BaseQRankSum=1.799;ClippingRankSum=0.000;DP=178;ExcessHet=0.0000;FS=1.478;InbreedingCoeff=0.7819;MLEAC=15;MLEAF=0.214;MQ=60.00;MQRankSum=0.000;QD=29.61;ReadPosRankSum=-1.128;SOR=0.611	GT:AD:DP:GQ:PL	2018-01-01	./.	2018-01-01	2018-01-01	2018-01-01	2018-01-01	2018-01-01	2018-01-01	2018-01-01	0/0	0/0	0/0	0/0	0/0	0/0	0/0	0/0	0/0	0/0	0/0	0/0	0/0	0/0	0/0	0/0	0/0	0/0	0/0	0/0	0/0	0/0	0/0	0/0	0/0	0/0	0/0
Chr03	1043653	.	G	A	3945.88	PASS	AC=18;AF=0.250;AN=72;BaseQRankSum=1.507;ClippingRankSum=0.000;DP=402;ExcessHet=0.0000;FS=4.660;InbreedingCoeff=0.9650;MLEAC=18;MLEAF=0.250;MQ=60.00;MQRankSum=0.000;QD=27.43;ReadPosRankSum=1.788;SOR=0.482	GT:AD:DP:GQ:PL	2018-01-01	2018-01-01	2018-01-01	2018-01-01	2018-01-01	2018-01-01	2018-01-01	2018-01-01	2018-01-01	0/0	0/0	0/0	0/0	0/0	0/0	0/0	0/0	0/0	0/0	0/0	0/0	0/0	0/0	0/0	0/0	0/0	0/0	0/0	0/0	0/0	0/0	0/0	0/0	0/0	0/0	0/0
Chr03	1044028	.	T	C	724.2	PASS	AC=14;AF=0.206;AN=68;BaseQRankSum=0.003;ClippingRankSum=0.000;DP=138;ExcessHet=0.0000;FS=7.737;InbreedingCoeff=0.6772;MLEAC=11;MLEAF=0.162;MQ=60.00;MQRankSum=0.000;QD=34.06;ReadPosRankSum=0.605;SOR=0.175	GT:AD:DP:GQ:PL	2018-01-01	2018-01-01	2018-01-01	2018-01-01	2018-01-01	./.	2018-01-01	./.	2018-01-01	0/0	0/0	0/0	0/0	0/0	0/0	0/0	0/0	0/0	0/0	0/0	0/0	0/0	0/0	0/0	0/0	0/0	0/0	0/0	0/0	0/0	0/0	0/0	0/0	0/0	0/0	0/0
Chr03	1917125	.	G	T	2208.79	PASS	AC=18;AF=0.250;AN=72;BaseQRankSum=0.596;ClippingRankSum=0.000;DP=313;ExcessHet=0.0000;FS=17.571;InbreedingCoeff=0.8735;MLEAC=16;MLEAF=0.222;MQ=60.00;MQRankSum=0.000;QD=27.92;ReadPosRankSum=-0.832;SOR=1.600	GT:AD:DP:GQ:PL	2018-01-01	2018-01-01	2018-01-01	2018-01-01	2018-01-01	2018-01-01	2018-01-01	2018-01-01	2018-01-01	0/0	0/0	0/0	0/0	0/0	0/0	0/0	0/0	0/0	0/0	0/0	0/0	0/0	0/0	0/0	0/0	0/0	0/0	0/0	0/0	0/0	0/0	0/0	0/0	0/0	0/0	0/0
Chr03	1924974	.	A	C	4843.81	PASS	AC=18;AF=0.250;AN=72;BaseQRankSum=7.997;ClippingRankSum=0.000;DP=501;ExcessHet=0.0000;FS=0.000;InbreedingCoeff=0.9706;MLEAC=18;MLEAF=0.250;MQ=60.00;MQRankSum=0.000;QD=28.19;ReadPosRankSum=1.474;SOR=0.666	GT:AD:DP:GQ:PL	2018-01-01	2018-01-01	2018-01-01	2018-01-01	2018-01-01	2018-01-01	2018-01-01	2018-01-01	2018-01-01	0/0	0/0	0/0	0/0	0/0	0/0	0/0	0/0	0/0	0/0	0/0	0/0	0/0	0/0	0/0	0/0	0/0	0/0	0/0	0/0	0/0	0/0	0/0	0/0	0/0	0/0	0/0
Chr03	2008605	.	A	G	509.84	PASS	AC=12;AF=0.188;AN=64;BaseQRankSum=1.124;ClippingRankSum=0.000;DP=107;ExcessHet=0.0000;FS=1.209;InbreedingCoeff=0.5942;MLEAC=9;MLEAF=0.141;MQ=60.00;MQRankSum=0.000;QD=32.15;ReadPosRankSum=0.422;SOR=0.665	GT:AD:DP:GQ:PL	2018-01-01	2018-01-01	2018-01-01	2018-01-01	./.	./.	2018-01-01	2018-01-01	./.	0/0	0/0	0/0	./.	0/0	0/0	0/0	0/0	0/0	0/0	0/0	0/0	0/0	0/0	0/0	0/0	0/0	0/0	0/0	0/0	0/0	0/0	0/0	0/0	0/0	0/0	0/0
Chr03	2011072	.	A	G	1192.34	PASS	AC=14;AF=0.212;AN=66;BaseQRankSum=1.231;ClippingRankSum=0.000;DP=160;ExcessHet=0.0000;FS=23.807;InbreedingCoeff=0.8061;MLEAC=12;MLEAF=0.182;MQ=60.00;MQRankSum=0.000;QD=29.82;ReadPosRankSum=-1.166;SOR=0.453	GT:AD:DP:GQ:PL	2018-01-01	./.	2018-01-01	2018-01-01	2018-01-01	2018-01-01	2018-01-01	2018-01-01	./.	0/0	0/0	0/0	./.	0/0	0/0	0/0	0/0	0/0	0/0	0/0	0/0	0/0	0/0	0/0	0/0	0/0	0/0	0/0	0/0	0/0	0/0	0/0	0/0	0/0	0/0	0/0
Chr03	2051343	.	T	C	1200.49	PASS	AC=16;AF=0.242;AN=66;BaseQRankSum=-1.206;ClippingRankSum=0.000;DP=110;ExcessHet=0.0000;FS=1.901;InbreedingCoeff=0.6516;MLEAC=16;MLEAF=0.242;MQ=60.00;MQRankSum=0.000;QD=26.98;ReadPosRankSum=-1.021;SOR=0.418	GT:AD:DP:GQ:PL	2018-01-01	2018-01-01	2018-01-01	2018-01-01	./.	2018-01-01	2018-01-01	2018-01-01	2018-01-01	0/0	0/0	0/0	0/0	0/0	0/0	./.	0/0	0/0	0/0	0/0	0/0	0/0	0/0	0/0	./.	0/0	0/0	0/0	0/0	0/0	0/0	0/0	0/0	0/0	0/0	0/0
Chr03	2051405	.	G	A	880.4	PASS	AC=18;AF=0.250;AN=72;BaseQRankSum=-1.531;ClippingRankSum=0.000;DP=114;ExcessHet=0.0000;FS=0.000;InbreedingCoeff=0.6230;MLEAC=15;MLEAF=0.208;MQ=60.00;MQRankSum=0.000;QD=33.85;ReadPosRankSum=-0.724;SOR=0.838	GT:AD:DP:GQ:PL	2018-01-01	2018-01-01	2018-01-01	2018-01-01	2018-01-01	2018-01-01	2018-01-01	2018-01-01	2018-01-01	0/0	0/0	0/0	0/0	0/0	0/0	0/0	0/0	0/0	0/0	0/0	0/0	0/0	0/0	0/0	0/0	0/0	0/0	0/0	0/0	0/0	0/0	0/0	0/0	0/0	0/0	0/0
Chr03	2051434	.	C	T	1188.94	PASS	AC=18;AF=0.257;AN=70;BaseQRankSum=-0.556;ClippingRankSum=0.000;DP=141;ExcessHet=0.0000;FS=0.000;InbreedingCoeff=0.7251;MLEAC=15;MLEAF=0.214;MQ=60.00;MQRankSum=0.000;QD=27.32;ReadPosRankSum=-1.244;SOR=0.731	GT:AD:DP:GQ:PL	2018-01-01	2018-01-01	2018-01-01	2018-01-01	2018-01-01	2018-01-01	2018-01-01	2018-01-01	2018-01-01	0/0	0/0	0/0	0/0	0/0	0/0	0/0	0/0	0/0	0/0	0/0	0/0	0/0	0/0	0/0	0/0	0/0	0/0	0/0	0/0	0/0	0/0	0/0	0/0	./.	0/0	0/0
Chr03	2061229	.	A	C	12068.7	PASS	AC=18;AF=0.250;AN=72;BaseQRankSum=1.212;ClippingRankSum=0.000;DP=1191;ExcessHet=0.0000;FS=1.357;InbreedingCoeff=0.9998;MLEAC=18;MLEAF=0.250;MQ=60.00;MQRankSum=0.000;QD=29.20;ReadPosRankSum=1.821;SOR=0.830	GT:AD:DP:GQ:PL	2018-01-01	2018-01-01	2018-01-01	2018-01-01	2018-01-01	2018-01-01	2018-01-01	2018-01-01	2018-01-01	0/0	0/0	0/0	0/0	0/0	0/0	0/0	0/0	0/0	0/0	0/0	0/0	0/0	0/0	0/0	0/0	0/0	0/0	0/0	0/0	0/0	0/0	0/0	0/0	0/0	0/0	0/0
Chr03	2061237	.	T	C	12186.7	PASS	AC=18;AF=0.250;AN=72;BaseQRankSum=0.465;ClippingRankSum=0.000;DP=1189;ExcessHet=0.0000;FS=3.013;InbreedingCoeff=0.9998;MLEAC=18;MLEAF=0.250;MQ=60.00;MQRankSum=0.000;QD=31.48;ReadPosRankSum=0.764;SOR=0.930	GT:AD:DP:GQ:PL	2018-01-01	2018-01-01	2018-01-01	2018-01-01	2018-01-01	2018-01-01	2018-01-01	2018-01-01	2018-01-01	0/0	0/0	0/0	0/0	0/0	0/0	0/0	0/0	0/0	0/0	0/0	0/0	0/0	0/0	0/0	0/0	0/0	0/0	0/0	0/0	0/0	0/0	0/0	0/0	0/0	0/0	0/0
Chr03	2061289	.	T	C	11350.8	PASS	AC=18;AF=0.250;AN=72;BaseQRankSum=7.649;ClippingRankSum=0.000;DP=1283;ExcessHet=0.0000;FS=0.000;InbreedingCoeff=0.9988;MLEAC=18;MLEAF=0.250;MQ=60.00;MQRankSum=0.000;QD=32.72;ReadPosRankSum=1.257;SOR=0.741	GT:AD:DP:GQ:PL	2018-01-01	2018-01-01	2018-01-01	2018-01-01	2018-01-01	2018-01-01	2018-01-01	2018-01-01	2018-01-01	0/0	0/0	0/0	0/0	0/0	0/0	0/0	0/0	0/0	0/0	0/0	0/0	0/0	0/0	0/0	0/0	0/0	0/0	0/0	0/0	0/0	0/0	0/0	0/0	0/0	0/0	0/0
Chr03	2061934	.	C	T	9888.67	PASS	AC=18;AF=0.250;AN=72;BaseQRankSum=1.663;ClippingRankSum=0.000;DP=1147;ExcessHet=0.0000;FS=0.000;InbreedingCoeff=0.9933;MLEAC=18;MLEAF=0.250;MQ=60.00;MQRankSum=0.000;QD=33.30;ReadPosRankSum=-0.157;SOR=0.691	GT:AD:DP:GQ:PL	2018-01-01	2018-01-01	2018-01-01	2018-01-01	2018-01-01	2018-01-01	2018-01-01	2018-01-01	2018-01-01	0/0	0/0	0/0	0/0	0/0	0/0	0/0	0/0	0/0	0/0	0/0	0/0	0/0	0/0	0/0	0/0	0/0	0/0	0/0	0/0	0/0	0/0	0/0	0/0	0/0	0/0	0/0
Chr03	2062737	.	C	G	9361.49	PASS	AC=18;AF=0.250;AN=72;BaseQRankSum=1.477;ClippingRankSum=0.000;DP=1255;ExcessHet=0.0000;FS=0.000;InbreedingCoeff=0.9976;MLEAC=18;MLEAF=0.250;MQ=60.00;MQRankSum=0.000;QD=31.22;ReadPosRankSum=-0.073;SOR=0.689	GT:AD:DP:GQ:PL	2018-01-01	2018-01-01	2018-01-01	2018-01-01	2018-01-01	2018-01-01	2018-01-01	2018-01-01	2018-01-01	0/0	0/0	0/0	0/0	0/0	0/0	0/0	0/0	0/0	0/0	0/0	0/0	0/0	0/0	0/0	0/0	0/0	0/0	0/0	0/0	0/0	0/0	0/0	0/0	0/0	0/0	0/0
Chr03	2062823	.	T	C	3984.53	PASS	AC=18;AF=0.250;AN=72;BaseQRankSum=5.766;ClippingRankSum=0.000;DP=658;ExcessHet=0.0000;FS=0.725;InbreedingCoeff=0.9712;MLEAC=17;MLEAF=0.236;MQ=60.00;MQRankSum=0.000;QD=30.11;ReadPosRankSum=0.618;SOR=0.802	GT:AD:DP:GQ:PL	2018-01-01	2018-01-01	2018-01-01	2018-01-01	2018-01-01	2018-01-01	2018-01-01	2018-01-01	2018-01-01	0/0	0/0	0/0	0/0	0/0	0/0	0/0	0/0	0/0	0/0	0/0	0/0	0/0	0/0	0/0	0/0	0/0	0/0	0/0	0/0	0/0	0/0	0/0	0/0	0/0	0/0	0/0
Chr03	2131866	.	A	T	403.13	PASS	AC=12;AF=0.214;AN=56;BaseQRankSum=-1.445;ClippingRankSum=0.000;DP=87;ExcessHet=0.0000;FS=3.550;InbreedingCoeff=0.5673;MLEAC=9;MLEAF=0.161;MQ=60.00;MQRankSum=0.000;QD=39.66;ReadPosRankSum=-2.061;SOR=1.328	GT:AD:DP:GQ:PL	2018-01-01	./.	2018-01-01	2018-01-01	2018-01-01	./.	2018-01-01	2018-01-01	./.	0/0	0/0	0/0	0/0	0/0	0/0	./.	0/0	0/0	0/0	0/0	0/0	./.	0/0	./.	0/0	0/0	./.	0/0	0/0	0/0	0/0	0/0	0/0	0/0	./.	0/0
Chr03	3092483	.	T	C	6532.07	PASS	AC=18;AF=0.250;AN=72;BaseQRankSum=1.494;ClippingRankSum=0.000;DP=698;ExcessHet=0.0000;FS=4.030;InbreedingCoeff=0.9796;MLEAC=17;MLEAF=0.236;MQ=60.00;MQRankSum=0.000;QD=35.94;ReadPosRankSum=1.424;SOR=0.532	GT:AD:DP:GQ:PL	2018-01-01	2018-01-01	2018-01-01	2018-01-01	2018-01-01	2018-01-01	2018-01-01	2018-01-01	2018-01-01	0/0	0/0	0/0	0/0	0/0	0/0	0/0	0/0	0/0	0/0	0/0	0/0	0/0	0/0	0/0	0/0	0/0	0/0	0/0	0/0	0/0	0/0	0/0	0/0	0/0	0/0	0/0
Chr03	3092937	.	T	C	382.51	PASS	AC=12;AF=0.231;AN=52;BaseQRankSum=-0.289;ClippingRankSum=0.000;DP=81;ExcessHet=0.0000;FS=1.999;InbreedingCoeff=0.4060;MLEAC=11;MLEAF=0.212;MQ=60.00;MQRankSum=0.000;QD=25.02;ReadPosRankSum=0.241;SOR=1.773	GT:AD:DP:GQ:PL	2018-01-01	./.	2018-01-01	2018-01-01	2018-01-01	./.	2018-01-01	./.	2018-01-01	./.	0/0	0/0	./.	0/0	0/0	0/0	0/0	./.	./.	0/0	0/0	0/0	0/0	0/0	./.	0/0	./.	0/0	./.	0/0	0/0	0/0	0/0	0/0	0/0	0/0
Chr03	3094161	.	G	T	5602.39	PASS	AC=18;AF=0.250;AN=72;BaseQRankSum=2.664;ClippingRankSum=0.000;DP=655;ExcessHet=0.0000;FS=3.193;InbreedingCoeff=0.9900;MLEAC=18;MLEAF=0.250;MQ=60.00;MQRankSum=0.000;QD=31.36;ReadPosRankSum=0.725;SOR=0.811	GT:AD:DP:GQ:PL	2018-01-01	2018-01-01	2018-01-01	2018-01-01	2018-01-01	2018-01-01	2018-01-01	2018-01-01	2018-01-01	0/0	0/0	0/0	0/0	0/0	0/0	0/0	0/0	0/0	0/0	0/0	0/0	0/0	0/0	0/0	0/0	0/0	0/0	0/0	0/0	0/0	0/0	0/0	0/0	0/0	0/0	0/0
Chr03	3095374	.	T	G	739.72	PASS	AC=16;AF=0.235;AN=68;BaseQRankSum=0.583;ClippingRankSum=0.000;DP=674;ExcessHet=0.0000;FS=1.082;InbreedingCoeff=0.6474;MLEAC=13;MLEAF=0.191;MQ=60.00;MQRankSum=0.000;QD=29.08;ReadPosRankSum=1.211;SOR=0.636	GT:AD:DP:GQ:PL	2018-01-01	2018-01-01	./.	2018-01-01	2018-01-01	2018-01-01	2018-01-01	2018-01-01	2018-01-01	0/0	0/0	0/0	0/0	0/0	0/0	0/0	0/0	./.	0/0	0/0	0/0	0/0	0/0	0/0	0/0	0/0	0/0	0/0	0/0	0/0	0/0	0/0	0/0	0/0	0/0	0/0
Chr03	3096021	.	C	T	6420.6	PASS	AC=18;AF=0.250;AN=72;BaseQRankSum=2.425;ClippingRankSum=0.000;DP=681;ExcessHet=0.0000;FS=6.365;InbreedingCoeff=0.9954;MLEAC=18;MLEAF=0.250;MQ=60.00;MQRankSum=0.000;QD=30.33;ReadPosRankSum=0.784;SOR=0.687	GT:AD:DP:GQ:PL	2018-01-01	2018-01-01	2018-01-01	2018-01-01	2018-01-01	2018-01-01	2018-01-01	2018-01-01	2018-01-01	0/0	0/0	0/0	0/0	0/0	0/0	0/0	0/0	0/0	0/0	0/0	0/0	0/0	0/0	0/0	0/0	0/0	0/0	0/0	0/0	0/0	0/0	0/0	0/0	0/0	0/0	0/0
Chr03	3096167	.	T	G	5721.01	PASS	AC=18;AF=0.250;AN=72;BaseQRankSum=0.979;ClippingRankSum=0.000;DP=498;ExcessHet=0.0000;FS=1.988;InbreedingCoeff=0.9788;MLEAC=18;MLEAF=0.250;MQ=60.00;MQRankSum=0.000;QD=35.36;ReadPosRankSum=2.393;SOR=0.902	GT:AD:DP:GQ:PL	2018-01-01	2018-01-01	2018-01-01	2018-01-01	2018-01-01	2018-01-01	2018-01-01	2018-01-01	2018-01-01	0/0	0/0	0/0	0/0	0/0	0/0	0/0	0/0	0/0	0/0	0/0	0/0	0/0	0/0	0/0	0/0	0/0	0/0	0/0	0/0	0/0	0/0	0/0	0/0	0/0	0/0	0/0
Chr03	3099002	.	G	A	1024.3	PASS	AC=16;AF=0.286;AN=56;BaseQRankSum=-1.138;ClippingRankSum=0.000;DP=89;ExcessHet=0.0000;FS=14.575;InbreedingCoeff=0.6900;MLEAC=15;MLEAF=0.268;MQ=60.00;MQRankSum=0.000;QD=26.28;ReadPosRankSum=0.255;SOR=0.582	GT:AD:DP:GQ:PL	2018-01-01	./.	2018-01-01	2018-01-01	2018-01-01	2018-01-01	2018-01-01	2018-01-01	2018-01-01	./.	0/0	0/0	./.	./.	0/0	0/0	0/0	0/0	0/0	0/0	0/0	0/0	./.	0/0	0/0	0/0	0/0	./.	0/0	0/0	0/0	0/0	0/0	0/0	./.	./.
Chr03	3103767	.	C	T	1511.95	PASS	AC=18;AF=0.250;AN=72;BaseQRankSum=1.543;ClippingRankSum=0.000;DP=135;ExcessHet=0.0000;FS=0.753;InbreedingCoeff=0.7036;MLEAC=17;MLEAF=0.236;MQ=60.00;MQRankSum=0.000;QD=29.98;ReadPosRankSum=0.182;SOR=0.561	GT:AD:DP:GQ:PL	2018-01-01	2018-01-01	2018-01-01	2018-01-01	2018-01-01	2018-01-01	2018-01-01	2018-01-01	2018-01-01	0/0	0/0	0/0	0/0	0/0	0/0	0/0	0/0	0/0	0/0	0/0	0/0	0/0	0/0	0/0	0/0	0/0	0/0	0/0	0/0	0/0	0/0	0/0	0/0	0/0	0/0	0/0
Chr03	3374444	.	C	G	3494.13	PASS	AC=18;AF=0.281;AN=64;BaseQRankSum=1.016;ClippingRankSum=0.000;DP=186;ExcessHet=0.0000;FS=4.694;InbreedingCoeff=0.7690;MLEAC=20;MLEAF=0.313;MQ=60.00;MQRankSum=0.000;QD=29.93;ReadPosRankSum=1.699;SOR=0.405	GT:AD:DP:GQ:PL	2018-01-01	2018-01-01	2018-01-01	2018-01-01	2018-01-01	2018-01-01	2018-01-01	2018-01-01	2018-01-01	0/0	0/0	0/0	0/0	0/0	0/0	./.	0/0	0/0	0/0	0/0	0/0	./.	0/0	0/0	0/0	0/0	0/0	0/0	0/0	0/0	0/0	./.	./.	0/0	0/0	0/0
Chr03	3568791	.	A	T	2558.95	PASS	AC=18;AF=0.250;AN=72;BaseQRankSum=0.496;ClippingRankSum=0.000;DP=320;ExcessHet=0.0000;FS=0.000;InbreedingCoeff=0.9568;MLEAC=17;MLEAF=0.236;MQ=60.00;MQRankSum=0.000;QD=29.81;ReadPosRankSum=0.869;SOR=0.668	GT:AD:DP:GQ:PL	2018-01-01	2018-01-01	2018-01-01	2018-01-01	2018-01-01	2018-01-01	2018-01-01	2018-01-01	2018-01-01	0/0	0/0	0/0	0/0	0/0	0/0	0/0	0/0	0/0	0/0	0/0	0/0	0/0	0/0	0/0	0/0	0/0	0/0	0/0	0/0	0/0	0/0	0/0	0/0	0/0	0/0	0/0
Chr03	3569432	.	G	T	1714.82	PASS	AC=18;AF=0.250;AN=72;BaseQRankSum=1.602;ClippingRankSum=0.000;DP=369;ExcessHet=0.0000;FS=4.869;InbreedingCoeff=0.9456;MLEAC=16;MLEAF=0.222;MQ=60.00;MQRankSum=0.000;QD=31.07;ReadPosRankSum=2.488;SOR=1.007	GT:AD:DP:GQ:PL	2018-01-01	2018-01-01	2018-01-01	2018-01-01	2018-01-01	2018-01-01	2018-01-01	2018-01-01	2018-01-01	0/0	0/0	0/0	0/0	0/0	0/0	0/0	0/0	0/0	0/0	0/0	0/0	0/0	0/0	0/0	0/0	0/0	0/0	0/0	0/0	0/0	0/0	0/0	0/0	0/0	0/0	0/0
Chr03	3571125	.	G	C	705.71	PASS	AC=17;AF=0.236;AN=72;BaseQRankSum=-1.896;ClippingRankSum=0.000;DP=181;ExcessHet=0.0000;FS=0.000;InbreedingCoeff=0.6950;MLEAC=13;MLEAF=0.181;MQ=60.00;MQRankSum=0.000;QD=22.47;ReadPosRankSum=1.027;SOR=0.716	GT:AD:DP:GQ:PL	2018-01-01	2018-01-01	2018-01-01	2018-01-01	2018-01-01	2018-01-01	2018-01-01	2018-01-01	./.	0/0	0/0	0/0	0/0	0/0	0/0	0/0	0/0	0/0	0/0	0/0	0/0	0/0	0/0	0/0	0/0	0/0	0/0	0/0	0/0	0/0	0/0	0/0	0/0	0/0	0/0	0/0
Chr03	3572611	.	A	G	1691.52	PASS	AC=18;AF=0.250;AN=72;BaseQRankSum=-0.405;ClippingRankSum=0.000;DP=291;ExcessHet=0.0000;FS=8.924;InbreedingCoeff=0.8900;MLEAC=15;MLEAF=0.208;MQ=60.00;MQRankSum=0.000;QD=35.00;ReadPosRankSum=1.043;SOR=1.134	GT:AD:DP:GQ:PL	2018-01-01	2018-01-01	2018-01-01	2018-01-01	2018-01-01	2018-01-01	2018-01-01	2018-01-01	2018-01-01	0/0	0/0	0/0	0/0	0/0	0/0	0/0	0/0	0/0	0/0	0/0	0/0	0/0	0/0	0/0	0/0	0/0	0/0	0/0	0/0	0/0	0/0	0/0	0/0	0/0	0/0	0/0
Chr03	3633755	.	C	A	2108.59	PASS	AC=16;AF=0.229;AN=70;BaseQRankSum=1.488;ClippingRankSum=0.000;DP=259;ExcessHet=0.0000;FS=1.381;InbreedingCoeff=0.9054;MLEAC=16;MLEAF=0.229;MQ=60.00;MQRankSum=0.000;QD=25.91;ReadPosRankSum=0.627;SOR=0.522	GT:AD:DP:GQ:PL	2018-01-01	2018-01-01	2018-01-01	2018-01-01	2018-01-01	2018-01-01	2018-01-01	./.	2018-01-01	0/0	0/0	0/0	0/0	0/0	0/0	0/0	0/0	0/0	0/0	0/0	0/0	0/0	0/0	0/0	0/0	0/0	0/0	0/0	0/0	0/0	0/0	0/0	0/0	0/0	0/0	0/0
Chr03	3636970	.	A	C	4511.73	PASS	AC=18;AF=0.250;AN=72;BaseQRankSum=1.662;ClippingRankSum=0.000;DP=539;ExcessHet=0.0000;FS=0.000;InbreedingCoeff=0.9846;MLEAC=17;MLEAF=0.236;MQ=60.00;MQRankSum=0.000;QD=30.17;ReadPosRankSum=2.951;SOR=0.750	GT:AD:DP:GQ:PL	2018-01-01	2018-01-01	2018-01-01	2018-01-01	2018-01-01	2018-01-01	2018-01-01	2018-01-01	2018-01-01	0/0	0/0	0/0	0/0	0/0	0/0	0/0	0/0	0/0	0/0	0/0	0/0	0/0	0/0	0/0	0/0	0/0	0/0	0/0	0/0	0/0	0/0	0/0	0/0	0/0	0/0	0/0
Chr03	3637486	.	T	C	4027.17	PASS	AC=18;AF=0.250;AN=72;BaseQRankSum=1.511;ClippingRankSum=0.000;DP=526;ExcessHet=0.0000;FS=8.420;InbreedingCoeff=0.9871;MLEAC=18;MLEAF=0.250;MQ=60.00;MQRankSum=0.000;QD=33.55;ReadPosRankSum=1.984;SOR=1.335	GT:AD:DP:GQ:PL	2018-01-01	2018-01-01	2018-01-01	2018-01-01	2018-01-01	2018-01-01	2018-01-01	2018-01-01	2018-01-01	0/0	0/0	0/0	0/0	0/0	0/0	0/0	0/0	0/0	0/0	0/0	0/0	0/0	0/0	0/0	0/0	0/0	0/0	0/0	0/0	0/0	0/0	0/0	0/0	0/0	0/0	0/0
Chr03	3639585	.	G	T	1619.65	PASS	AC=18;AF=0.250;AN=72;BaseQRankSum=1.189;ClippingRankSum=0.000;DP=273;ExcessHet=0.0000;FS=3.127;InbreedingCoeff=0.9181;MLEAC=16;MLEAF=0.222;MQ=60.00;MQRankSum=0.000;QD=32.56;ReadPosRankSum=0.368;SOR=0.557	GT:AD:DP:GQ:PL	2018-01-01	2018-01-01	2018-01-01	2018-01-01	2018-01-01	2018-01-01	2018-01-01	2018-01-01	2018-01-01	0/0	0/0	0/0	0/0	0/0	0/0	0/0	0/0	0/0	0/0	0/0	0/0	0/0	0/0	0/0	0/0	0/0	0/0	0/0	0/0	0/0	0/0	0/0	0/0	0/0	0/0	0/0
Chr03	3639714	.	T	C	2391.55	PASS	AC=18;AF=0.250;AN=72;BaseQRankSum=-0.839;ClippingRankSum=0.000;DP=428;ExcessHet=0.0000;FS=7.148;InbreedingCoeff=0.9780;MLEAC=17;MLEAF=0.236;MQ=60.00;MQRankSum=0.000;QD=30.25;ReadPosRankSum=-0.400;SOR=0.307	GT:AD:DP:GQ:PL	2018-01-01	2018-01-01	2018-01-01	2018-01-01	2018-01-01	2018-01-01	2018-01-01	2018-01-01	2018-01-01	0/0	0/0	0/0	0/0	0/0	0/0	0/0	0/0	0/0	0/0	0/0	0/0	0/0	0/0	0/0	0/0	0/0	0/0	0/0	0/0	0/0	0/0	0/0	0/0	0/0	0/0	0/0
Chr03	3639787	.	T	C	723.64	PASS	AC=17;AF=0.266;AN=64;BaseQRankSum=-1.497;ClippingRankSum=0.000;DP=98;ExcessHet=0.0000;FS=13.148;InbreedingCoeff=0.5823;MLEAC=14;MLEAF=0.219;MQ=60.00;MQRankSum=0.000;QD=27.93;ReadPosRankSum=0.976;SOR=0.086	GT:AD:DP:GQ:PL	2018-01-01	./.	2018-01-01	2018-01-01	2018-01-01	2018-01-01	2018-01-01	2018-01-01	2018-01-01	0/0	0/0	0/0	0/0	0/0	0/0	./.	0/0	0/0	0/0	0/0	0/0	./.	0/0	0/0	0/0	0/0	./.	0/0	0/0	0/0	0/0	0/0	0/0	0/0	0/0	./.
Chr03	3649563	.	T	G	3667.39	PASS	AC=18;AF=0.250;AN=72;BaseQRankSum=3.681;ClippingRankSum=0.000;DP=301;ExcessHet=0.0000;FS=1.611;InbreedingCoeff=0.9240;MLEAC=18;MLEAF=0.250;MQ=60.00;MQRankSum=0.000;QD=28.56;ReadPosRankSum=1.231;SOR=0.568	GT:AD:DP:GQ:PL	2018-01-01	2018-01-01	2018-01-01	2018-01-01	2018-01-01	2018-01-01	2018-01-01	2018-01-01	2018-01-01	0/0	0/0	0/0	0/0	0/0	0/0	0/0	0/0	0/0	0/0	0/0	0/0	0/0	0/0	0/0	0/0	0/0	0/0	0/0	0/0	0/0	0/0	0/0	0/0	0/0	0/0	0/0
Chr03	3649566	.	A	G	3667.38	PASS	AC=18;AF=0.250;AN=72;BaseQRankSum=-0.676;ClippingRankSum=0.000;DP=310;ExcessHet=0.0000;FS=1.565;InbreedingCoeff=0.9243;MLEAC=18;MLEAF=0.250;MQ=60.00;MQRankSum=0.000;QD=28.68;ReadPosRankSum=1.215;SOR=0.581	GT:AD:DP:GQ:PL	2018-01-01	2018-01-01	2018-01-01	2018-01-01	2018-01-01	2018-01-01	2018-01-01	2018-01-01	2018-01-01	0/0	0/0	0/0	0/0	0/0	0/0	0/0	0/0	0/0	0/0	0/0	0/0	0/0	0/0	0/0	0/0	0/0	0/0	0/0	0/0	0/0	0/0	0/0	0/0	0/0	0/0	0/0
Chr03	3649648	.	T	C	3330.87	PASS	AC=19;AF=0.264;AN=72;BaseQRankSum=1.379;ClippingRankSum=0.000;DP=326;ExcessHet=0.0000;FS=0.000;InbreedingCoeff=0.8664;MLEAC=18;MLEAF=0.250;MQ=60.00;MQRankSum=0.000;QD=33.47;ReadPosRankSum=2.033;SOR=0.640	GT:AD:DP:GQ:PL	2018-01-01	2018-01-01	2018-01-01	2018-01-01	2018-01-01	2018-01-01	2018-01-01	2018-01-01	2018-01-01	0/0	0/0	0/0	0/0	0/0	0/0	0/0	0/0	0/0	0/0	0/0	0/0	0/0	0/0	0/0	0/0	0/0	0/0	0/0	0/0	0/0	0/0	./.	0/0	0/0	0/0	0/0
Chr03	3649734	.	C	T	4237.7	PASS	AC=18;AF=0.257;AN=70;BaseQRankSum=0.243;ClippingRankSum=0.000;DP=387;ExcessHet=0.0000;FS=1.908;InbreedingCoeff=0.9778;MLEAC=18;MLEAF=0.257;MQ=60.00;MQRankSum=0.000;QD=30.28;ReadPosRankSum=0.156;SOR=0.580	GT:AD:DP:GQ:PL	2018-01-01	2018-01-01	2018-01-01	2018-01-01	2018-01-01	2018-01-01	2018-01-01	2018-01-01	2018-01-01	0/0	0/0	0/0	./.	0/0	0/0	0/0	0/0	0/0	0/0	0/0	0/0	0/0	0/0	0/0	0/0	0/0	0/0	0/0	0/0	0/0	0/0	0/0	0/0	0/0	0/0	0/0
Chr03	3651007	.	T	A	3798.11	PASS	AC=18;AF=0.250;AN=72;BaseQRankSum=0.975;ClippingRankSum=0.000;DP=277;ExcessHet=0.0000;FS=6.103;InbreedingCoeff=0.9095;MLEAC=18;MLEAF=0.250;MQ=60.00;MQRankSum=0.000;QD=32.10;ReadPosRankSum=-0.674;SOR=0.417	GT:AD:DP:GQ:PL	2018-01-01	2018-01-01	2018-01-01	2018-01-01	2018-01-01	2018-01-01	2018-01-01	2018-01-01	2018-01-01	0/0	0/0	0/0	0/0	0/0	0/0	0/0	0/0	0/0	0/0	0/0	0/0	0/0	0/0	0/0	0/0	0/0	0/0	0/0	0/0	0/0	0/0	0/0	0/0	0/0	0/0	0/0
Chr03	3651296	.	T	C	4279.44	PASS	AC=18;AF=0.250;AN=72;BaseQRankSum=3.280;ClippingRankSum=0.000;DP=328;ExcessHet=0.0000;FS=3.888;InbreedingCoeff=0.9014;MLEAC=18;MLEAF=0.250;MQ=60.00;MQRankSum=0.000;QD=26.26;ReadPosRankSum=-3.248;SOR=0.574	GT:AD:DP:GQ:PL	2018-01-01	2018-01-01	2018-01-01	2018-01-01	2018-01-01	2018-01-01	2018-01-01	2018-01-01	2018-01-01	0/0	0/0	0/0	0/0	0/0	0/0	0/0	0/0	0/0	0/0	0/0	0/0	0/0	0/0	0/0	0/0	0/0	0/0	0/0	0/0	0/0	0/0	0/0	0/0	0/0	0/0	0/0
Chr03	3652555	.	T	C	3970.96	PASS	AC=18;AF=0.250;AN=72;BaseQRankSum=0.601;ClippingRankSum=0.000;DP=290;ExcessHet=0.0000;FS=2.098;InbreedingCoeff=0.9264;MLEAC=18;MLEAF=0.250;MQ=60.00;MQRankSum=0.000;QD=35.18;ReadPosRankSum=1.297;SOR=0.740	GT:AD:DP:GQ:PL	2018-01-01	2018-01-01	2018-01-01	2018-01-01	2018-01-01	2018-01-01	2018-01-01	2018-01-01	2018-01-01	0/0	0/0	0/0	0/0	0/0	0/0	0/0	0/0	0/0	0/0	0/0	0/0	0/0	0/0	0/0	0/0	0/0	0/0	0/0	0/0	0/0	0/0	0/0	0/0	0/0	0/0	0/0
Chr03	3653078	.	A	C	2564.65	PASS	AC=18;AF=0.265;AN=68;BaseQRankSum=0.831;ClippingRankSum=0.000;DP=161;ExcessHet=0.0000;FS=2.590;InbreedingCoeff=0.7659;MLEAC=19;MLEAF=0.279;MQ=60.00;MQRankSum=0.000;QD=29.51;ReadPosRankSum=-0.572;SOR=0.456	GT:AD:DP:GQ:PL	2018-01-01	2018-01-01	2018-01-01	2018-01-01	2018-01-01	2018-01-01	2018-01-01	2018-01-01	2018-01-01	0/0	0/0	0/0	0/0	0/0	0/0	0/0	0/0	0/0	0/0	0/0	0/0	0/0	0/0	0/0	0/0	0/0	./.	./.	0/0	0/0	0/0	0/0	0/0	0/0	0/0	0/0
Chr03	3654307	.	G	T	2996.64	PASS	AC=18;AF=0.250;AN=72;BaseQRankSum=0.097;ClippingRankSum=0.000;DP=280;ExcessHet=0.0000;FS=9.112;InbreedingCoeff=0.9339;MLEAC=18;MLEAF=0.250;MQ=60.00;MQRankSum=0.000;QD=26.71;ReadPosRankSum=0.773;SOR=0.255	GT:AD:DP:GQ:PL	2018-01-01	2018-01-01	2018-01-01	2018-01-01	2018-01-01	2018-01-01	2018-01-01	2018-01-01	2018-01-01	0/0	0/0	0/0	0/0	0/0	0/0	0/0	0/0	0/0	0/0	0/0	0/0	0/0	0/0	0/0	0/0	0/0	0/0	0/0	0/0	0/0	0/0	0/0	0/0	0/0	0/0	0/0
Chr03	3654438	.	G	A	14150.7	PASS	AC=18;AF=0.250;AN=72;BaseQRankSum=2.094;ClippingRankSum=0.000;DP=1420;ExcessHet=0.0000;FS=0.000;InbreedingCoeff=1.0000;MLEAC=18;MLEAF=0.250;MQ=60.00;MQRankSum=0.000;QD=26.70;ReadPosRankSum=2.125;SOR=0.688	GT:AD:DP:GQ:PL	2018-01-01	2018-01-01	2018-01-01	2018-01-01	2018-01-01	2018-01-01	2018-01-01	2018-01-01	2018-01-01	0/0	0/0	0/0	0/0	0/0	0/0	0/0	0/0	0/0	0/0	0/0	0/0	0/0	0/0	0/0	0/0	0/0	0/0	0/0	0/0	0/0	0/0	0/0	0/0	0/0	0/0	0/0
Chr03	3654581	.	A	C	13652.7	PASS	AC=18;AF=0.250;AN=72;BaseQRankSum=-2.327;ClippingRankSum=0.000;DP=1404;ExcessHet=0.0000;FS=1.333;InbreedingCoeff=1.0000;MLEAC=18;MLEAF=0.250;MQ=60.00;MQRankSum=0.000;QD=31.58;ReadPosRankSum=0.870;SOR=0.564	GT:AD:DP:GQ:PL	2018-01-01	2018-01-01	2018-01-01	2018-01-01	2018-01-01	2018-01-01	2018-01-01	2018-01-01	2018-01-01	0/0	0/0	0/0	0/0	0/0	0/0	0/0	0/0	0/0	0/0	0/0	0/0	0/0	0/0	0/0	0/0	0/0	0/0	0/0	0/0	0/0	0/0	0/0	0/0	0/0	0/0	0/0
Chr03	3657086	.	A	G	15117.7	PASS	AC=18;AF=0.250;AN=72;BaseQRankSum=2.545;ClippingRankSum=0.000;DP=1509;ExcessHet=0.0000;FS=1.288;InbreedingCoeff=1.0000;MLEAC=18;MLEAF=0.250;MQ=60.00;MQRankSum=0.000;QD=27.65;ReadPosRankSum=-0.776;SOR=0.845	GT:AD:DP:GQ:PL	2018-01-01	2018-01-01	2018-01-01	2018-01-01	2018-01-01	2018-01-01	2018-01-01	2018-01-01	2018-01-01	0/0	0/0	0/0	0/0	0/0	0/0	0/0	0/0	0/0	0/0	0/0	0/0	0/0	0/0	0/0	0/0	0/0	0/0	0/0	0/0	0/0	0/0	0/0	0/0	0/0	0/0	0/0
Chr03	3665200	.	A	T	869.77	PASS	AC=18;AF=0.310;AN=58;BaseQRankSum=-0.243;ClippingRankSum=0.000;DP=69;ExcessHet=0.0000;FS=2.869;InbreedingCoeff=0.5913;MLEAC=17;MLEAF=0.293;MQ=60.00;MQRankSum=0.000;QD=28.06;ReadPosRankSum=-1.059;SOR=1.183	GT:AD:DP:GQ:PL	2018-01-01	2018-01-01	2018-01-01	2018-01-01	2018-01-01	2018-01-01	2018-01-01	2018-01-01	2018-01-01	./.	0/0	0/0	0/0	0/0	0/0	./.	0/0	./.	0/0	0/0	0/0	0/0	./.	0/0	0/0	0/0	./.	./.	0/0	0/0	0/0	0/0	0/0	0/0	0/0	./.
Chr03	3665676	.	C	G	1499.47	PASS	AC=16;AF=0.250;AN=64;BaseQRankSum=2.324;ClippingRankSum=0.000;DP=114;ExcessHet=0.0000;FS=8.726;InbreedingCoeff=0.6637;MLEAC=16;MLEAF=0.250;MQ=60.00;MQRankSum=0.000;QD=26.77;ReadPosRankSum=0.144;SOR=1.279	GT:AD:DP:GQ:PL	2018-01-01	2018-01-01	2018-01-01	2018-01-01	2018-01-01	2018-01-01	2018-01-01	./.	2018-01-01	0/0	0/0	0/0	0/0	0/0	0/0	./.	0/0	./.	0/0	0/0	0/0	0/0	0/0	0/0	0/0	0/0	./.	0/0	0/0	0/0	0/0	0/0	0/0	0/0	0/0	0/0
Chr03	3665997	.	A	T	1080.13	PASS	AC=16;AF=0.250;AN=64;BaseQRankSum=0.957;ClippingRankSum=0.000;DP=97;ExcessHet=0.0000;FS=0.957;InbreedingCoeff=0.6327;MLEAC=16;MLEAF=0.250;MQ=60.00;MQRankSum=0.000;QD=32.27;ReadPosRankSum=1.087;SOR=0.670	GT:AD:DP:GQ:PL	2018-01-01	./.	2018-01-01	2018-01-01	2018-01-01	2018-01-01	2018-01-01	2018-01-01	2018-01-01	0/0	0/0	0/0	0/0	0/0	0/0	0/0	0/0	0/0	0/0	0/0	0/0	0/0	0/0	0/0	0/0	0/0	./.	0/0	0/0	0/0	0/0	0/0	0/0	./.	0/0	./.
Chr03	3666014	.	A	G	1159.78	PASS	AC=16;AF=0.258;AN=62;BaseQRankSum=0.685;ClippingRankSum=0.000;DP=102;ExcessHet=0.0000;FS=0.000;InbreedingCoeff=0.6554;MLEAC=16;MLEAF=0.258;MQ=60.00;MQRankSum=0.000;QD=32.27;ReadPosRankSum=0.499;SOR=0.728	GT:AD:DP:GQ:PL	2018-01-01	./.	2018-01-01	2018-01-01	2018-01-01	2018-01-01	2018-01-01	2018-01-01	2018-01-01	0/0	0/0	0/0	0/0	0/0	0/0	0/0	0/0	0/0	0/0	0/0	0/0	0/0	./.	0/0	0/0	0/0	0/0	0/0	0/0	./.	0/0	0/0	0/0	./.	0/0	./.
Chr03	3666157	.	C	G	772.24	PASS	AC=14;AF=0.233;AN=60;BaseQRankSum=-1.051;ClippingRankSum=0.000;DP=84;ExcessHet=0.0000;FS=4.152;InbreedingCoeff=0.5965;MLEAC=13;MLEAF=0.217;MQ=60.00;MQRankSum=0.000;QD=33.62;ReadPosRankSum=-0.132;SOR=0.751	GT:AD:DP:GQ:PL	2018-01-01	./.	2018-01-01	2018-01-01	2018-01-01	./.	2018-01-01	2018-01-01	2018-01-01	0/0	./.	0/0	0/0	0/0	0/0	./.	0/0	./.	0/0	0/0	0/0	0/0	0/0	0/0	./.	0/0	0/0	0/0	0/0	0/0	0/0	0/0	0/0	0/0	0/0	0/0
Chr03	3825270	.	C	T	529.56	PASS	AC=14;AF=0.219;AN=64;BaseQRankSum=-1.373;ClippingRankSum=0.000;DP=130;ExcessHet=0.0000;FS=4.894;InbreedingCoeff=0.5598;MLEAC=11;MLEAF=0.172;MQ=60.00;MQRankSum=0.000;QD=27.52;ReadPosRankSum=-0.792;SOR=0.531	GT:AD:DP:GQ:PL	2018-01-01	2018-01-01	2018-01-01	2018-01-01	2018-01-01	2018-01-01	2018-01-01	./.	./.	0/0	0/0	0/0	./.	0/0	0/0	0/0	0/0	0/0	0/0	0/0	0/0	0/0	./.	0/0	0/0	0/0	0/0	0/0	0/0	0/0	0/0	0/0	0/0	0/0	0/0	0/0
Chr03	3847841	.	G	A	4746.61	PASS	AC=18;AF=0.250;AN=72;BaseQRankSum=2.394;ClippingRankSum=0.000;DP=393;ExcessHet=0.0000;FS=1.316;InbreedingCoeff=0.9721;MLEAC=18;MLEAF=0.250;MQ=60.00;MQRankSum=0.000;QD=29.02;ReadPosRankSum=2.546;SOR=0.785	GT:AD:DP:GQ:PL	2018-01-01	2018-01-01	2018-01-01	2018-01-01	2018-01-01	2018-01-01	2018-01-01	2018-01-01	2018-01-01	0/0	0/0	0/0	0/0	0/0	0/0	0/0	0/0	0/0	0/0	0/0	0/0	0/0	0/0	0/0	0/0	0/0	0/0	0/0	0/0	0/0	0/0	0/0	0/0	0/0	0/0	0/0
Chr03	3850117	.	G	A	3972.61	PASS	AC=18;AF=0.250;AN=72;BaseQRankSum=-2.101;ClippingRankSum=0.000;DP=348;ExcessHet=0.0000;FS=6.188;InbreedingCoeff=0.9624;MLEAC=18;MLEAF=0.250;MQ=60.00;MQRankSum=0.000;QD=30.44;ReadPosRankSum=0.555;SOR=1.009	GT:AD:DP:GQ:PL	2018-01-01	2018-01-01	2018-01-01	2018-01-01	2018-01-01	2018-01-01	2018-01-01	2018-01-01	2018-01-01	0/0	0/0	0/0	0/0	0/0	0/0	0/0	0/0	0/0	0/0	0/0	0/0	0/0	0/0	0/0	0/0	0/0	0/0	0/0	0/0	0/0	0/0	0/0	0/0	0/0	0/0	0/0
Chr03	3852876	.	C	T	5394.84	PASS	AC=18;AF=0.250;AN=72;BaseQRankSum=1.929;ClippingRankSum=0.000;DP=618;ExcessHet=0.0000;FS=1.358;InbreedingCoeff=0.9983;MLEAC=18;MLEAF=0.250;MQ=60.00;MQRankSum=0.000;QD=31.24;ReadPosRankSum=1.829;SOR=0.649	GT:AD:DP:GQ:PL	2018-01-01	2018-01-01	2018-01-01	2018-01-01	2018-01-01	2018-01-01	2018-01-01	2018-01-01	2018-01-01	0/0	0/0	0/0	0/0	0/0	0/0	0/0	0/0	0/0	0/0	0/0	0/0	0/0	0/0	0/0	0/0	0/0	0/0	0/0	0/0	0/0	0/0	0/0	0/0	0/0	0/0	0/0
Chr03	3852888	.	A	G	5322.93	PASS	AC=18;AF=0.250;AN=72;BaseQRankSum=1.026;ClippingRankSum=0.000;DP=582;ExcessHet=0.0000;FS=1.347;InbreedingCoeff=0.9980;MLEAC=18;MLEAF=0.250;MQ=60.00;MQRankSum=0.000;QD=30.84;ReadPosRankSum=-0.090;SOR=0.700	GT:AD:DP:GQ:PL	2018-01-01	2018-01-01	2018-01-01	2018-01-01	2018-01-01	2018-01-01	2018-01-01	2018-01-01	2018-01-01	0/0	0/0	0/0	0/0	0/0	0/0	0/0	0/0	0/0	0/0	0/0	0/0	0/0	0/0	0/0	0/0	0/0	0/0	0/0	0/0	0/0	0/0	0/0	0/0	0/0	0/0	0/0
Chr03	3853029	.	A	T	3064	PASS	AC=18;AF=0.250;AN=72;BaseQRankSum=2.308;ClippingRankSum=0.000;DP=384;ExcessHet=0.0000;FS=0.475;InbreedingCoeff=0.9695;MLEAC=17;MLEAF=0.236;MQ=60.00;MQRankSum=0.000;QD=27.89;ReadPosRankSum=1.275;SOR=0.812	GT:AD:DP:GQ:PL	2018-01-01	2018-01-01	2018-01-01	2018-01-01	2018-01-01	2018-01-01	2018-01-01	2018-01-01	2018-01-01	0/0	0/0	0/0	0/0	0/0	0/0	0/0	0/0	0/0	0/0	0/0	0/0	0/0	0/0	0/0	0/0	0/0	0/0	0/0	0/0	0/0	0/0	0/0	0/0	0/0	0/0	0/0
Chr03	3853572	.	C	T	3629.38	PASS	AC=18;AF=0.250;AN=72;BaseQRankSum=-1.578;ClippingRankSum=0.000;DP=406;ExcessHet=0.0000;FS=1.358;InbreedingCoeff=0.9664;MLEAC=18;MLEAF=0.250;MQ=60.00;MQRankSum=0.000;QD=33.22;ReadPosRankSum=0.254;SOR=0.563	GT:AD:DP:GQ:PL	2018-01-01	2018-01-01	2018-01-01	2018-01-01	2018-01-01	2018-01-01	2018-01-01	2018-01-01	2018-01-01	0/0	0/0	0/0	0/0	0/0	0/0	0/0	0/0	0/0	0/0	0/0	0/0	0/0	0/0	0/0	0/0	0/0	0/0	0/0	0/0	0/0	0/0	0/0	0/0	0/0	0/0	0/0
Chr03	3853683	.	C	T	3308.71	PASS	AC=16;AF=0.229;AN=70;BaseQRankSum=-1.745;ClippingRankSum=0.000;DP=390;ExcessHet=0.0000;FS=0.453;InbreedingCoeff=0.9874;MLEAC=16;MLEAF=0.229;MQ=60.00;MQRankSum=0.000;QD=30.45;ReadPosRankSum=-1.232;SOR=0.648	GT:AD:DP:GQ:PL	2018-01-01	./.	2018-01-01	2018-01-01	2018-01-01	2018-01-01	2018-01-01	2018-01-01	2018-01-01	0/0	0/0	0/0	0/0	0/0	0/0	0/0	0/0	0/0	0/0	0/0	0/0	0/0	0/0	0/0	0/0	0/0	0/0	0/0	0/0	0/0	0/0	0/0	0/0	0/0	0/0	0/0
Chr03	3857340	.	G	T	816.17	PASS	AC=16;AF=0.242;AN=66;BaseQRankSum=-0.231;ClippingRankSum=0.000;DP=103;ExcessHet=0.0000;FS=2.188;InbreedingCoeff=0.6589;MLEAC=14;MLEAF=0.212;MQ=60.00;MQRankSum=0.000;QD=24.16;ReadPosRankSum=0.373;SOR=0.793	GT:AD:DP:GQ:PL	2018-01-01	./.	2018-01-01	2018-01-01	2018-01-01	2018-01-01	2018-01-01	2018-01-01	2018-01-01	0/0	0/0	0/0	0/0	0/0	0/0	0/0	0/0	0/0	./.	0/0	0/0	0/0	0/0	0/0	0/0	0/0	0/0	0/0	0/0	0/0	0/0	0/0	0/0	0/0	./.	0/0
Chr03	3857471	.	A	G	527.45	PASS	AC=14;AF=0.219;AN=64;BaseQRankSum=1.578;ClippingRankSum=0.000;DP=100;ExcessHet=0.0000;FS=3.365;InbreedingCoeff=0.5816;MLEAC=11;MLEAF=0.172;MQ=60.00;MQRankSum=0.000;QD=31.37;ReadPosRankSum=1.459;SOR=0.607	GT:AD:DP:GQ:PL	2018-01-01	./.	2018-01-01	./.	2018-01-01	2018-01-01	2018-01-01	2018-01-01	2018-01-01	0/0	0/0	0/0	0/0	0/0	0/0	0/0	0/0	0/0	0/0	0/0	0/0	0/0	./.	0/0	0/0	0/0	./.	0/0	0/0	0/0	0/0	0/0	0/0	0/0	0/0	0/0
Chr03	3857498	.	C	A	674.14	PASS	AC=19;AF=0.279;AN=68;BaseQRankSum=-0.992;ClippingRankSum=0.000;DP=109;ExcessHet=0.0000;FS=2.957;InbreedingCoeff=0.5355;MLEAC=16;MLEAF=0.235;MQ=60.00;MQRankSum=0.000;QD=24.72;ReadPosRankSum=-1.199;SOR=0.722	GT:AD:DP:GQ:PL	2018-01-01	2018-01-01	2018-01-01	2018-01-01	2018-01-01	2018-01-01	2018-01-01	2018-01-01	2018-01-01	0/0	0/0	0/0	0/0	0/0	0/0	0/0	0/0	0/0	0/0	0/0	0/0	0/0	./.	./.	0/0	0/0	./.	0/0	0/0	0/0	0/0	0/0	0/0	0/0	0/0	0/0
Chr03	6809851	.	G	A	218.66	PASS	AC=14;AF=0.269;AN=52;BaseQRankSum=0.444;ClippingRankSum=0.000;DP=49;ExcessHet=0.0000;FS=0.000;InbreedingCoeff=0.4277;MLEAC=10;MLEAF=0.192;MQ=60.00;MQRankSum=0.000;QD=31.24;ReadPosRankSum=0.644;SOR=0.349	GT:AD:DP:GQ:PL	0/0	./.	0/0	./.	0/0	0/0	0/0	0/0	0/0	2018-01-01	./.	2018-01-01	./.	2018-01-01	2018-01-01	2018-01-01	2018-01-01	2018-01-01	0/0	0/0	0/0	./.	./.	./.	0/0	0/0	0/0	0/0	0/0	0/0	0/0	0/0	0/0	./.	./.	./.
Chr03	41328798	.	G	A	739.38	PASS	AC=14;AF=0.212;AN=66;BaseQRankSum=-1.079;ClippingRankSum=0.000;DP=120;ExcessHet=0.0000;FS=4.068;InbreedingCoeff=0.6223;MLEAC=11;MLEAF=0.167;MQ=60.00;MQRankSum=0.000;QD=31.77;ReadPosRankSum=0.727;SOR=0.601	GT:AD:DP:GQ:PL	2018-01-01	./.	2018-01-01	2018-01-01	2018-01-01	./.	2018-01-01	2018-01-01	2018-01-01	0/0	0/0	0/0	0/0	0/0	0/0	./.	0/0	0/0	0/0	0/0	0/0	0/0	0/0	0/0	0/0	0/0	0/0	0/0	0/0	0/0	0/0	0/0	0/0	0/0	0/0	0/0
Chr03	41331499	.	C	T	736.7	PASS	AC=18;AF=0.257;AN=70;BaseQRankSum=-1.618;ClippingRankSum=0.000;DP=183;ExcessHet=0.0000;FS=2.918;InbreedingCoeff=0.7846;MLEAC=13;MLEAF=0.186;MQ=60.00;MQRankSum=0.000;QD=28.19;ReadPosRankSum=0.940;SOR=0.696	GT:AD:DP:GQ:PL	2018-01-01	2018-01-01	2018-01-01	2018-01-01	2018-01-01	2018-01-01	2018-01-01	2018-01-01	2018-01-01	0/0	0/0	0/0	0/0	0/0	0/0	0/0	0/0	0/0	./.	0/0	0/0	0/0	0/0	0/0	0/0	0/0	0/0	0/0	0/0	0/0	0/0	0/0	0/0	0/0	0/0	0/0
Chr03	41331779	.	C	T	360.13	PASS	AC=16;AF=0.235;AN=68;BaseQRankSum=1.490;ClippingRankSum=0.000;DP=161;ExcessHet=0.0000;FS=0.000;InbreedingCoeff=0.6787;MLEAC=10;MLEAF=0.147;MQ=60.00;MQRankSum=0.000;QD=29.65;ReadPosRankSum=1.412;SOR=1.094	GT:AD:DP:GQ:PL	2018-01-01	2018-01-01	./.	2018-01-01	2018-01-01	2018-01-01	2018-01-01	2018-01-01	2018-01-01	0/0	0/0	0/0	0/0	0/0	0/0	0/0	0/0	0/0	0/0	0/0	0/0	0/0	0/0	0/0	0/0	0/0	./.	0/0	0/0	0/0	0/0	0/0	0/0	0/0	0/0	0/0
Chr03	42409141	.	G	T	3873.38	PASS	AC=18;AF=0.250;AN=72;BaseQRankSum=-1.531;ClippingRankSum=0.000;DP=363;ExcessHet=0.0000;FS=4.287;InbreedingCoeff=0.9071;MLEAC=18;MLEAF=0.250;MQ=60.00;MQRankSum=0.000;QD=35.77;ReadPosRankSum=-0.445;SOR=0.485	GT:AD:DP:GQ:PL	2018-01-01	2018-01-01	2018-01-01	2018-01-01	2018-01-01	2018-01-01	2018-01-01	2018-01-01	2018-01-01	0/0	0/0	0/0	0/0	0/0	0/0	0/0	0/0	0/0	0/0	0/0	0/0	0/0	0/0	0/0	0/0	0/0	0/0	0/0	0/0	0/0	0/0	0/0	0/0	0/0	0/0	0/0
Chr03	42409418	.	A	T	3413.29	PASS	AC=18;AF=0.250;AN=72;BaseQRankSum=0.714;ClippingRankSum=0.000;DP=321;ExcessHet=0.0000;FS=1.548;InbreedingCoeff=0.8986;MLEAC=18;MLEAF=0.250;MQ=60.00;MQRankSum=0.000;QD=37.53;ReadPosRankSum=1.029;SOR=0.601	GT:AD:DP:GQ:PL	2018-01-01	2018-01-01	2018-01-01	2018-01-01	2018-01-01	2018-01-01	2018-01-01	2018-01-01	2018-01-01	0/0	0/0	0/0	0/0	0/0	0/0	0/0	0/0	0/0	0/0	0/0	0/0	0/0	0/0	0/0	0/0	0/0	0/0	0/0	0/0	0/0	0/0	0/0	0/0	0/0	0/0	0/0
Chr03	42420420	.	G	A	3505.59	PASS	AC=18;AF=0.250;AN=72;BaseQRankSum=-0.554;ClippingRankSum=0.000;DP=496;ExcessHet=0.0000;FS=0.000;InbreedingCoeff=0.9791;MLEAC=17;MLEAF=0.236;MQ=60.00;MQRankSum=0.000;QD=30.23;ReadPosRankSum=3.330;SOR=0.665	GT:AD:DP:GQ:PL	2018-01-01	2018-01-01	2018-01-01	2018-01-01	2018-01-01	2018-01-01	2018-01-01	2018-01-01	2018-01-01	0/0	0/0	0/0	0/0	0/0	0/0	0/0	0/0	0/0	0/0	0/0	0/0	0/0	0/0	0/0	0/0	0/0	0/0	0/0	0/0	0/0	0/0	0/0	0/0	0/0	0/0	0/0
Chr03	42422206	.	T	C	4546.38	PASS	AC=17;AF=0.236;AN=72;BaseQRankSum=1.685;ClippingRankSum=0.000;DP=552;ExcessHet=0.0000;FS=0.000;InbreedingCoeff=0.9166;MLEAC=17;MLEAF=0.236;MQ=60.00;MQRankSum=0.000;QD=28.67;ReadPosRankSum=0.254;SOR=0.643	GT:AD:DP:GQ:PL	./.	2018-01-01	2018-01-01	2018-01-01	2018-01-01	2018-01-01	2018-01-01	2018-01-01	2018-01-01	0/0	0/0	0/0	0/0	0/0	0/0	0/0	0/0	0/0	0/0	0/0	0/0	0/0	0/0	0/0	0/0	0/0	0/0	0/0	0/0	0/0	0/0	0/0	0/0	0/0	0/0	0/0
Chr03	42422241	.	G	A	4048.1	PASS	AC=17;AF=0.236;AN=72;BaseQRankSum=2.542;ClippingRankSum=0.000;DP=518;ExcessHet=0.0000;FS=1.443;InbreedingCoeff=0.9110;MLEAC=17;MLEAF=0.236;MQ=60.00;MQRankSum=0.000;QD=26.41;ReadPosRankSum=1.361;SOR=0.839	GT:AD:DP:GQ:PL	./.	2018-01-01	2018-01-01	2018-01-01	2018-01-01	2018-01-01	2018-01-01	2018-01-01	2018-01-01	0/0	0/0	0/0	0/0	0/0	0/0	0/0	0/0	0/0	0/0	0/0	0/0	0/0	0/0	0/0	0/0	0/0	0/0	0/0	0/0	0/0	0/0	0/0	0/0	0/0	0/0	0/0
Chr03	42422838	.	C	T	2074.05	PASS	AC=18;AF=0.250;AN=72;BaseQRankSum=0.782;ClippingRankSum=0.000;DP=350;ExcessHet=0.0000;FS=2.759;InbreedingCoeff=0.9534;MLEAC=17;MLEAF=0.236;MQ=60.00;MQRankSum=0.000;QD=32.51;ReadPosRankSum=1.269;SOR=0.968	GT:AD:DP:GQ:PL	2018-01-01	2018-01-01	2018-01-01	2018-01-01	2018-01-01	2018-01-01	2018-01-01	2018-01-01	2018-01-01	0/0	0/0	0/0	0/0	0/0	0/0	0/0	0/0	0/0	0/0	0/0	0/0	0/0	0/0	0/0	0/0	0/0	0/0	0/0	0/0	0/0	0/0	0/0	0/0	0/0	0/0	0/0
Chr03	42434317	.	C	A	13367.7	PASS	AC=18;AF=0.250;AN=72;BaseQRankSum=1.318;ClippingRankSum=0.000;DP=1638;ExcessHet=0.0000;FS=2.327;InbreedingCoeff=1.0000;MLEAC=18;MLEAF=0.250;MQ=60.00;MQRankSum=0.000;QD=26.85;ReadPosRankSum=1.289;SOR=0.756	GT:AD:DP:GQ:PL	2018-01-01	2018-01-01	2018-01-01	2018-01-01	2018-01-01	2018-01-01	2018-01-01	2018-01-01	2018-01-01	0/0	0/0	0/0	0/0	0/0	0/0	0/0	0/0	0/0	0/0	0/0	0/0	0/0	0/0	0/0	0/0	0/0	0/0	0/0	0/0	0/0	0/0	0/0	0/0	0/0	0/0	0/0
Chr03	42435154	.	C	T	14752.7	PASS	AC=18;AF=0.250;AN=72;BaseQRankSum=3.962;ClippingRankSum=0.000;DP=1813;ExcessHet=0.0000;FS=0.669;InbreedingCoeff=1.0000;MLEAC=18;MLEAF=0.250;MQ=60.00;MQRankSum=0.000;QD=31.68;ReadPosRankSum=4.415;SOR=0.643	GT:AD:DP:GQ:PL	2018-01-01	2018-01-01	2018-01-01	2018-01-01	2018-01-01	2018-01-01	2018-01-01	2018-01-01	2018-01-01	0/0	0/0	0/0	0/0	0/0	0/0	0/0	0/0	0/0	0/0	0/0	0/0	0/0	0/0	0/0	0/0	0/0	0/0	0/0	0/0	0/0	0/0	0/0	0/0	0/0	0/0	0/0
Chr03	42436005	.	C	T	689.07	PASS	AC=14;AF=0.206;AN=68;BaseQRankSum=-0.529;ClippingRankSum=0.000;DP=321;ExcessHet=0.0000;FS=6.300;InbreedingCoeff=0.7463;MLEAC=10;MLEAF=0.147;MQ=60.00;MQRankSum=0.000;QD=30.43;ReadPosRankSum=0.864;SOR=0.674	GT:AD:DP:GQ:PL	2018-01-01	2018-01-01	2018-01-01	./.	2018-01-01	./.	2018-01-01	2018-01-01	2018-01-01	0/0	0/0	0/0	0/0	0/0	0/0	0/0	0/0	0/0	0/0	0/0	0/0	0/0	0/0	0/0	0/0	0/0	0/0	0/0	0/0	0/0	0/0	0/0	0/0	0/0	0/0	0/0
Chr03	42436034	.	T	C	7434.21	PASS	AC=18;AF=0.250;AN=72;BaseQRankSum=-0.665;ClippingRankSum=0.000;DP=790;ExcessHet=0.0000;FS=1.339;InbreedingCoeff=0.9894;MLEAC=18;MLEAF=0.250;MQ=60.00;MQRankSum=0.000;QD=32.76;ReadPosRankSum=-3.198;SOR=0.792	GT:AD:DP:GQ:PL	2018-01-01	2018-01-01	2018-01-01	2018-01-01	2018-01-01	2018-01-01	2018-01-01	2018-01-01	2018-01-01	0/0	0/0	0/0	0/0	0/0	0/0	0/0	0/0	0/0	0/0	0/0	0/0	0/0	0/0	0/0	0/0	0/0	0/0	0/0	0/0	0/0	0/0	0/0	0/0	0/0	0/0	0/0
Chr03	42436275	.	A	T	1172.47	PASS	AC=18;AF=0.250;AN=72;BaseQRankSum=7.041;ClippingRankSum=0.000;DP=259;ExcessHet=0.0000;FS=0.801;InbreedingCoeff=0.8320;MLEAC=14;MLEAF=0.194;MQ=60.00;MQRankSum=0.000;QD=27.00;ReadPosRankSum=0.856;SOR=0.747	GT:AD:DP:GQ:PL	2018-01-01	2018-01-01	2018-01-01	2018-01-01	2018-01-01	2018-01-01	2018-01-01	2018-01-01	2018-01-01	0/0	0/0	0/0	0/0	0/0	0/0	0/0	0/0	0/0	0/0	0/0	0/0	0/0	0/0	0/0	0/0	0/0	0/0	0/0	0/0	0/0	0/0	0/0	0/0	0/0	0/0	0/0
Chr03	42436331	.	T	C	1261.31	PASS	AC=17;AF=0.243;AN=70;BaseQRankSum=-0.643;ClippingRankSum=0.000;DP=230;ExcessHet=0.0000;FS=0.805;InbreedingCoeff=0.7817;MLEAC=13;MLEAF=0.186;MQ=60.00;MQRankSum=0.000;QD=33.68;ReadPosRankSum=-0.250;SOR=0.581	GT:AD:DP:GQ:PL	2018-01-01	2018-01-01	2018-01-01	2018-01-01	2018-01-01	2018-01-01	./.	2018-01-01	2018-01-01	0/0	0/0	0/0	0/0	0/0	0/0	0/0	0/0	0/0	0/0	0/0	0/0	0/0	0/0	0/0	0/0	0/0	./.	0/0	0/0	0/0	0/0	0/0	0/0	0/0	0/0	0/0
Chr03	42436558	.	G	T	1759.11	PASS	AC=18;AF=0.257;AN=70;BaseQRankSum=-0.306;ClippingRankSum=0.000;DP=321;ExcessHet=0.0000;FS=0.000;InbreedingCoeff=0.9057;MLEAC=15;MLEAF=0.214;MQ=60.00;MQRankSum=0.000;QD=31.81;ReadPosRankSum=-0.382;SOR=0.634	GT:AD:DP:GQ:PL	2018-01-01	2018-01-01	2018-01-01	2018-01-01	2018-01-01	2018-01-01	2018-01-01	2018-01-01	2018-01-01	0/0	0/0	0/0	0/0	0/0	0/0	0/0	0/0	0/0	0/0	0/0	0/0	0/0	0/0	0/0	0/0	0/0	./.	0/0	0/0	0/0	0/0	0/0	0/0	0/0	0/0	0/0
Chr03	42436654	.	T	G	1721.57	PASS	AC=16;AF=0.229;AN=70;BaseQRankSum=0.533;ClippingRankSum=0.000;DP=469;ExcessHet=0.0000;FS=1.304;InbreedingCoeff=0.9290;MLEAC=14;MLEAF=0.200;MQ=60.00;MQRankSum=0.000;QD=32.64;ReadPosRankSum=1.034;SOR=0.662	GT:AD:DP:GQ:PL	2018-01-01	./.	2018-01-01	2018-01-01	2018-01-01	2018-01-01	2018-01-01	2018-01-01	2018-01-01	0/0	0/0	0/0	0/0	0/0	0/0	0/0	0/0	0/0	0/0	0/0	0/0	0/0	0/0	0/0	0/0	0/0	0/0	0/0	0/0	0/0	0/0	0/0	0/0	0/0	0/0	0/0
Chr03	42453437	.	A	T	1860.68	PASS	AC=18;AF=0.250;AN=72;BaseQRankSum=-1.565;ClippingRankSum=0.000;DP=251;ExcessHet=0.0000;FS=1.384;InbreedingCoeff=0.9141;MLEAC=16;MLEAF=0.222;MQ=60.00;MQRankSum=0.000;QD=30.17;ReadPosRankSum=0.956;SOR=0.845	GT:AD:DP:GQ:PL	2018-01-01	2018-01-01	2018-01-01	2018-01-01	2018-01-01	2018-01-01	2018-01-01	2018-01-01	2018-01-01	0/0	0/0	0/0	0/0	0/0	0/0	0/0	0/0	0/0	0/0	0/0	0/0	0/0	0/0	0/0	0/0	0/0	0/0	0/0	0/0	0/0	0/0	0/0	0/0	0/0	0/0	0/0
Chr03	42456210	.	A	G	2934.92	PASS	AC=18;AF=0.250;AN=72;BaseQRankSum=0.647;ClippingRankSum=0.000;DP=328;ExcessHet=0.0000;FS=3.789;InbreedingCoeff=0.9377;MLEAC=17;MLEAF=0.236;MQ=60.00;MQRankSum=0.000;QD=27.06;ReadPosRankSum=0.572;SOR=0.761	GT:AD:DP:GQ:PL	2018-01-01	2018-01-01	2018-01-01	2018-01-01	2018-01-01	2018-01-01	2018-01-01	2018-01-01	2018-01-01	0/0	0/0	0/0	0/0	0/0	0/0	0/0	0/0	0/0	0/0	0/0	0/0	0/0	0/0	0/0	0/0	0/0	0/0	0/0	0/0	0/0	0/0	0/0	0/0	0/0	0/0	0/0
Chr03	42598509	.	C	G	2068.98	PASS	AC=18;AF=0.250;AN=72;BaseQRankSum=2.070;ClippingRankSum=0.000;DP=153;ExcessHet=0.0000;FS=1.436;InbreedingCoeff=0.7268;MLEAC=19;MLEAF=0.264;MQ=60.00;MQRankSum=0.000;QD=33.24;ReadPosRankSum=0.414;SOR=0.911	GT:AD:DP:GQ:PL	2018-01-01	2018-01-01	2018-01-01	2018-01-01	2018-01-01	2018-01-01	2018-01-01	2018-01-01	2018-01-01	0/0	0/0	0/0	0/0	0/0	0/0	0/0	0/0	0/0	0/0	0/0	0/0	0/0	0/0	0/0	0/0	0/0	0/0	0/0	0/0	0/0	0/0	0/0	0/0	0/0	0/0	0/0
Chr03	42772483	.	T	C	2001.53	PASS	AC=16;AF=0.235;AN=68;BaseQRankSum=0.888;ClippingRankSum=0.000;DP=204;ExcessHet=0.0000;FS=1.528;InbreedingCoeff=0.7774;MLEAC=16;MLEAF=0.235;MQ=60.00;MQRankSum=0.000;QD=31.55;ReadPosRankSum=1.010;SOR=0.872	GT:AD:DP:GQ:PL	./.	2018-01-01	2018-01-01	2018-01-01	2018-01-01	2018-01-01	2018-01-01	2018-01-01	2018-01-01	0/0	0/0	0/0	0/0	0/0	0/0	0/0	0/0	0/0	0/0	0/0	0/0	0/0	0/0	0/0	0/0	0/0	0/0	0/0	0/0	0/0	0/0	0/0	./.	0/0	0/0	0/0
Chr03	42850589	.	G	A	1144.99	PASS	AC=18;AF=0.250;AN=72;BaseQRankSum=1.774;ClippingRankSum=0.000;DP=171;ExcessHet=0.0000;FS=7.752;InbreedingCoeff=0.8116;MLEAC=15;MLEAF=0.208;MQ=60.00;MQRankSum=0.000;QD=32.33;ReadPosRankSum=1.552;SOR=0.212	GT:AD:DP:GQ:PL	2018-01-01	2018-01-01	2018-01-01	2018-01-01	2018-01-01	2018-01-01	2018-01-01	2018-01-01	2018-01-01	0/0	0/0	0/0	0/0	0/0	0/0	0/0	0/0	0/0	0/0	0/0	0/0	0/0	0/0	0/0	0/0	0/0	0/0	0/0	0/0	0/0	0/0	0/0	0/0	0/0	0/0	0/0
Chr03	42850599	.	G	A	1331.12	PASS	AC=18;AF=0.250;AN=72;BaseQRankSum=0.745;ClippingRankSum=0.000;DP=224;ExcessHet=0.0000;FS=3.323;InbreedingCoeff=0.8902;MLEAC=15;MLEAF=0.208;MQ=60.00;MQRankSum=0.000;QD=28.58;ReadPosRankSum=1.581;SOR=0.437	GT:AD:DP:GQ:PL	2018-01-01	2018-01-01	2018-01-01	2018-01-01	2018-01-01	2018-01-01	2018-01-01	2018-01-01	2018-01-01	0/0	0/0	0/0	0/0	0/0	0/0	0/0	0/0	0/0	0/0	0/0	0/0	0/0	0/0	0/0	0/0	0/0	0/0	0/0	0/0	0/0	0/0	0/0	0/0	0/0	0/0	0/0
Chr03	42850666	.	T	C	6540.95	PASS	AC=18;AF=0.250;AN=72;BaseQRankSum=10.540;ClippingRankSum=0.000;DP=610;ExcessHet=0.0000;FS=4.019;InbreedingCoeff=0.9949;MLEAC=18;MLEAF=0.250;MQ=60.00;MQRankSum=0.000;QD=31.77;ReadPosRankSum=3.610;SOR=1.089	GT:AD:DP:GQ:PL	2018-01-01	2018-01-01	2018-01-01	2018-01-01	2018-01-01	2018-01-01	2018-01-01	2018-01-01	2018-01-01	0/0	0/0	0/0	0/0	0/0	0/0	0/0	0/0	0/0	0/0	0/0	0/0	0/0	0/0	0/0	0/0	0/0	0/0	0/0	0/0	0/0	0/0	0/0	0/0	0/0	0/0	0/0
Chr03	42850931	.	G	A	9291.83	PASS	AC=18;AF=0.250;AN=72;BaseQRankSum=3.816;ClippingRankSum=0.000;DP=1012;ExcessHet=0.0000;FS=6.260;InbreedingCoeff=0.9977;MLEAC=18;MLEAF=0.250;MQ=60.00;MQRankSum=0.000;QD=32.65;ReadPosRankSum=0.201;SOR=1.069	GT:AD:DP:GQ:PL	2018-01-01	2018-01-01	2018-01-01	2018-01-01	2018-01-01	2018-01-01	2018-01-01	2018-01-01	2018-01-01	0/0	0/0	0/0	0/0	0/0	0/0	0/0	0/0	0/0	0/0	0/0	0/0	0/0	0/0	0/0	0/0	0/0	0/0	0/0	0/0	0/0	0/0	0/0	0/0	0/0	0/0	0/0
Chr03	42856626	.	C	T	7904.02	PASS	AC=18;AF=0.250;AN=72;BaseQRankSum=-0.294;ClippingRankSum=0.000;DP=756;ExcessHet=0.0000;FS=6.047;InbreedingCoeff=0.9951;MLEAC=18;MLEAF=0.250;MQ=60.00;MQRankSum=0.000;QD=33.60;ReadPosRankSum=1.298;SOR=0.517	GT:AD:DP:GQ:PL	2018-01-01	2018-01-01	2018-01-01	2018-01-01	2018-01-01	2018-01-01	2018-01-01	2018-01-01	2018-01-01	0/0	0/0	0/0	0/0	0/0	0/0	0/0	0/0	0/0	0/0	0/0	0/0	0/0	0/0	0/0	0/0	0/0	0/0	0/0	0/0	0/0	0/0	0/0	0/0	0/0	0/0	0/0
Chr03	42856718	.	T	G	413.05	PASS	AC=12;AF=0.214;AN=56;BaseQRankSum=1.038;ClippingRankSum=0.000;DP=93;ExcessHet=0.0000;FS=0.000;InbreedingCoeff=0.4449;MLEAC=10;MLEAF=0.179;MQ=60.00;MQRankSum=0.000;QD=27.85;ReadPosRankSum=1.264;SOR=0.446	GT:AD:DP:GQ:PL	2018-01-01	./.	2018-01-01	2018-01-01	./.	2018-01-01	2018-01-01	2018-01-01	./.	0/0	0/0	0/0	./.	0/0	0/0	0/0	0/0	./.	0/0	0/0	0/0	./.	0/0	0/0	0/0	0/0	./.	0/0	0/0	0/0	0/0	./.	0/0	0/0	0/0	0/0
Chr03	42861475	.	C	T	493.23	PASS	AC=14;AF=0.233;AN=60;BaseQRankSum=0.159;ClippingRankSum=0.000;DP=71;ExcessHet=0.0000;FS=4.190;InbreedingCoeff=0.5062;MLEAC=12;MLEAF=0.200;MQ=60.00;MQRankSum=0.000;QD=32.96;ReadPosRankSum=1.174;SOR=1.651	GT:AD:DP:GQ:PL	2018-01-01	./.	2018-01-01	2018-01-01	2018-01-01	./.	2018-01-01	2018-01-01	2018-01-01	0/0	0/0	0/0	./.	0/0	0/0	0/0	0/0	./.	0/0	0/0	0/0	0/0	0/0	0/0	0/0	0/0	./.	0/0	0/0	0/0	0/0	0/0	0/0	./.	0/0	0/0
Chr03	42866094	.	C	T	703.45	PASS	AC=14;AF=0.219;AN=64;BaseQRankSum=-3.477;ClippingRankSum=0.000;DP=92;ExcessHet=0.0000;FS=2.541;InbreedingCoeff=0.5726;MLEAC=13;MLEAF=0.203;MQ=60.00;MQRankSum=0.000;QD=29.15;ReadPosRankSum=-0.750;SOR=1.127	GT:AD:DP:GQ:PL	2018-01-01	./.	2018-01-01	2018-01-01	2018-01-01	./.	2018-01-01	2018-01-01	2018-01-01	0/0	0/0	0/0	./.	0/0	0/0	0/0	0/0	0/0	0/0	0/0	0/0	0/0	0/0	0/0	0/0	0/0	./.	0/0	0/0	0/0	0/0	0/0	0/0	0/0	0/0	0/0
Chr03	42870483	.	G	A	803.12	PASS	AC=18;AF=0.257;AN=70;BaseQRankSum=-1.916;ClippingRankSum=0.000;DP=135;ExcessHet=0.0000;FS=0.988;InbreedingCoeff=0.6719;MLEAC=14;MLEAF=0.200;MQ=60.00;MQRankSum=0.000;QD=28.94;ReadPosRankSum=3.294;SOR=0.703	GT:AD:DP:GQ:PL	2018-01-01	2018-01-01	2018-01-01	2018-01-01	2018-01-01	2018-01-01	2018-01-01	2018-01-01	2018-01-01	0/0	0/0	0/0	0/0	0/0	0/0	0/0	0/0	0/0	0/0	0/0	0/0	0/0	0/0	0/0	0/0	0/0	./.	0/0	0/0	0/0	0/0	0/0	0/0	0/0	0/0	0/0
Chr03	42871936	.	G	A	1426.42	PASS	AC=17;AF=0.250;AN=68;BaseQRankSum=0.920;ClippingRankSum=0.000;DP=196;ExcessHet=0.0000;FS=3.611;InbreedingCoeff=0.7232;MLEAC=15;MLEAF=0.221;MQ=60.00;MQRankSum=0.000;QD=28.04;ReadPosRankSum=0.501;SOR=0.539	GT:AD:DP:GQ:PL	2018-01-01	./.	2018-01-01	2018-01-01	2018-01-01	2018-01-01	2018-01-01	2018-01-01	2018-01-01	0/0	0/0	0/0	0/0	0/0	0/0	0/0	0/0	0/0	0/0	0/0	0/0	0/0	0/0	0/0	./.	0/0	./.	0/0	0/0	0/0	0/0	0/0	0/0	0/0	0/0	0/0
Chr03	42889191	.	C	T	2497.97	PASS	AC=18;AF=0.250;AN=72;BaseQRankSum=-1.513;ClippingRankSum=0.000;DP=320;ExcessHet=0.0000;FS=3.169;InbreedingCoeff=0.9076;MLEAC=17;MLEAF=0.236;MQ=60.00;MQRankSum=0.000;QD=32.70;ReadPosRankSum=1.456;SOR=0.803	GT:AD:DP:GQ:PL	2018-01-01	2018-01-01	2018-01-01	2018-01-01	2018-01-01	2018-01-01	2018-01-01	2018-01-01	2018-01-01	0/0	0/0	0/0	0/0	0/0	0/0	0/0	0/0	0/0	0/0	0/0	0/0	0/0	0/0	0/0	0/0	0/0	0/0	0/0	0/0	0/0	0/0	0/0	0/0	0/0	0/0	0/0
Chr03	42889907	.	C	G	6122.98	PASS	AC=18;AF=0.257;AN=70;BaseQRankSum=2.369;ClippingRankSum=0.000;DP=312;ExcessHet=0.0000;FS=1.110;InbreedingCoeff=0.9051;MLEAC=19;MLEAF=0.271;MQ=60.00;MQRankSum=0.000;QD=24.16;ReadPosRankSum=1.770;SOR=0.610	GT:AD:DP:GQ:PL	2018-01-01	2018-01-01	2018-01-01	2018-01-01	2018-01-01	2018-01-01	2018-01-01	2018-01-01	2018-01-01	0/0	0/0	0/0	0/0	0/0	0/0	0/0	0/0	0/0	0/0	0/0	0/0	0/0	0/0	0/0	0/0	0/0	0/0	0/0	0/0	0/0	0/0	0/0	./.	0/0	0/0	0/0
Chr03	42891912	.	T	C	21411.3	PASS	AC=18;AF=0.250;AN=72;BaseQRankSum=1.824;ClippingRankSum=0.000;DP=886;ExcessHet=0.0000;FS=0.000;InbreedingCoeff=0.9862;MLEAC=18;MLEAF=0.250;MQ=60.00;MQRankSum=0.000;QD=31.70;ReadPosRankSum=2.051;SOR=0.685	GT:AD:DP:GQ:PL	2018-01-01	2018-01-01	2018-01-01	2018-01-01	2018-01-01	2018-01-01	2018-01-01	2018-01-01	2018-01-01	0/0	0/0	0/0	0/0	0/0	0/0	0/0	0/0	0/0	0/0	0/0	0/0	0/0	0/0	0/0	0/0	0/0	0/0	0/0	0/0	0/0	0/0	0/0	0/0	0/0	0/0	0/0
Chr03	42904869	.	T	C	2845.72	PASS	AC=19;AF=0.264;AN=72;BaseQRankSum=0.104;ClippingRankSum=0.000;DP=193;ExcessHet=0.0000;FS=2.123;InbreedingCoeff=0.7496;MLEAC=19;MLEAF=0.264;MQ=60.00;MQRankSum=0.000;QD=28.87;ReadPosRankSum=1.438;SOR=0.376	GT:AD:DP:GQ:PL	2018-01-01	2018-01-01	2018-01-01	2018-01-01	2018-01-01	2018-01-01	2018-01-01	2018-01-01	2018-01-01	0/0	0/0	0/0	0/0	0/0	0/0	0/0	0/0	0/0	0/0	0/0	0/0	0/0	0/0	0/0	0/0	./.	0/0	0/0	0/0	0/0	0/0	0/0	0/0	0/0	0/0	0/0
Chr03	42905680	.	G	A	694.13	PASS	AC=17;AF=0.258;AN=66;BaseQRankSum=2.186;ClippingRankSum=0.000;DP=116;ExcessHet=0.0000;FS=5.714;InbreedingCoeff=0.5780;MLEAC=13;MLEAF=0.197;MQ=60.00;MQRankSum=0.000;QD=32.63;ReadPosRankSum=1.118;SOR=2.403	GT:AD:DP:GQ:PL	./.	2018-01-01	2018-01-01	2018-01-01	2018-01-01	2018-01-01	2018-01-01	2018-01-01	2018-01-01	0/0	0/0	0/0	0/0	0/0	0/0	./.	./.	0/0	0/0	0/0	0/0	0/0	0/0	0/0	0/0	0/0	./.	0/0	0/0	0/0	0/0	0/0	0/0	0/0	0/0	0/0
Chr03	42906278	.	T	A	11963.7	PASS	AC=18;AF=0.250;AN=72;BaseQRankSum=2.032;ClippingRankSum=0.000;DP=1489;ExcessHet=0.0000;FS=2.029;InbreedingCoeff=0.9999;MLEAC=18;MLEAF=0.250;MQ=60.00;MQRankSum=0.000;QD=31.44;ReadPosRankSum=-0.085;SOR=0.909	GT:AD:DP:GQ:PL	2018-01-01	2018-01-01	2018-01-01	2018-01-01	2018-01-01	2018-01-01	2018-01-01	2018-01-01	2018-01-01	0/0	0/0	0/0	0/0	0/0	0/0	0/0	0/0	0/0	0/0	0/0	0/0	0/0	0/0	0/0	0/0	0/0	0/0	0/0	0/0	0/0	0/0	0/0	0/0	0/0	0/0	0/0
Chr03	42906346	.	C	T	514.11	PASS	AC=12;AF=0.207;AN=58;BaseQRankSum=2.708;ClippingRankSum=0.000;DP=1025;ExcessHet=0.0000;FS=1.257;InbreedingCoeff=0.6532;MLEAC=9;MLEAF=0.155;MQ=60.00;MQRankSum=0.000;QD=21.76;ReadPosRankSum=2.254;SOR=0.821	GT:AD:DP:GQ:PL	2018-01-01	2018-01-01	2018-01-01	./.	2018-01-01	2018-01-01	2018-01-01	./.	./.	0/0	0/0	0/0	./.	0/0	0/0	0/0	./.	0/0	./.	0/0	0/0	0/0	0/0	0/0	0/0	0/0	./.	0/0	0/0	0/0	0/0	0/0	0/0	0/0	0/0	0/0
Chr03	42909081	.	C	A	419.66	PASS	AC=14;AF=0.219;AN=64;BaseQRankSum=-0.170;ClippingRankSum=0.000;DP=172;ExcessHet=0.0000;FS=0.000;InbreedingCoeff=0.5558;MLEAC=10;MLEAF=0.156;MQ=60.00;MQRankSum=0.000;QD=25.22;ReadPosRankSum=0.686;SOR=0.647	GT:AD:DP:GQ:PL	./.	2018-01-01	2018-01-01	./.	2018-01-01	2018-01-01	2018-01-01	2018-01-01	2018-01-01	0/0	0/0	0/0	0/0	0/0	0/0	0/0	0/0	0/0	0/0	0/0	0/0	0/0	./.	0/0	0/0	0/0	0/0	0/0	0/0	0/0	0/0	0/0	0/0	0/0	./.	0/0
Chr03	42909200	.	T	C	15783.7	PASS	AC=18;AF=0.250;AN=72;BaseQRankSum=1.485;ClippingRankSum=0.000;DP=1264;ExcessHet=0.0000;FS=0.573;InbreedingCoeff=1.0000;MLEAC=18;MLEAF=0.250;MQ=60.00;MQRankSum=0.000;QD=28.43;ReadPosRankSum=-0.455;SOR=0.635	GT:AD:DP:GQ:PL	2018-01-01	2018-01-01	2018-01-01	2018-01-01	2018-01-01	2018-01-01	2018-01-01	2018-01-01	2018-01-01	0/0	0/0	0/0	0/0	0/0	0/0	0/0	0/0	0/0	0/0	0/0	0/0	0/0	0/0	0/0	0/0	0/0	0/0	0/0	0/0	0/0	0/0	0/0	0/0	0/0	0/0	0/0
Chr03	42909763	.	C	T	15752.7	PASS	AC=18;AF=0.250;AN=72;BaseQRankSum=3.141;ClippingRankSum=0.000;DP=1391;ExcessHet=0.0000;FS=3.725;InbreedingCoeff=1.0000;MLEAC=18;MLEAF=0.250;MQ=60.00;MQRankSum=0.000;QD=28.98;ReadPosRankSum=2.452;SOR=1.008	GT:AD:DP:GQ:PL	2018-01-01	2018-01-01	2018-01-01	2018-01-01	2018-01-01	2018-01-01	2018-01-01	2018-01-01	2018-01-01	0/0	0/0	0/0	0/0	0/0	0/0	0/0	0/0	0/0	0/0	0/0	0/0	0/0	0/0	0/0	0/0	0/0	0/0	0/0	0/0	0/0	0/0	0/0	0/0	0/0	0/0	0/0
Chr03	42927209	.	G	T	1544.65	PASS	AC=18;AF=0.250;AN=72;BaseQRankSum=0.191;ClippingRankSum=0.000;DP=224;ExcessHet=0.0000;FS=2.383;InbreedingCoeff=0.8344;MLEAC=16;MLEAF=0.222;MQ=60.00;MQRankSum=0.000;QD=28.67;ReadPosRankSum=-0.088;SOR=0.672	GT:AD:DP:GQ:PL	2018-01-01	2018-01-01	2018-01-01	2018-01-01	2018-01-01	2018-01-01	2018-01-01	2018-01-01	2018-01-01	0/0	0/0	0/0	0/0	0/0	0/0	0/0	0/0	0/0	0/0	0/0	0/0	0/0	0/0	0/0	0/0	0/0	0/0	0/0	0/0	0/0	0/0	0/0	0/0	0/0	0/0	0/0
Chr03	43024269	.	T	A	471.64	PASS	AC=12;AF=0.222;AN=54;BaseQRankSum=1.756;ClippingRankSum=0.000;DP=97;ExcessHet=0.0000;FS=1.469;InbreedingCoeff=0.6385;MLEAC=9;MLEAF=0.167;MQ=60.00;MQRankSum=0.000;QD=29.56;ReadPosRankSum=2.640;SOR=1.151	GT:AD:DP:GQ:PL	2018-01-01	./.	2018-01-01	2018-01-01	2018-01-01	2018-01-01	2018-01-01	./.	./.	0/0	0/0	0/0	./.	0/0	0/0	./.	0/0	0/0	0/0	0/0	0/0	0/0	0/0	0/0	./.	0/0	./.	0/0	0/0	0/0	0/0	./.	./.	0/0	0/0	0/0
Chr03	43025036	.	T	C	974.46	PASS	AC=16;AF=0.242;AN=66;BaseQRankSum=-1.317;ClippingRankSum=0.000;DP=282;ExcessHet=0.0000;FS=0.790;InbreedingCoeff=0.8855;MLEAC=13;MLEAF=0.197;MQ=60.00;MQRankSum=0.000;QD=31.03;ReadPosRankSum=0.128;SOR=0.858	GT:AD:DP:GQ:PL	2018-01-01	2018-01-01	./.	2018-01-01	2018-01-01	2018-01-01	2018-01-01	2018-01-01	2018-01-01	0/0	0/0	0/0	0/0	0/0	0/0	0/0	0/0	0/0	0/0	0/0	0/0	0/0	0/0	0/0	./.	0/0	./.	0/0	0/0	0/0	0/0	0/0	0/0	0/0	0/0	0/0
Chr03	43025560	.	C	T	1140.45	PASS	AC=18;AF=0.250;AN=72;BaseQRankSum=-2.631;ClippingRankSum=0.000;DP=306;ExcessHet=0.0000;FS=15.028;InbreedingCoeff=0.8820;MLEAC=14;MLEAF=0.194;MQ=60.00;MQRankSum=0.000;QD=26.75;ReadPosRankSum=0.396;SOR=2.043	GT:AD:DP:GQ:PL	2018-01-01	2018-01-01	2018-01-01	2018-01-01	2018-01-01	2018-01-01	2018-01-01	2018-01-01	2018-01-01	0/0	0/0	0/0	0/0	0/0	0/0	0/0	0/0	0/0	0/0	0/0	0/0	0/0	0/0	0/0	0/0	0/0	0/0	0/0	0/0	0/0	0/0	0/0	0/0	0/0	0/0	0/0
Chr03	43027184	.	T	C	24193.7	PASS	AC=18;AF=0.250;AN=72;BaseQRankSum=0.691;ClippingRankSum=0.000;DP=2338;ExcessHet=0.0000;FS=1.323;InbreedingCoeff=1.0000;MLEAC=18;MLEAF=0.250;MQ=60.00;MQRankSum=0.000;QD=35.43;ReadPosRankSum=0.234;SOR=0.570	GT:AD:DP:GQ:PL	2018-01-01	2018-01-01	2018-01-01	2018-01-01	2018-01-01	2018-01-01	2018-01-01	2018-01-01	2018-01-01	0/0	0/0	0/0	0/0	0/0	0/0	0/0	0/0	0/0	0/0	0/0	0/0	0/0	0/0	0/0	0/0	0/0	0/0	0/0	0/0	0/0	0/0	0/0	0/0	0/0	0/0	0/0
Chr03	43028681	.	C	A	1929.85	PASS	AC=18;AF=0.257;AN=70;BaseQRankSum=-0.493;ClippingRankSum=0.000;DP=198;ExcessHet=0.0000;FS=5.704;InbreedingCoeff=0.8310;MLEAC=17;MLEAF=0.243;MQ=60.00;MQRankSum=0.000;QD=30.43;ReadPosRankSum=1.150;SOR=0.251	GT:AD:DP:GQ:PL	2018-01-01	2018-01-01	2018-01-01	2018-01-01	2018-01-01	2018-01-01	2018-01-01	2018-01-01	2018-01-01	0/0	0/0	0/0	./.	0/0	0/0	0/0	0/0	0/0	0/0	0/0	0/0	0/0	0/0	0/0	0/0	0/0	0/0	0/0	0/0	0/0	0/0	0/0	0/0	0/0	0/0	0/0
Chr03	43070075	.	C	T	1733.45	PASS	AC=16;AF=0.235;AN=68;BaseQRankSum=-3.108;ClippingRankSum=0.000;DP=235;ExcessHet=0.0000;FS=1.407;InbreedingCoeff=0.8637;MLEAC=15;MLEAF=0.221;MQ=60.00;MQRankSum=0.000;QD=30.83;ReadPosRankSum=0.664;SOR=0.515	GT:AD:DP:GQ:PL	2018-01-01	2018-01-01	2018-01-01	2018-01-01	2018-01-01	./.	2018-01-01	2018-01-01	2018-01-01	0/0	0/0	0/0	0/0	0/0	0/0	0/0	0/0	0/0	0/0	0/0	0/0	./.	0/0	0/0	0/0	0/0	0/0	0/0	0/0	0/0	0/0	0/0	0/0	0/0	0/0	0/0
Chr03	43070150	.	C	T	2813.35	PASS	AC=18;AF=0.250;AN=72;BaseQRankSum=2.120;ClippingRankSum=0.000;DP=330;ExcessHet=0.0000;FS=0.000;InbreedingCoeff=0.9350;MLEAC=17;MLEAF=0.236;MQ=60.00;MQRankSum=0.000;QD=29.52;ReadPosRankSum=1.305;SOR=0.755	GT:AD:DP:GQ:PL	2018-01-01	2018-01-01	2018-01-01	2018-01-01	2018-01-01	2018-01-01	2018-01-01	2018-01-01	2018-01-01	0/0	0/0	0/0	0/0	0/0	0/0	0/0	0/0	0/0	0/0	0/0	0/0	0/0	0/0	0/0	0/0	0/0	0/0	0/0	0/0	0/0	0/0	0/0	0/0	0/0	0/0	0/0
Chr03	43070660	.	A	G	2899.76	PASS	AC=19;AF=0.264;AN=72;BaseQRankSum=1.014;ClippingRankSum=0.000;DP=307;ExcessHet=0.0000;FS=0.000;InbreedingCoeff=0.8672;MLEAC=19;MLEAF=0.264;MQ=60.00;MQRankSum=0.000;QD=31.66;ReadPosRankSum=-0.445;SOR=0.735	GT:AD:DP:GQ:PL	2018-01-01	2018-01-01	2018-01-01	2018-01-01	2018-01-01	2018-01-01	2018-01-01	2018-01-01	2018-01-01	0/0	0/0	0/0	0/0	0/0	0/0	0/0	0/0	0/0	0/0	0/0	./.	0/0	0/0	0/0	0/0	0/0	0/0	0/0	0/0	0/0	0/0	0/0	0/0	0/0	0/0	0/0
Chr03	43072927	.	A	G	1679.32	PASS	AC=18;AF=0.250;AN=72;BaseQRankSum=0.068;ClippingRankSum=0.000;DP=193;ExcessHet=0.0000;FS=5.325;InbreedingCoeff=0.8041;MLEAC=17;MLEAF=0.236;MQ=60.00;MQRankSum=0.000;QD=27.06;ReadPosRankSum=-1.682;SOR=0.383	GT:AD:DP:GQ:PL	2018-01-01	2018-01-01	2018-01-01	2018-01-01	2018-01-01	2018-01-01	2018-01-01	2018-01-01	2018-01-01	0/0	0/0	0/0	0/0	0/0	0/0	0/0	0/0	0/0	0/0	0/0	0/0	0/0	0/0	0/0	0/0	0/0	0/0	0/0	0/0	0/0	0/0	0/0	0/0	0/0	0/0	0/0
Chr03	43096333	.	A	T	9605.13	PASS	AC=18;AF=0.250;AN=72;BaseQRankSum=-0.463;ClippingRankSum=0.000;DP=698;ExcessHet=0.0000;FS=2.616;InbreedingCoeff=0.9904;MLEAC=18;MLEAF=0.250;MQ=60.00;MQRankSum=0.000;QD=32.34;ReadPosRankSum=2.321;SOR=0.903	GT:AD:DP:GQ:PL	2018-01-01	2018-01-01	2018-01-01	2018-01-01	2018-01-01	2018-01-01	2018-01-01	2018-01-01	2018-01-01	0/0	0/0	0/0	0/0	0/0	0/0	0/0	0/0	0/0	0/0	0/0	0/0	0/0	0/0	0/0	0/0	0/0	0/0	0/0	0/0	0/0	0/0	0/0	0/0	0/0	0/0	0/0
Chr03	43096557	.	C	T	9595.99	PASS	AC=18;AF=0.250;AN=72;BaseQRankSum=0.235;ClippingRankSum=0.000;DP=718;ExcessHet=0.0000;FS=0.000;InbreedingCoeff=0.9936;MLEAC=18;MLEAF=0.250;MQ=60.00;MQRankSum=0.000;QD=29.08;ReadPosRankSum=0.151;SOR=0.663	GT:AD:DP:GQ:PL	2018-01-01	2018-01-01	2018-01-01	2018-01-01	2018-01-01	2018-01-01	2018-01-01	2018-01-01	2018-01-01	0/0	0/0	0/0	0/0	0/0	0/0	0/0	0/0	0/0	0/0	0/0	0/0	0/0	0/0	0/0	0/0	0/0	0/0	0/0	0/0	0/0	0/0	0/0	0/0	0/0	0/0	0/0
Chr03	43097602	.	T	G	8040.63	PASS	AC=18;AF=0.250;AN=72;BaseQRankSum=-0.198;ClippingRankSum=0.000;DP=667;ExcessHet=0.0000;FS=1.874;InbreedingCoeff=0.9868;MLEAC=18;MLEAF=0.250;MQ=60.00;MQRankSum=0.000;QD=30.05;ReadPosRankSum=2.457;SOR=0.674	GT:AD:DP:GQ:PL	2018-01-01	2018-01-01	2018-01-01	2018-01-01	2018-01-01	2018-01-01	2018-01-01	2018-01-01	2018-01-01	0/0	0/0	0/0	0/0	0/0	0/0	0/0	0/0	0/0	0/0	0/0	0/0	0/0	0/0	0/0	0/0	0/0	0/0	0/0	0/0	0/0	0/0	0/0	0/0	0/0	0/0	0/0
Chr03	43103016	.	C	G	3852.51	PASS	AC=18;AF=0.250;AN=72;BaseQRankSum=1.170;ClippingRankSum=0.000;DP=267;ExcessHet=0.0000;FS=7.865;InbreedingCoeff=0.9073;MLEAC=18;MLEAF=0.250;MQ=60.00;MQRankSum=0.000;QD=27.33;ReadPosRankSum=1.956;SOR=1.158	GT:AD:DP:GQ:PL	2018-01-01	2018-01-01	2018-01-01	2018-01-01	2018-01-01	2018-01-01	2018-01-01	2018-01-01	2018-01-01	0/0	0/0	0/0	0/0	0/0	0/0	0/0	0/0	0/0	0/0	0/0	0/0	0/0	0/0	0/0	0/0	0/0	0/0	0/0	0/0	0/0	0/0	0/0	0/0	0/0	0/0	0/0
Chr03	43103021	.	G	T	3853.1	PASS	AC=18;AF=0.250;AN=72;BaseQRankSum=-0.858;ClippingRankSum=0.000;DP=250;ExcessHet=0.0000;FS=4.333;InbreedingCoeff=0.8957;MLEAC=18;MLEAF=0.250;MQ=60.00;MQRankSum=0.000;QD=28.59;ReadPosRankSum=0.767;SOR=1.028	GT:AD:DP:GQ:PL	2018-01-01	2018-01-01	2018-01-01	2018-01-01	2018-01-01	2018-01-01	2018-01-01	2018-01-01	2018-01-01	0/0	0/0	0/0	0/0	0/0	0/0	0/0	0/0	0/0	0/0	0/0	0/0	0/0	0/0	0/0	0/0	0/0	0/0	0/0	0/0	0/0	0/0	0/0	0/0	0/0	0/0	0/0
Chr03	43103300	.	G	A	4943.39	PASS	AC=18;AF=0.250;AN=72;BaseQRankSum=0.347;ClippingRankSum=0.000;DP=339;ExcessHet=0.0000;FS=8.915;InbreedingCoeff=0.9345;MLEAC=18;MLEAF=0.250;MQ=60.00;MQRankSum=0.000;QD=30.11;ReadPosRankSum=0.094;SOR=0.413	GT:AD:DP:GQ:PL	2018-01-01	2018-01-01	2018-01-01	2018-01-01	2018-01-01	2018-01-01	2018-01-01	2018-01-01	2018-01-01	0/0	0/0	0/0	0/0	0/0	0/0	0/0	0/0	0/0	0/0	0/0	0/0	0/0	0/0	0/0	0/0	0/0	0/0	0/0	0/0	0/0	0/0	0/0	0/0	0/0	0/0	0/0
Chr03	43103302	.	T	C	4943.39	PASS	AC=18;AF=0.250;AN=72;BaseQRankSum=-0.216;ClippingRankSum=0.000;DP=337;ExcessHet=0.0000;FS=9.961;InbreedingCoeff=0.9345;MLEAC=18;MLEAF=0.250;MQ=60.00;MQRankSum=0.000;QD=30.49;ReadPosRankSum=0.431;SOR=0.398	GT:AD:DP:GQ:PL	2018-01-01	2018-01-01	2018-01-01	2018-01-01	2018-01-01	2018-01-01	2018-01-01	2018-01-01	2018-01-01	0/0	0/0	0/0	0/0	0/0	0/0	0/0	0/0	0/0	0/0	0/0	0/0	0/0	0/0	0/0	0/0	0/0	0/0	0/0	0/0	0/0	0/0	0/0	0/0	0/0	0/0	0/0
Chr03	43103399	.	A	C	1016.55	PASS	AC=18;AF=0.265;AN=68;BaseQRankSum=6.148;ClippingRankSum=0.000;DP=78;ExcessHet=0.0000;FS=0.000;InbreedingCoeff=0.5367;MLEAC=18;MLEAF=0.265;MQ=60.00;MQRankSum=0.000;QD=27.26;ReadPosRankSum=-0.644;SOR=0.732	GT:AD:DP:GQ:PL	2018-01-01	2018-01-01	2018-01-01	2018-01-01	2018-01-01	2018-01-01	2018-01-01	2018-01-01	2018-01-01	0/0	0/0	0/0	0/0	0/0	0/0	0/0	0/0	./.	0/0	0/0	0/0	0/0	0/0	0/0	0/0	0/0	0/0	0/0	0/0	0/0	./.	0/0	0/0	0/0	0/0	0/0
Chr03	43105102	.	A	G	6535.16	PASS	AC=16;AF=0.229;AN=70;BaseQRankSum=1.646;ClippingRankSum=0.000;DP=839;ExcessHet=0.0000;FS=2.264;InbreedingCoeff=0.9949;MLEAC=16;MLEAF=0.229;MQ=60.00;MQRankSum=0.000;QD=36.45;ReadPosRankSum=0.875;SOR=0.590	GT:AD:DP:GQ:PL	2018-01-01	./.	2018-01-01	2018-01-01	2018-01-01	2018-01-01	2018-01-01	2018-01-01	2018-01-01	0/0	0/0	0/0	0/0	0/0	0/0	0/0	0/0	0/0	0/0	0/0	0/0	0/0	0/0	0/0	0/0	0/0	0/0	0/0	0/0	0/0	0/0	0/0	0/0	0/0	0/0	0/0
Chr03	43106386	.	C	T	3213.02	PASS	AC=18;AF=0.250;AN=72;BaseQRankSum=1.858;ClippingRankSum=0.000;DP=518;ExcessHet=0.0000;FS=0.737;InbreedingCoeff=0.9649;MLEAC=17;MLEAF=0.236;MQ=60.00;MQRankSum=0.000;QD=25.25;ReadPosRankSum=3.825;SOR=0.819	GT:AD:DP:GQ:PL	2018-01-01	2018-01-01	2018-01-01	2018-01-01	2018-01-01	2018-01-01	2018-01-01	2018-01-01	2018-01-01	0/0	0/0	0/0	0/0	0/0	0/0	0/0	0/0	0/0	0/0	0/0	0/0	0/0	0/0	0/0	0/0	0/0	0/0	0/0	0/0	0/0	0/0	0/0	0/0	0/0	0/0	0/0
Chr03	43107328	.	A	G	6821.99	PASS	AC=18;AF=0.250;AN=72;BaseQRankSum=1.317;ClippingRankSum=0.000;DP=662;ExcessHet=0.0000;FS=0.000;InbreedingCoeff=0.9884;MLEAC=18;MLEAF=0.250;MQ=60.00;MQRankSum=0.000;QD=28.84;ReadPosRankSum=1.246;SOR=0.654	GT:AD:DP:GQ:PL	2018-01-01	2018-01-01	2018-01-01	2018-01-01	2018-01-01	2018-01-01	2018-01-01	2018-01-01	2018-01-01	0/0	0/0	0/0	0/0	0/0	0/0	0/0	0/0	0/0	0/0	0/0	0/0	0/0	0/0	0/0	0/0	0/0	0/0	0/0	0/0	0/0	0/0	0/0	0/0	0/0	0/0	0/0
Chr03	43108588	.	G	A	428.02	PASS	AC=14;AF=0.259;AN=54;BaseQRankSum=-0.557;ClippingRankSum=0.000;DP=48;ExcessHet=0.0000;FS=18.468;InbreedingCoeff=0.4275;MLEAC=13;MLEAF=0.241;MQ=60.00;MQRankSum=0.000;QD=33.62;ReadPosRankSum=0.415;SOR=0.354	GT:AD:DP:GQ:PL	2018-01-01	./.	2018-01-01	2018-01-01	2018-01-01	2018-01-01	2018-01-01	2018-01-01	./.	0/0	0/0	0/0	./.	./.	0/0	0/0	0/0	./.	0/0	0/0	0/0	0/0	./.	./.	0/0	0/0	./.	0/0	0/0	0/0	0/0	0/0	0/0	./.	0/0	0/0
Chr03	43109904	.	T	G	812.83	PASS	AC=14;AF=0.259;AN=54;BaseQRankSum=1.225;ClippingRankSum=0.000;DP=66;ExcessHet=0.0000;FS=0.000;InbreedingCoeff=0.5786;MLEAC=13;MLEAF=0.241;MQ=60.00;MQRankSum=0.000;QD=23.52;ReadPosRankSum=0.961;SOR=0.659	GT:AD:DP:GQ:PL	2018-01-01	2018-01-01	2018-01-01	2018-01-01	2018-01-01	2018-01-01	2018-01-01	./.	./.	0/0	0/0	0/0	./.	./.	0/0	0/0	0/0	0/0	0/0	0/0	0/0	./.	0/0	./.	0/0	0/0	./.	0/0	0/0	0/0	0/0	./.	0/0	0/0	./.	0/0
Chr03	43110304	.	C	T	387.84	PASS	AC=14;AF=0.259;AN=54;BaseQRankSum=1.280;ClippingRankSum=0.000;DP=54;ExcessHet=0.0000;FS=0.000;InbreedingCoeff=0.4605;MLEAC=12;MLEAF=0.222;MQ=60.00;MQRankSum=0.000;QD=29.10;ReadPosRankSum=0.095;SOR=1.100	GT:AD:DP:GQ:PL	2018-01-01	./.	2018-01-01	2018-01-01	2018-01-01	2018-01-01	2018-01-01	2018-01-01	./.	0/0	0/0	0/0	./.	0/0	./.	0/0	./.	0/0	0/0	0/0	0/0	./.	./.	0/0	./.	0/0	0/0	0/0	./.	0/0	0/0	0/0	0/0	0/0	0/0	0/0
Chr03	43111477	.	C	T	824.82	PASS	AC=14;AF=0.233;AN=60;BaseQRankSum=1.019;ClippingRankSum=0.000;DP=95;ExcessHet=0.0000;FS=1.021;InbreedingCoeff=0.6150;MLEAC=13;MLEAF=0.217;MQ=60.00;MQRankSum=0.000;QD=25.78;ReadPosRankSum=0.971;SOR=0.932	GT:AD:DP:GQ:PL	2018-01-01	./.	2018-01-01	2018-01-01	2018-01-01	2018-01-01	2018-01-01	./.	2018-01-01	0/0	0/0	0/0	0/0	0/0	0/0	0/0	0/0	0/0	0/0	0/0	0/0	0/0	0/0	0/0	./.	0/0	./.	0/0	0/0	0/0	0/0	./.	0/0	0/0	./.	0/0
Chr03	43111715	.	C	T	1333.38	PASS	AC=16;AF=0.235;AN=68;BaseQRankSum=-0.002;ClippingRankSum=0.000;DP=143;ExcessHet=0.0000;FS=2.680;InbreedingCoeff=0.6987;MLEAC=15;MLEAF=0.221;MQ=60.00;MQRankSum=0.000;QD=26.14;ReadPosRankSum=0.523;SOR=0.749	GT:AD:DP:GQ:PL	2018-01-01	./.	2018-01-01	2018-01-01	2018-01-01	2018-01-01	2018-01-01	2018-01-01	2018-01-01	0/0	0/0	0/0	0/0	0/0	0/0	0/0	0/0	0/0	0/0	0/0	0/0	0/0	0/0	./.	0/0	0/0	0/0	0/0	0/0	0/0	0/0	0/0	0/0	0/0	0/0	0/0
Chr03	43111750	.	T	A	858.31	PASS	AC=16;AF=0.242;AN=66;BaseQRankSum=-0.035;ClippingRankSum=0.000;DP=122;ExcessHet=0.0000;FS=7.235;InbreedingCoeff=0.6617;MLEAC=14;MLEAF=0.212;MQ=60.00;MQRankSum=0.000;QD=31.93;ReadPosRankSum=0.443;SOR=0.907	GT:AD:DP:GQ:PL	2018-01-01	./.	2018-01-01	2018-01-01	2018-01-01	2018-01-01	2018-01-01	2018-01-01	2018-01-01	0/0	0/0	0/0	0/0	0/0	0/0	0/0	0/0	0/0	0/0	0/0	0/0	0/0	0/0	0/0	./.	0/0	./.	0/0	0/0	0/0	0/0	0/0	0/0	0/0	0/0	0/0
Chr03	43112002	.	G	C	1108.77	PASS	AC=16;AF=0.235;AN=68;BaseQRankSum=0.426;ClippingRankSum=0.000;DP=94;ExcessHet=0.0000;FS=5.406;InbreedingCoeff=0.5706;MLEAC=16;MLEAF=0.235;MQ=60.00;MQRankSum=0.000;QD=30.23;ReadPosRankSum=1.334;SOR=0.884	GT:AD:DP:GQ:PL	2018-01-01	./.	2018-01-01	2018-01-01	2018-01-01	2018-01-01	2018-01-01	2018-01-01	2018-01-01	0/0	0/0	0/0	0/0	0/0	0/0	0/0	0/0	0/0	0/0	0/0	0/0	0/0	0/0	0/0	0/0	0/0	./.	0/0	0/0	0/0	0/0	0/0	0/0	0/0	0/0	0/0
Chr03	43112659	.	G	T	12066.8	PASS	AC=18;AF=0.250;AN=72;BaseQRankSum=-1.207;ClippingRankSum=0.000;DP=1274;ExcessHet=0.0000;FS=1.348;InbreedingCoeff=0.9999;MLEAC=18;MLEAF=0.250;MQ=60.00;MQRankSum=0.000;QD=29.90;ReadPosRankSum=1.597;SOR=0.551	GT:AD:DP:GQ:PL	2018-01-01	2018-01-01	2018-01-01	2018-01-01	2018-01-01	2018-01-01	2018-01-01	2018-01-01	2018-01-01	0/0	0/0	0/0	0/0	0/0	0/0	0/0	0/0	0/0	0/0	0/0	0/0	0/0	0/0	0/0	0/0	0/0	0/0	0/0	0/0	0/0	0/0	0/0	0/0	0/0	0/0	0/0
Chr03	43149967	.	A	G	740.91	PASS	AC=14;AF=0.259;AN=54;BaseQRankSum=0.319;ClippingRankSum=0.000;DP=53;ExcessHet=0.0000;FS=16.716;InbreedingCoeff=0.4637;MLEAC=15;MLEAF=0.278;MQ=60.00;MQRankSum=0.000;QD=27.39;ReadPosRankSum=0.639;SOR=1.640	GT:AD:DP:GQ:PL	2018-01-01	./.	2018-01-01	./.	2018-01-01	2018-01-01	2018-01-01	2018-01-01	2018-01-01	0/0	0/0	0/0	./.	0/0	./.	./.	0/0	0/0	0/0	./.	0/0	./.	0/0	0/0	0/0	0/0	./.	0/0	0/0	0/0	0/0	0/0	0/0	./.	0/0	0/0
Chr03	43150437	.	C	T	832.5	PASS	AC=12;AF=0.231;AN=52;BaseQRankSum=0.007;ClippingRankSum=0.000;DP=66;ExcessHet=0.0000;FS=1.216;InbreedingCoeff=0.5161;MLEAC=12;MLEAF=0.231;MQ=60.00;MQRankSum=0.000;QD=30.82;ReadPosRankSum=0.468;SOR=0.743	GT:AD:DP:GQ:PL	2018-01-01	./.	2018-01-01	2018-01-01	2018-01-01	./.	2018-01-01	2018-01-01	./.	0/0	0/0	0/0	./.	./.	0/0	0/0	0/0	0/0	0/0	0/0	0/0	./.	./.	0/0	0/0	0/0	./.	0/0	./.	0/0	./.	0/0	0/0	0/0	0/0	0/0
Chr03	43155629	.	T	G	541.29	PASS	AC=14;AF=0.212;AN=66;BaseQRankSum=0.880;ClippingRankSum=0.000;DP=69;ExcessHet=0.0000;FS=5.329;InbreedingCoeff=0.4177;MLEAC=12;MLEAF=0.182;MQ=60.00;MQRankSum=0.000;QD=28.43;ReadPosRankSum=-0.193;SOR=0.835	GT:AD:DP:GQ:PL	./.	./.	2018-01-01	2018-01-01	2018-01-01	2018-01-01	2018-01-01	2018-01-01	2018-01-01	0/0	0/0	0/0	0/0	0/0	0/0	0/0	0/0	0/0	0/0	0/0	0/0	0/0	0/0	0/0	0/0	0/0	0/0	0/0	0/0	0/0	0/0	./.	0/0	0/0	0/0	0/0
Chr03	43155740	.	T	C	428.3	PASS	AC=14;AF=0.250;AN=56;BaseQRankSum=1.142;ClippingRankSum=0.000;DP=53;ExcessHet=0.0000;FS=1.862;InbreedingCoeff=0.4240;MLEAC=13;MLEAF=0.232;MQ=60.00;MQRankSum=0.000;QD=30.96;ReadPosRankSum=-1.152;SOR=0.648	GT:AD:DP:GQ:PL	2018-01-01	2018-01-01	2018-01-01	2018-01-01	./.	2018-01-01	2018-01-01	./.	2018-01-01	0/0	0/0	0/0	0/0	0/0	./.	0/0	0/0	./.	0/0	0/0	0/0	./.	0/0	0/0	./.	0/0	./.	0/0	0/0	0/0	./.	0/0	0/0	0/0	0/0	0/0
Chr03	43159583	.	T	C	758.53	PASS	AC=16;AF=0.250;AN=64;BaseQRankSum=0.216;ClippingRankSum=0.000;DP=88;ExcessHet=0.0000;FS=2.725;InbreedingCoeff=0.5642;MLEAC=14;MLEAF=0.219;MQ=60.00;MQRankSum=0.000;QD=35.28;ReadPosRankSum=-0.713;SOR=0.536	GT:AD:DP:GQ:PL	2018-01-01	./.	2018-01-01	2018-01-01	2018-01-01	2018-01-01	2018-01-01	2018-01-01	2018-01-01	0/0	./.	0/0	0/0	./.	0/0	0/0	0/0	0/0	0/0	0/0	0/0	0/0	0/0	0/0	0/0	0/0	./.	0/0	0/0	0/0	0/0	0/0	0/0	0/0	0/0	0/0
Chr03	43199670	.	T	C	4057.61	PASS	AC=18;AF=0.250;AN=72;BaseQRankSum=1.235;ClippingRankSum=0.000;DP=407;ExcessHet=0.0000;FS=0.000;InbreedingCoeff=0.9766;MLEAC=18;MLEAF=0.250;MQ=60.00;MQRankSum=0.000;QD=28.77;ReadPosRankSum=1.039;SOR=0.680	GT:AD:DP:GQ:PL	2018-01-01	2018-01-01	2018-01-01	2018-01-01	2018-01-01	2018-01-01	2018-01-01	2018-01-01	2018-01-01	0/0	0/0	0/0	0/0	0/0	0/0	0/0	0/0	0/0	0/0	0/0	0/0	0/0	0/0	0/0	0/0	0/0	0/0	0/0	0/0	0/0	0/0	0/0	0/0	0/0	0/0	0/0
Chr03	43200895	.	C	A	760.13	PASS	AC=16;AF=0.235;AN=68;BaseQRankSum=0.382;ClippingRankSum=0.000;DP=153;ExcessHet=0.0000;FS=1.160;InbreedingCoeff=0.7119;MLEAC=12;MLEAF=0.176;MQ=60.00;MQRankSum=0.000;QD=32.05;ReadPosRankSum=0.951;SOR=0.967	GT:AD:DP:GQ:PL	2018-01-01	./.	2018-01-01	2018-01-01	2018-01-01	2018-01-01	2018-01-01	2018-01-01	2018-01-01	0/0	0/0	0/0	0/0	0/0	0/0	0/0	0/0	0/0	0/0	0/0	0/0	0/0	0/0	0/0	0/0	0/0	./.	0/0	0/0	0/0	0/0	0/0	0/0	0/0	0/0	0/0
Chr03	43200901	.	G	A	720.51	PASS	AC=16;AF=0.235;AN=68;BaseQRankSum=0.423;ClippingRankSum=0.000;DP=141;ExcessHet=0.0000;FS=0.000;InbreedingCoeff=0.6873;MLEAC=12;MLEAF=0.176;MQ=60.00;MQRankSum=0.000;QD=28.51;ReadPosRankSum=1.639;SOR=1.083	GT:AD:DP:GQ:PL	2018-01-01	./.	2018-01-01	2018-01-01	2018-01-01	2018-01-01	2018-01-01	2018-01-01	2018-01-01	0/0	0/0	0/0	0/0	0/0	0/0	0/0	0/0	0/0	0/0	0/0	0/0	0/0	0/0	0/0	0/0	0/0	./.	0/0	0/0	0/0	0/0	0/0	0/0	0/0	0/0	0/0
Chr03	43201351	.	A	G	5988.11	PASS	AC=18;AF=0.250;AN=72;BaseQRankSum=0.198;ClippingRankSum=0.000;DP=522;ExcessHet=0.0000;FS=0.592;InbreedingCoeff=0.9766;MLEAC=17;MLEAF=0.236;MQ=60.00;MQRankSum=0.000;QD=26.40;ReadPosRankSum=-0.188;SOR=0.864	GT:AD:DP:GQ:PL	2018-01-01	2018-01-01	2018-01-01	2018-01-01	2018-01-01	2018-01-01	2018-01-01	2018-01-01	2018-01-01	0/0	0/0	0/0	0/0	0/0	0/0	0/0	0/0	0/0	0/0	0/0	0/0	0/0	0/0	0/0	0/0	0/0	0/0	0/0	0/0	0/0	0/0	0/0	0/0	0/0	0/0	0/0
Chr03	43216154	.	G	C	10017.2	PASS	AC=18;AF=0.250;AN=72;BaseQRankSum=1.838;ClippingRankSum=0.000;DP=1676;ExcessHet=0.0000;FS=0.000;InbreedingCoeff=0.9917;MLEAC=18;MLEAF=0.250;MQ=60.00;MQRankSum=0.000;QD=31.71;ReadPosRankSum=0.762;SOR=0.654	GT:AD:DP:GQ:PL	2018-01-01	2018-01-01	2018-01-01	2018-01-01	2018-01-01	2018-01-01	2018-01-01	2018-01-01	2018-01-01	0/0	0/0	0/0	0/0	0/0	0/0	0/0	0/0	0/0	0/0	0/0	0/0	0/0	0/0	0/0	0/0	0/0	0/0	0/0	0/0	0/0	0/0	0/0	0/0	0/0	0/0	0/0
Chr03	43295924	.	A	T	7827.09	PASS	AC=18;AF=0.250;AN=72;BaseQRankSum=-0.154;ClippingRankSum=0.000;DP=662;ExcessHet=0.0000;FS=1.192;InbreedingCoeff=0.9955;MLEAC=18;MLEAF=0.250;MQ=60.00;MQRankSum=0.000;QD=26.33;ReadPosRankSum=0.613;SOR=0.662	GT:AD:DP:GQ:PL	2018-01-01	2018-01-01	2018-01-01	2018-01-01	2018-01-01	2018-01-01	2018-01-01	2018-01-01	2018-01-01	0/0	0/0	0/0	0/0	0/0	0/0	0/0	0/0	0/0	0/0	0/0	0/0	0/0	0/0	0/0	0/0	0/0	0/0	0/0	0/0	0/0	0/0	0/0	0/0	0/0	0/0	0/0
Chr03	43295972	.	T	C	8949.28	PASS	AC=18;AF=0.250;AN=72;BaseQRankSum=1.307;ClippingRankSum=0.000;DP=706;ExcessHet=0.0000;FS=1.841;InbreedingCoeff=0.9879;MLEAC=18;MLEAF=0.250;MQ=60.00;MQRankSum=0.000;QD=33.08;ReadPosRankSum=-0.408;SOR=0.860	GT:AD:DP:GQ:PL	2018-01-01	2018-01-01	2018-01-01	2018-01-01	2018-01-01	2018-01-01	2018-01-01	2018-01-01	2018-01-01	0/0	0/0	0/0	0/0	0/0	0/0	0/0	0/0	0/0	0/0	0/0	0/0	0/0	0/0	0/0	0/0	0/0	0/0	0/0	0/0	0/0	0/0	0/0	0/0	0/0	0/0	0/0
Chr03	43296081	.	A	T	7978.61	PASS	AC=18;AF=0.250;AN=72;BaseQRankSum=0.836;ClippingRankSum=0.000;DP=636;ExcessHet=0.0000;FS=0.000;InbreedingCoeff=0.9950;MLEAC=18;MLEAF=0.250;MQ=60.00;MQRankSum=0.000;QD=25.42;ReadPosRankSum=1.976;SOR=0.690	GT:AD:DP:GQ:PL	2018-01-01	2018-01-01	2018-01-01	2018-01-01	2018-01-01	2018-01-01	2018-01-01	2018-01-01	2018-01-01	0/0	0/0	0/0	0/0	0/0	0/0	0/0	0/0	0/0	0/0	0/0	0/0	0/0	0/0	0/0	0/0	0/0	0/0	0/0	0/0	0/0	0/0	0/0	0/0	0/0	0/0	0/0
Chr03	43296370	.	A	C	261.33	PASS	AC=12;AF=0.194;AN=62;BaseQRankSum=1.114;ClippingRankSum=0.000;DP=382;ExcessHet=0.0000;FS=0.000;InbreedingCoeff=0.4226;MLEAC=9;MLEAF=0.145;MQ=60.00;MQRankSum=0.000;QD=31.21;ReadPosRankSum=0.050;SOR=1.226	GT:AD:DP:GQ:PL	2018-01-01	./.	2018-01-01	./.	2018-01-01	2018-01-01	2018-01-01	./.	2018-01-01	0/0	0/0	0/0	0/0	0/0	0/0	0/0	0/0	0/0	0/0	0/0	0/0	0/0	0/0	0/0	./.	0/0	0/0	0/0	0/0	0/0	0/0	./.	0/0	0/0	0/0	0/0
Chr03	43296390	.	T	C	411.4	PASS	AC=16;AF=0.250;AN=64;BaseQRankSum=0.930;ClippingRankSum=0.000;DP=382;ExcessHet=0.0000;FS=4.257;InbreedingCoeff=0.4580;MLEAC=13;MLEAF=0.203;MQ=60.00;MQRankSum=0.000;QD=27.78;ReadPosRankSum=-0.798;SOR=1.370	GT:AD:DP:GQ:PL	2018-01-01	2018-01-01	2018-01-01	2018-01-01	2018-01-01	2018-01-01	2018-01-01	./.	2018-01-01	0/0	0/0	0/0	0/0	0/0	0/0	0/0	0/0	0/0	0/0	0/0	0/0	0/0	./.	0/0	./.	0/0	0/0	0/0	0/0	0/0	0/0	./.	0/0	0/0	0/0	0/0
Chr03	43296949	.	G	T	658.92	PASS	AC=12;AF=0.207;AN=58;BaseQRankSum=-0.105;ClippingRankSum=0.000;DP=96;ExcessHet=0.0000;FS=0.000;InbreedingCoeff=0.6063;MLEAC=10;MLEAF=0.172;MQ=60.00;MQRankSum=0.000;QD=33.63;ReadPosRankSum=1.548;SOR=0.838	GT:AD:DP:GQ:PL	2018-01-01	./.	2018-01-01	2018-01-01	2018-01-01	2018-01-01	./.	./.	2018-01-01	0/0	0/0	0/0	0/0	0/0	0/0	./.	0/0	0/0	0/0	0/0	0/0	0/0	0/0	0/0	./.	0/0	0/0	0/0	./.	0/0	0/0	0/0	0/0	0/0	0/0	./.
Chr03	43297693	.	A	G	4374.41	PASS	AC=18;AF=0.250;AN=72;BaseQRankSum=1.423;ClippingRankSum=0.000;DP=316;ExcessHet=0.0000;FS=7.157;InbreedingCoeff=0.9380;MLEAC=18;MLEAF=0.250;MQ=60.00;MQRankSum=0.000;QD=32.06;ReadPosRankSum=1.212;SOR=0.688	GT:AD:DP:GQ:PL	2018-01-01	2018-01-01	2018-01-01	2018-01-01	2018-01-01	2018-01-01	2018-01-01	2018-01-01	2018-01-01	0/0	0/0	0/0	0/0	0/0	0/0	0/0	0/0	0/0	0/0	0/0	0/0	0/0	0/0	0/0	0/0	0/0	0/0	0/0	0/0	0/0	0/0	0/0	0/0	0/0	0/0	0/0
Chr03	43297987	.	C	A	3398.27	PASS	AC=17;AF=0.236;AN=72;BaseQRankSum=0.159;ClippingRankSum=0.000;DP=277;ExcessHet=0.0000;FS=2.499;InbreedingCoeff=0.8568;MLEAC=17;MLEAF=0.236;MQ=60.00;MQRankSum=0.000;QD=27.55;ReadPosRankSum=-0.548;SOR=0.510	GT:AD:DP:GQ:PL	2018-01-01	2018-01-01	./.	2018-01-01	2018-01-01	2018-01-01	2018-01-01	2018-01-01	2018-01-01	0/0	0/0	0/0	0/0	0/0	0/0	0/0	0/0	0/0	0/0	0/0	0/0	0/0	0/0	0/0	0/0	0/0	0/0	0/0	0/0	0/0	0/0	0/0	0/0	0/0	0/0	0/0
Chr03	43368945	.	T	A	5143.37	PASS	AC=18;AF=0.250;AN=72;BaseQRankSum=0.900;ClippingRankSum=0.000;DP=488;ExcessHet=0.0000;FS=0.000;InbreedingCoeff=0.9873;MLEAC=18;MLEAF=0.250;MQ=60.00;MQRankSum=0.000;QD=26.61;ReadPosRankSum=2.941;SOR=0.723	GT:AD:DP:GQ:PL	2018-01-01	2018-01-01	2018-01-01	2018-01-01	2018-01-01	2018-01-01	2018-01-01	2018-01-01	2018-01-01	0/0	0/0	0/0	0/0	0/0	0/0	0/0	0/0	0/0	0/0	0/0	0/0	0/0	0/0	0/0	0/0	0/0	0/0	0/0	0/0	0/0	0/0	0/0	0/0	0/0	0/0	0/0
Chr03	43369013	.	A	C	15067.7	PASS	AC=18;AF=0.250;AN=72;BaseQRankSum=1.372;ClippingRankSum=0.000;DP=1437;ExcessHet=0.0000;FS=0.640;InbreedingCoeff=1.0000;MLEAC=18;MLEAF=0.250;MQ=60.00;MQRankSum=0.000;QD=32.63;ReadPosRankSum=-0.782;SOR=0.576	GT:AD:DP:GQ:PL	2018-01-01	2018-01-01	2018-01-01	2018-01-01	2018-01-01	2018-01-01	2018-01-01	2018-01-01	2018-01-01	0/0	0/0	0/0	0/0	0/0	0/0	0/0	0/0	0/0	0/0	0/0	0/0	0/0	0/0	0/0	0/0	0/0	0/0	0/0	0/0	0/0	0/0	0/0	0/0	0/0	0/0	0/0
Chr03	43874444	.	A	G	791.7	PASS	AC=17;AF=0.243;AN=70;BaseQRankSum=1.333;ClippingRankSum=0.000;DP=172;ExcessHet=0.0000;FS=8.130;InbreedingCoeff=0.6833;MLEAC=13;MLEAF=0.186;MQ=60.00;MQRankSum=0.000;QD=27.68;ReadPosRankSum=1.075;SOR=0.511	GT:AD:DP:GQ:PL	2018-01-01	2018-01-01	2018-01-01	2018-01-01	2018-01-01	./.	2018-01-01	2018-01-01	2018-01-01	0/0	0/0	0/0	0/0	0/0	0/0	0/0	0/0	0/0	0/0	0/0	0/0	0/0	0/0	0/0	./.	0/0	0/0	0/0	0/0	0/0	0/0	0/0	0/0	0/0	0/0	0/0
Chr03	44058147	.	C	T	2439.74	PASS	AC=18;AF=0.273;AN=66;BaseQRankSum=2.016;ClippingRankSum=0.000;DP=144;ExcessHet=0.0000;FS=0.880;InbreedingCoeff=0.7623;MLEAC=20;MLEAF=0.303;MQ=60.00;MQRankSum=0.000;QD=23.67;ReadPosRankSum=1.915;SOR=0.574	GT:AD:DP:GQ:PL	2018-01-01	2018-01-01	2018-01-01	2018-01-01	2018-01-01	2018-01-01	2018-01-01	2018-01-01	2018-01-01	0/0	0/0	0/0	0/0	0/0	0/0	0/0	0/0	0/0	0/0	0/0	0/0	./.	0/0	0/0	0/0	0/0	0/0	0/0	0/0	0/0	0/0	./.	0/0	0/0	0/0	./.
Chr03	44076865	.	G	A	989.57	PASS	AC=18;AF=0.273;AN=66;BaseQRankSum=1.320;ClippingRankSum=0.000;DP=124;ExcessHet=0.0000;FS=1.017;InbreedingCoeff=0.7003;MLEAC=15;MLEAF=0.227;MQ=60.00;MQRankSum=0.000;QD=29.14;ReadPosRankSum=1.772;SOR=0.600	GT:AD:DP:GQ:PL	2018-01-01	2018-01-01	2018-01-01	2018-01-01	2018-01-01	2018-01-01	2018-01-01	2018-01-01	2018-01-01	0/0	0/0	0/0	./.	0/0	0/0	0/0	0/0	0/0	0/0	0/0	0/0	0/0	0/0	0/0	./.	0/0	./.	0/0	0/0	0/0	0/0	0/0	0/0	0/0	0/0	0/0
Chr03	44077077	.	A	G	1717.95	PASS	AC=18;AF=0.273;AN=66;BaseQRankSum=0.736;ClippingRankSum=0.000;DP=116;ExcessHet=0.0000;FS=0.817;InbreedingCoeff=0.7013;MLEAC=19;MLEAF=0.288;MQ=60.00;MQRankSum=0.000;QD=30.48;ReadPosRankSum=-5.043;SOR=0.906	GT:AD:DP:GQ:PL	2018-01-01	2018-01-01	2018-01-01	2018-01-01	2018-01-01	2018-01-01	2018-01-01	2018-01-01	2018-01-01	0/0	0/0	0/0	./.	0/0	0/0	0/0	0/0	0/0	0/0	0/0	0/0	0/0	0/0	0/0	./.	0/0	./.	0/0	0/0	0/0	0/0	0/0	0/0	0/0	0/0	0/0
[truncated: 9,015 more rows]

## Sheet: Table S2
Table S2. Indel calls resulting from the data filtering pipeline shown in Figure S1, excluding the accession identification steps.
[truncated: 1,035 more rows]
