# Supplementary material for: The importance of genotype identity, genetic heterogeneity, and bioinformatic handling for properly assessing genomic variation in transgenic plants
Source: BMC Biotechnol. 2018 Jun 1;18:38. doi: 10.1186/s12896-018-0447-9 (PMC5984819; doi:10.1186/s12896-018-0447-9)
Supplement: Supplementary file 3 — Resulting raw variant SNP calls from GATK HaplotypeCaller. (VCF 49825 kb) [file 12896_2018_447_MOESM3_ESM.vcf]

##fileformat=VCFv4.2
##FILTER=<ID=LowQual,Description="Low quality">
##FORMAT=<ID=AD,Number=R,Type=Integer,Description="Allelic depths for the ref and alt alleles in the order listed">
##FORMAT=<ID=DP,Number=1,Type=Integer,Description="Approximate read depth (reads with MQ=255 or with bad mates are filtered)">
##FORMAT=<ID=GQ,Number=1,Type=Integer,Description="Genotype Quality">
##FORMAT=<ID=GT,Number=1,Type=String,Description="Genotype">
##FORMAT=<ID=PL,Number=G,Type=Integer,Description="Normalized, Phred-scaled likelihoods for genotypes as defined in the VCF specification">
##GATKCommandLine.HaplotypeCaller=<ID=HaplotypeCaller,Version=3.7-0-gcfedb67,Date="Wed May 10 13:59:29 CDT 2017",Epoch=1494442769446,CommandLineOptions="analysis_type=HaplotypeCaller input_file=[SRR1737979_rg_added_sorted_dedupped_split.bam, SRR1737980_rg_added_sorted_dedupped_split.bam, SRR1737981_rg_added_sorted_dedupped_split.bam, SRR1737982_rg_added_sorted_dedupped_split.bam, SRR1737983_rg_added_sorted_dedupped_split.bam, SRR1737984_rg_added_sorted_dedupped_split.bam, SRR1737985_rg_added_sorted_dedupped_split.bam, SRR1737986_rg_added_sorted_dedupped_split.bam, SRR1737987_rg_added_sorted_dedupped_split.bam, SRR1737988_rg_added_sorted_dedupped_split.bam, SRR1737989_rg_added_sorted_dedupped_split.bam, SRR1737990_rg_added_sorted_dedupped_split.bam, SRR1737991_rg_added_sorted_dedupped_split.bam, SRR1737992_rg_added_sorted_dedupped_split.bam, SRR1737993_rg_added_sorted_dedupped_split.bam, SRR1737994_rg_added_sorted_dedupped_split.bam, SRR1737995_rg_added_sorted_dedupped_split.bam, SRR1737996_rg_added_sorted_dedupped_split.bam, SRR1737997_rg_added_sorted_dedupped_split.bam, SRR1737998_rg_added_sorted_dedupped_split.bam, SRR1737999_rg_added_sorted_dedupped_split.bam, SRR1738000_rg_added_sorted_dedupped_split.bam, SRR1738001_rg_added_sorted_dedupped_split.bam, SRR1738002_rg_added_sorted_dedupped_split.bam, SRR1738003_rg_added_sorted_dedupped_split.bam, SRR1738004_rg_added_sorted_dedupped_split.bam, SRR1738005_rg_added_sorted_dedupped_split.bam, SRR1738006_rg_added_sorted_dedupped_split.bam, SRR1738007_rg_added_sorted_dedupped_split.bam, SRR1738008_rg_added_sorted_dedupped_split.bam, SRR1738009_rg_added_sorted_dedupped_split.bam, SRR1738010_rg_added_sorted_dedupped_split.bam, SRR1738011_rg_added_sorted_dedupped_split.bam, SRR1738012_rg_added_sorted_dedupped_split.bam, SRR1738013_rg_added_sorted_dedupped_split.bam, SRR1738014_rg_added_sorted_dedupped_split.bam] showFullBamList=false read_buffer_size=null read_filter=[] disable_read_filter=[] intervals=null excludeIntervals=null interval_set_rule=UNION interval_merging=ALL interval_padding=0 reference_sequence=/project/chadm/Meesh/Data/References/Gmax.a2.v1/assembly/Gmax_275_v2.0.fa nonDeterministicRandomSeed=false disableDithering=false maxRuntime=-1 maxRuntimeUnits=MINUTES downsampling_type=BY_SAMPLE downsample_to_fraction=null downsample_to_coverage=500 baq=OFF baqGapOpenPenalty=40.0 refactor_NDN_cigar_string=false fix_misencoded_quality_scores=false allow_potentially_misencoded_quality_scores=false useOriginalQualities=false defaultBaseQualities=-1 performanceLog=null BQSR=null quantize_quals=0 static_quantized_quals=null round_down_quantized=false disable_indel_quals=false emit_original_quals=false preserve_qscores_less_than=6 globalQScorePrior=-1.0 secondsBetweenProgressUpdates=10 validation_strictness=SILENT remove_program_records=false keep_program_records=false sample_rename_mapping_file=null unsafe=null disable_auto_index_creation_and_locking_when_reading_rods=false no_cmdline_in_header=false sites_only=false never_trim_vcf_format_field=false bcf=false bam_compression=null simplifyBAM=false disable_bam_indexing=false generate_md5=false num_threads=1 num_cpu_threads_per_data_thread=30 num_io_threads=0 monitorThreadEfficiency=false num_bam_file_handles=null read_group_black_list=null pedigree=[] pedigreeString=[] pedigreeValidationType=STRICT allow_intervals_with_unindexed_bam=false generateShadowBCF=false variant_index_type=DYNAMIC_SEEK variant_index_parameter=-1 reference_window_stop=0 phone_home= gatk_key=null tag=NA logging_level=INFO log_to_file=null help=false version=false out=/project/csbio/Meesh/Projects/Other_WPT_Study_Results.vcf likelihoodCalculationEngine=PairHMM heterogeneousKmerSizeResolution=COMBO_MIN dbsnp=(RodBinding name= source=UNBOUND) dontTrimActiveRegions=false maxDiscARExtension=25 maxGGAARExtension=300 paddingAroundIndels=150 paddingAroundSNPs=20 comp=[] annotation=[] excludeAnnotation=[] group=[StandardAnnotation, StandardHCAnnotation] debug=false useFilteredReadsForAnnotations=false emitRefConfidence=NONE bamOutput=null bamWriterType=CALLED_HAPLOTYPES emitDroppedReads=false disableOptimizations=false annotateNDA=false useNewAFCalculator=false heterozygosity=0.001 indel_heterozygosity=1.25E-4 heterozygosity_stdev=0.01 standard_min_confidence_threshold_for_calling=20.0 standard_min_confidence_threshold_for_emitting=30.0 max_alternate_alleles=6 max_genotype_count=1024 max_num_PL_values=100 input_prior=[] sample_ploidy=2 genotyping_mode=DISCOVERY alleles=(RodBinding name= source=UNBOUND) contamination_fraction_to_filter=0.0 contamination_fraction_per_sample_file=null p_nonref_model=null exactcallslog=null output_mode=EMIT_VARIANTS_ONLY allSitePLs=false gcpHMM=10 pair_hmm_implementation=VECTOR_LOGLESS_CACHING pair_hmm_sub_implementation=ENABLE_ALL always_load_vector_logless_PairHMM_lib=false phredScaledGlobalReadMismappingRate=45 noFpga=false sample_name=null kmerSize=[10, 25] dontIncreaseKmerSizesForCycles=false allowNonUniqueKmersInRef=false numPruningSamples=1 recoverDanglingHeads=false doNotRecoverDanglingBranches=false minDanglingBranchLength=4 consensus=false maxNumHaplotypesInPopulation=128 errorCorrectKmers=false minPruning=2 debugGraphTransformations=false allowCyclesInKmerGraphToGeneratePaths=false graphOutput=null kmerLengthForReadErrorCorrection=25 minObservationsForKmerToBeSolid=20 GVCFGQBands=[1, 2, 3, 4, 5, 6, 7, 8, 9, 10, 11, 12, 13, 14, 15, 16, 17, 18, 19, 20, 21, 22, 23, 24, 25, 26, 27, 28, 29, 30, 31, 32, 33, 34, 35, 36, 37, 38, 39, 40, 41, 42, 43, 44, 45, 46, 47, 48, 49, 50, 51, 52, 53, 54, 55, 56, 57, 58, 59, 60, 70, 80, 90, 99] indelSizeToEliminateInRefModel=10 min_base_quality_score=10 includeUmappedReads=false useAllelesTrigger=false doNotRunPhysicalPhasing=true keepRG=null justDetermineActiveRegions=false dontGenotype=false dontUseSoftClippedBases=true captureAssemblyFailureBAM=false errorCorrectReads=false pcr_indel_model=CONSERVATIVE maxReadsInRegionPerSample=10000 minReadsPerAlignmentStart=10 mergeVariantsViaLD=false activityProfileOut=null activeRegionOut=null activeRegionIn=null activeRegionExtension=null forceActive=false activeRegionMaxSize=null bandPassSigma=null maxReadsInMemoryPerSample=30000 maxTotalReadsInMemory=10000000 maxProbPropagationDistance=50 activeProbabilityThreshold=0.002 min_mapping_quality_score=20 filter_reads_with_N_cigar=false filter_mismatching_base_and_quals=false filter_bases_not_stored=false">
##GATKCommandLine.SelectVariants=<ID=SelectVariants,Version=3.7-0-gcfedb67,Date="Thu May 11 09:20:07 CDT 2017",Epoch=1494512407699,CommandLineOptions="analysis_type=SelectVariants input_file=[] showFullBamList=false read_buffer_size=null read_filter=[] disable_read_filter=[] intervals=null excludeIntervals=null interval_set_rule=UNION interval_merging=ALL interval_padding=0 reference_sequence=/project/chadm/Meesh/Data/References/Gmax.a2.v1/assembly/Gmax_275_v2.0.fa nonDeterministicRandomSeed=false disableDithering=false maxRuntime=-1 maxRuntimeUnits=MINUTES downsampling_type=BY_SAMPLE downsample_to_fraction=null downsample_to_coverage=1000 baq=OFF baqGapOpenPenalty=40.0 refactor_NDN_cigar_string=false fix_misencoded_quality_scores=false allow_potentially_misencoded_quality_scores=false useOriginalQualities=false defaultBaseQualities=-1 performanceLog=null BQSR=null quantize_quals=0 static_quantized_quals=null round_down_quantized=false disable_indel_quals=false emit_original_quals=false preserve_qscores_less_than=6 globalQScorePrior=-1.0 secondsBetweenProgressUpdates=10 validation_strictness=SILENT remove_program_records=false keep_program_records=false sample_rename_mapping_file=null unsafe=null disable_auto_index_creation_and_locking_when_reading_rods=false no_cmdline_in_header=false sites_only=false never_trim_vcf_format_field=false bcf=false bam_compression=null simplifyBAM=false disable_bam_indexing=false generate_md5=false num_threads=1 num_cpu_threads_per_data_thread=1 num_io_threads=0 monitorThreadEfficiency=false num_bam_file_handles=null read_group_black_list=null pedigree=[] pedigreeString=[] pedigreeValidationType=STRICT allow_intervals_with_unindexed_bam=false generateShadowBCF=false variant_index_type=DYNAMIC_SEEK variant_index_parameter=-1 reference_window_stop=0 phone_home= gatk_key=null tag=NA logging_level=INFO log_to_file=null help=false version=false variant=(RodBinding name=variant source=Other_WPT_Study_Results.vcf) discordance=(RodBinding name= source=UNBOUND) concordance=(RodBinding name= source=UNBOUND) out=/project/csbio/Meesh/Projects/Other_WPT_Study/Other_WPT_Study_Results_SNPs.vcf sample_name=[] sample_expressions=null sample_file=null exclude_sample_name=[] exclude_sample_file=[] exclude_sample_expressions=[] selectexpressions=[] invertselect=false excludeNonVariants=false excludeFiltered=false preserveAlleles=false removeUnusedAlternates=false restrictAllelesTo=ALL keepOriginalAC=false keepOriginalDP=false mendelianViolation=false invertMendelianViolation=false mendelianViolationQualThreshold=0.0 select_random_fraction=0.0 remove_fraction_genotypes=0.0 selectTypeToInclude=[SNP] selectTypeToExclude=[] keepIDs=null excludeIDs=null fullyDecode=false justRead=false maxIndelSize=2147483647 minIndelSize=0 maxFilteredGenotypes=2147483647 minFilteredGenotypes=0 maxFractionFilteredGenotypes=1.0 minFractionFilteredGenotypes=0.0 maxNOCALLnumber=2147483647 maxNOCALLfraction=1.0 setFilteredGtToNocall=false ALLOW_NONOVERLAPPING_COMMAND_LINE_SAMPLES=false forceValidOutput=false filter_reads_with_N_cigar=false filter_mismatching_base_and_quals=false filter_bases_not_stored=false">
##INFO=<ID=AC,Number=A,Type=Integer,Description="Allele count in genotypes, for each ALT allele, in the same order as listed">
##INFO=<ID=AF,Number=A,Type=Float,Description="Allele Frequency, for each ALT allele, in the same order as listed">
##INFO=<ID=AN,Number=1,Type=Integer,Description="Total number of alleles in called genotypes">
##INFO=<ID=BaseQRankSum,Number=1,Type=Float,Description="Z-score from Wilcoxon rank sum test of Alt Vs. Ref base qualities">
##INFO=<ID=ClippingRankSum,Number=1,Type=Float,Description="Z-score From Wilcoxon rank sum test of Alt vs. Ref number of hard clipped bases">
##INFO=<ID=DP,Number=1,Type=Integer,Description="Approximate read depth; some reads may have been filtered">
##INFO=<ID=DS,Number=0,Type=Flag,Description="Were any of the samples downsampled?">
##INFO=<ID=ExcessHet,Number=1,Type=Float,Description="Phred-scaled p-value for exact test of excess heterozygosity">
##INFO=<ID=FS,Number=1,Type=Float,Description="Phred-scaled p-value using Fisher's exact test to detect strand bias">
##INFO=<ID=HaplotypeScore,Number=1,Type=Float,Description="Consistency of the site with at most two segregating haplotypes">
##INFO=<ID=InbreedingCoeff,Number=1,Type=Float,Description="Inbreeding coefficient as estimated from the genotype likelihoods per-sample when compared against the Hardy-Weinberg expectation">
##INFO=<ID=MLEAC,Number=A,Type=Integer,Description="Maximum likelihood expectation (MLE) for the allele counts (not necessarily the same as the AC), for each ALT allele, in the same order as listed">
##INFO=<ID=MLEAF,Number=A,Type=Float,Description="Maximum likelihood expectation (MLE) for the allele frequency (not necessarily the same as the AF), for each ALT allele, in the same order as listed">
##INFO=<ID=MQ,Number=1,Type=Float,Description="RMS Mapping Quality">
##INFO=<ID=MQRankSum,Number=1,Type=Float,Description="Z-score From Wilcoxon rank sum test of Alt vs. Ref read mapping qualities">
##INFO=<ID=QD,Number=1,Type=Float,Description="Variant Confidence/Quality by Depth">
##INFO=<ID=ReadPosRankSum,Number=1,Type=Float,Description="Z-score from Wilcoxon rank sum test of Alt vs. Ref read position bias">
##INFO=<ID=SOR,Number=1,Type=Float,Description="Symmetric Odds Ratio of 2x2 contingency table to detect strand bias">
##contig=<ID=Chr01,length=56831624>
##contig=<ID=Chr02,length=48577505>
##contig=<ID=Chr03,length=45779781>
##contig=<ID=Chr04,length=52389146>
##contig=<ID=Chr05,length=42234498>
##contig=<ID=Chr06,length=51416486>
##contig=<ID=Chr07,length=44630646>
##contig=<ID=Chr08,length=47837940>
##contig=<ID=Chr09,length=50189764>
##contig=<ID=Chr10,length=51566898>
##contig=<ID=Chr11,length=34766867>
##contig=<ID=Chr12,length=40091314>
##contig=<ID=Chr13,length=45874162>
##contig=<ID=Chr14,length=49042192>
##contig=<ID=Chr15,length=51756343>
##contig=<ID=Chr16,length=37887014>
##contig=<ID=Chr17,length=41641366>
##contig=<ID=Chr18,length=58018742>
##contig=<ID=Chr19,length=50746916>
##contig=<ID=Chr20,length=47904181>
##contig=<ID=scaffold_21,length=3565126>
##contig=<ID=scaffold_22,length=1240113>
##contig=<ID=scaffold_23,length=809636>
##contig=<ID=scaffold_24,length=735592>
##contig=<ID=scaffold_25,length=750012>
##contig=<ID=scaffold_26,length=719293>
##contig=<ID=scaffold_27,length=425344>
##contig=<ID=scaffold_28,length=367934>
##contig=<ID=scaffold_30,length=374509>
##contig=<ID=scaffold_31,length=306967>
##contig=<ID=scaffold_32,length=273180>
##contig=<ID=scaffold_33,length=367064>
##contig=<ID=scaffold_34,length=312168>
##contig=<ID=scaffold_35,length=412299>
##contig=<ID=scaffold_36,length=357887>
##contig=<ID=scaffold_37,length=303488>
##contig=<ID=scaffold_38,length=280888>
##contig=<ID=scaffold_39,length=308105>
##contig=<ID=scaffold_40,length=266805>
##contig=<ID=scaffold_41,length=255068>
##contig=<ID=scaffold_43,length=313007>
##contig=<ID=scaffold_44,length=177731>
##contig=<ID=scaffold_47,length=277228>
##contig=<ID=scaffold_48,length=336578>
##contig=<ID=scaffold_49,length=240486>
##contig=<ID=scaffold_50,length=189765>
##contig=<ID=scaffold_51,length=202321>
##contig=<ID=scaffold_54,length=193136>
##contig=<ID=scaffold_55,length=182568>
##contig=<ID=scaffold_56,length=192360>
##contig=<ID=scaffold_57,length=155335>
##contig=<ID=scaffold_58,length=207779>
##contig=<ID=scaffold_59,length=187061>
##contig=<ID=scaffold_60,length=170654>
##contig=<ID=scaffold_62,length=172653>
##contig=<ID=scaffold_63,length=138345>
##contig=<ID=scaffold_64,length=181950>
##contig=<ID=scaffold_65,length=119159>
##contig=<ID=scaffold_66,length=211266>
##contig=<ID=scaffold_68,length=153269>
##contig=<ID=scaffold_72,length=89645>
##contig=<ID=scaffold_73,length=89132>
##contig=<ID=scaffold_74,length=82894>
##contig=<ID=scaffold_75,length=83870>
##contig=<ID=scaffold_76,length=88913>
##contig=<ID=scaffold_77,length=103230>
##contig=<ID=scaffold_78,length=76287>
##contig=<ID=scaffold_79,length=87788>
##contig=<ID=scaffold_80,length=112932>
##contig=<ID=scaffold_83,length=90134>
##contig=<ID=scaffold_85,length=140667>
##contig=<ID=scaffold_86,length=160509>
##contig=<ID=scaffold_87,length=80428>
##contig=<ID=scaffold_88,length=85245>
##contig=<ID=scaffold_91,length=68552>
##contig=<ID=scaffold_92,length=135760>
##contig=<ID=scaffold_93,length=62536>
##contig=<ID=scaffold_94,length=68260>
##contig=<ID=scaffold_95,length=98277>
##contig=<ID=scaffold_96,length=61293>
##contig=<ID=scaffold_97,length=61081>
##contig=<ID=scaffold_99,length=72843>
##contig=<ID=scaffold_101,length=69611>
##contig=<ID=scaffold_102,length=68194>
##contig=<ID=scaffold_103,length=81888>
##contig=<ID=scaffold_104,length=67956>
##contig=<ID=scaffold_105,length=59625>
##contig=<ID=scaffold_106,length=129691>
##contig=<ID=scaffold_107,length=102792>
##contig=<ID=scaffold_108,length=68738>
##contig=<ID=scaffold_109,length=53818>
##contig=<ID=scaffold_110,length=64967>
##contig=<ID=scaffold_111,length=53974>
##contig=<ID=scaffold_112,length=56345>
##contig=<ID=scaffold_115,length=59862>
##contig=<ID=scaffold_116,length=49343>
##contig=<ID=scaffold_117,length=81213>
##contig=<ID=scaffold_118,length=47540>
##contig=<ID=scaffold_119,length=45891>
##contig=<ID=scaffold_120,length=58774>
##contig=<ID=scaffold_121,length=86835>
##contig=<ID=scaffold_123,length=64745>
##contig=<ID=scaffold_126,length=58733>
##contig=<ID=scaffold_127,length=150335>
##contig=<ID=scaffold_128,length=64874>
##contig=<ID=scaffold_129,length=42664>
##contig=<ID=scaffold_131,length=205366>
##contig=<ID=scaffold_133,length=79621>
##contig=<ID=scaffold_134,length=39643>
##contig=<ID=scaffold_135,length=59466>
##contig=<ID=scaffold_136,length=82376>
##contig=<ID=scaffold_137,length=38044>
##contig=<ID=scaffold_138,length=37391>
##contig=<ID=scaffold_139,length=72293>
##contig=<ID=scaffold_140,length=64207>
##contig=<ID=scaffold_141,length=40514>
##contig=<ID=scaffold_142,length=52403>
##contig=<ID=scaffold_143,length=59103>
##contig=<ID=scaffold_145,length=36581>
##contig=<ID=scaffold_146,length=35312>
##contig=<ID=scaffold_147,length=72795>
##contig=<ID=scaffold_149,length=46420>
##contig=<ID=scaffold_150,length=98055>
##contig=<ID=scaffold_151,length=51819>
##contig=<ID=scaffold_152,length=30947>
##contig=<ID=scaffold_157,length=28868>
##contig=<ID=scaffold_158,length=40619>
##contig=<ID=scaffold_159,length=76039>
##contig=<ID=scaffold_160,length=60683>
##contig=<ID=scaffold_163,length=26852>
##contig=<ID=scaffold_164,length=27988>
##contig=<ID=scaffold_165,length=26294>
##contig=<ID=scaffold_166,length=57849>
##contig=<ID=scaffold_168,length=25701>
##contig=<ID=scaffold_169,length=52805>
##contig=<ID=scaffold_173,length=49100>
##contig=<ID=scaffold_175,length=25619>
##contig=<ID=scaffold_176,length=24353>
##contig=<ID=scaffold_179,length=24602>
##contig=<ID=scaffold_180,length=24298>
##contig=<ID=scaffold_181,length=47194>
##contig=<ID=scaffold_186,length=24081>
##contig=<ID=scaffold_187,length=22003>
##contig=<ID=scaffold_191,length=21768>
##contig=<ID=scaffold_192,length=50633>
##contig=<ID=scaffold_193,length=50627>
##contig=<ID=scaffold_195,length=46683>
##contig=<ID=scaffold_197,length=20693>
##contig=<ID=scaffold_198,length=55222>
##contig=<ID=scaffold_203,length=19385>
##contig=<ID=scaffold_204,length=19361>
##contig=<ID=scaffold_205,length=19314>
##contig=<ID=scaffold_207,length=49120>
##contig=<ID=scaffold_208,length=18786>
##contig=<ID=scaffold_209,length=40172>
##contig=<ID=scaffold_211,length=43990>
##contig=<ID=scaffold_212,length=18905>
##contig=<ID=scaffold_216,length=19468>
##contig=<ID=scaffold_217,length=18424>
##contig=<ID=scaffold_223,length=19769>
##contig=<ID=scaffold_228,length=17867>
##contig=<ID=scaffold_229,length=17833>
##contig=<ID=scaffold_232,length=17572>
##contig=<ID=scaffold_233,length=45335>
##contig=<ID=scaffold_236,length=53713>
##contig=<ID=scaffold_237,length=20430>
##contig=<ID=scaffold_239,length=17176>
##contig=<ID=scaffold_245,length=71355>
##contig=<ID=scaffold_248,length=17016>
##contig=<ID=scaffold_254,length=18164>
##contig=<ID=scaffold_255,length=16593>
##contig=<ID=scaffold_256,length=17428>
##contig=<ID=scaffold_258,length=16543>
##contig=<ID=scaffold_259,length=16386>
##contig=<ID=scaffold_262,length=16387>
##contig=<ID=scaffold_263,length=16266>
##contig=<ID=scaffold_264,length=16226>
##contig=<ID=scaffold_265,length=16308>
##contig=<ID=scaffold_271,length=16237>
##contig=<ID=scaffold_273,length=21974>
##contig=<ID=scaffold_274,length=47539>
##contig=<ID=scaffold_276,length=16510>
##contig=<ID=scaffold_279,length=70428>
##contig=<ID=scaffold_283,length=43700>
##contig=<ID=scaffold_286,length=16625>
##contig=<ID=scaffold_288,length=15214>
##contig=<ID=scaffold_294,length=15717>
##contig=<ID=scaffold_296,length=15178>
##contig=<ID=scaffold_298,length=47921>
##contig=<ID=scaffold_301,length=15025>
##contig=<ID=scaffold_302,length=15799>
##contig=<ID=scaffold_304,length=16751>
##contig=<ID=scaffold_306,length=14555>
##contig=<ID=scaffold_308,length=41054>
##contig=<ID=scaffold_309,length=14738>
##contig=<ID=scaffold_311,length=14410>
##contig=<ID=scaffold_315,length=15713>
##contig=<ID=scaffold_317,length=23759>
##contig=<ID=scaffold_322,length=14124>
##contig=<ID=scaffold_323,length=13876>
##contig=<ID=scaffold_330,length=48004>
##contig=<ID=scaffold_332,length=13700>
##contig=<ID=scaffold_336,length=22858>
##contig=<ID=scaffold_337,length=16732>
##contig=<ID=scaffold_340,length=13445>
##contig=<ID=scaffold_341,length=13161>
##contig=<ID=scaffold_344,length=13079>
##contig=<ID=scaffold_345,length=13132>
##contig=<ID=scaffold_346,length=13001>
##contig=<ID=scaffold_347,length=12985>
##contig=<ID=scaffold_349,length=13354>
##contig=<ID=scaffold_350,length=12855>
##contig=<ID=scaffold_351,length=12828>
##contig=<ID=scaffold_353,length=12758>
##contig=<ID=scaffold_361,length=12515>
##contig=<ID=scaffold_367,length=12650>
##contig=<ID=scaffold_368,length=12349>
##contig=<ID=scaffold_369,length=12345>
##contig=<ID=scaffold_372,length=12580>
##contig=<ID=scaffold_374,length=13592>
##contig=<ID=scaffold_375,length=16121>
##contig=<ID=scaffold_376,length=12441>
##contig=<ID=scaffold_377,length=12042>
##contig=<ID=scaffold_380,length=14361>
##contig=<ID=scaffold_383,length=11953>
##contig=<ID=scaffold_385,length=11833>
##contig=<ID=scaffold_387,length=40325>
##contig=<ID=scaffold_389,length=11833>
##contig=<ID=scaffold_391,length=11682>
##contig=<ID=scaffold_392,length=11680>
##contig=<ID=scaffold_396,length=11566>
##contig=<ID=scaffold_398,length=11712>
##contig=<ID=scaffold_400,length=42465>
##contig=<ID=scaffold_403,length=11545>
##contig=<ID=scaffold_404,length=11426>
##contig=<ID=scaffold_407,length=11362>
##contig=<ID=scaffold_408,length=11326>
##contig=<ID=scaffold_409,length=11322>
##contig=<ID=scaffold_411,length=14800>
##contig=<ID=scaffold_412,length=11245>
##contig=<ID=scaffold_414,length=11321>
##contig=<ID=scaffold_415,length=13129>
##contig=<ID=scaffold_418,length=11177>
##contig=<ID=scaffold_419,length=11276>
##contig=<ID=scaffold_421,length=11147>
##contig=<ID=scaffold_424,length=11124>
##contig=<ID=scaffold_425,length=11716>
##contig=<ID=scaffold_426,length=11102>
##contig=<ID=scaffold_427,length=13297>
##contig=<ID=scaffold_430,length=11081>
##contig=<ID=scaffold_436,length=16632>
##contig=<ID=scaffold_439,length=12957>
##contig=<ID=scaffold_440,length=10959>
##contig=<ID=scaffold_442,length=10934>
##contig=<ID=scaffold_444,length=11433>
##contig=<ID=scaffold_445,length=10865>
##contig=<ID=scaffold_450,length=38385>
##contig=<ID=scaffold_454,length=10767>
##contig=<ID=scaffold_455,length=10643>
##contig=<ID=scaffold_456,length=11532>
##contig=<ID=scaffold_457,length=10619>
##contig=<ID=scaffold_463,length=10689>
##contig=<ID=scaffold_465,length=10584>
##contig=<ID=scaffold_467,length=10539>
##contig=<ID=scaffold_471,length=10505>
##contig=<ID=scaffold_477,length=10363>
##contig=<ID=scaffold_479,length=14758>
##contig=<ID=scaffold_480,length=12204>
##contig=<ID=scaffold_483,length=11859>
##contig=<ID=scaffold_484,length=10193>
##contig=<ID=scaffold_485,length=16860>
##contig=<ID=scaffold_486,length=10174>
##contig=<ID=scaffold_488,length=10160>
##contig=<ID=scaffold_490,length=10131>
##contig=<ID=scaffold_492,length=10351>
##contig=<ID=scaffold_496,length=10039>
##contig=<ID=scaffold_497,length=10135>
##contig=<ID=scaffold_504,length=10072>
##contig=<ID=scaffold_517,length=9669>
##contig=<ID=scaffold_521,length=9608>
##contig=<ID=scaffold_522,length=9577>
##contig=<ID=scaffold_523,length=9893>
##contig=<ID=scaffold_529,length=20110>
##contig=<ID=scaffold_530,length=9400>
##contig=<ID=scaffold_535,length=9263>
##contig=<ID=scaffold_542,length=9611>
##contig=<ID=scaffold_543,length=9171>
##contig=<ID=scaffold_549,length=9221>
##contig=<ID=scaffold_555,length=11254>
##contig=<ID=scaffold_556,length=9678>
##contig=<ID=scaffold_557,length=13571>
##contig=<ID=scaffold_558,length=10655>
##contig=<ID=scaffold_559,length=8948>
##contig=<ID=scaffold_564,length=8859>
##contig=<ID=scaffold_567,length=8801>
##contig=<ID=scaffold_569,length=9208>
##contig=<ID=scaffold_577,length=11260>
##contig=<ID=scaffold_578,length=41976>
##contig=<ID=scaffold_580,length=8625>
##contig=<ID=scaffold_581,length=9990>
##contig=<ID=scaffold_585,length=8546>
##contig=<ID=scaffold_586,length=9399>
##contig=<ID=scaffold_587,length=8468>
##contig=<ID=scaffold_588,length=8447>
##contig=<ID=scaffold_589,length=9674>
##contig=<ID=scaffold_592,length=8411>
##contig=<ID=scaffold_593,length=9040>
##contig=<ID=scaffold_597,length=8346>
##contig=<ID=scaffold_599,length=9737>
##contig=<ID=scaffold_600,length=8889>
##contig=<ID=scaffold_603,length=8428>
##contig=<ID=scaffold_604,length=8298>
##contig=<ID=scaffold_605,length=8994>
##contig=<ID=scaffold_608,length=8255>
##contig=<ID=scaffold_610,length=8333>
##contig=<ID=scaffold_611,length=8827>
##contig=<ID=scaffold_613,length=8191>
##contig=<ID=scaffold_614,length=8186>
##contig=<ID=scaffold_616,length=8181>
##contig=<ID=scaffold_619,length=8151>
##contig=<ID=scaffold_620,length=8452>
##contig=<ID=scaffold_621,length=9907>
##contig=<ID=scaffold_623,length=8129>
##contig=<ID=scaffold_625,length=8108>
##contig=<ID=scaffold_627,length=12255>
##contig=<ID=scaffold_628,length=8124>
##contig=<ID=scaffold_630,length=8483>
##contig=<ID=scaffold_632,length=10351>
##contig=<ID=scaffold_633,length=8000>
##contig=<ID=scaffold_635,length=8499>
##contig=<ID=scaffold_636,length=7985>
##contig=<ID=scaffold_638,length=8789>
##contig=<ID=scaffold_644,length=7835>
##contig=<ID=scaffold_648,length=8130>
##contig=<ID=scaffold_656,length=11421>
##contig=<ID=scaffold_659,length=7713>
##contig=<ID=scaffold_660,length=7677>
##contig=<ID=scaffold_665,length=7547>
##contig=<ID=scaffold_667,length=8248>
##contig=<ID=scaffold_670,length=7571>
##contig=<ID=scaffold_671,length=7467>
##contig=<ID=scaffold_672,length=7761>
##contig=<ID=scaffold_673,length=7576>
##contig=<ID=scaffold_675,length=7968>
##contig=<ID=scaffold_676,length=7592>
##contig=<ID=scaffold_680,length=9757>
##contig=<ID=scaffold_681,length=7305>
##contig=<ID=scaffold_686,length=10980>
##contig=<ID=scaffold_691,length=7313>
##contig=<ID=scaffold_692,length=7211>
##contig=<ID=scaffold_695,length=7174>
##contig=<ID=scaffold_700,length=10628>
##contig=<ID=scaffold_707,length=7365>
##contig=<ID=scaffold_708,length=7183>
##contig=<ID=scaffold_709,length=7706>
##contig=<ID=scaffold_710,length=7129>
##contig=<ID=scaffold_711,length=7022>
##contig=<ID=scaffold_712,length=9286>
##contig=<ID=scaffold_713,length=7002>
##contig=<ID=scaffold_714,length=7000>
##contig=<ID=scaffold_718,length=7473>
##contig=<ID=scaffold_719,length=7351>
##contig=<ID=scaffold_720,length=15316>
##contig=<ID=scaffold_722,length=11345>
##contig=<ID=scaffold_728,length=7827>
##contig=<ID=scaffold_729,length=6958>
##contig=<ID=scaffold_730,length=12516>
##contig=<ID=scaffold_732,length=6825>
##contig=<ID=scaffold_733,length=7337>
##contig=<ID=scaffold_734,length=9976>
##contig=<ID=scaffold_737,length=7143>
##contig=<ID=scaffold_740,length=9601>
##contig=<ID=scaffold_743,length=8164>
##contig=<ID=scaffold_744,length=6646>
##contig=<ID=scaffold_745,length=6850>
##contig=<ID=scaffold_751,length=12850>
##contig=<ID=scaffold_756,length=6976>
##contig=<ID=scaffold_758,length=7818>
##contig=<ID=scaffold_759,length=6574>
##contig=<ID=scaffold_760,length=12654>
##contig=<ID=scaffold_767,length=7780>
##contig=<ID=scaffold_768,length=6772>
##contig=<ID=scaffold_771,length=11305>
##contig=<ID=scaffold_778,length=6583>
##contig=<ID=scaffold_779,length=6897>
##contig=<ID=scaffold_780,length=6482>
##contig=<ID=scaffold_782,length=6366>
##contig=<ID=scaffold_784,length=6346>
##contig=<ID=scaffold_785,length=6768>
##contig=<ID=scaffold_786,length=7285>
##contig=<ID=scaffold_787,length=6494>
##contig=<ID=scaffold_789,length=6973>
##contig=<ID=scaffold_791,length=8777>
##contig=<ID=scaffold_792,length=9004>
##contig=<ID=scaffold_796,length=6547>
##contig=<ID=scaffold_797,length=8921>
##contig=<ID=scaffold_798,length=7468>
##contig=<ID=scaffold_799,length=7608>
##contig=<ID=scaffold_801,length=7618>
##contig=<ID=scaffold_805,length=7695>
##contig=<ID=scaffold_808,length=6291>
##contig=<ID=scaffold_810,length=6394>
##contig=<ID=scaffold_812,length=7104>
##contig=<ID=scaffold_813,length=6164>
##contig=<ID=scaffold_821,length=6128>
##contig=<ID=scaffold_822,length=6122>
##contig=<ID=scaffold_823,length=6338>
##contig=<ID=scaffold_824,length=10724>
##contig=<ID=scaffold_829,length=6571>
##contig=<ID=scaffold_830,length=6060>
##contig=<ID=scaffold_831,length=6055>
##contig=<ID=scaffold_837,length=6529>
##contig=<ID=scaffold_838,length=6015>
##contig=<ID=scaffold_839,length=6283>
##contig=<ID=scaffold_840,length=11510>
##contig=<ID=scaffold_843,length=5999>
##contig=<ID=scaffold_845,length=6093>
##contig=<ID=scaffold_846,length=5993>
##contig=<ID=scaffold_847,length=5987>
##contig=<ID=scaffold_849,length=5985>
##contig=<ID=scaffold_851,length=7193>
##contig=<ID=scaffold_852,length=6111>
##contig=<ID=scaffold_862,length=7407>
##contig=<ID=scaffold_863,length=6303>
##contig=<ID=scaffold_868,length=6385>
##contig=<ID=scaffold_871,length=5853>
##contig=<ID=scaffold_873,length=6223>
##contig=<ID=scaffold_874,length=5835>
##contig=<ID=scaffold_877,length=6387>
##contig=<ID=scaffold_878,length=6627>
##contig=<ID=scaffold_880,length=5882>
##contig=<ID=scaffold_883,length=5766>
##contig=<ID=scaffold_884,length=7017>
##contig=<ID=scaffold_886,length=6556>
##contig=<ID=scaffold_887,length=8518>
##contig=<ID=scaffold_888,length=6200>
##contig=<ID=scaffold_889,length=8876>
##contig=<ID=scaffold_892,length=6747>
##contig=<ID=scaffold_895,length=6363>
##contig=<ID=scaffold_896,length=5715>
##contig=<ID=scaffold_897,length=6197>
##contig=<ID=scaffold_898,length=5793>
##contig=<ID=scaffold_900,length=5688>
##contig=<ID=scaffold_902,length=6641>
##contig=<ID=scaffold_905,length=6736>
##contig=<ID=scaffold_910,length=39623>
##contig=<ID=scaffold_911,length=5648>
##contig=<ID=scaffold_914,length=5637>
##contig=<ID=scaffold_915,length=6079>
##contig=<ID=scaffold_916,length=5625>
##contig=<ID=scaffold_917,length=5622>
##contig=<ID=scaffold_920,length=7248>
##contig=<ID=scaffold_923,length=5970>
##contig=<ID=scaffold_926,length=6096>
##contig=<ID=scaffold_928,length=5551>
##contig=<ID=scaffold_934,length=7737>
##contig=<ID=scaffold_938,length=6005>
##contig=<ID=scaffold_939,length=8390>
##contig=<ID=scaffold_940,length=5594>
##contig=<ID=scaffold_943,length=8623>
##contig=<ID=scaffold_945,length=5458>
##contig=<ID=scaffold_947,length=5452>
##contig=<ID=scaffold_948,length=5451>
##contig=<ID=scaffold_957,length=7686>
##contig=<ID=scaffold_960,length=6971>
##contig=<ID=scaffold_962,length=5740>
##contig=<ID=scaffold_963,length=7239>
##contig=<ID=scaffold_964,length=6423>
##contig=<ID=scaffold_965,length=5572>
##contig=<ID=scaffold_966,length=5562>
##contig=<ID=scaffold_971,length=5337>
##contig=<ID=scaffold_974,length=5330>
##contig=<ID=scaffold_975,length=5547>
##contig=<ID=scaffold_978,length=6095>
##contig=<ID=scaffold_981,length=9156>
##contig=<ID=scaffold_982,length=5801>
##contig=<ID=scaffold_983,length=5296>
##contig=<ID=scaffold_985,length=5292>
##contig=<ID=scaffold_988,length=5283>
##contig=<ID=scaffold_991,length=5262>
##contig=<ID=scaffold_996,length=5239>
##contig=<ID=scaffold_997,length=5438>
##contig=<ID=scaffold_1002,length=5620>
##contig=<ID=scaffold_1005,length=5874>
##contig=<ID=scaffold_1010,length=5172>
##contig=<ID=scaffold_1011,length=5170>
##contig=<ID=scaffold_1013,length=5590>
##contig=<ID=scaffold_1016,length=5374>
##contig=<ID=scaffold_1017,length=7373>
##contig=<ID=scaffold_1018,length=6156>
##contig=<ID=scaffold_1019,length=5239>
##contig=<ID=scaffold_1023,length=5223>
##contig=<ID=scaffold_1025,length=7171>
##contig=<ID=scaffold_1030,length=5100>
##contig=<ID=scaffold_1031,length=5091>
##contig=<ID=scaffold_1033,length=5088>
##contig=<ID=scaffold_1034,length=5567>
##contig=<ID=scaffold_1035,length=8053>
##contig=<ID=scaffold_1038,length=5072>
##contig=<ID=scaffold_1039,length=5368>
##contig=<ID=scaffold_1042,length=6646>
##contig=<ID=scaffold_1043,length=5017>
##contig=<ID=scaffold_1046,length=5384>
##contig=<ID=scaffold_1047,length=5095>
##contig=<ID=scaffold_1048,length=4994>
##contig=<ID=scaffold_1050,length=7599>
##contig=<ID=scaffold_1051,length=6527>
##contig=<ID=scaffold_1052,length=4991>
##contig=<ID=scaffold_1056,length=4975>
##contig=<ID=scaffold_1057,length=4967>
##contig=<ID=scaffold_1058,length=5468>
##contig=<ID=scaffold_1062,length=4960>
##contig=<ID=scaffold_1065,length=8485>
##contig=<ID=scaffold_1068,length=4946>
##contig=<ID=scaffold_1070,length=5882>
##contig=<ID=scaffold_1072,length=5777>
##contig=<ID=scaffold_1074,length=5409>
##contig=<ID=scaffold_1077,length=7827>
##contig=<ID=scaffold_1078,length=4887>
##contig=<ID=scaffold_1081,length=6860>
##contig=<ID=scaffold_1083,length=4971>
##contig=<ID=scaffold_1084,length=4862>
##contig=<ID=scaffold_1085,length=9810>
##contig=<ID=scaffold_1086,length=5102>
##contig=<ID=scaffold_1088,length=4958>
##contig=<ID=scaffold_1093,length=4940>
##contig=<ID=scaffold_1094,length=4839>
##contig=<ID=scaffold_1096,length=4830>
##contig=<ID=scaffold_1099,length=4823>
##contig=<ID=scaffold_1108,length=4801>
##contig=<ID=scaffold_1109,length=7816>
##contig=<ID=scaffold_1115,length=5076>
##contig=<ID=scaffold_1117,length=4944>
##contig=<ID=scaffold_1118,length=5103>
##contig=<ID=scaffold_1122,length=4857>
##contig=<ID=scaffold_1123,length=4851>
##contig=<ID=scaffold_1124,length=4747>
##contig=<ID=scaffold_1125,length=4845>
##contig=<ID=scaffold_1127,length=9494>
##contig=<ID=scaffold_1130,length=4734>
##contig=<ID=scaffold_1131,length=5166>
##contig=<ID=scaffold_1135,length=5470>
##contig=<ID=scaffold_1136,length=4714>
##contig=<ID=scaffold_1138,length=4865>
##contig=<ID=scaffold_1140,length=6076>
##contig=<ID=scaffold_1142,length=6414>
##contig=<ID=scaffold_1143,length=4696>
##contig=<ID=scaffold_1144,length=4694>
##contig=<ID=scaffold_1145,length=8451>
##contig=<ID=scaffold_1146,length=5167>
##contig=<ID=scaffold_1154,length=5113>
##contig=<ID=scaffold_1157,length=6064>
##contig=<ID=scaffold_1160,length=4658>
##contig=<ID=scaffold_1162,length=4650>
##contig=<ID=scaffold_1163,length=4648>
##contig=<ID=scaffold_1164,length=4644>
##contig=<ID=scaffold_1166,length=4889>
##contig=<ID=scaffold_1167,length=5298>
##contig=<ID=scaffold_1173,length=9740>
##contig=<ID=scaffold_1175,length=4620>
##contig=<ID=scaffold_1179,length=4606>
##contig=<ID=scaffold_1183,length=4984>
##contig=<ID=scaffold_1185,length=9470>
##contig=<ID=scaffold_1187,length=5266>
##contig=<ID=scaffold_1188,length=4998>
##contig=<ID=scaffold_1189,length=5055>
##contig=<ID=scaffold_1191,length=5649>
##contig=<ID=scaffold_1195,length=4569>
##contig=<ID=scaffold_1196,length=4568>
##contig=<ID=scaffold_1197,length=4719>
##contig=<ID=scaffold_1200,length=4559>
##contig=<ID=scaffold_1201,length=4849>
##contig=<ID=scaffold_1205,length=4534>
##contig=<ID=scaffold_1207,length=9760>
##contig=<ID=scaffold_1209,length=4522>
##contig=<ID=scaffold_1212,length=4514>
##contig=<ID=scaffold_1213,length=4507>
##contig=<ID=scaffold_1214,length=4502>
##contig=<ID=scaffold_1215,length=5881>
##contig=<ID=scaffold_1216,length=4815>
##contig=<ID=scaffold_1217,length=6086>
##contig=<ID=scaffold_1219,length=4482>
##contig=<ID=scaffold_1223,length=4818>
##contig=<ID=scaffold_1229,length=4690>
##contig=<ID=scaffold_1231,length=6985>
##contig=<ID=scaffold_1233,length=4459>
##contig=<ID=scaffold_1234,length=4455>
##contig=<ID=scaffold_1235,length=4587>
##contig=<ID=scaffold_1236,length=5116>
##contig=<ID=scaffold_1237,length=4440>
##contig=<ID=scaffold_1239,length=4639>
##contig=<ID=scaffold_1241,length=4431>
##contig=<ID=scaffold_1243,length=5530>
##contig=<ID=scaffold_1245,length=4709>
##contig=<ID=scaffold_1247,length=4518>
##contig=<ID=scaffold_1249,length=4668>
##contig=<ID=scaffold_1250,length=4414>
##contig=<ID=scaffold_1256,length=4787>
##contig=<ID=scaffold_1258,length=12621>
##contig=<ID=scaffold_1260,length=6638>
##contig=<ID=scaffold_1261,length=4382>
##contig=<ID=scaffold_1263,length=4368>
##contig=<ID=scaffold_1264,length=4705>
##contig=<ID=scaffold_1265,length=4361>
##contig=<ID=scaffold_1267,length=5384>
##contig=<ID=scaffold_1269,length=4524>
##contig=<ID=scaffold_1271,length=4447>
##contig=<ID=scaffold_1273,length=4487>
##contig=<ID=scaffold_1274,length=9834>
##contig=<ID=scaffold_1277,length=9861>
##contig=<ID=scaffold_1280,length=4753>
##contig=<ID=scaffold_1282,length=9983>
##contig=<ID=scaffold_1284,length=4399>
##contig=<ID=scaffold_1287,length=4557>
##contig=<ID=scaffold_1288,length=7435>
##contig=<ID=scaffold_1290,length=4279>
##contig=<ID=scaffold_1294,length=4388>
##contig=<ID=scaffold_1299,length=4642>
##contig=<ID=scaffold_1300,length=4351>
##contig=<ID=scaffold_1301,length=4250>
##contig=<ID=scaffold_1303,length=6300>
##contig=<ID=scaffold_1304,length=4344>
##contig=<ID=scaffold_1305,length=4393>
##contig=<ID=scaffold_1306,length=4238>
##contig=<ID=scaffold_1307,length=5100>
##contig=<ID=scaffold_1309,length=4232>
##contig=<ID=scaffold_1312,length=5950>
##contig=<ID=scaffold_1313,length=9108>
##contig=<ID=scaffold_1317,length=4209>
##contig=<ID=scaffold_1318,length=4784>
##contig=<ID=scaffold_1320,length=4196>
##contig=<ID=scaffold_1321,length=4192>
##contig=<ID=scaffold_1322,length=4409>
##contig=<ID=scaffold_1323,length=7019>
##contig=<ID=scaffold_1326,length=5611>
##contig=<ID=scaffold_1327,length=4641>
##contig=<ID=scaffold_1328,length=7684>
##contig=<ID=scaffold_1329,length=4163>
##contig=<ID=scaffold_1330,length=4551>
##contig=<ID=scaffold_1335,length=4600>
##contig=<ID=scaffold_1336,length=5115>
##contig=<ID=scaffold_1337,length=4481>
##contig=<ID=scaffold_1338,length=4466>
##contig=<ID=scaffold_1340,length=4424>
##contig=<ID=scaffold_1343,length=4509>
##contig=<ID=scaffold_1345,length=5740>
##contig=<ID=scaffold_1347,length=4221>
##contig=<ID=scaffold_1348,length=4103>
##contig=<ID=scaffold_1353,length=5303>
##contig=<ID=scaffold_1354,length=4373>
##contig=<ID=scaffold_1355,length=9234>
##contig=<ID=scaffold_1359,length=4075>
##contig=<ID=scaffold_1361,length=4071>
##contig=<ID=scaffold_1363,length=5803>
##contig=<ID=scaffold_1364,length=4249>
##contig=<ID=scaffold_1368,length=4312>
##contig=<ID=scaffold_1369,length=4903>
##contig=<ID=scaffold_1370,length=7025>
##contig=<ID=scaffold_1373,length=4332>
##contig=<ID=scaffold_1374,length=5421>
##contig=<ID=scaffold_1375,length=4143>
##contig=<ID=scaffold_1377,length=5334>
##contig=<ID=scaffold_1379,length=4027>
##contig=<ID=scaffold_1380,length=4271>
##contig=<ID=scaffold_1381,length=10938>
##contig=<ID=scaffold_1383,length=4019>
##contig=<ID=scaffold_1384,length=5759>
##contig=<ID=scaffold_1385,length=4539>
##contig=<ID=scaffold_1388,length=4011>
##contig=<ID=scaffold_1389,length=4106>
##contig=<ID=scaffold_1390,length=8145>
##contig=<ID=scaffold_1391,length=4100>
##contig=<ID=scaffold_1394,length=3986>
##contig=<ID=scaffold_1395,length=3985>
##contig=<ID=scaffold_1397,length=5027>
##contig=<ID=scaffold_1398,length=7865>
##contig=<ID=scaffold_1400,length=10234>
##contig=<ID=scaffold_1401,length=6296>
##contig=<ID=scaffold_1402,length=3972>
##contig=<ID=scaffold_1403,length=4128>
##contig=<ID=scaffold_1404,length=4500>
##contig=<ID=scaffold_1406,length=3953>
##contig=<ID=scaffold_1408,length=4503>
##contig=<ID=scaffold_1409,length=4338>
##contig=<ID=scaffold_1410,length=4957>
##contig=<ID=scaffold_1413,length=4262>
##contig=<ID=scaffold_1414,length=4331>
##contig=<ID=scaffold_1416,length=3935>
##contig=<ID=scaffold_1421,length=4189>
##contig=<ID=scaffold_1424,length=4934>
##contig=<ID=scaffold_1425,length=4006>
##contig=<ID=scaffold_1426,length=4584>
##contig=<ID=scaffold_1427,length=3901>
##contig=<ID=scaffold_1429,length=4725>
##contig=<ID=scaffold_1430,length=3990>
##contig=<ID=scaffold_1432,length=3886>
##contig=<ID=scaffold_1433,length=4665>
##contig=<ID=scaffold_1434,length=3877>
##contig=<ID=scaffold_1436,length=3875>
##contig=<ID=scaffold_1437,length=5008>
##contig=<ID=scaffold_1440,length=4190>
##contig=<ID=scaffold_1442,length=7782>
##contig=<ID=scaffold_1443,length=4033>
##contig=<ID=scaffold_1444,length=7423>
##contig=<ID=scaffold_1445,length=4239>
##contig=<ID=scaffold_1448,length=6243>
##contig=<ID=scaffold_1449,length=4870>
##contig=<ID=scaffold_1450,length=3946>
##contig=<ID=scaffold_1452,length=4310>
##contig=<ID=scaffold_1455,length=5129>
##contig=<ID=scaffold_1456,length=4112>
##contig=<ID=scaffold_1457,length=4623>
##contig=<ID=scaffold_1458,length=3823>
##contig=<ID=scaffold_1459,length=4009>
##contig=<ID=scaffold_1462,length=3819>
##contig=<ID=scaffold_1463,length=4501>
##contig=<ID=scaffold_1464,length=4187>
##contig=<ID=scaffold_1466,length=4369>
##contig=<ID=scaffold_1467,length=4100>
##contig=<ID=scaffold_1468,length=4696>
##contig=<ID=scaffold_1470,length=3797>
##contig=<ID=scaffold_1471,length=3795>
##contig=<ID=scaffold_1474,length=4200>
##contig=<ID=scaffold_1476,length=3883>
##contig=<ID=scaffold_1477,length=6800>
##contig=<ID=scaffold_1479,length=4235>
##contig=<ID=scaffold_1481,length=3774>
##contig=<ID=scaffold_1488,length=4273>
##contig=<ID=scaffold_1489,length=3963>
##contig=<ID=scaffold_1490,length=6376>
##contig=<ID=scaffold_1491,length=3765>
##contig=<ID=scaffold_1492,length=5139>
##contig=<ID=scaffold_1493,length=4701>
##contig=<ID=scaffold_1494,length=5540>
##contig=<ID=scaffold_1496,length=7318>
##contig=<ID=scaffold_1497,length=4156>
##contig=<ID=scaffold_1498,length=13785>
##contig=<ID=scaffold_1499,length=38268>
##contig=<ID=scaffold_1500,length=5812>
##contig=<ID=scaffold_1501,length=3844>
##contig=<ID=scaffold_1503,length=4545>
##contig=<ID=scaffold_1504,length=7052>
##contig=<ID=scaffold_1506,length=4659>
##contig=<ID=scaffold_1508,length=4047>
##contig=<ID=scaffold_1509,length=3721>
##contig=<ID=scaffold_1510,length=7508>
##contig=<ID=scaffold_1511,length=3716>
##contig=<ID=scaffold_1512,length=5279>
##contig=<ID=scaffold_1514,length=3704>
##contig=<ID=scaffold_1515,length=3703>
##contig=<ID=scaffold_1516,length=4216>
##contig=<ID=scaffold_1517,length=4261>
##contig=<ID=scaffold_1519,length=4290>
##contig=<ID=scaffold_1521,length=4343>
##contig=<ID=scaffold_1522,length=5748>
##contig=<ID=scaffold_1523,length=3653>
##contig=<ID=scaffold_1528,length=4142>
##contig=<ID=scaffold_1535,length=40013>
##contig=<ID=scaffold_1536,length=3793>
##contig=<ID=scaffold_1537,length=3608>
##contig=<ID=scaffold_1539,length=3607>
##contig=<ID=scaffold_1540,length=4400>
##contig=<ID=scaffold_1543,length=3596>
##contig=<ID=scaffold_1544,length=4219>
##contig=<ID=scaffold_1545,length=4024>
##contig=<ID=scaffold_1546,length=3794>
##contig=<ID=scaffold_1547,length=3847>
##contig=<ID=scaffold_1548,length=3972>
##contig=<ID=scaffold_1549,length=4285>
##contig=<ID=scaffold_1550,length=48061>
##contig=<ID=scaffold_1553,length=3570>
##contig=<ID=scaffold_1554,length=4554>
##contig=<ID=scaffold_1557,length=8100>
##contig=<ID=scaffold_1560,length=3834>
##contig=<ID=scaffold_1561,length=4254>
##contig=<ID=scaffold_1562,length=4036>
##contig=<ID=scaffold_1563,length=3546>
##contig=<ID=scaffold_1564,length=3961>
##contig=<ID=scaffold_1566,length=7397>
##contig=<ID=scaffold_1567,length=4580>
##contig=<ID=scaffold_1569,length=4199>
##contig=<ID=scaffold_1571,length=4841>
##contig=<ID=scaffold_1574,length=3521>
##contig=<ID=scaffold_1575,length=3935>
##contig=<ID=scaffold_1576,length=3518>
##contig=<ID=scaffold_1577,length=6749>
##contig=<ID=scaffold_1578,length=3607>
##contig=<ID=scaffold_1580,length=3715>
##contig=<ID=scaffold_1582,length=4028>
##contig=<ID=scaffold_1584,length=4203>
##contig=<ID=scaffold_1585,length=3587>
##contig=<ID=scaffold_1586,length=4327>
##contig=<ID=scaffold_1587,length=3465>
##contig=<ID=scaffold_1588,length=3711>
##contig=<ID=scaffold_1593,length=3442>
##contig=<ID=scaffold_1598,length=4762>
##contig=<ID=scaffold_1602,length=4019>
##contig=<ID=scaffold_1604,length=3746>
##contig=<ID=scaffold_1605,length=3402>
##contig=<ID=scaffold_1606,length=3400>
##contig=<ID=scaffold_1609,length=5037>
##contig=<ID=scaffold_1611,length=4484>
##contig=<ID=scaffold_1613,length=4452>
##contig=<ID=scaffold_1614,length=3902>
##contig=<ID=scaffold_1615,length=3741>
##contig=<ID=scaffold_1617,length=4135>
##contig=<ID=scaffold_1618,length=3848>
##contig=<ID=scaffold_1619,length=3535>
##contig=<ID=scaffold_1622,length=3750>
##contig=<ID=scaffold_1623,length=3343>
##contig=<ID=scaffold_1627,length=3978>
##contig=<ID=scaffold_1628,length=3798>
##contig=<ID=scaffold_1629,length=4803>
##contig=<ID=scaffold_1631,length=4697>
##contig=<ID=scaffold_1632,length=3846>
##contig=<ID=scaffold_1633,length=4046>
##contig=<ID=scaffold_1634,length=3883>
##contig=<ID=scaffold_1635,length=6697>
##contig=<ID=scaffold_1637,length=4116>
##contig=<ID=scaffold_1638,length=3287>
##contig=<ID=scaffold_1639,length=3455>
##contig=<ID=scaffold_1640,length=4471>
##contig=<ID=scaffold_1642,length=7618>
##contig=<ID=scaffold_1643,length=3275>
##contig=<ID=scaffold_1644,length=4034>
##contig=<ID=scaffold_1645,length=3506>
##contig=<ID=scaffold_1648,length=3268>
##contig=<ID=scaffold_1650,length=30589>
##contig=<ID=scaffold_1655,length=8325>
##contig=<ID=scaffold_1656,length=3602>
##contig=<ID=scaffold_1659,length=4374>
##contig=<ID=scaffold_1661,length=4053>
##contig=<ID=scaffold_1663,length=3874>
##contig=<ID=scaffold_1666,length=3316>
##contig=<ID=scaffold_1668,length=3212>
##contig=<ID=scaffold_1674,length=3844>
##contig=<ID=scaffold_1683,length=3875>
##contig=<ID=scaffold_1684,length=3688>
##contig=<ID=scaffold_1690,length=6359>
##contig=<ID=scaffold_1694,length=3211>
##contig=<ID=scaffold_1703,length=6381>
##contig=<ID=scaffold_1705,length=10057>
##contig=<ID=scaffold_1707,length=4226>
##contig=<ID=scaffold_1708,length=3703>
##contig=<ID=scaffold_1710,length=4103>
##contig=<ID=scaffold_1712,length=3020>
##contig=<ID=scaffold_1713,length=3389>
##contig=<ID=scaffold_1714,length=4224>
##contig=<ID=scaffold_1716,length=3523>
##contig=<ID=scaffold_1717,length=3109>
##contig=<ID=scaffold_1718,length=4036>
##contig=<ID=scaffold_1719,length=4197>
##contig=<ID=scaffold_1721,length=5175>
##contig=<ID=scaffold_1722,length=2995>
##contig=<ID=scaffold_1723,length=3346>
##contig=<ID=scaffold_1725,length=2985>
##contig=<ID=scaffold_1727,length=3659>
##contig=<ID=scaffold_1728,length=4027>
##contig=<ID=scaffold_1729,length=3506>
##contig=<ID=scaffold_1732,length=3790>
##contig=<ID=scaffold_1734,length=4164>
##contig=<ID=scaffold_1735,length=3974>
##contig=<ID=scaffold_1737,length=3724>
##contig=<ID=scaffold_1740,length=4069>
##contig=<ID=scaffold_1741,length=3529>
##contig=<ID=scaffold_1742,length=2904>
##contig=<ID=scaffold_1743,length=4655>
##contig=<ID=scaffold_1744,length=2999>
##contig=<ID=scaffold_1745,length=3845>
##contig=<ID=scaffold_1751,length=4184>
##contig=<ID=scaffold_1753,length=5586>
##contig=<ID=scaffold_1754,length=2876>
##contig=<ID=scaffold_1759,length=4058>
##contig=<ID=scaffold_1760,length=4055>
##contig=<ID=scaffold_1761,length=3687>
##contig=<ID=scaffold_1762,length=3460>
##contig=<ID=scaffold_1765,length=3527>
##contig=<ID=scaffold_1766,length=3718>
##contig=<ID=scaffold_1767,length=4033>
##contig=<ID=scaffold_1768,length=6584>
##contig=<ID=scaffold_1770,length=3381>
##contig=<ID=scaffold_1771,length=3392>
##contig=<ID=scaffold_1774,length=8269>
##contig=<ID=scaffold_1775,length=3816>
##contig=<ID=scaffold_1776,length=3450>
##contig=<ID=scaffold_1777,length=3343>
##contig=<ID=scaffold_1779,length=5835>
##contig=<ID=scaffold_1780,length=3175>
##contig=<ID=scaffold_1781,length=3317>
##contig=<ID=scaffold_1785,length=3699>
##contig=<ID=scaffold_1786,length=3602>
##contig=<ID=scaffold_1791,length=3190>
##contig=<ID=scaffold_1793,length=3376>
##contig=<ID=scaffold_1797,length=3648>
##contig=<ID=scaffold_1798,length=3660>
##contig=<ID=scaffold_1800,length=3591>
##contig=<ID=scaffold_1802,length=3916>
##contig=<ID=scaffold_1803,length=2779>
##contig=<ID=scaffold_1805,length=2889>
##contig=<ID=scaffold_1810,length=7821>
##contig=<ID=scaffold_1812,length=2651>
##contig=<ID=scaffold_1815,length=2645>
##contig=<ID=scaffold_1816,length=4137>
##contig=<ID=scaffold_1817,length=3706>
##contig=<ID=scaffold_1820,length=3620>
##contig=<ID=scaffold_1822,length=2604>
##contig=<ID=scaffold_1823,length=3400>
##contig=<ID=scaffold_1825,length=7061>
##contig=<ID=scaffold_1826,length=3241>
##contig=<ID=scaffold_1827,length=7112>
##contig=<ID=scaffold_1828,length=4067>
##contig=<ID=scaffold_1831,length=3389>
##contig=<ID=scaffold_1833,length=3851>
##contig=<ID=scaffold_1839,length=3032>
##contig=<ID=scaffold_1840,length=2513>
##contig=<ID=scaffold_1850,length=9602>
##contig=<ID=scaffold_1851,length=2492>
##contig=<ID=scaffold_1854,length=4052>
##contig=<ID=scaffold_1857,length=3073>
##contig=<ID=scaffold_1860,length=7563>
##contig=<ID=scaffold_1861,length=2445>
##contig=<ID=scaffold_1862,length=2438>
##contig=<ID=scaffold_1863,length=5009>
##contig=<ID=scaffold_1868,length=3212>
##contig=<ID=scaffold_1869,length=3525>
##contig=<ID=scaffold_1871,length=2410>
##contig=<ID=scaffold_1872,length=4272>
##contig=<ID=scaffold_1874,length=3764>
##contig=<ID=scaffold_1875,length=9036>
##contig=<ID=scaffold_1876,length=3041>
##contig=<ID=scaffold_1878,length=2392>
##contig=<ID=scaffold_1881,length=2376>
##contig=<ID=scaffold_1882,length=2372>
##contig=<ID=scaffold_1887,length=6091>
##contig=<ID=scaffold_1888,length=3594>
##contig=<ID=scaffold_1889,length=4852>
##contig=<ID=scaffold_1890,length=4162>
##contig=<ID=scaffold_1891,length=3244>
##contig=<ID=scaffold_1893,length=3366>
##contig=<ID=scaffold_1894,length=2304>
##contig=<ID=scaffold_1896,length=3582>
##contig=<ID=scaffold_1897,length=2290>
##contig=<ID=scaffold_1899,length=3727>
##contig=<ID=scaffold_1900,length=2277>
##contig=<ID=scaffold_1901,length=2277>
##contig=<ID=scaffold_1907,length=3473>
##contig=<ID=scaffold_1908,length=7075>
##contig=<ID=scaffold_1909,length=8077>
##contig=<ID=scaffold_1912,length=3284>
##contig=<ID=scaffold_1918,length=3073>
##contig=<ID=scaffold_1919,length=2207>
##contig=<ID=scaffold_1920,length=3546>
##contig=<ID=scaffold_1921,length=3245>
##contig=<ID=scaffold_1922,length=3219>
##contig=<ID=scaffold_1923,length=2173>
##contig=<ID=scaffold_1924,length=3196>
##contig=<ID=scaffold_1926,length=2918>
##contig=<ID=scaffold_1927,length=32281>
##contig=<ID=scaffold_1933,length=3427>
##contig=<ID=scaffold_1934,length=2890>
##contig=<ID=scaffold_1935,length=2122>
##contig=<ID=scaffold_1938,length=3602>
##contig=<ID=scaffold_1939,length=2813>
##contig=<ID=scaffold_1940,length=2084>
##contig=<ID=scaffold_1941,length=2072>
##contig=<ID=scaffold_1942,length=2053>
##contig=<ID=scaffold_1944,length=2889>
##contig=<ID=scaffold_1945,length=6403>
##contig=<ID=scaffold_1946,length=2048>
##contig=<ID=scaffold_1947,length=2043>
##contig=<ID=scaffold_1950,length=2577>
##contig=<ID=scaffold_1951,length=3187>
##contig=<ID=scaffold_1952,length=3501>
##contig=<ID=scaffold_1955,length=2021>
##contig=<ID=scaffold_1957,length=4452>
##contig=<ID=scaffold_1959,length=2016>
##contig=<ID=scaffold_1960,length=2014>
##contig=<ID=scaffold_1964,length=3008>
##contig=<ID=scaffold_1967,length=1984>
##contig=<ID=scaffold_1971,length=1950>
##contig=<ID=scaffold_1972,length=2890>
##contig=<ID=scaffold_1973,length=1950>
##contig=<ID=scaffold_1974,length=3143>
##contig=<ID=scaffold_1976,length=1931>
##contig=<ID=scaffold_1977,length=7604>
##contig=<ID=scaffold_1978,length=3448>
##contig=<ID=scaffold_1979,length=1913>
##contig=<ID=scaffold_1980,length=2623>
##contig=<ID=scaffold_1981,length=2883>
##contig=<ID=scaffold_1982,length=1904>
##contig=<ID=scaffold_1983,length=1904>
##contig=<ID=scaffold_1984,length=2302>
##contig=<ID=scaffold_1985,length=3346>
##contig=<ID=scaffold_1987,length=3861>
##contig=<ID=scaffold_1989,length=1846>
##contig=<ID=scaffold_1990,length=1836>
##contig=<ID=scaffold_1992,length=3022>
##contig=<ID=scaffold_1993,length=1821>
##contig=<ID=scaffold_1994,length=1815>
##contig=<ID=scaffold_1995,length=2719>
##contig=<ID=scaffold_1996,length=4136>
##contig=<ID=scaffold_1998,length=6872>
##contig=<ID=scaffold_2000,length=4355>
##contig=<ID=scaffold_2003,length=1760>
##contig=<ID=scaffold_2004,length=4330>
##contig=<ID=scaffold_2005,length=1758>
##contig=<ID=scaffold_2006,length=1758>
##contig=<ID=scaffold_2007,length=3642>
##contig=<ID=scaffold_2009,length=1740>
##contig=<ID=scaffold_2012,length=4327>
##contig=<ID=scaffold_2014,length=3549>
##contig=<ID=scaffold_2017,length=2796>
##contig=<ID=scaffold_2018,length=5055>
##contig=<ID=scaffold_2020,length=1705>
##contig=<ID=scaffold_2021,length=3660>
##contig=<ID=scaffold_2024,length=5238>
##contig=<ID=scaffold_2025,length=5782>
##contig=<ID=scaffold_2026,length=1695>
##contig=<ID=scaffold_2027,length=2157>
##contig=<ID=scaffold_2028,length=5966>
##contig=<ID=scaffold_2029,length=3451>
##contig=<ID=scaffold_2030,length=2534>
##contig=<ID=scaffold_2031,length=3103>
##contig=<ID=scaffold_2032,length=3083>
##contig=<ID=scaffold_2033,length=3672>
##contig=<ID=scaffold_2034,length=1673>
##contig=<ID=scaffold_2035,length=1672>
##contig=<ID=scaffold_2038,length=2918>
##contig=<ID=scaffold_2039,length=8402>
##contig=<ID=scaffold_2041,length=1662>
##contig=<ID=scaffold_2042,length=4217>
##contig=<ID=scaffold_2045,length=1655>
##contig=<ID=scaffold_2046,length=4132>
##contig=<ID=scaffold_2052,length=1624>
##contig=<ID=scaffold_2057,length=1611>
##contig=<ID=scaffold_2058,length=5461>
##contig=<ID=scaffold_2059,length=1603>
##contig=<ID=scaffold_2062,length=2844>
##contig=<ID=scaffold_2063,length=8062>
##contig=<ID=scaffold_2068,length=3019>
##contig=<ID=scaffold_2069,length=3537>
##contig=<ID=scaffold_2070,length=2013>
##contig=<ID=scaffold_2072,length=2266>
##contig=<ID=scaffold_2073,length=1572>
##contig=<ID=scaffold_2075,length=4694>
##contig=<ID=scaffold_2076,length=2742>
##contig=<ID=scaffold_2077,length=6266>
##contig=<ID=scaffold_2078,length=1558>
##contig=<ID=scaffold_2080,length=3153>
##contig=<ID=scaffold_2081,length=7112>
##contig=<ID=scaffold_2082,length=32408>
##contig=<ID=scaffold_2084,length=1544>
##contig=<ID=scaffold_2088,length=1539>
##contig=<ID=scaffold_2089,length=3711>
##contig=<ID=scaffold_2090,length=2848>
##contig=<ID=scaffold_2091,length=7476>
##contig=<ID=scaffold_2093,length=1527>
##contig=<ID=scaffold_2094,length=1527>
##contig=<ID=scaffold_2095,length=4455>
##contig=<ID=scaffold_2097,length=1520>
##contig=<ID=scaffold_2098,length=1520>
##contig=<ID=scaffold_2099,length=8088>
##contig=<ID=scaffold_2100,length=2478>
##contig=<ID=scaffold_2101,length=7468>
##contig=<ID=scaffold_2102,length=2883>
##contig=<ID=scaffold_2103,length=3416>
##contig=<ID=scaffold_2104,length=7525>
##contig=<ID=scaffold_2105,length=1504>
##contig=<ID=scaffold_2106,length=1503>
##contig=<ID=scaffold_2112,length=1490>
##contig=<ID=scaffold_2115,length=4944>
##contig=<ID=scaffold_2116,length=2940>
##contig=<ID=scaffold_2117,length=1479>
##contig=<ID=scaffold_2118,length=1479>
##contig=<ID=scaffold_2119,length=1476>
##contig=<ID=scaffold_2121,length=5942>
##contig=<ID=scaffold_2126,length=7136>
##contig=<ID=scaffold_2127,length=3600>
##contig=<ID=scaffold_2128,length=1458>
##contig=<ID=scaffold_2129,length=1458>
##contig=<ID=scaffold_2130,length=3139>
##contig=<ID=scaffold_2132,length=7372>
##contig=<ID=scaffold_2133,length=3390>
##contig=<ID=scaffold_2136,length=1451>
##contig=<ID=scaffold_2137,length=2918>
##contig=<ID=scaffold_2138,length=1665>
##contig=<ID=scaffold_2139,length=1443>
##contig=<ID=scaffold_2140,length=1443>
##contig=<ID=scaffold_2141,length=2404>
##contig=<ID=scaffold_2144,length=1431>
##contig=<ID=scaffold_2145,length=1429>
##contig=<ID=scaffold_2148,length=6882>
##contig=<ID=scaffold_2149,length=3680>
##contig=<ID=scaffold_2150,length=1404>
##contig=<ID=scaffold_2153,length=1391>
##contig=<ID=scaffold_2154,length=1386>
##contig=<ID=scaffold_2155,length=1383>
##contig=<ID=scaffold_2156,length=3669>
##contig=<ID=scaffold_2157,length=1374>
##contig=<ID=scaffold_2159,length=7925>
##contig=<ID=scaffold_2161,length=1357>
##contig=<ID=scaffold_2163,length=1775>
##contig=<ID=scaffold_2164,length=7070>
##contig=<ID=scaffold_2165,length=1340>
##contig=<ID=scaffold_2166,length=32299>
##contig=<ID=scaffold_2168,length=3548>
##contig=<ID=scaffold_2169,length=1327>
##contig=<ID=scaffold_2170,length=2709>
##contig=<ID=scaffold_2171,length=1318>
##contig=<ID=scaffold_2172,length=1316>
##contig=<ID=scaffold_2173,length=1314>
##contig=<ID=scaffold_2174,length=1310>
##contig=<ID=scaffold_2176,length=3478>
##contig=<ID=scaffold_2177,length=3806>
##contig=<ID=scaffold_2178,length=2821>
##contig=<ID=scaffold_2180,length=1280>
##contig=<ID=scaffold_2182,length=1276>
##contig=<ID=scaffold_2183,length=3976>
##contig=<ID=scaffold_2184,length=1262>
##contig=<ID=scaffold_2185,length=1259>
##contig=<ID=scaffold_2186,length=1257>
##contig=<ID=scaffold_2188,length=1249>
##contig=<ID=scaffold_2189,length=2405>
##contig=<ID=scaffold_2190,length=1241>
##contig=<ID=scaffold_2192,length=1232>
##contig=<ID=scaffold_2193,length=1223>
##contig=<ID=scaffold_2194,length=1563>
##contig=<ID=scaffold_2195,length=1214>
##contig=<ID=scaffold_2198,length=1200>
##contig=<ID=scaffold_2199,length=1199>
##contig=<ID=scaffold_2202,length=1185>
##contig=<ID=scaffold_2203,length=1181>
##contig=<ID=scaffold_2204,length=1179>
##contig=<ID=scaffold_2205,length=1177>
##contig=<ID=scaffold_2206,length=1175>
##contig=<ID=scaffold_2207,length=1171>
##contig=<ID=scaffold_2208,length=1169>
##contig=<ID=scaffold_2209,length=6766>
##contig=<ID=scaffold_2210,length=1166>
##contig=<ID=scaffold_2211,length=1165>
##contig=<ID=scaffold_2212,length=1159>
##contig=<ID=scaffold_2213,length=1156>
##contig=<ID=scaffold_2215,length=1149>
##contig=<ID=scaffold_2216,length=1147>
##contig=<ID=scaffold_2217,length=1145>
##contig=<ID=scaffold_2218,length=1139>
##contig=<ID=scaffold_2219,length=1136>
##contig=<ID=scaffold_2220,length=1133>
##contig=<ID=scaffold_2221,length=1121>
##contig=<ID=scaffold_2222,length=1120>
##contig=<ID=scaffold_2223,length=1117>
##contig=<ID=scaffold_2225,length=1106>
##contig=<ID=scaffold_2226,length=1105>
##contig=<ID=scaffold_2227,length=1104>
##contig=<ID=scaffold_2229,length=1094>
##contig=<ID=scaffold_2230,length=1093>
##contig=<ID=scaffold_2232,length=3500>
##contig=<ID=scaffold_2235,length=1078>
##contig=<ID=scaffold_2236,length=1077>
##contig=<ID=scaffold_2237,length=1076>
##contig=<ID=scaffold_2238,length=1073>
##contig=<ID=scaffold_2239,length=1062>
##contig=<ID=scaffold_2240,length=1060>
##contig=<ID=scaffold_2241,length=1058>
##contig=<ID=scaffold_2242,length=1056>
##contig=<ID=scaffold_2244,length=1040>
##contig=<ID=scaffold_2245,length=1037>
##contig=<ID=scaffold_2247,length=1025>
##contig=<ID=scaffold_2248,length=1025>
##contig=<ID=scaffold_2249,length=1336>
##contig=<ID=scaffold_2250,length=1023>
##contig=<ID=scaffold_2251,length=1019>
##contig=<ID=scaffold_2255,length=1009>
##contig=<ID=scaffold_2256,length=1006>
##contig=<ID=scaffold_2257,length=1002>
##contig=<ID=scaffold_2273,length=9540>
##contig=<ID=scaffold_2279,length=2448>
##contig=<ID=scaffold_2290,length=8961>
##contig=<ID=scaffold_2302,length=10856>
##contig=<ID=scaffold_2308,length=2944>
##contig=<ID=scaffold_2310,length=2358>
##contig=<ID=scaffold_2346,length=5319>
##contig=<ID=scaffold_2356,length=2544>
##contig=<ID=scaffold_2378,length=2064>
##contig=<ID=scaffold_2456,length=2454>
##contig=<ID=scaffold_2573,length=3151>
##contig=<ID=scaffold_2654,length=2711>
##contig=<ID=scaffold_2706,length=3302>
##contig=<ID=scaffold_2709,length=9068>
##contig=<ID=scaffold_2735,length=2655>
##reference=file:///project/chadm/Meesh/Data/References/Gmax.a2.v1/assembly/Gmax_275_v2.0.fa
##source=SelectVariants
#CHROM	POS	ID	REF	ALT	QUAL	FILTER	INFO	FORMAT	SRR1737979	SRR1737980	SRR1737981	SRR1737982	SRR1737983	SRR1737984	SRR1737985	SRR1737986	SRR1737987	SRR1737988	SRR1737989	SRR1737990	SRR1737991	SRR1737992	SRR1737993	SRR1737994	SRR1737995	SRR1737996	SRR1737997	SRR1737998	SRR1737999	SRR1738000	SRR1738001	SRR1738002	SRR1738003	SRR1738004	SRR1738005	SRR1738006	SRR1738007	SRR1738008	SRR1738009	SRR1738010	SRR1738011	SRR1738012	SRR1738013	SRR1738014
Chr01	64119	.	G	A	195.54	.	AC=8;AF=0.333;AN=24;BaseQRankSum=1.985;ClippingRankSum=0.000;DP=15;ExcessHet=0.0975;FS=0.000;InbreedingCoeff=0.5049;MLEAC=9;MLEAF=0.375;MQ=60.00;MQRankSum=0.000;QD=30.83;ReadPosRankSum=3.091;SOR=0.048	GT:AD:DP:GQ:PL	0/0:1,0:1:3:0,3,40	./.	./.	0/0:1,0:1:3:0,3,40	./.	0/0:1,0:1:3:0,3,40	./.	./.	./.	./.	./.	0/1:1,1:2:34:34,0,34	1/1:0,1:1:3:45,3,0	./.	./.	./.	./.	./.	0/0:1,0:1:3:0,3,46	./.	./.	0/0:1,0:1:3:0,3,40	./.	./.	./.	1/1:0,2:2:6:87,6,0	./.	0/1:1,1:2:34:39,0,34	./.	1/1:0,1:1:3:40,3,0	./.	./.	./.	./.	0/0:1,0:1:3:0,3,40	0/0:1,0:1:3:0,3,38
Chr01	64642	.	T	A	133.66	.	AC=6;AF=0.375;AN=16;BaseQRankSum=0.876;ClippingRankSum=0.000;DP=9;ExcessHet=0.0152;FS=0.000;MLEAC=6;MLEAF=0.375;MQ=60.00;MQRankSum=0.000;QD=29.09;ReadPosRankSum=0.566;SOR=1.518	GT:AD:DP:GQ:PL	./.	./.	./.	0/0:1,0:1:3:0,3,39	0/0:1,0:1:3:0,3,46	./.	./.	./.	./.	./.	./.	1/1:0,1:1:3:39,3,0	./.	./.	./.	./.	./.	./.	./.	1/1:0,2:2:6:89,6,0	./.	./.	./.	./.	./.	1/1:0,1:1:3:45,3,0	./.	./.	./.	./.	./.	./.	0/0:1,0:1:3:0,3,39	0/0:1,0:1:3:0,3,44	./.	0/0:1,0:1:3:0,3,42
Chr01	65212	.	C	T	78.48	.	AC=3;AF=0.052;AN=58;BaseQRankSum=0.174;ClippingRankSum=0.000;DP=64;ExcessHet=0.1158;FS=0.000;InbreedingCoeff=0.0523;MLEAC=2;MLEAF=0.034;MQ=60.00;MQRankSum=0.000;QD=30.63;ReadPosRankSum=-0.129;SOR=2.461	GT:AD:DP:GQ:PL	0/0:4,0:4:12:0,12,356	0/0:1,0:1:3:0,3,90	0/0:1,0:1:3:0,3,90	0/0:2,0:2:6:0,6,122	0/0:1,0:1:3:0,3,91	./.	0/0:1,0:1:3:0,3,81	./.	0/0:4,0:4:12:0,12,226	0/0:1,0:1:6:0,6,85	0/0:3,0:3:9:0,9,253	0/0:3,0:3:9:0,9,253	./.	0/0:1,0:1:3:0,3,91	0/0:2,0:2:6:0,6,90	0/0:1,0:1:3:0,3,82	0/0:5,0:5:15:0,15,346	./.	0/0:4,0:4:12:0,12,314	1/1:0,2:2:6:90,6,0	0/0:3,0:3:9:0,9,224	0/0:1,0:1:3:0,3,45	./.	0/0:1,0:1:3:0,3,91	0/0:1,0:1:3:0,3,87	./.	./.	0/0:1,0:1:3:0,3,91	0/1:0,1:1:34:39,0,34	0/0:3,0:3:9:0,9,181	0/0:1,0:1:3:0,3,91	0/0:2,0:2:6:0,6,182	0/0:4,0:4:12:0,12,266	0/0:4,0:4:15:0,15,302	0/0:1,0:1:6:0,6,88	0/0:2,0:2:6:0,6,170
Chr01	65222	.	A	T	75.33	.	AC=3;AF=0.052;AN=58;BaseQRankSum=1.537;ClippingRankSum=0.000;DP=68;ExcessHet=0.1158;FS=0.000;InbreedingCoeff=0.0603;MLEAC=2;MLEAF=0.034;MQ=60.00;MQRankSum=0.000;QD=32.93;ReadPosRankSum=0.820;SOR=2.777	GT:AD:DP:GQ:PL	0/0:4,0:4:12:0,12,356	0/0:1,0:1:3:0,3,90	0/0:1,0:1:3:0,3,90	0/0:2,0:2:6:0,6,122	0/0:1,0:1:3:0,3,91	./.	0/0:1,0:1:3:0,3,81	./.	0/0:4,0:4:12:0,12,226	0/0:2,0:2:6:0,6,85	0/0:3,0:3:9:0,9,253	0/0:3,0:3:9:0,9,253	./.	0/0:1,0:1:3:0,3,91	0/0:2,0:2:6:0,6,90	0/0:1,0:1:3:0,3,82	0/0:5,0:5:15:0,15,346	./.	0/0:4,0:4:12:0,12,314	1/1:0,2:2:6:90,6,0	0/0:3,0:3:9:0,9,224	0/0:1,0:1:3:0,3,45	./.	0/0:1,0:1:3:0,3,91	0/0:1,0:1:3:0,3,87	./.	./.	0/0:1,0:1:3:0,3,91	0/1:2,1:3:36:36,0,71	0/0:3,0:3:9:0,9,181	0/0:1,0:1:3:0,3,91	0/0:3,0:3:9:0,9,221	0/0:4,0:4:12:0,12,266	0/0:5,0:5:15:0,15,302	0/0:3,0:3:9:0,9,127	0/0:2,0:2:6:0,6,170
Chr01	65253	.	A	C	68.69	.	AC=3;AF=0.048;AN=62;BaseQRankSum=-0.043;ClippingRankSum=0.000;DP=74;ExcessHet=0.1081;FS=3.285;InbreedingCoeff=0.0541;MLEAC=2;MLEAF=0.032;MQ=60.00;MQRankSum=0.000;QD=34.34;ReadPosRankSum=0.203;SOR=2.577	GT:AD:DP:GQ:PL	0/0:4,0:4:12:0,12,180	0/0:1,0:1:3:0,3,45	0/0:1,0:1:3:0,3,45	0/0:1,0:1:3:0,3,46	0/0:1,0:1:3:0,3,46	./.	0/0:1,0:1:3:0,3,45	./.	0/0:4,0:4:12:0,12,169	0/0:3,0:3:9:0,9,131	0/0:3,0:3:9:0,9,135	0/0:5,0:5:15:0,15,217	0/0:1,0:1:3:0,3,39	0/0:2,0:2:6:0,6,88	0/0:2,0:2:6:0,6,89	0/0:2,0:2:6:0,6,85	0/0:4,0:4:12:0,12,178	./.	0/0:3,0:3:9:0,9,136	1/1:0,2:2:6:87,6,0	0/0:2,0:2:6:0,6,90	0/0:1,0:1:3:0,3,40	./.	0/0:2,0:2:6:0,6,86	0/0:1,0:1:3:0,3,43	0/0:1,0:1:3:0,3,45	./.	0/0:1,0:1:3:0,3,46	0/1:3,1:4:33:33,0,108	0/0:2,0:2:6:0,6,90	0/0:1,0:1:3:0,3,46	0/0:3,0:3:9:0,9,136	0/0:5,0:5:15:0,15,212	0/0:5,0:5:15:0,15,218	0/0:3,0:3:9:0,9,127	0/0:3,0:3:9:0,9,137
Chr01	66240	.	G	A	446.77	.	AC=18;AF=0.643;AN=28;BaseQRankSum=1.249;ClippingRankSum=0.000;DP=19;ExcessHet=0.0306;FS=0.000;InbreedingCoeff=0.5509;MLEAC=18;MLEAF=0.643;MQ=60.00;MQRankSum=0.000;QD=34.24;ReadPosRankSum=-0.258;SOR=0.760	GT:AD:DP:GQ:PL	./.	1/1:0,1:1:3:44,3,0	./.	./.	1/1:0,1:1:3:44,3,0	./.	./.	./.	0/0:1,0:1:3:0,3,46	./.	1/1:0,1:1:3:41,3,0	./.	./.	0/1:1,1:2:34:36,0,34	1/1:0,1:1:3:45,3,0	./.	./.	./.	./.	./.	./.	./.	1/1:0,1:1:3:41,3,0	./.	1/1:0,1:1:3:41,3,0	0/1:1,1:2:34:36,0,34	./.	0/0:1,0:1:3:0,3,40	./.	./.	1/1:0,2:2:6:86,6,0	0/0:2,0:2:6:0,6,84	1/1:0,2:2:6:90,6,0	0/0:1,0:1:3:0,3,46	./.	./.
Chr01	199531	.	T	C	31.31	.	AC=1;AF=0.017;AN=60;BaseQRankSum=-0.280;ClippingRankSum=0.000;DP=88;ExcessHet=3.0103;FS=0.000;InbreedingCoeff=-0.1092;MLEAC=1;MLEAF=0.017;MQ=60.00;MQRankSum=0.000;QD=5.22;ReadPosRankSum=-0.683;SOR=0.491	GT:AD:DP:GQ:PL	0/0:3,0:3:9:0,9,134	./.	./.	0/0:4,0:4:12:0,12,169	0/0:3,0:3:9:0,9,131	0/0:3,0:3:9:0,9,131	0/0:4,0:4:12:0,12,177	./.	0/0:1,0:1:3:0,3,44	0/0:4,0:4:12:0,12,179	0/0:2,0:2:6:0,6,87	0/0:3,0:3:9:0,9,128	0/0:1,0:1:3:0,3,46	0/0:1,0:1:3:0,3,46	0/0:5,0:5:15:0,15,219	0/0:3,0:3:9:0,9,117	0/0:1,0:1:3:0,3,46	0/0:2,0:2:6:0,6,92	0/0:4,0:4:12:0,12,181	0/0:4,0:4:12:0,12,164	0/0:4,0:4:12:0,12,169	0/0:1,0:1:3:0,3,44	./.	0/0:2,0:2:6:0,6,92	0/0:1,0:1:3:0,3,46	0/0:8,0:8:24:0,24,354	./.	0/0:3,0:3:9:0,9,115	0/0:3,0:3:9:0,9,126	0/0:6,0:6:18:0,18,253	0/0:3,0:3:9:0,9,122	./.	0/1:4,2:6:67:67,0,165	0/0:1,0:1:3:0,3,46	0/0:1,0:1:3:0,3,46	0/0:1,0:1:3:0,3,46
Chr01	201717	.	T	C	30.10	.	AC=3;AF=0.042;AN=72;BaseQRankSum=-2.755;ClippingRankSum=0.000;DP=647;ExcessHet=3.3800;FS=2.451;InbreedingCoeff=-0.0531;MLEAC=3;MLEAF=0.042;MQ=60.00;MQRankSum=0.000;QD=1.04;ReadPosRankSum=-5.444;SOR=1.608	GT:AD:DP:GQ:PL	0/0:19,1:20:18:0,18,789	0/0:23,0:23:69:0,69,973	0/0:25,0:25:75:0,75,1076	0/0:25,0:25:75:0,75,1081	0/0:23,1:24:34:0,34,930	0/0:19,0:19:57:0,57,816	0/0:21,0:21:63:0,63,904	0/0:11,0:11:33:0,33,463	0/0:20,0:20:60:0,60,855	0/0:20,0:20:60:0,60,827	0/0:23,0:23:69:0,69,1001	0/0:17,0:17:51:0,51,732	0/0:19,0:19:57:0,57,817	0/1:10,2:12:43:43,0,397	0/1:15,2:17:32:32,0,588	0/0:7,0:7:21:0,21,291	0/0:15,0:15:45:0,45,641	0/0:6,0:6:18:0,18,266	0/0:22,0:22:66:0,66,950	0/0:23,0:23:68:0,68,923	0/0:18,1:19:15:0,15,706	0/0:22,1:23:27:0,27,876	0/0:16,1:17:10:0,10,641	0/0:25,0:25:75:0,75,1051	./.	0/0:23,0:23:69:0,69,984	0/0:15,0:15:45:0,45,653	0/0:12,0:12:36:0,36,514	0/0:21,0:21:63:0,63,909	0/0:11,0:11:33:0,33,474	0/0:19,0:19:57:0,57,816	0/0:15,0:15:45:0,45,666	0/0:21,0:21:63:0,63,908	0/0:15,0:15:45:0,45,661	0/0:19,0:19:57:0,57,821	0/1:8,1:9:15:15,0,326
Chr01	210593	.	T	A	89.67	.	AC=3;AF=0.188;AN=16;BaseQRankSum=2.093;ClippingRankSum=0.000;DP=11;ExcessHet=0.4576;FS=0.000;MLEAC=3;MLEAF=0.188;MQ=60.00;MQRankSum=0.000;QD=22.42;ReadPosRankSum=1.248;SOR=2.800	GT:AD:DP:GQ:PL	./.	./.	./.	./.	./.	./.	./.	./.	./.	./.	./.	0/0:1,0:1:3:0,3,40	0/0:1,0:1:3:0,3,86	./.	./.	./.	0/0:1,0:1:3:0,3,42	./.	./.	./.	0/0:1,0:1:3:0,3,84	./.	./.	./.	./.	./.	./.	0/1:2,2:4:78:78,0,156	0/0:1,0:1:3:0,3,39	./.	1/1:0,1:1:3:45,3,0	./.	./.	0/0:1,0:1:3:0,3,82	./.	./.
Chr01	210602	.	A	T	91.81	.	AC=3;AF=0.250;AN=12;BaseQRankSum=1.345;ClippingRankSum=0.000;DP=8;ExcessHet=0.6367;FS=0.000;MLEAC=3;MLEAF=0.250;MQ=60.00;MQRankSum=0.000;QD=22.95;ReadPosRankSum=1.345;SOR=2.303	GT:AD:DP:GQ:PL	./.	./.	./.	./.	./.	./.	./.	./.	./.	./.	./.	./.	0/0:1,0:1:3:0,3,86	./.	./.	./.	0/0:.:.:3:0,3,42	./.	./.	./.	0/0:1,0:1:3:0,3,84	./.	./.	./.	./.	./.	./.	0/1:2,2:4:78:78,0,156	./.	./.	1/1:0,1:1:3:45,3,0	./.	./.	0/0:1,0:1:3:0,3,82	./.	./.
Chr01	236626	.	A	G	61.89	.	AC=3;AF=0.056;AN=54;BaseQRankSum=-2.476;ClippingRankSum=0.000;DP=54;ExcessHet=0.1247;FS=0.000;InbreedingCoeff=0.0286;MLEAC=3;MLEAF=0.056;MQ=60.00;MQRankSum=0.000;QD=30.94;ReadPosRankSum=-2.813;SOR=2.342	GT:AD:DP:GQ:PL	0/0:5,0:5:15:0,15,215	0/0:1,0:1:3:0,3,46	0/0:1,0:1:3:0,3,44	./.	0/0:2,0:2:6:0,6,89	./.	0/0:5,0:5:15:0,15,226	./.	0/0:4,0:4:12:0,12,171	0/0:1,0:1:3:0,3,42	./.	0/1:2,1:3:30:30,0,83	0/0:1,0:1:3:0,3,40	0/0:2,0:2:6:0,6,88	0/0:2,0:2:6:0,6,88	0/0:1,0:1:3:0,3,44	0/0:3,0:3:9:0,9,137	./.	0/0:1,0:1:3:0,3,46	0/0:2,0:2:6:0,6,86	0/0:2,0:2:6:0,6,92	0/0:2,0:2:6:0,6,92	./.	0/0:1,0:1:3:0,3,44	1/1:0,2:2:6:81,6,0	./.	0/0:1,0:1:3:0,3,39	0/0:1,0:1:3:0,3,44	0/0:1,0:1:3:0,3,40	0/0:3,0:3:9:0,9,128	0/0:1,0:1:3:0,3,46	./.	0/0:3,0:3:9:0,9,130	./.	0/0:2,0:2:6:0,6,84	0/0:1,0:1:3:0,3,44
Chr01	238263	.	G	T	2884.15	.	AC=62;AF=1.00;AN=62;DP=75;ExcessHet=3.0103;FS=0.000;InbreedingCoeff=-0.1036;MLEAC=62;MLEAF=1.00;MQ=60.00;QD=29.67;SOR=0.832	GT:AD:DP:GQ:PL	1/1:0,3:3:9:120,9,0	1/1:0,3:3:9:112,9,0	1/1:0,5:5:15:174,15,0	1/1:0,1:1:3:40,3,0	1/1:0,3:3:9:109,9,0	1/1:0,5:5:15:177,15,0	1/1:0,5:5:15:201,15,0	1/1:0,2:2:6:72,6,0	1/1:0,2:2:6:82,6,0	1/1:0,2:2:6:70,6,0	1/1:0,4:4:12:161,12,0	1/1:0,1:1:3:36,3,0	1/1:0,3:3:9:119,9,0	1/1:0,2:2:6:87,6,0	./.	./.	1/1:0,1:1:3:45,3,0	1/1:0,2:2:6:81,6,0	./.	1/1:0,4:4:12:164,12,0	1/1:0,3:3:9:112,9,0	1/1:0,1:1:3:45,3,0	1/1:0,1:1:3:42,3,0	1/1:0,3:3:9:101,9,0	1/1:0,3:3:9:120,9,0	1/1:0,3:3:9:115,9,0	1/1:0,1:1:3:38,3,0	1/1:0,1:1:3:45,3,0	./.	1/1:0,1:1:3:45,3,0	1/1:0,3:3:9:123,9,0	1/1:0,2:2:6:80,6,0	1/1:0,1:1:3:40,3,0	1/1:0,2:2:6:74,6,0	./.	1/1:0,2:2:6:76,6,0
Chr01	392694	.	T	C	62.86	.	AC=2;AF=0.500;AN=4;BaseQRankSum=-0.967;ClippingRankSum=0.000;DP=3;ExcessHet=0.7918;FS=0.000;MLEAC=2;MLEAF=0.500;MQ=60.00;MQRankSum=0.000;QD=31.43;ReadPosRankSum=-0.967;SOR=0.223	GT:AD:DP:GQ:PL	./.	./.	./.	./.	./.	./.	./.	./.	./.	./.	./.	./.	./.	./.	./.	./.	./.	./.	./.	./.	./.	./.	./.	1/1:0,2:2:6:88,6,0	./.	./.	./.	./.	./.	./.	0/0:1,0:1:3:0,3,92	./.	./.	./.	./.	./.
Chr01	392698	.	C	T	61.02	.	AC=2;AF=0.333;AN=6;BaseQRankSum=0.000;ClippingRankSum=0.000;DP=3;ExcessHet=0.4576;FS=0.000;MLEAC=2;MLEAF=0.333;MQ=60.00;MQRankSum=0.000;QD=34.04;ReadPosRankSum=0.000;SOR=0.368	GT:AD:DP:GQ:PL	./.	./.	./.	./.	./.	./.	./.	./.	./.	./.	./.	./.	./.	./.	./.	./.	./.	./.	./.	./.	./.	./.	./.	1/1:0,1:1:6:88,6,0	./.	./.	./.	./.	./.	./.	0/0:1,0:1:3:0,3,92	./.	./.	./.	./.	0/0:1,0:1:3:0,3,40
Chr01	396600	.	T	C	31.91	.	AC=1;AF=0.017;AN=60;BaseQRankSum=-1.560;ClippingRankSum=0.000;DP=91;ExcessHet=3.0103;FS=3.564;InbreedingCoeff=-0.0959;MLEAC=1;MLEAF=0.017;MQ=60.00;MQRankSum=0.000;QD=10.64;ReadPosRankSum=-0.315;SOR=0.121	GT:AD:DP:GQ:PL	0/0:3,0:3:9:0,9,133	0/0:2,0:2:6:0,6,92	0/0:4,0:4:12:0,12,183	0/0:1,0:1:3:0,3,46	0/0:7,0:7:21:0,21,309	./.	0/0:3,0:3:9:0,9,135	0/0:2,0:2:6:0,6,92	0/0:2,0:2:6:0,6,92	0/0:4,0:4:12:0,12,181	0/0:4,0:4:12:0,12,173	0/0:3,0:3:9:0,9,117	0/0:2,0:2:6:0,6,88	./.	0/0:5,0:5:15:0,15,220	0/0:5,0:5:15:0,15,223	./.	0/0:5,0:5:15:0,15,215	0/0:1,0:1:3:0,3,40	0/0:3,0:3:9:0,9,135	0/0:3,0:3:9:0,9,137	./.	./.	0/0:1,0:1:3:0,3,46	0/0:3,0:3:9:0,9,135	0/0:3,0:3:9:0,9,133	0/0:1,0:1:3:0,3,46	0/0:5,0:5:15:0,15,225	0/0:1,0:1:3:0,3,46	0/0:2,0:2:6:0,6,86	0/1:1,2:3:37:68,0,37	0/0:4,0:4:12:0,12,172	./.	0/0:2,0:2:6:0,6,92	0/0:5,0:5:15:0,15,218	0/0:2,0:2:6:0,6,88
Chr01	427633	.	T	A	216.61	.	AC=5;AF=0.125;AN=40;BaseQRankSum=-1.556;ClippingRankSum=0.000;DP=58;ExcessHet=4.2367;FS=5.378;InbreedingCoeff=-0.2392;MLEAC=6;MLEAF=0.150;MQ=60.00;MQRankSum=0.000;QD=19.69;ReadPosRankSum=-3.227;SOR=0.025	GT:AD:DP:GQ:PL	0/0:4,0:4:12:0,12,168	0/0:1,0:1:3:0,3,44	./.	./.	0/1:2,1:3:33:33,0,81	0/0:5,0:5:15:0,15,215	0/0:1,0:1:3:0,3,43	0/0:1,0:1:3:0,3,37	./.	./.	./.	./.	0/0:2,0:2:6:0,6,83	./.	0/0:5,0:5:15:0,15,196	0/1:1,1:2:34:36,0,34	0/0:3,0:3:9:0,9,134	./.	0/0:4,0:4:12:0,12,183	0/1:2,1:3:33:33,0,74	0/0:2,0:2:6:0,6,79	0/0:2,0:2:6:0,6,78	./.	0/1:3,3:6:99:107,0,118	./.	./.	./.	./.	0/0:3,0:3:9:0,9,122	./.	./.	./.	0/1:3,2:5:68:68,0,103	0/0:4,0:4:12:0,12,161	0/0:1,0:1:3:0,3,46	0/0:1,0:1:3:0,3,27
Chr01	546460	.	T	C	51.35	.	AC=1;AF=0.167;AN=6;BaseQRankSum=0.253;ClippingRankSum=0.000;DP=6;ExcessHet=3.0103;FS=0.000;MLEAC=1;MLEAF=0.167;MQ=60.00;MQRankSum=0.000;QD=17.12;ReadPosRankSum=0.126;SOR=0.368	GT:AD:DP:GQ:PL	./.	./.	./.	./.	./.	./.	0/1:1,2:3:29:76,0,29	0/0:1,0:1:3:0,3,42	./.	./.	./.	./.	./.	./.	./.	./.	./.	./.	./.	./.	./.	./.	./.	./.	./.	./.	./.	./.	./.	0/0:1,0:1:3:0,3,44	./.	./.	./.	./.	./.	./.
Chr01	639696	.	T	C	64.21	.	AC=5;AF=0.069;AN=72;BaseQRankSum=-2.054;ClippingRankSum=0.000;DP=290;ExcessHet=3.6541;FS=6.307;InbreedingCoeff=-0.0865;MLEAC=4;MLEAF=0.056;MQ=60.00;MQRankSum=0.000;QD=8.03;ReadPosRankSum=-3.490;SOR=1.932	GT:AD:DP:GQ:PL	0/1:12,1:13:3:3,0,476	0/0:5,0:5:15:0,15,221	0/0:8,0:8:24:0,24,351	0/1:6,1:7:21:21,0,238	0/1:6,2:8:58:58,0,236	0/0:2,0:2:6:0,6,88	0/0:12,0:12:36:0,36,527	0/0:9,0:9:27:0,27,389	0/0:7,0:7:21:0,21,305	0/0:9,0:9:27:0,27,378	0/0:14,0:14:42:0,42,608	0/0:9,0:9:27:0,27,354	0/1:3,1:4:30:30,0,116	0/0:6,0:6:18:0,18,251	0/0:14,0:14:42:0,42,597	0/0:4,0:4:12:0,12,172	0/0:7,0:7:21:0,21,310	0/0:13,0:13:39:0,39,559	0/0:4,0:4:12:0,12,167	0/0:9,0:9:27:0,27,406	0/0:11,0:11:33:0,33,470	0/0:2,0:2:6:0,6,92	0/0:4,0:4:12:0,12,175	0/0:9,0:9:27:0,27,401	0/0:3,0:3:9:0,9,137	0/0:14,0:14:42:0,42,612	0/0:2,0:2:6:0,6,90	0/0:14,0:14:42:0,42,589	0/0:13,0:13:39:0,39,547	0/0:11,0:11:33:0,33,486	0/0:12,0:12:36:0,36,524	0/0:10,0:10:30:0,30,402	0/1:5,1:6:24:24,0,207	0/0:5,0:5:15:0,15,222	0/0:4,0:4:12:0,12,173	0/0:6,0:6:18:0,18,265
Chr01	827526	.	A	G	40.04	.	AC=1;AF=0.021;AN=48;BaseQRankSum=-0.347;ClippingRankSum=0.000;DP=78;ExcessHet=3.0103;FS=0.000;InbreedingCoeff=-0.1055;MLEAC=1;MLEAF=0.021;MQ=60.00;MQRankSum=0.000;QD=13.35;ReadPosRankSum=-1.760;SOR=0.361	GT:AD:DP:GQ:PL	0/0:2,0:2:6:0,6,85	./.	./.	0/0:1,0:1:3:0,3,46	0/0:5,0:5:15:0,15,220	0/1:1,2:3:37:75,0,37	0/0:1,0:1:3:0,3,40	./.	./.	0/0:3,0:3:9:0,9,112	0/0:2,0:2:6:0,6,85	0/0:2,0:2:6:0,6,86	./.	0/0:1,0:1:3:0,3,40	0/0:3,0:3:9:0,9,127	0/0:1,0:1:3:0,3,46	./.	./.	0/0:2,0:2:6:0,6,85	0/0:6,0:6:18:0,18,267	0/0:3,0:3:9:0,9,132	./.	./.	./.	./.	0/0:2,0:2:6:0,6,81	./.	0/0:6,0:6:18:0,18,263	0/0:6,0:6:18:0,18,266	0/0:2,0:2:6:0,6,91	0/0:2,0:2:6:0,6,85	0/0:7,0:7:21:0,21,300	0/0:1,0:1:3:0,3,46	0/0:5,0:5:15:0,15,219	0/0:8,0:8:24:0,24,337	0/0:4,0:4:12:0,12,160
Chr01	839771	.	A	C	10583.94	.	AC=36;AF=0.500;AN=72;BaseQRankSum=-1.230;ClippingRankSum=0.000;DP=1580;ExcessHet=101.0988;FS=0.705;InbreedingCoeff=-0.9967;MLEAC=36;MLEAF=0.500;MQ=60.00;MQRankSum=0.000;QD=6.81;ReadPosRankSum=11.008;SOR=0.728	GT:AD:DP:GQ:PL	0/1:43,6:49:99:119,0,1821	0/1:10,5:15:99:180,0,401	0/1:39,6:45:99:258,0,1637	0/1:19,6:25:99:363,0,759	0/1:47,10:57:99:314,0,2017	0/1:22,7:29:99:267,0,938	0/1:24,5:29:99:261,0,1021	0/1:22,7:29:99:309,0,934	0/1:33,9:42:99:489,0,1337	0/1:45,9:54:99:275,0,1966	0/1:54,8:62:99:251,0,2299	0/1:45,5:50:99:155,0,1903	0/1:41,10:51:99:503,0,1686	0/1:21,4:25:99:141,0,925	0/1:52,4:56:89:89,0,2222	0/1:28,3:31:99:252,0,1146	0/1:37,11:48:99:389,0,1535	0/1:37,10:47:99:386,0,1585	0/1:31,6:37:99:279,0,1349	0/1:28,10:38:99:459,0,1167	0/1:45,11:56:99:578,0,1834	0/1:35,8:43:99:225,0,1522	0/1:36,7:43:99:222,0,1552	0/1:49,21:70:99:938,0,2043	0/1:25,1:26:51:51,0,1034	0/1:55,11:66:99:335,0,2309	0/1:16,2:18:33:33,0,698	0/1:46,10:56:99:443,0,1937	0/1:58,7:65:99:197,0,2462	0/1:52,7:59:99:176,0,2165	0/1:45,9:54:99:278,0,1926	0/1:34,8:42:99:402,0,1388	0/1:37,9:46:99:473,0,1531	0/1:31,6:37:99:324,0,1303	0/1:31,9:40:99:279,0,1342	0/1:37,3:40:12:12,0,1583
Chr01	839783	.	A	C	13849.80	.	AC=36;AF=0.500;AN=72;BaseQRankSum=-0.409;ClippingRankSum=0.000;DP=1774;ExcessHet=101.0988;FS=2.158;InbreedingCoeff=-1.0000;MLEAC=36;MLEAF=0.500;MQ=60.00;MQRankSum=0.000;QD=7.81;ReadPosRankSum=1.303;SOR=0.823	GT:AD:DP:GQ:PL	0/1:46,8:54:99:197,0,1907	0/1:11,5:16:99:174,0,485	0/1:39,11:50:99:338,0,1680	0/1:24,11:35:99:390,0,975	0/1:52,13:65:99:470,0,2180	0/1:27,9:36:99:339,0,1104	0/1:27,8:35:99:249,0,1194	0/1:24,11:35:99:426,0,1051	0/1:35,15:50:99:566,0,1421	0/1:48,12:60:99:440,0,2011	0/1:58,11:69:99:323,0,2475	0/1:45,9:54:99:365,0,1891	0/1:39,19:58:99:716,0,1652	0/1:21,6:27:99:183,0,943	0/1:52,8:60:99:218,0,2198	0/1:28,10:38:99:333,0,1188	0/1:35,15:50:99:647,0,1453	0/1:36,14:50:99:518,0,1503	0/1:30,10:40:99:369,0,1269	0/1:29,13:42:99:453,0,1258	0/1:50,18:68:99:641,0,2122	0/1:36,12:48:99:396,0,1476	0/1:41,9:50:99:335,0,1725	0/1:50,28:78:99:1064,0,2050	0/1:27,4:31:84:84,0,1164	0/1:59,13:72:99:449,0,2474	0/1:17,2:19:75:75,0,705	0/1:45,15:60:99:482,0,2004	0/1:59,10:69:99:284,0,2444	0/1:52,8:60:99:179,0,2159	0/1:46,12:58:99:491,0,1886	0/1:38,13:51:99:473,0,1553	0/1:40,14:54:99:461,0,1716	0/1:34,10:44:99:312,0,1477	0/1:33,10:43:99:405,0,1350	0/1:41,4:45:99:126,0,1746
Chr01	839789	.	G	C	14745.80	.	AC=36;AF=0.500;AN=72;BaseQRankSum=0.379;ClippingRankSum=0.000;DP=1753;ExcessHet=101.0988;FS=0.607;InbreedingCoeff=-1.0000;MLEAC=36;MLEAF=0.500;MQ=60.00;MQRankSum=0.000;QD=8.41;ReadPosRankSum=-2.823;SOR=0.691	GT:AD:DP:GQ:PL	0/1:43,8:51:99:206,0,1781	0/1:11,5:16:99:177,0,447	0/1:38,11:49:99:389,0,1559	0/1:23,11:34:99:393,0,933	0/1:50,15:65:99:479,0,2054	0/1:24,10:34:99:348,0,978	0/1:28,8:36:99:252,0,1152	0/1:24,12:36:99:432,0,972	0/1:33,16:49:99:608,0,1418	0/1:45,14:59:99:452,0,1847	0/1:58,12:70:99:326,0,2441	0/1:44,12:56:99:365,0,1895	0/1:35,20:55:99:776,0,1406	0/1:22,6:28:99:186,0,906	0/1:49,9:58:99:269,0,2069	0/1:25,10:35:99:339,0,1104	0/1:33,18:51:99:734,0,1409	0/1:36,16:52:99:557,0,1547	0/1:29,11:40:99:375,0,1185	0/1:28,13:41:99:456,0,1221	0/1:47,20:67:99:695,0,1955	0/1:33,12:45:99:399,0,1434	0/1:38,11:49:99:341,0,1646	0/1:46,29:75:99:1070,0,1970	0/1:26,4:30:99:132,0,1077	0/1:58,15:73:99:533,0,2468	0/1:15,3:18:81:81,0,621	0/1:47,15:62:99:524,0,2009	0/1:57,11:68:99:329,0,2399	0/1:48,8:56:99:191,0,1991	0/1:43,15:58:99:539,0,1799	0/1:38,14:52:99:473,0,1553	0/1:38,14:52:99:470,0,1595	0/1:32,10:42:99:360,0,1395	0/1:31,12:43:99:492,0,1302	0/1:42,6:48:99:119,0,1829
Chr01	839801	.	T	G	18229.80	.	AC=36;AF=0.500;AN=72;BaseQRankSum=-2.410;ClippingRankSum=0.000;DP=1737;ExcessHet=101.0988;FS=0.586;InbreedingCoeff=-1.0000;MLEAC=36;MLEAF=0.500;MQ=60.00;MQRankSum=0.000;QD=10.49;ReadPosRankSum=-7.495;SOR=0.783	GT:AD:DP:GQ:PL	0/1:40,11:51:99:383,0,1643	0/1:9,6:15:99:225,0,360	0/1:38,13:51:99:473,0,1553	0/1:20,13:33:99:528,0,798	0/1:48,15:63:99:560,0,2090	0/1:22,11:33:99:438,0,888	0/1:23,10:33:99:345,0,1020	0/1:22,11:33:99:435,0,930	0/1:31,19:50:99:743,0,1283	0/1:42,14:56:99:461,0,1721	0/1:58,12:70:99:407,0,2477	0/1:46,14:60:99:575,0,1880	0/1:35,21:56:99:818,0,1403	0/1:20,6:26:99:192,0,822	0/1:48,12:60:99:359,0,1979	0/1:25,11:36:99:426,0,1056	0/1:29,19:48:99:794,0,1154	0/1:35,16:51:99:599,0,1544	0/1:27,13:40:99:504,0,1134	0/1:26,13:39:99:501,0,1176	0/1:45,22:67:99:953,0,1853	0/1:32,13:45:99:531,0,1341	0/1:35,13:48:99:560,0,1505	0/1:46,27:73:99:1202,0,1877	0/1:23,5:28:99:183,0,948	0/1:54,18:72:99:752,0,2327	0/1:12,5:17:99:216,0,486	0/1:46,17:63:99:605,0,2045	0/1:56,12:68:99:332,0,2357	0/1:45,10:55:99:278,0,1943	0/1:43,18:61:99:707,0,1787	0/1:35,15:50:99:560,0,1505	0/1:42,15:57:99:584,0,1754	0/1:30,11:41:99:450,0,1305	0/1:29,15:44:99:540,0,1215	0/1:40,4:44:99:132,0,1662
Chr01	839810	.	C	T	17126.80	.	AC=36;AF=0.500;AN=72;BaseQRankSum=-2.020;ClippingRankSum=0.000;DP=1683;ExcessHet=101.0988;FS=1.243;InbreedingCoeff=-1.0000;MLEAC=36;MLEAF=0.500;MQ=60.00;MQRankSum=0.000;QD=10.18;ReadPosRankSum=-5.509;SOR=0.778	GT:AD:DP:GQ:PL	0/1:36,9:45:99:393,0,1518	0/1:9,6:15:99:225,0,360	0/1:37,14:51:99:515,0,1550	0/1:20,13:33:99:528,0,798	0/1:46,15:61:99:488,0,1928	0/1:21,10:31:99:399,0,849	0/1:24,9:33:99:306,0,981	0/1:22,9:31:99:354,0,894	0/1:30,20:50:99:830,0,1235	0/1:40,10:50:99:341,0,1646	0/1:56,12:68:99:335,0,2315	0/1:42,15:57:99:584,0,1754	0/1:36,20:56:99:731,0,1451	0/1:21,6:27:99:189,0,864	0/1:47,13:60:99:404,0,1934	0/1:24,12:36:99:432,0,972	0/1:27,18:45:99:756,0,1116	0/1:35,14:49:99:563,0,1463	0/1:24,13:37:99:513,0,1008	0/1:27,12:39:99:423,0,1098	0/1:43,21:64:99:836,0,1736	0/1:32,14:46:99:531,0,1341	0/1:35,14:49:99:483,0,1428	0/1:45,22:67:99:953,0,1853	0/1:23,6:29:99:183,0,948	0/1:50,20:70:99:725,0,2120	0/1:12,6:18:99:258,0,483	0/1:47,15:62:99:572,0,1922	0/1:51,11:62:99:344,0,2189	0/1:44,7:51:99:203,0,1823	0/1:40,18:58:99:632,0,1667	0/1:33,15:48:99:531,0,1341	0/1:40,16:56:99:593,0,1628	0/1:31,12:43:99:453,0,1263	0/1:25,16:41:99:597,0,1002	0/1:41,4:45:45:45,0,1710
Chr01	839813	.	G	A	16532.80	.	AC=36;AF=0.500;AN=72;BaseQRankSum=2.445;ClippingRankSum=0.000;DP=1635;ExcessHet=101.0988;FS=1.955;InbreedingCoeff=-1.0000;MLEAC=36;MLEAF=0.500;MQ=60.00;MQRankSum=0.000;QD=10.11;ReadPosRankSum=-5.611;SOR=0.840	GT:AD:DP:GQ:PL	0/1:33,10:43:99:312,0,1482	0/1:9,5:14:99:225,0,360	0/1:36,15:51:99:521,0,1466	0/1:20,12:32:99:528,0,798	0/1:45,14:59:99:491,0,1886	0/1:21,10:31:99:399,0,849	0/1:22,9:31:99:309,0,939	0/1:21,9:30:99:312,0,897	0/1:29,20:49:99:833,0,1193	0/1:40,9:49:99:341,0,1646	0/1:54,12:66:99:338,0,2273	0/1:39,15:54:99:506,0,1676	0/1:34,20:54:99:776,0,1406	0/1:20,6:26:99:189,0,864	0/1:44,13:57:99:407,0,1892	0/1:24,12:36:99:432,0,972	0/1:27,19:46:99:717,0,1077	0/1:34,15:49:99:524,0,1424	0/1:24,13:37:99:471,0,1011	0/1:27,11:38:99:423,0,1098	0/1:39,21:60:99:755,0,1700	0/1:30,14:44:99:495,0,1260	0/1:33,14:47:99:486,0,1386	0/1:45,22:67:99:830,0,1820	0/1:23,6:29:99:183,0,948	0/1:50,19:69:99:689,0,2039	0/1:10,7:17:99:258,0,483	0/1:44,16:60:99:533,0,1883	0/1:49,11:60:99:311,0,2066	0/1:42,7:49:99:164,0,1784	0/1:39,17:56:99:677,0,1622	0/1:32,15:47:99:531,0,1341	0/1:39,14:53:99:551,0,1631	0/1:30,12:42:99:453,0,1263	0/1:25,15:40:99:597,0,1002	0/1:39,4:43:87:87,0,1707
Chr01	839817	.	T	C	17239.80	.	AC=36;AF=0.500;AN=72;BaseQRankSum=-3.923;ClippingRankSum=0.000;DP=1605;ExcessHet=101.0988;FS=1.952;InbreedingCoeff=-1.0000;MLEAC=36;MLEAF=0.500;MQ=60.00;MQRankSum=0.000;QD=10.74;ReadPosRankSum=-3.621;SOR=0.878	GT:AD:DP:GQ:PL	0/1:34,9:43:99:318,0,1398	0/1:9,5:14:99:183,0,363	0/1:36,15:51:99:647,0,1457	0/1:20,13:33:99:486,0,801	0/1:42,14:56:99:539,0,1799	0/1:21,10:31:99:351,0,936	0/1:22,9:31:99:354,0,894	0/1:21,9:30:99:312,0,897	0/1:30,21:51:99:791,0,1196	0/1:38,10:48:99:389,0,1559	0/1:51,12:63:99:350,0,2105	0/1:38,15:53:99:515,0,1550	0/1:33,21:54:99:821,0,1361	0/1:20,6:26:99:192,0,822	0/1:43,12:55:99:458,0,1763	0/1:23,12:35:99:432,0,972	0/1:26,18:44:99:762,0,1032	0/1:32,15:47:99:573,0,1338	0/1:22,12:34:99:522,0,882	0/1:26,11:37:99:381,0,1101	0/1:37,21:58:99:854,0,1484	0/1:29,13:42:99:495,0,1260	0/1:32,13:45:99:534,0,1299	0/1:45,22:67:99:869,0,1859	0/1:22,6:28:99:180,0,990	0/1:48,19:67:99:689,0,2039	0/1:10,7:17:99:306,0,396	0/1:43,15:58:99:584,0,1754	0/1:49,11:60:99:353,0,2063	0/1:41,7:48:99:213,0,1698	0/1:39,18:57:99:722,0,1577	0/1:32,15:47:99:573,0,1338	0/1:38,13:51:99:509,0,1634	0/1:29,12:41:99:459,0,1179	0/1:25,15:40:99:549,0,1089	0/1:38,5:43:96:96,0,1581
Chr01	839822	.	A	G	18510.80	.	AC=36;AF=0.500;AN=72;BaseQRankSum=-1.205;ClippingRankSum=0.000;DP=1596;ExcessHet=101.0988;FS=4.534;InbreedingCoeff=-1.0000;MLEAC=36;MLEAF=0.500;MQ=60.00;MQRankSum=0.000;QD=11.60;ReadPosRankSum=-2.073;SOR=1.000	GT:AD:DP:GQ:PL	0/1:32,10:42:99:318,0,1398	0/1:10,4:14:99:180,0,405	0/1:34,17:51:99:647,0,1457	0/1:20,13:33:99:522,0,882	0/1:41,15:56:99:581,0,1796	0/1:21,9:30:99:393,0,933	0/1:20,10:30:99:396,0,891	0/1:23,10:33:99:387,0,1017	0/1:31,19:50:99:827,0,1277	0/1:36,12:48:99:428,0,1598	0/1:46,13:59:99:479,0,2054	0/1:34,15:49:99:560,0,1505	0/1:33,21:54:99:899,0,1439	0/1:21,7:28:99:228,0,903	0/1:43,13:56:99:452,0,1847	0/1:23,12:35:99:423,0,1098	0/1:25,17:42:99:720,0,1035	0/1:33,16:49:99:605,0,1460	0/1:21,12:33:99:480,0,885	0/1:29,7:36:99:414,0,1224	0/1:37,20:57:99:848,0,1568	0/1:27,12:39:99:540,0,1215	0/1:31,13:44:99:614,0,1334	0/1:42,25:67:99:953,0,1853	0/1:23,7:30:99:219,0,1029	0/1:50,20:70:99:812,0,2072	0/1:11,7:18:99:303,0,438	0/1:44,15:59:99:575,0,1880	0/1:49,13:62:99:476,0,2096	0/1:40,6:46:99:296,0,1691	0/1:38,18:56:99:719,0,1619	0/1:32,15:47:99:611,0,1376	0/1:38,14:52:99:506,0,1676	0/1:30,12:42:99:579,0,1254	0/1:26,14:40:99:549,0,1089	0/1:34,5:39:93:93,0,1623
Chr01	839825	.	A	G	19059.80	.	AC=36;AF=0.500;AN=72;BaseQRankSum=0.221;ClippingRankSum=0.000;DP=1627;ExcessHet=101.0988;FS=4.520;InbreedingCoeff=-1.0000;MLEAC=36;MLEAF=0.500;MQ=60.00;MQRankSum=0.000;QD=11.71;ReadPosRankSum=-2.016;SOR=1.028	GT:AD:DP:GQ:PL	0/1:32,10:42:99:321,0,1356	0/1:10,4:14:99:180,0,405	0/1:34,17:51:99:608,0,1418	0/1:21,14:35:99:525,0,840	0/1:43,16:59:99:668,0,1748	0/1:21,10:31:99:399,0,849	0/1:20,11:31:99:486,0,801	0/1:23,11:34:99:477,0,927	0/1:31,20:51:99:782,0,1322	0/1:37,13:50:99:473,0,1553	0/1:46,15:61:99:485,0,1970	0/1:34,15:49:99:608,0,1418	0/1:34,22:56:99:863,0,1358	0/1:21,7:28:99:315,0,855	0/1:44,13:57:99:494,0,1844	0/1:24,12:36:99:474,0,969	0/1:25,17:42:99:681,0,996	0/1:34,16:50:99:566,0,1421	0/1:21,12:33:99:438,0,888	0/1:30,8:38:99:327,0,1272	0/1:38,20:58:99:806,0,1571	0/1:27,14:41:99:549,0,1089	0/1:32,15:47:99:534,0,1299	0/1:42,25:67:99:1001,0,1766	0/1:23,7:30:99:301,0,981	0/1:50,21:71:99:857,0,2027	0/1:11,7:18:99:303,0,438	0/1:43,16:59:99:620,0,1835	0/1:48,14:62:99:482,0,2012	0/1:39,8:47:99:335,0,1730	0/1:38,18:56:99:725,0,1535	0/1:30,15:45:99:621,0,1251	0/1:39,15:54:99:680,0,1580	0/1:30,15:45:99:540,0,1215	0/1:25,14:39:99:552,0,1047	0/1:35,5:40:99:105,0,1455
Chr01	839831	.	G	A	20221.80	.	AC=36;AF=0.500;AN=72;BaseQRankSum=-4.322;ClippingRankSum=0.000;DP=1645;ExcessHet=101.0988;FS=5.506;InbreedingCoeff=-1.0000;MLEAC=36;MLEAF=0.500;MQ=60.00;MQRankSum=0.000;QD=12.29;ReadPosRankSum=0.735;SOR=1.014	GT:AD:DP:GQ:PL	0/1:31,9:40:99:315,0,1440	0/1:10,4:14:99:180,0,405	0/1:36,15:51:99:644,0,1499	0/1:21,13:34:99:564,0,875	0/1:44,17:61:99:746,0,1826	0/1:20,10:30:99:477,0,843	0/1:20,12:32:99:516,0,882	0/1:23,12:35:99:589,0,960	0/1:31,22:53:99:827,0,1277	0/1:39,13:52:99:543,0,1668	0/1:45,14:59:99:488,0,1928	0/1:34,17:51:99:605,0,1460	0/1:32,20:52:99:854,0,1479	0/1:22,8:30:99:306,0,978	0/1:45,16:61:99:564,0,1964	0/1:24,13:37:99:471,0,1006	0/1:27,17:44:99:666,0,1205	0/1:33,13:46:99:569,0,1379	0/1:22,11:33:99:471,0,927	0/1:31,11:42:99:360,0,1395	0/1:36,23:59:99:851,0,1526	0/1:28,14:42:99:537,0,1251	0/1:30,14:44:99:576,0,1290	0/1:44,21:65:99:914,0,1814	0/1:22,9:31:99:298,0,1023	0/1:48,25:73:99:938,0,2053	0/1:10,7:17:99:300,0,480	0/1:43,17:60:99:662,0,1832	0/1:48,16:64:99:558,0,2048	0/1:40,10:50:99:332,0,1772	0/1:38,18:56:99:793,0,1613	0/1:30,17:47:99:656,0,1331	0/1:39,18:57:99:674,0,1664	0/1:28,16:44:99:662,0,1236	0/1:25,15:40:99:666,0,1116	0/1:34,5:39:99:171,0,1533
Chr01	839852	.	G	C	21081.80	.	AC=36;AF=0.500;AN=72;BaseQRankSum=1.149;ClippingRankSum=0.000;DP=1665;ExcessHet=101.0988;FS=1.182;InbreedingCoeff=-1.0000;MLEAC=36;MLEAF=0.500;MQ=60.00;MQRankSum=0.000;QD=12.66;ReadPosRankSum=8.764;SOR=0.834	GT:AD:DP:GQ:PL	0/1:32,13:45:99:424,0,1356	0/1:7,3:10:99:141,0,352	0/1:30,15:45:99:657,0,1200	0/1:23,17:40:99:618,0,919	0/1:42,20:62:99:751,0,1712	0/1:24,12:36:99:458,0,930	0/1:21,14:35:99:635,0,804	0/1:20,14:34:99:556,0,805	0/1:30,18:48:99:820,0,1216	0/1:33,17:50:99:675,0,1354	0/1:46,13:59:99:467,0,1935	0/1:31,20:51:99:727,0,1204	0/1:37,20:57:99:757,0,1516	0/1:26,6:32:99:205,0,1027	0/1:41,24:65:99:887,0,1691	0/1:21,11:32:99:477,0,907	0/1:31,15:46:99:529,0,1231	0/1:32,11:43:99:441,0,1330	0/1:22,11:33:99:466,0,889	0/1:30,11:41:99:413,0,1184	0/1:37,23:60:99:888,0,1487	0/1:30,11:41:99:411,0,1222	0/1:32,21:53:99:806,0,1242	0/1:41,26:67:99:940,0,1672	0/1:24,10:34:99:325,0,989	0/1:48,27:75:99:1131,0,1887	0/1:14,7:21:99:252,0,551	0/1:43,15:58:99:539,0,1759	0/1:44,15:59:99:484,0,1805	0/1:37,12:49:99:429,0,1470	0/1:32,22:54:99:846,0,1334	0/1:32,16:48:99:607,0,1297	0/1:35,17:52:99:680,0,1432	0/1:26,20:46:99:746,0,1046	0/1:27,16:43:99:684,0,1087	0/1:30,11:41:99:331,0,1217
Chr01	839881	.	C	T	19210.80	.	AC=36;AF=0.500;AN=72;BaseQRankSum=-11.713;ClippingRankSum=0.000;DP=1539;ExcessHet=101.0988;FS=0.550;InbreedingCoeff=-1.0000;MLEAC=36;MLEAF=0.500;MQ=60.00;MQRankSum=0.000;QD=12.48;ReadPosRankSum=4.709;SOR=0.724	GT:AD:DP:GQ:PL	0/1:22,14:36:99:513,0,873	0/1:8,4:12:99:135,0,319	0/1:27,13:40:99:438,0,1076	0/1:19,14:33:99:514,0,746	0/1:34,19:53:99:673,0,1313	0/1:18,12:30:99:435,0,716	0/1:17,16:33:99:612,0,648	0/1:23,10:33:99:351,0,915	0/1:24,21:45:99:798,0,927	0/1:35,17:52:99:608,0,1409	0/1:43,14:57:99:458,0,1733	0/1:30,20:50:99:704,0,1213	0/1:27,17:44:99:618,0,1041	0/1:29,6:35:99:165,0,1185	0/1:34,26:60:99:958,0,1317	0/1:21,5:26:99:132,0,850	0/1:30,14:44:99:487,0,1211	0/1:29,10:39:99:313,0,1196	0/1:17,8:25:99:263,0,726	0/1:26,12:38:99:426,0,1036	0/1:35,18:53:99:609,0,1407	0/1:30,11:41:99:353,0,1214	0/1:22,23:45:99:880,0,839	0/1:39,27:66:99:996,0,1515	0/1:26,7:33:99:211,0,1039	0/1:46,26:72:99:910,0,1830	0/1:11,8:19:99:292,0,438	0/1:38,13:51:99:386,0,1508	0/1:31,24:55:99:913,0,1164	0/1:36,14:50:99:472,0,1442	0/1:24,22:46:99:811,0,919	0/1:36,11:47:99:344,0,1455	0/1:32,20:52:99:726,0,1246	0/1:22,21:43:99:800,0,830	0/1:28,16:44:99:562,0,1112	0/1:24,13:37:99:466,0,952
Chr01	839903	.	T	C	15616.80	.	AC=36;AF=0.500;AN=72;BaseQRankSum=0.577;ClippingRankSum=0.000;DP=1446;ExcessHet=101.0988;FS=6.605;InbreedingCoeff=-1.0000;MLEAC=36;MLEAF=0.500;MQ=60.00;MQRankSum=0.000;QD=10.80;ReadPosRankSum=2.583;SOR=1.148	GT:AD:DP:GQ:PL	0/1:23,10:33:99:351,0,936	0/1:8,2:10:95:95,0,327	0/1:28,10:38:99:336,0,1146	0/1:22,11:33:99:396,0,891	0/1:34,16:50:99:601,0,1376	0/1:18,9:27:99:324,0,729	0/1:14,14:28:99:543,0,586	0/1:22,10:32:99:351,0,930	0/1:26,18:44:99:711,0,1071	0/1:39,17:56:99:596,0,1586	0/1:41,12:53:99:422,0,1682	0/1:27,13:40:99:501,0,1159	0/1:28,14:42:99:504,0,1134	0/1:28,6:34:99:165,0,1191	0/1:35,21:56:99:850,0,1434	0/1:17,3:20:75:75,0,705	0/1:36,10:46:99:312,0,1482	0/1:25,6:31:99:174,0,1068	0/1:21,5:26:99:147,0,867	0/1:22,11:33:99:393,0,930	0/1:37,11:48:99:427,0,1514	0/1:30,8:38:99:275,0,1269	0/1:26,18:44:99:714,0,1035	0/1:41,22:63:99:873,0,1649	0/1:23,5:28:99:138,0,987	0/1:51,19:70:99:674,0,2121	0/1:14,5:19:99:168,0,573	0/1:39,10:49:99:293,0,1714	0/1:35,22:57:99:812,0,1474	0/1:35,12:47:99:399,0,1434	0/1:24,16:40:99:629,0,993	0/1:37,9:46:99:296,0,1557	0/1:29,17:46:99:663,0,1164	0/1:24,18:42:99:684,0,954	0/1:28,12:40:99:417,0,1173	0/1:25,12:37:99:429,0,1014
Chr01	839906	.	T	C	15011.80	.	AC=36;AF=0.500;AN=72;BaseQRankSum=2.989;ClippingRankSum=0.000;DP=1454;ExcessHet=101.0988;FS=7.864;InbreedingCoeff=-1.0000;MLEAC=36;MLEAF=0.500;MQ=60.00;MQRankSum=0.000;QD=10.32;ReadPosRankSum=1.816;SOR=1.148	GT:AD:DP:GQ:PL	0/1:23,10:33:99:351,0,936	0/1:8,2:10:60:60,0,330	0/1:28,10:38:99:336,0,1146	0/1:22,10:32:99:396,0,891	0/1:34,15:49:99:569,0,1379	0/1:18,9:27:99:324,0,729	0/1:14,14:28:99:546,0,546	0/1:22,10:32:99:354,0,894	0/1:26,18:44:99:678,0,1038	0/1:39,17:56:99:596,0,1586	0/1:42,12:54:99:377,0,1721	0/1:29,13:42:99:459,0,1162	0/1:30,14:44:99:498,0,1205	0/1:28,6:34:99:168,0,1149	0/1:36,21:57:99:773,0,1440	0/1:17,2:19:75:75,0,705	0/1:36,10:46:99:312,0,1482	0/1:25,6:31:99:177,0,1032	0/1:22,5:27:99:144,0,903	0/1:22,10:32:99:396,0,891	0/1:37,11:48:99:351,0,1521	0/1:31,8:39:99:243,0,1271	0/1:26,18:44:99:678,0,1038	0/1:42,22:64:99:797,0,1691	0/1:23,5:28:99:141,0,951	0/1:51,19:70:99:641,0,2121	0/1:14,5:19:99:168,0,573	0/1:40,10:50:99:299,0,1636	0/1:36,22:58:99:815,0,1432	0/1:35,12:47:99:399,0,1434	0/1:24,16:40:99:597,0,996	0/1:38,9:47:99:261,0,1597	0/1:28,17:45:99:627,0,1167	0/1:25,17:42:99:681,0,990	0/1:29,12:41:99:417,0,1173	0/1:25,12:37:99:429,0,1014
Chr01	839957	.	G	A	623.66	.	AC=16;AF=0.222;AN=72;BaseQRankSum=-5.723;ClippingRankSum=0.000;DP=1104;ExcessHet=12.3527;FS=7.852;InbreedingCoeff=-0.2487;MLEAC=12;MLEAF=0.167;MQ=60.00;MQRankSum=0.000;QD=1.37;ReadPosRankSum=-11.078;SOR=1.584	GT:AD:DP:GQ:PL	0/0:19,1:20:16:0,16,780	0/1:13,1:14:2:2,0,508	0/1:26,2:28:1:1,0,1025	0/0:28,1:29:47:0,47,1137	0/0:34,1:35:67:0,67,1415	0/0:15,1:16:8:0,8,600	0/1:20,3:23:56:56,0,785	0/0:28,0:28:84:0,84,1203	0/1:33,6:39:99:133,0,1250	0/1:37,3:40:5:5,0,1466	0/0:43,3:46:13:0,13,1719	0/0:35,2:37:28:0,28,1364	0/0:29,2:31:6:0,6,1164	0/0:30,1:31:52:0,52,1253	0/0:39,2:41:44:0,44,1564	0/0:14,0:14:42:0,42,608	0/1:28,4:32:71:71,0,1101	0/1:23,2:25:4:4,0,916	0/0:21,1:22:26:0,26,873	0/1:18,3:21:64:64,0,707	0/0:31,1:32:57:0,57,1297	0/1:28,3:31:32:32,0,1078	0/0:26,1:27:38:0,38,1075	0/1:40,6:46:99:112,0,1547	0/0:16,0:16:48:0,48,668	0/0:56,0:56:99:0,169,2402	0/1:12,1:13:1:1,0,459	0/0:39,2:41:36:0,36,1574	0/1:37,7:44:99:158,0,1461	0/0:36,2:38:39:0,39,1469	0/1:25,2:27:5:5,0,977	0/0:35,1:36:67:0,67,1443	0/1:29,4:33:70:70,0,1138	0/1:34,3:37:14:14,0,1339	0/0:25,2:27:1:0,1,997	0/1:26,2:28:1:1,0,1041
Chr01	849415	.	A	C	54.86	.	AC=2;AF=0.500;AN=4;BaseQRankSum=-0.967;ClippingRankSum=0.000;DP=3;ExcessHet=0.7918;FS=0.000;MLEAC=2;MLEAF=0.500;MQ=60.00;MQRankSum=0.000;QD=27.43;ReadPosRankSum=-0.967;SOR=1.179	GT:AD:DP:GQ:PL	1/1:0,2:2:6:80,6,0	./.	./.	./.	./.	./.	./.	./.	./.	0/0:1,0:1:3:0,3,46	./.	./.	./.	./.	./.	./.	./.	./.	./.	./.	./.	./.	./.	./.	./.	./.	./.	./.	./.	./.	./.	./.	./.	./.	./.	./.
Chr01	925686	.	G	T	323.38	.	AC=18;AF=0.257;AN=70;BaseQRankSum=-2.152;ClippingRankSum=0.000;DP=191;ExcessHet=1.2854;FS=36.339;InbreedingCoeff=-0.0506;MLEAC=16;MLEAF=0.229;MQ=60.00;MQRankSum=0.000;QD=20.21;ReadPosRankSum=-6.314;SOR=5.451	GT:AD:DP:GQ:PL	0/0:3,0:3:9:0,9,126	./.	0/0:1,0:1:3:0,3,46	0/1:3,1:4:11:11,0,109	0/1:3,1:4:28:28,0,104	0/0:2,0:2:6:0,6,84	0/0:4,0:4:12:0,12,162	0/0:2,0:2:6:0,6,85	0/0:7,0:7:21:0,21,259	0/0:7,1:8:14:0,14,286	0/0:8,0:8:24:0,24,309	0/0:13,1:14:13:0,13,470	1/1:0,2:2:6:81,6,0	0/1:4,3:7:51:51,0,136	0/1:5,2:7:46:46,0,186	0/0:3,0:3:9:0,9,76	0/0:8,0:8:24:0,24,324	0/1:9,1:10:14:14,0,327	0/1:6,1:7:18:18,0,217	0/0:2,0:2:6:0,6,51	0/1:7,1:8:16:16,0,216	0/0:3,0:3:9:0,9,117	0/0:2,0:2:6:0,6,82	0/1:4,1:5:30:30,0,142	1/1:0,1:1:3:39,3,0	0/0:9,0:9:27:0,27,354	0/1:2,1:3:31:31,0,74	0/1:6,1:7:19:19,0,215	0/1:6,1:7:12:12,0,215	0/0:6,0:6:18:0,18,238	0/0:5,0:5:15:0,15,197	1/1:0,1:1:3:45,3,0	0/1:4,1:5:8:8,0,155	0/0:9,0:9:27:0,27,316	0/0:5,1:6:7:0,7,133	0/0:10,1:11:23:0,23,393
Chr01	962882	.	A	T	217.24	.	AC=10;AF=0.833;AN=12;BaseQRankSum=-1.068;ClippingRankSum=0.000;DP=7;ExcessHet=0.2020;FS=0.000;MLEAC=10;MLEAF=0.833;MQ=60.00;MQRankSum=0.000;QD=29.43;ReadPosRankSum=-0.566;SOR=3.897	GT:AD:DP:GQ:PL	./.	./.	./.	./.	0/0:1,0:1:3:0,3,46	./.	./.	./.	1/1:0,1:1:3:45,3,0	1/1:0,1:1:3:42,3,0	1/1:0,1:1:3:45,3,0	1/1:0,2:2:6:88,6,0	./.	./.	./.	./.	./.	./.	./.	./.	./.	1/1:0,1:1:3:26,3,0	./.	./.	./.	./.	./.	./.	./.	./.	./.	./.	./.	./.	./.	./.
Chr01	989187	.	T	G	516.89	.	AC=2;AF=1.00;AN=2;DP=12;ExcessHet=3.0103;FS=0.000;MLEAC=2;MLEAF=1.00;MQ=60.00;QD=30.09;SOR=1.022	GT:AD:DP:GQ:PL	./.	./.	./.	./.	./.	./.	./.	./.	./.	./.	./.	./.	./.	./.	./.	./.	./.	./.	./.	./.	./.	./.	./.	1/1:0,12:12:36:540,36,0	./.	./.	./.	./.	./.	./.	./.	./.	./.	./.	./.	./.
Chr01	989204	.	C	T	651.89	.	AC=2;AF=1.00;AN=2;DP=14;ExcessHet=3.0103;FS=0.000;MLEAC=2;MLEAF=1.00;MQ=60.00;QD=31.26;SOR=0.976	GT:AD:DP:GQ:PL	./.	./.	./.	./.	./.	./.	./.	./.	./.	./.	./.	./.	./.	./.	./.	./.	./.	./.	./.	./.	./.	./.	./.	1/1:0,14:14:45:675,45,0	./.	./.	./.	./.	./.	./.	./.	./.	./.	./.	./.	./.
Chr01	989229	.	T	C	785.89	.	AC=2;AF=1.00;AN=2;DP=18;ExcessHet=3.0103;FS=0.000;MLEAC=2;MLEAF=1.00;MQ=60.00;QD=29.00;SOR=0.693	GT:AD:DP:GQ:PL	./.	./.	./.	./.	./.	./.	./.	./.	./.	./.	./.	./.	./.	./.	./.	./.	./.	./.	./.	./.	./.	./.	./.	1/1:0,18:18:54:809,54,0	./.	./.	./.	./.	./.	./.	./.	./.	./.	./.	./.	./.
Chr01	989265	.	G	A	202.02	.	AC=2;AF=1.00;AN=2;DP=5;ExcessHet=3.0103;FS=0.000;MLEAC=2;MLEAF=1.00;MQ=60.00;QD=30.19;SOR=1.022	GT:AD:DP:GQ:PL	./.	./.	./.	./.	./.	./.	./.	./.	./.	./.	./.	./.	./.	./.	./.	./.	./.	./.	./.	./.	./.	./.	./.	1/1:0,5:5:15:225,15,0	./.	./.	./.	./.	./.	./.	./.	./.	./.	./.	./.	./.
Chr01	989269	.	A	C	202.02	.	AC=2;AF=1.00;AN=2;DP=5;ExcessHet=3.0103;FS=0.000;MLEAC=2;MLEAF=1.00;MQ=60.00;QD=29.45;SOR=1.022	GT:AD:DP:GQ:PL	./.	./.	./.	./.	./.	./.	./.	./.	./.	./.	./.	./.	./.	./.	./.	./.	./.	./.	./.	./.	./.	./.	./.	1/1:0,5:5:15:225,15,0	./.	./.	./.	./.	./.	./.	./.	./.	./.	./.	./.	./.
Chr01	989270	.	G	A	202.02	.	AC=2;AF=1.00;AN=2;DP=5;ExcessHet=3.0103;FS=0.000;MLEAC=2;MLEAF=1.00;MQ=60.00;QD=34.04;SOR=1.022	GT:AD:DP:GQ:PL	./.	./.	./.	./.	./.	./.	./.	./.	./.	./.	./.	./.	./.	./.	./.	./.	./.	./.	./.	./.	./.	./.	./.	1/1:0,5:5:15:225,15,0	./.	./.	./.	./.	./.	./.	./.	./.	./.	./.	./.	./.
Chr01	989275	.	A	G	202.02	.	AC=2;AF=1.00;AN=2;DP=5;ExcessHet=3.0103;FS=0.000;MLEAC=2;MLEAF=1.00;MQ=60.00;QD=29.82;SOR=1.022	GT:AD:DP:GQ:PL	./.	./.	./.	./.	./.	./.	./.	./.	./.	./.	./.	./.	./.	./.	./.	./.	./.	./.	./.	./.	./.	./.	./.	1/1:0,5:5:15:225,15,0	./.	./.	./.	./.	./.	./.	./.	./.	./.	./.	./.	./.
Chr01	989280	.	A	C	202.02	.	AC=2;AF=1.00;AN=2;DP=5;ExcessHet=3.0103;FS=0.000;MLEAC=2;MLEAF=1.00;MQ=60.00;QD=33.74;SOR=1.022	GT:AD:DP:GQ:PL	./.	./.	./.	./.	./.	./.	./.	./.	./.	./.	./.	./.	./.	./.	./.	./.	./.	./.	./.	./.	./.	./.	./.	1/1:0,5:5:15:225,15,0	./.	./.	./.	./.	./.	./.	./.	./.	./.	./.	./.	./.
Chr01	989282	.	A	G	202.02	.	AC=2;AF=1.00;AN=2;DP=5;ExcessHet=3.0103;FS=0.000;MLEAC=2;MLEAF=1.00;MQ=60.00;QD=33.93;SOR=1.022	GT:AD:DP:GQ:PL	./.	./.	./.	./.	./.	./.	./.	./.	./.	./.	./.	./.	./.	./.	./.	./.	./.	./.	./.	./.	./.	./.	./.	1/1:0,5:5:15:225,15,0	./.	./.	./.	./.	./.	./.	./.	./.	./.	./.	./.	./.
Chr01	1059820	.	G	A	9856.94	.	AC=18;AF=0.250;AN=72;BaseQRankSum=3.035;ClippingRankSum=0.000;DP=1120;ExcessHet=0.0000;FS=1.387;InbreedingCoeff=0.9955;MLEAC=18;MLEAF=0.250;MQ=60.00;MQRankSum=0.000;QD=33.49;ReadPosRankSum=2.249;SOR=0.830	GT:AD:DP:GQ:PL	1/1:0,30:30:90:1302,90,0	1/1:0,10:10:30:442,30,0	1/1:2,28:30:13:1159,13,0	1/1:0,31:31:93:1356,93,0	1/1:0,24:24:72:1039,72,0	1/1:0,26:26:78:1126,78,0	1/1:0,28:28:84:1227,84,0	1/1:0,22:22:66:967,66,0	1/1:0,33:33:99:1427,99,0	0/0:44,0:44:99:0,132,1913	0/0:45,0:45:99:0,135,1906	0/0:39,0:39:99:0,117,1658	0/0:25,0:25:75:0,75,1099	0/0:20,0:20:60:0,60,851	0/0:51,0:51:99:0,154,2225	0/0:21,0:21:63:0,63,910	0/0:45,0:45:99:0,135,1905	0/0:27,0:27:81:0,81,1187	0/0:35,0:35:99:0,105,1543	0/0:37,0:37:99:0,111,1606	0/0:30,0:30:90:0,90,1308	0/0:13,0:13:39:0,39,558	0/0:27,0:27:81:0,81,1172	0/0:38,0:38:99:0,114,1634	0/0:22,1:23:24:0,24,928	0/0:55,1:56:99:0,127,2343	0/0:7,0:7:21:0,21,306	0/0:35,0:35:99:0,105,1527	0/0:31,0:31:93:0,93,1337	0/0:43,0:43:99:0,129,1877	0/0:33,0:33:99:0,99,1423	0/0:36,0:36:99:0,108,1515	0/0:37,0:37:99:0,111,1583	0/0:20,0:20:60:0,60,852	0/0:38,0:38:99:0,114,1651	0/0:29,0:29:87:0,87,1253
Chr01	1066971	.	C	T	99.25	.	AC=9;AF=0.129;AN=70;BaseQRankSum=0.656;ClippingRankSum=0.000;DP=281;ExcessHet=5.5605;FS=1.013;InbreedingCoeff=-0.1556;MLEAC=7;MLEAF=0.100;MQ=60.00;MQRankSum=0.000;QD=4.14;ReadPosRankSum=1.196;SOR=0.922	GT:AD:DP:GQ:PL	0/0:11,0:11:33:0,33,447	./.	0/1:9,2:11:38:38,0,345	0/0:5,0:5:15:0,15,226	0/0:9,1:10:24:0,24,364	0/0:2,0:2:6:0,6,71	0/1:10,1:11:3:3,0,374	0/0:6,0:6:18:0,18,229	0/1:10,1:11:2:2,0,362	0/1:4,1:5:21:21,0,153	0/0:17,0:17:51:0,51,707	0/0:15,0:15:45:0,45,618	0/0:7,0:7:21:0,21,278	0/0:3,0:3:9:0,9,111	0/0:11,0:11:33:0,33,430	0/1:5,1:6:18:18,0,200	0/0:12,0:12:36:0,36,467	0/1:8,1:9:9:9,0,307	0/0:11,0:11:33:0,33,447	0/0:9,0:9:27:0,27,382	0/1:9,1:10:6:6,0,358	0/0:2,1:3:3:0,3,65	0/0:3,0:3:9:0,9,130	0/1:4,1:5:21:21,0,154	0/0:1,0:1:3:0,3,36	0/1:10,3:13:68:68,0,370	0/0:2,0:2:6:0,6,71	0/0:10,0:10:30:0,30,430	0/0:9,0:9:27:0,27,369	0/0:5,0:5:15:0,15,207	0/0:13,1:14:36:0,36,519	0/0:9,0:9:27:0,27,364	0/0:7,0:7:21:0,21,298	0/0:5,0:5:15:0,15,197	0/0:4,0:4:12:0,12,161	0/0:9,0:9:27:0,27,385
Chr01	1090466	.	T	C	23.73	.	AC=1;AF=0.017;AN=60;BaseQRankSum=-1.229;ClippingRankSum=0.000;DP=111;ExcessHet=3.0103;FS=0.000;InbreedingCoeff=-0.0871;MLEAC=1;MLEAF=0.017;MQ=60.00;MQRankSum=0.000;QD=3.39;ReadPosRankSum=-1.795;SOR=0.431	GT:AD:DP:GQ:PL	0/0:4,0:4:12:0,12,177	0/0:1,0:1:3:0,3,40	0/0:5,0:5:15:0,15,213	0/0:3,0:3:9:0,9,125	0/0:3,0:3:9:0,9,131	./.	0/0:4,0:4:12:0,12,163	0/0:3,0:3:9:0,9,130	0/0:2,0:2:6:0,6,92	0/0:3,0:3:9:0,9,134	0/0:6,0:6:18:0,18,264	0/0:1,0:1:3:0,3,42	0/0:3,0:3:9:0,9,124	0/0:1,0:1:3:0,3,40	0/1:5,2:7:60:60,0,192	0/0:2,0:2:6:0,6,86	0/0:4,0:4:12:0,12,180	0/0:2,0:2:6:0,6,86	0/0:7,0:7:21:0,21,313	0/0:4,0:4:12:0,12,172	0/0:6,0:6:18:0,18,247	./.	0/0:1,0:1:3:0,3,39	0/0:9,0:9:27:0,27,387	./.	0/0:8,0:8:24:0,24,338	./.	0/0:3,0:3:9:0,9,125	0/0:6,0:6:18:0,18,256	0/0:2,0:2:6:0,6,91	./.	0/0:2,0:2:6:0,6,88	0/0:5,0:5:15:0,15,216	0/0:3,0:3:9:0,9,123	./.	0/0:1,0:1:3:0,3,46
Chr01	1183634	.	T	C	669.39	.	AC=26;AF=1.00;AN=26;DP=16;ExcessHet=3.0103;FS=0.000;InbreedingCoeff=-0.1808;MLEAC=26;MLEAF=1.00;MQ=60.00;QD=32.11;SOR=1.244	GT:AD:DP:GQ:PL	./.	./.	./.	./.	./.	./.	1/1:0,1:1:3:45,3,0	./.	./.	1/1:0,1:1:3:42,3,0	./.	1/1:0,1:1:3:42,3,0	./.	1/1:0,3:3:9:128,9,0	./.	./.	1/1:0,1:1:3:45,3,0	./.	./.	1/1:0,1:1:3:42,3,0	./.	./.	1/1:0,1:1:3:42,3,0	./.	1/1:0,1:1:3:40,3,0	1/1:0,2:2:6:87,6,0	./.	1/1:0,1:1:3:45,3,0	1/1:0,1:1:3:42,3,0	1/1:0,1:1:3:45,3,0	./.	1/1:0,1:1:3:45,3,0	./.	./.	./.	./.
Chr01	1183678	.	C	A	780.29	.	AC=28;AF=1.00;AN=28;DP=18;ExcessHet=3.0103;FS=0.000;InbreedingCoeff=-0.1756;MLEAC=28;MLEAF=1.00;MQ=60.00;QD=26.86;SOR=0.914	GT:AD:DP:GQ:PL	./.	./.	./.	./.	./.	./.	1/1:0,2:2:6:90,6,0	./.	./.	1/1:0,1:1:3:45,3,0	./.	1/1:0,1:1:3:45,3,0	./.	1/1:0,3:3:9:131,9,0	./.	1/1:0,1:1:3:45,3,0	1/1:0,1:1:3:45,3,0	./.	./.	1/1:0,1:1:3:45,3,0	./.	./.	1/1:0,1:1:3:45,3,0	./.	1/1:0,1:1:3:40,3,0	1/1:0,2:2:6:90,6,0	./.	1/1:0,1:1:3:45,3,0	1/1:0,1:1:3:45,3,0	1/1:0,1:1:3:45,3,0	./.	1/1:0,1:1:3:45,3,0	./.	./.	./.	./.
Chr01	1183691	.	C	T	755.29	.	AC=28;AF=1.00;AN=28;DP=18;ExcessHet=3.0103;FS=0.000;InbreedingCoeff=-0.1756;MLEAC=28;MLEAF=1.00;MQ=60.00;QD=30.35;SOR=0.914	GT:AD:DP:GQ:PL	./.	./.	./.	./.	./.	./.	1/1:0,2:2:6:87,6,0	./.	./.	1/1:0,1:1:3:44,3,0	./.	1/1:0,1:1:3:45,3,0	./.	1/1:0,3:3:9:126,9,0	./.	1/1:0,1:1:3:45,3,0	1/1:0,1:1:3:42,3,0	./.	./.	1/1:0,1:1:3:45,3,0	./.	./.	1/1:0,1:1:3:45,3,0	./.	1/1:0,1:1:3:39,3,0	1/1:0,2:2:6:87,6,0	./.	1/1:0,1:1:3:42,3,0	1/1:0,1:1:3:45,3,0	1/1:0,1:1:3:42,3,0	./.	1/1:0,1:1:3:42,3,0	./.	./.	./.	./.
Chr01	1184134	.	A	G	369.44	.	AC=16;AF=1.00;AN=16;DP=9;ExcessHet=3.0103;FS=0.000;MLEAC=16;MLEAF=1.00;MQ=60.00;QD=33.07;SOR=0.892	GT:AD:DP:GQ:PL	./.	./.	./.	./.	1/1:0,1:1:3:40,3,0	./.	./.	./.	./.	1/1:0,1:1:3:45,3,0	1/1:0,1:1:3:45,3,0	./.	./.	./.	./.	./.	./.	./.	./.	./.	./.	./.	./.	1/1:0,1:1:3:45,3,0	./.	./.	./.	1/1:0,2:2:6:90,6,0	1/1:0,1:1:3:41,3,0	1/1:0,1:1:3:40,3,0	./.	1/1:0,1:1:3:44,3,0	./.	./.	./.	./.
Chr01	1194150	.	A	C	216.69	.	AC=5;AF=0.069;AN=72;BaseQRankSum=-1.215;ClippingRankSum=0.000;DP=346;ExcessHet=3.6541;FS=1.406;InbreedingCoeff=-0.0816;MLEAC=5;MLEAF=0.069;MQ=60.00;MQRankSum=0.000;QD=8.67;ReadPosRankSum=-0.773;SOR=1.162	GT:AD:DP:GQ:PL	0/0:9,0:9:27:0,27,714	0/0:6,0:6:18:0,18,360	0/0:7,0:7:21:0,21,519	0/0:8,0:8:24:0,24,602	0/0:12,0:12:36:0,36,881	0/1:10,1:11:12:12,0,661	0/0:19,0:19:57:0,57,1312	0/0:5,0:5:15:0,15,345	0/0:12,0:12:36:0,36,955	0/0:6,0:6:18:0,18,428	0/0:19,0:19:60:0,60,1389	0/0:12,0:12:36:0,36,869	0/1:8,3:11:99:141,0,482	0/0:6,0:6:18:0,18,477	0/0:15,0:15:45:0,45,1017	0/0:2,0:2:6:0,6,136	0/0:13,0:13:39:0,39,830	0/0:4,0:4:12:0,12,271	0/0:9,0:9:27:0,27,566	0/0:12,0:12:36:0,36,967	0/0:15,0:15:45:0,45,1166	0/0:7,0:7:21:0,21,515	0/1:6,1:7:24:24,0,462	0/0:14,0:14:42:0,42,889	0/0:6,0:6:18:0,18,439	0/0:8,0:8:24:0,24,531	0/0:4,0:4:12:0,12,353	0/0:6,0:6:18:0,18,466	0/0:16,0:16:51:0,51,1212	0/0:7,0:7:21:0,21,434	0/0:12,0:12:36:0,36,897	0/0:10,0:10:30:0,30,652	0/0:12,0:12:36:0,36,818	0/1:11,3:14:93:93,0,820	0/1:5,0:5:24:24,0,380	0/0:5,0:5:15:0,15,301
Chr01	1194153	.	A	G	218.99	.	AC=5;AF=0.069;AN=72;BaseQRankSum=-0.616;ClippingRankSum=0.000;DP=336;ExcessHet=3.6541;FS=4.723;InbreedingCoeff=-0.0822;MLEAC=5;MLEAF=0.069;MQ=60.00;MQRankSum=0.000;QD=8.42;ReadPosRankSum=-1.492;SOR=1.590	GT:AD:DP:GQ:PL	0/0:9,0:9:27:0,27,714	0/0:6,0:6:18:0,18,360	0/0:7,0:7:21:0,21,519	0/0:8,0:8:24:0,24,602	0/0:11,0:11:33:0,33,843	0/1:8,1:9:15:15,0,627	0/0:18,0:18:54:0,54,1275	0/0:5,0:5:15:0,15,345	0/0:12,0:12:36:0,36,955	0/0:6,0:6:18:0,18,428	0/0:19,0:19:60:0,60,1389	0/0:11,0:11:33:0,33,832	0/1:8,4:12:99:141,0,482	0/0:6,0:6:18:0,18,477	0/0:13,0:13:42:0,42,978	0/0:2,0:2:6:0,6,136	0/0:12,0:12:39:0,39,830	0/0:4,0:4:12:0,12,271	0/0:9,0:9:27:0,27,565	0/0:12,0:12:36:0,36,967	0/0:14,0:14:42:0,42,1128	0/0:6,0:6:18:0,18,478	0/1:6,1:7:24:24,0,462	0/0:14,0:14:42:0,42,889	0/0:6,0:6:18:0,18,439	0/0:8,0:8:24:0,24,531	0/0:4,0:4:12:0,12,353	0/0:6,0:6:18:0,18,466	0/0:17,0:17:54:0,54,1249	0/0:6,0:6:21:0,21,434	0/0:12,0:12:39:0,39,933	0/0:9,0:9:27:0,27,613	0/0:11,0:11:36:0,36,818	0/1:11,3:14:93:93,0,820	0/1:5,1:6:24:24,0,380	0/0:5,0:5:15:0,15,301
Chr01	1194183	.	A	G	872.64	.	AC=5;AF=0.069;AN=72;BaseQRankSum=0.301;ClippingRankSum=0.000;DP=286;ExcessHet=3.6541;FS=6.539;InbreedingCoeff=-0.0946;MLEAC=5;MLEAF=0.069;MQ=60.00;MQRankSum=0.000;QD=14.54;ReadPosRankSum=1.280;SOR=0.896	GT:AD:DP:GQ:PL	0/0:7,0:7:21:0,21,309	0/0:3,0:3:9:0,9,131	0/0:5,0:5:15:0,15,221	0/0:7,0:7:21:0,21,301	0/0:11,0:11:33:0,33,481	0/1:7,6:13:99:221,0,275	0/0:12,0:12:36:0,36,519	0/0:4,0:4:12:0,12,166	0/0:12,0:12:36:0,36,528	0/0:6,0:6:18:0,18,251	0/0:15,0:15:45:0,45,637	0/0:8,0:8:24:0,24,359	0/1:6,7:13:99:270,0,216	0/0:7,0:7:21:0,21,302	0/0:9,0:9:27:0,27,405	0/0:1,0:1:3:0,3,46	0/0:8,0:8:24:0,24,326	0/0:2,0:2:6:0,6,92	0/0:5,0:5:15:0,15,221	0/0:13,0:13:39:0,39,578	0/0:13,0:13:39:0,39,571	0/0:5,0:5:15:0,15,227	0/1:6,3:9:99:105,0,234	0/0:7,0:7:21:0,21,302	0/0:4,0:4:12:0,12,169	0/0:5,0:5:15:0,15,220	0/0:4,0:4:12:0,12,175	0/0:5,0:5:15:0,15,226	0/0:15,0:15:45:0,45,656	0/0:4,0:4:12:0,12,181	0/0:11,0:11:33:0,33,478	0/0:6,0:6:18:0,18,264	0/0:9,0:9:27:0,27,377	0/1:9,4:13:99:137,0,360	0/1:6,6:12:99:218,0,224	0/0:3,0:3:9:0,9,129
Chr01	1194354	.	G	A	1137.32	.	AC=5;AF=0.069;AN=72;BaseQRankSum=0.757;ClippingRankSum=0.000;DP=255;ExcessHet=3.6541;FS=2.408;InbreedingCoeff=-0.1059;MLEAC=5;MLEAF=0.069;MQ=60.00;MQRankSum=0.000;QD=20.31;ReadPosRankSum=2.971;SOR=0.946	GT:AD:DP:GQ:PL	0/0:3,0:3:9:0,9,129	0/0:1,0:1:3:0,3,45	0/0:3,0:3:9:0,9,133	0/0:6,0:6:18:0,18,264	0/0:9,0:9:27:0,27,400	0/1:4,9:13:99:349,0,139	0/0:8,0:8:24:0,24,337	0/0:5,0:5:15:0,15,219	0/0:9,0:9:27:0,27,380	0/0:8,0:8:24:0,24,339	0/0:9,0:9:27:0,27,386	0/0:10,0:10:30:0,30,416	0/1:7,9:16:99:335,0,253	0/0:2,0:2:6:0,6,91	0/0:11,0:11:33:0,33,477	0/0:2,0:2:6:0,6,87	0/0:5,0:5:15:0,15,193	0/0:3,0:3:9:0,9,124	0/0:6,0:6:18:0,18,257	0/0:7,0:7:21:0,21,305	0/0:10,0:10:30:0,30,436	0/0:8,0:8:24:0,24,336	0/1:8,2:10:59:59,0,314	0/0:10,0:10:30:0,30,438	0/0:2,0:2:6:0,6,86	0/0:6,0:6:18:0,18,258	0/0:2,0:2:6:0,6,86	0/0:3,0:3:9:0,9,123	0/0:12,0:12:36:0,36,511	0/0:3,0:3:9:0,9,125	0/0:14,0:14:42:0,42,607	0/0:9,0:9:27:0,27,387	0/0:9,0:9:27:0,27,392	0/1:2,4:6:67:159,0,67	0/1:3,8:11:99:313,0,101	0/0:4,0:4:12:0,12,167
Chr01	1194394	.	A	T	366.87	.	AC=5;AF=0.069;AN=72;BaseQRankSum=-1.394;ClippingRankSum=0.000;DP=220;ExcessHet=0.3171;FS=0.000;InbreedingCoeff=0.1700;MLEAC=4;MLEAF=0.056;MQ=60.00;MQRankSum=0.000;QD=18.34;ReadPosRankSum=-4.073;SOR=0.785	GT:AD:DP:GQ:PL	0/0:6,0:6:18:0,18,399	0/0:2,0:2:6:0,6,135	0/0:4,0:4:12:0,12,313	0/0:9,0:9:27:0,27,580	0/0:7,0:7:24:0,24,541	0/1:2,3:5:99:120,0,166	0/0:6,0:6:18:0,18,529	0/0:4,0:4:12:0,12,289	0/0:8,0:8:24:0,24,617	0/0:7,0:7:21:0,21,488	0/0:5,0:5:15:0,15,400	0/0:10,0:10:30:0,30,744	0/1:5,3:8:99:111,0,330	0/0:7,0:7:21:0,21,361	0/0:9,0:9:27:0,27,670	0/0:3,0:3:9:0,9,177	0/0:4,0:4:12:0,12,328	0/0:3,0:3:9:0,9,259	0/0:9,0:9:27:0,27,620	0/0:9,0:9:27:0,27,583	0/0:9,0:9:27:0,27,671	0/0:4,0:4:12:0,12,348	0/0:9,0:9:27:0,27,671	0/0:12,0:12:39:0,39,939	0/0:1,0:1:3:0,3,91	0/0:8,0:8:24:0,24,487	0/0:2,0:2:6:0,6,176	0/0:1,0:1:3:0,3,45	0/0:10,0:10:33:0,33,787	0/0:2,0:2:6:0,6,136	0/0:10,0:10:30:0,30,852	0/0:12,0:12:36:0,36,797	0/0:7,0:7:21:0,21,538	1/1:0,3:3:9:135,9,0	0/1:2,2:4:78:78,0,78	0/0:1,0:1:3:0,3,91
Chr01	1194396	.	G	C	366.71	.	AC=5;AF=0.069;AN=72;BaseQRankSum=-1.617;ClippingRankSum=0.000;DP=223;ExcessHet=0.3171;FS=0.000;InbreedingCoeff=0.1799;MLEAC=4;MLEAF=0.056;MQ=60.00;MQRankSum=0.000;QD=18.34;ReadPosRankSum=-4.265;SOR=0.756	GT:AD:DP:GQ:PL	0/0:6,0:6:18:0,18,399	0/0:2,0:2:6:0,6,135	0/0:4,0:4:15:0,15,353	0/0:9,0:9:27:0,27,580	0/0:8,0:8:24:0,24,541	0/1:2,3:5:99:120,0,166	0/0:6,0:6:18:0,18,529	0/0:4,0:4:15:0,15,329	0/0:8,0:8:27:0,27,650	0/0:7,0:7:21:0,21,488	0/0:5,0:5:15:0,15,400	0/0:10,0:10:33:0,33,784	0/1:5,3:8:99:111,0,330	0/0:7,0:7:21:0,21,361	0/0:9,0:9:27:0,27,670	0/0:3,0:3:9:0,9,177	0/0:4,0:4:12:0,12,328	0/0:3,0:3:9:0,9,259	0/0:9,0:9:30:0,30,660	0/0:9,0:9:30:0,30,623	0/0:9,0:9:30:0,30,708	0/0:4,0:4:15:0,15,388	0/0:9,0:9:27:0,27,671	0/0:13,0:13:45:0,45,1019	0/0:1,0:1:3:0,3,91	0/0:8,0:8:27:0,27,527	0/0:2,0:2:6:0,6,176	0/0:1,0:1:3:0,3,45	0/0:11,0:11:36:0,36,825	0/0:2,0:2:9:0,9,176	0/0:10,0:10:30:0,30,852	0/0:12,0:12:36:0,36,797	0/0:7,0:7:24:0,24,578	1/1:0,3:3:9:135,9,0	0/1:2,2:4:78:78,0,78	0/0:1,0:1:3:0,3,91
Chr01	1194400	.	C	G	366.60	.	AC=5;AF=0.069;AN=72;BaseQRankSum=-0.594;ClippingRankSum=0.000;DP=233;ExcessHet=0.3171;FS=1.654;InbreedingCoeff=0.1861;MLEAC=4;MLEAF=0.056;MQ=60.00;MQRankSum=0.000;QD=30.97;ReadPosRankSum=-2.435;SOR=1.316	GT:AD:DP:GQ:PL	0/0:6,0:6:18:0,18,399	0/0:2,0:2:6:0,6,135	0/0:5,0:5:15:0,15,353	0/0:9,0:9:27:0,27,580	0/0:8,0:8:24:0,24,541	0/1:2,1:3:99:120,0,166	0/0:6,0:6:18:0,18,529	0/0:4,0:4:12:0,12,262	0/0:9,0:9:27:0,27,650	0/0:7,0:7:21:0,21,488	0/0:5,0:5:15:0,15,400	0/0:11,0:11:33:0,33,784	0/1:5,3:8:99:111,0,330	0/0:7,0:7:21:0,21,361	0/0:11,0:11:33:0,33,740	0/0:3,0:3:9:0,9,177	0/0:3,0:3:12:0,12,328	0/0:3,0:3:9:0,9,259	0/0:11,0:11:33:0,33,696	0/0:10,0:10:30:0,30,623	0/0:10,0:10:30:0,30,708	0/0:5,0:5:15:0,15,388	0/0:8,0:8:24:0,24,604	0/0:15,0:15:45:0,45,1019	0/0:1,0:1:3:0,3,91	0/0:9,0:9:27:0,27,527	0/0:3,0:3:9:0,9,209	0/0:1,0:1:3:0,3,45	0/0:11,0:11:36:0,36,825	0/0:4,0:4:12:0,12,214	0/0:10,0:10:30:0,30,852	0/0:12,0:12:36:0,36,797	0/0:8,0:8:24:0,24,578	1/1:0,1:1:9:135,9,0	0/1:2,1:3:78:78,0,78	0/0:1,0:1:3:0,3,91
Chr01	1201162	.	T	C	137.13	.	AC=7;AF=0.100;AN=70;BaseQRankSum=-3.409;ClippingRankSum=0.000;DP=142;ExcessHet=0.7160;FS=13.815;InbreedingCoeff=-0.0170;MLEAC=7;MLEAF=0.100;MQ=60.00;MQRankSum=0.000;QD=27.43;ReadPosRankSum=-3.468;SOR=4.056	GT:AD:DP:GQ:PL	0/0:3,0:3:9:0,9,133	0/1:3,2:5:62:62,0,111	0/0:3,0:3:9:0,9,121	0/0:4,0:4:12:0,12,166	0/0:2,0:2:6:0,6,92	0/0:3,0:3:9:0,9,106	0/1:2,1:3:34:34,0,76	./.	0/0:5,0:5:15:0,15,207	0/0:4,0:4:12:0,12,174	0/1:1,1:2:32:33,0,32	0/0:3,0:3:9:0,9,137	0/0:3,0:3:9:0,9,130	0/0:6,0:6:18:0,18,236	0/0:8,0:8:24:0,24,337	0/0:3,0:3:9:0,9,131	0/0:5,1:6:8:0,8,185	0/0:1,0:1:3:0,3,39	0/0:7,0:7:21:0,21,301	0/0:5,0:5:15:0,15,208	0/0:4,0:4:12:0,12,177	0/0:1,0:1:3:0,3,38	0/0:3,0:3:9:0,9,135	0/0:3,0:3:9:0,9,135	0/0:3,0:3:9:0,9,127	0/0:6,0:6:18:0,18,264	0/0:1,0:1:3:0,3,41	0/0:4,0:4:12:0,12,164	0/1:5,1:6:22:22,0,198	0/0:12,1:13:1:0,1,484	0/0:6,0:6:18:0,18,261	0/0:6,0:6:18:0,18,228	0/0:1,0:1:3:0,3,46	1/1:0,1:1:3:39,3,0	0/1:2,1:3:31:31,0,81	0/0:5,0:5:15:0,15,196
Chr01	1209055	.	A	T	86.67	.	AC=4;AF=0.286;AN=14;BaseQRankSum=-0.319;ClippingRankSum=0.000;DP=8;ExcessHet=0.0458;FS=0.000;MLEAC=4;MLEAF=0.286;MQ=60.00;MQRankSum=0.000;QD=29.43;ReadPosRankSum=0.022;SOR=0.307	GT:AD:DP:GQ:PL	./.	./.	1/1:0,2:2:6:81,6,0	./.	0/0:1,0:1:3:0,3,40	./.	./.	1/1:0,1:1:3:41,3,0	0/0:1,0:1:3:0,3,46	./.	./.	./.	./.	./.	./.	./.	0/0:1,0:1:3:0,3,39	0/0:1,0:1:3:0,3,41	./.	./.	./.	./.	./.	./.	./.	./.	./.	./.	./.	./.	0/0:1,0:1:3:0,3,46	./.	./.	./.	./.	./.
Chr01	1302964	.	G	C	173.73	.	AC=10;AF=0.192;AN=52;BaseQRankSum=-0.569;ClippingRankSum=0.000;DP=49;ExcessHet=0.0000;FS=0.000;InbreedingCoeff=0.3574;MLEAC=8;MLEAF=0.154;MQ=60.00;MQRankSum=0.000;QD=28.18;ReadPosRankSum=0.970;SOR=1.265	GT:AD:DP:GQ:PL	1/1:0,2:2:6:87,6,0	./.	1/1:0,1:1:3:40,3,0	1/1:0,1:1:3:40,3,0	1/1:0,1:1:3:40,3,0	./.	1/1:0,1:1:3:44,3,0	./.	./.	0/0:1,0:1:3:0,3,42	0/0:3,0:3:9:0,9,121	0/0:1,0:1:3:0,3,46	./.	./.	0/0:5,0:5:15:0,15,219	0/0:1,0:1:3:0,3,42	0/0:3,0:3:9:0,9,119	0/0:1,0:1:3:0,3,44	0/0:1,0:1:3:0,3,42	0/0:2,0:2:6:0,6,78	0/0:4,0:4:12:0,12,165	./.	./.	0/0:1,0:1:3:0,3,46	0/0:1,0:1:3:0,3,46	0/0:2,0:2:6:0,6,83	./.	0/0:1,0:1:3:0,3,40	0/0:2,0:2:6:0,6,92	0/0:3,0:3:9:0,9,130	0/0:4,0:4:12:0,12,167	0/0:4,0:4:12:0,12,175	0/0:1,0:1:3:0,3,40	0/0:1,0:1:3:0,3,46	./.	0/0:1,0:1:3:0,3,42
Chr01	1305056	.	A	G	98.92	.	AC=6;AF=0.083;AN=72;BaseQRankSum=-0.990;ClippingRankSum=0.000;DP=224;ExcessHet=0.4847;FS=5.093;InbreedingCoeff=0.1203;MLEAC=5;MLEAF=0.069;MQ=60.00;MQRankSum=0.000;QD=28.32;ReadPosRankSum=-2.762;SOR=2.609	GT:AD:DP:GQ:PL	0/0:9,0:9:27:0,27,390	0/0:4,0:4:12:0,12,168	0/0:6,0:6:18:0,18,261	0/0:2,0:2:6:0,6,76	0/0:8,0:8:24:0,24,335	0/1:3,1:4:28:28,0,118	0/0:15,0:15:45:0,45,647	1/1:0,2:2:6:84,6,0	0/0:10,0:10:30:0,30,432	0/0:15,0:15:45:0,45,629	0/0:10,0:10:30:0,30,414	0/0:5,0:5:15:0,15,210	0/0:2,0:2:6:0,6,90	0/0:8,0:8:24:0,24,337	0/0:12,0:12:36:0,36,512	0/0:6,0:6:18:0,18,258	0/0:3,0:3:9:0,9,127	0/0:3,0:3:9:0,9,131	0/0:4,0:4:12:0,12,177	0/0:14,0:14:42:0,42,590	0/1:6,1:7:21:21,0,220	0/0:3,0:3:9:0,9,137	0/0:2,0:2:6:0,6,86	0/0:3,0:3:9:0,9,136	0/0:3,0:3:9:0,9,127	0/1:8,1:9:15:15,0,313	0/0:5,0:5:15:0,15,221	0/0:9,0:9:27:0,27,398	0/0:6,0:6:18:0,18,247	0/0:7,0:7:21:0,21,291	0/0:3,0:3:9:0,9,131	0/0:9,0:9:27:0,27,404	0/0:5,0:5:15:0,15,218	0/1:2,1:3:33:33,0,77	0/0:2,0:2:6:0,6,80	0/0:6,0:6:18:0,18,249
Chr01	1315492	.	G	A	35.92	.	AC=1;AF=0.014;AN=72;BaseQRankSum=-0.915;ClippingRankSum=0.000;DP=228;ExcessHet=3.0103;FS=2.983;InbreedingCoeff=-0.0424;MLEAC=1;MLEAF=0.014;MQ=60.00;MQRankSum=0.000;QD=11.97;ReadPosRankSum=-2.238;SOR=2.053	GT:AD:DP:GQ:PL	0/0:11,0:11:33:0,33,466	0/1:1,2:3:31:74,0,31	0/0:8,0:8:24:0,24,344	0/0:2,0:2:6:0,6,88	0/0:11,0:11:33:0,33,476	0/0:1,0:1:3:0,3,40	0/0:2,0:2:6:0,6,88	0/0:3,0:3:9:0,9,125	0/0:8,0:8:24:0,24,334	0/0:11,0:11:33:0,33,472	0/0:6,0:6:18:0,18,267	0/0:8,0:8:24:0,24,355	0/0:3,0:3:9:0,9,130	0/0:3,0:3:9:0,9,129	0/0:13,0:13:39:0,39,571	0/0:8,0:8:24:0,24,350	0/0:7,0:7:21:0,21,302	0/0:3,0:3:9:0,9,136	0/0:2,0:2:6:0,6,92	0/0:9,0:9:27:0,27,386	0/0:5,0:5:15:0,15,218	0/0:6,0:6:18:0,18,267	0/0:8,0:8:24:0,24,346	0/0:4,0:4:12:0,12,179	0/0:5,0:5:15:0,15,213	0/0:14,0:14:42:0,42,591	0/0:3,0:3:9:0,9,131	0/0:10,0:10:30:0,30,430	0/0:4,0:4:12:0,12,177	0/0:7,0:7:21:0,21,299	0/0:11,0:11:33:0,33,491	0/0:6,0:6:18:0,18,263	0/0:11,0:11:33:0,33,485	0/0:4,0:4:12:0,12,181	0/0:5,0:5:15:0,15,210	0/0:3,0:3:9:0,9,124
Chr01	1374673	.	T	C	223.29	.	AC=9;AF=0.205;AN=44;BaseQRankSum=1.599;ClippingRankSum=0.000;DP=28;ExcessHet=0.0383;FS=0.000;InbreedingCoeff=0.0037;MLEAC=10;MLEAF=0.227;MQ=60.00;MQRankSum=0.000;QD=29.65;ReadPosRankSum=0.588;SOR=0.498	GT:AD:DP:GQ:PL	0/1:1,1:2:38:39,0,38	./.	./.	0/0:1,0:1:3:0,3,42	0/0:2,0:2:6:0,6,92	0/0:1,0:1:3:0,3,46	./.	./.	0/0:1,0:1:3:0,3,46	./.	0/0:1,0:1:3:0,3,46	1/1:0,1:1:3:45,3,0	0/0:1,0:1:3:0,3,44	./.	./.	./.	0/0:1,0:1:3:0,3,44	1/1:0,1:1:3:45,3,0	./.	0/0:1,0:1:3:0,3,46	0/0:1,0:1:3:0,3,46	0/0:1,0:1:3:0,3,46	./.	0/0:1,0:1:3:0,3,41	./.	0/1:1,2:3:33:78,0,33	0/0:1,0:1:3:0,3,44	./.	0/0:1,0:1:3:0,3,46	./.	0/0:1,0:1:3:0,3,46	1/1:0,1:1:3:45,3,0	0/1:2,1:3:36:36,0,77	0/0:1,0:1:3:0,3,42	0/0:1,0:1:3:0,3,36	./.
Chr01	1389286	.	A	G	3030.66	.	AC=18;AF=0.250;AN=72;BaseQRankSum=4.924;ClippingRankSum=0.000;DP=227;ExcessHet=0.0000;FS=0.000;InbreedingCoeff=0.8462;MLEAC=19;MLEAF=0.264;MQ=60.00;MQRankSum=0.000;QD=35.03;ReadPosRankSum=2.574;SOR=0.641	GT:AD:DP:GQ:PL	1/1:0,5:5:15:201,15,0	1/1:0,6:6:18:252,18,0	1/1:0,10:10:30:441,30,0	1/1:0,4:4:12:177,12,0	1/1:0,13:13:39:555,39,0	1/1:0,6:6:18:260,18,0	1/1:0,14:14:42:598,42,0	1/1:0,10:10:30:425,30,0	1/1:0,7:7:21:300,21,0	0/0:8,0:8:24:0,24,316	0/0:12,0:12:36:0,36,480	0/0:8,0:8:24:0,24,329	0/0:3,0:3:9:0,9,126	0/0:2,0:2:6:0,6,80	0/0:12,0:12:36:0,36,470	0/0:2,0:2:6:0,6,86	0/0:6,0:6:18:0,18,244	0/0:2,0:2:6:0,6,84	0/0:4,0:4:12:0,12,156	0/0:5,0:5:15:0,15,215	0/0:6,0:6:18:0,18,242	0/0:6,0:6:18:0,18,245	0/0:8,0:8:24:0,24,346	0/0:6,0:6:18:0,18,240	0/0:3,0:3:9:0,9,128	0/0:9,0:9:27:0,27,342	0/0:10,0:10:30:0,30,394	0/0:6,0:6:18:0,18,240	0/0:6,0:6:18:0,18,255	0/0:7,0:7:21:0,21,279	0/0:7,0:7:21:0,21,289	0/0:5,0:5:15:0,15,211	0/0:6,0:6:18:0,18,251	0/0:1,0:1:3:0,3,34	0/0:1,0:1:3:0,3,40	0/0:1,0:1:3:0,3,25
Chr01	1393239	.	T	C	3330.60	.	AC=17;AF=0.236;AN=72;BaseQRankSum=2.673;ClippingRankSum=0.000;DP=243;ExcessHet=0.0000;FS=1.717;InbreedingCoeff=0.8311;MLEAC=17;MLEAF=0.236;MQ=60.00;MQRankSum=0.000;QD=27.93;ReadPosRankSum=0.585;SOR=0.594	GT:AD:DP:GQ:PL	1/1:0,10:10:30:429,30,0	1/1:0,8:8:24:355,24,0	1/1:0,11:11:33:477,33,0	1/1:0,6:6:18:248,18,0	0/1:1,6:7:16:233,0,16	1/1:0,4:4:12:166,12,0	1/1:0,18:18:54:779,54,0	1/1:0,8:8:24:345,24,0	1/1:0,11:11:33:474,33,0	0/0:7,0:7:21:0,21,293	0/0:9,0:9:27:0,27,374	0/0:5,0:5:15:0,15,203	0/0:4,0:4:12:0,12,147	0/0:3,0:3:9:0,9,131	0/0:12,0:12:36:0,36,492	0/0:5,0:5:15:0,15,204	0/0:6,0:6:18:0,18,254	0/0:3,0:3:9:0,9,125	0/0:11,0:11:33:0,33,441	0/0:12,0:12:36:0,36,498	0/0:7,0:7:21:0,21,288	0/0:6,0:6:18:0,18,255	0/0:8,0:8:24:0,24,337	0/0:10,0:10:30:0,30,411	0/0:7,0:7:21:0,21,247	0/0:6,0:6:18:0,18,251	0/0:4,0:4:12:0,12,172	0/0:4,0:4:12:0,12,164	0/0:3,0:3:9:0,9,126	0/0:4,0:4:12:0,12,169	0/0:5,0:5:15:0,15,219	0/0:7,0:7:21:0,21,296	0/0:4,0:4:12:0,12,171	0/0:3,0:3:9:0,9,126	0/0:3,0:3:9:0,9,135	0/0:2,0:2:6:0,6,71
Chr01	1430387	.	G	A	145.36	.	AC=8;AF=0.200;AN=40;BaseQRankSum=-0.142;ClippingRankSum=0.000;DP=30;ExcessHet=0.0001;FS=0.000;InbreedingCoeff=0.3089;MLEAC=7;MLEAF=0.175;MQ=60.00;MQRankSum=0.000;QD=32.77;ReadPosRankSum=0.161;SOR=1.151	GT:AD:DP:GQ:PL	./.	./.	./.	1/1:0,2:2:6:83,6,0	./.	1/1:0,1:1:3:40,3,0	1/1:0,1:1:3:40,3,0	./.	1/1:0,1:1:3:45,3,0	./.	0/0:1,0:1:3:0,3,40	0/0:2,0:2:6:0,6,82	0/0:2,0:2:6:0,6,84	0/0:3,0:3:9:0,9,125	0/0:1,0:1:3:0,3,41	./.	0/0:1,0:1:3:0,3,44	./.	0/0:1,0:1:3:0,3,40	0/0:3,0:3:9:0,9,131	./.	0/0:1,0:1:3:0,3,46	./.	./.	./.	./.	./.	0/0:1,0:1:3:0,3,41	0/0:4,0:4:12:0,12,163	./.	0/0:1,0:1:3:0,3,39	0/0:1,0:1:3:0,3,45	./.	0/0:1,0:1:3:0,3,46	0/0:1,0:1:3:0,3,40	0/0:1,0:1:3:0,3,42
Chr01	1433125	.	C	T	848.62	.	AC=16;AF=0.250;AN=64;BaseQRankSum=1.891;ClippingRankSum=0.000;DP=92;ExcessHet=0.0000;FS=3.856;InbreedingCoeff=0.6070;MLEAC=14;MLEAF=0.219;MQ=60.00;MQRankSum=0.000;QD=28.07;ReadPosRankSum=1.042;SOR=0.476	GT:AD:DP:GQ:PL	1/1:0,4:4:12:151,12,0	1/1:0,1:1:3:44,3,0	1/1:0,1:1:3:44,3,0	1/1:0,3:3:9:129,9,0	1/1:0,3:3:9:132,9,0	1/1:0,3:3:9:127,9,0	1/1:0,2:2:6:90,6,0	./.	1/1:0,6:6:18:262,18,0	0/0:4,0:4:12:0,12,169	0/0:7,0:7:21:0,21,289	./.	0/0:5,0:5:15:0,15,218	0/0:2,0:2:6:0,6,84	0/0:1,0:1:3:0,3,42	0/0:1,0:1:3:0,3,38	0/0:3,0:3:9:0,9,137	0/0:1,0:1:3:0,3,40	0/0:2,0:2:6:0,6,89	0/0:2,0:2:6:0,6,87	0/0:4,0:4:12:0,12,171	0/0:2,0:2:6:0,6,84	0/0:2,0:2:6:0,6,81	0/0:2,0:2:6:0,6,87	./.	0/0:2,0:2:6:0,6,88	0/0:2,0:2:6:0,6,85	0/0:3,0:3:9:0,9,130	0/0:6,0:6:18:0,18,252	0/0:2,0:2:6:0,6,80	0/0:2,0:2:6:0,6,81	0/0:3,0:3:9:0,9,125	./.	0/0:1,0:1:3:0,3,38	0/0:5,0:5:15:0,15,200	0/0:5,0:5:15:0,15,210
Chr01	1433706	.	A	G	957.37	.	AC=16;AF=0.250;AN=64;BaseQRankSum=1.549;ClippingRankSum=0.000;DP=155;ExcessHet=0.0000;FS=0.877;InbreedingCoeff=0.7687;MLEAC=13;MLEAF=0.203;MQ=60.00;MQRankSum=0.000;QD=26.83;ReadPosRankSum=-0.695;SOR=0.829	GT:AD:DP:GQ:PL	1/1:0,4:4:12:164,12,0	1/1:0,3:3:9:130,9,0	1/1:0,2:2:6:85,6,0	1/1:0,2:2:6:82,6,0	1/1:0,6:6:18:245,18,0	1/1:0,4:4:12:179,12,0	1/1:0,1:1:3:45,3,0	./.	1/1:0,4:4:12:169,12,0	0/0:8,0:8:24:0,24,329	0/0:4,0:4:12:0,12,169	0/0:7,0:7:21:0,21,253	0/0:7,0:7:21:0,21,283	0/0:6,0:6:18:0,18,242	0/0:11,0:11:33:0,33,459	0/0:1,0:1:3:0,3,40	0/0:2,0:2:6:0,6,88	./.	0/0:5,0:5:15:0,15,226	0/0:4,0:4:12:0,12,168	0/0:4,0:4:12:0,12,162	0/0:2,0:2:6:0,6,85	0/0:3,0:3:9:0,9,116	0/0:2,0:2:6:0,6,82	./.	0/0:7,0:7:21:0,21,296	./.	0/0:2,0:2:6:0,6,87	0/0:13,0:13:39:0,39,539	0/0:6,0:6:18:0,18,254	0/0:6,0:6:18:0,18,256	0/0:7,0:7:21:0,21,258	0/0:3,0:3:9:0,9,124	0/0:12,0:12:36:0,36,500	0/0:4,0:4:12:0,12,164	0/0:3,0:3:9:0,9,104
Chr01	1434146	.	A	C	503.90	.	AC=14;AF=0.233;AN=60;BaseQRankSum=-0.442;ClippingRankSum=0.000;DP=75;ExcessHet=0.0000;FS=3.192;InbreedingCoeff=0.5210;MLEAC=11;MLEAF=0.183;MQ=60.00;MQRankSum=0.000;QD=30.42;ReadPosRankSum=1.337;SOR=0.569	GT:AD:DP:GQ:PL	1/1:0,1:1:3:43,3,0	1/1:0,1:1:3:45,3,0	1/1:0,2:2:6:90,6,0	1/1:0,4:4:12:177,12,0	1/1:0,1:1:3:45,3,0	1/1:0,2:2:6:90,6,0	./.	./.	1/1:0,3:3:9:123,9,0	0/0:3,0:3:9:0,9,134	0/0:2,0:2:6:0,6,92	0/0:3,0:3:9:0,9,128	0/0:2,0:2:6:0,6,89	0/0:2,0:2:6:0,6,84	0/0:4,0:4:12:0,12,183	./.	0/0:1,0:1:3:0,3,40	0/0:1,0:1:3:0,3,46	0/0:2,0:2:6:0,6,92	0/0:4,0:4:12:0,12,180	0/0:1,0:1:3:0,3,39	0/0:2,0:2:6:0,6,86	0/0:1,0:1:3:0,3,44	0/0:3,0:3:9:0,9,137	./.	0/0:2,0:2:6:0,6,84	./.	0/0:4,0:4:12:0,12,177	0/0:9,0:9:27:0,27,398	0/0:1,0:1:3:0,3,46	0/0:1,0:1:3:0,3,46	./.	0/0:5,0:5:15:0,15,219	0/0:2,0:2:6:0,6,92	0/0:3,0:3:9:0,9,125	0/0:3,0:3:9:0,9,136
Chr01	1459817	.	G	C	2507.56	.	AC=54;AF=1.00;AN=54;DP=54;ExcessHet=3.0103;FS=0.000;InbreedingCoeff=-0.1295;MLEAC=54;MLEAF=1.00;MQ=60.00;QD=28.36;SOR=0.767	GT:AD:DP:GQ:PL	1/1:0,1:1:3:45,3,0	./.	1/1:0,1:1:3:45,3,0	./.	./.	1/1:0,1:1:3:45,3,0	1/1:0,1:1:3:45,3,0	1/1:0,1:1:3:45,3,0	1/1:0,1:1:3:45,3,0	1/1:0,2:2:6:90,6,0	1/1:0,3:3:9:135,9,0	1/1:0,1:1:3:45,3,0	1/1:0,1:1:3:45,3,0	1/1:.:.:3:33,3,0	1/1:0,1:1:3:45,3,0	1/1:0,2:2:6:90,6,0	1/1:0,1:1:3:45,3,0	./.	./.	1/1:0,3:3:9:135,9,0	./.	./.	1/1:0,1:1:3:45,3,0	1/1:0,5:5:15:225,15,0	./.	1/1:0,8:8:24:360,24,0	./.	1/1:0,2:2:6:90,6,0	1/1:0,3:3:9:135,9,0	1/1:0,2:2:6:90,6,0	1/1:0,2:2:9:123,9,0	1/1:0,4:4:12:180,12,0	1/1:0,2:2:9:123,9,0	1/1:0,2:2:6:90,6,0	1/1:0,1:1:3:45,3,0	1/1:0,2:2:6:90,6,0
Chr01	1459841	.	G	T	2318.65	.	AC=52;AF=1.00;AN=52;DP=47;ExcessHet=3.0103;FS=0.000;InbreedingCoeff=-0.1354;MLEAC=52;MLEAF=1.00;MQ=60.00;QD=33.10;SOR=1.378	GT:AD:DP:GQ:PL	1/1:0,1:1:3:45,3,0	./.	1/1:0,1:1:3:45,3,0	./.	./.	1/1:0,1:1:3:45,3,0	1/1:0,1:1:3:45,3,0	1/1:0,2:2:6:90,6,0	1/1:0,1:1:3:45,3,0	1/1:0,1:1:3:45,3,0	1/1:0,3:3:9:135,9,0	1/1:0,1:1:3:45,3,0	1/1:0,1:1:3:45,3,0	./.	1/1:.:.:3:45,3,0	1/1:0,1:1:3:45,3,0	./.	1/1:0,1:1:3:45,3,0	./.	1/1:0,2:2:6:90,6,0	./.	./.	1/1:0,2:2:6:90,6,0	1/1:0,3:3:12:180,12,0	./.	1/1:0,7:7:24:360,24,0	./.	1/1:0,2:2:6:90,6,0	1/1:0,3:3:9:135,9,0	1/1:0,1:1:3:45,3,0	1/1:0,3:3:9:135,9,0	1/1:0,3:3:12:180,12,0	1/1:0,2:2:6:90,6,0	1/1:0,1:1:6:90,6,0	1/1:0,1:1:3:45,3,0	1/1:0,2:2:6:90,6,0
Chr01	1459843	.	A	T	2181.67	.	AC=50;AF=1.00;AN=50;DP=47;ExcessHet=3.0103;FS=0.000;InbreedingCoeff=-0.1368;MLEAC=50;MLEAF=1.00;MQ=60.00;QD=30.82;SOR=1.378	GT:AD:DP:GQ:PL	1/1:0,1:1:3:45,3,0	./.	1/1:0,1:1:3:45,3,0	./.	./.	1/1:0,1:1:3:45,3,0	1/1:0,1:1:3:45,3,0	1/1:0,2:2:6:90,6,0	1/1:0,1:1:3:45,3,0	1/1:0,1:1:3:45,3,0	1/1:0,3:3:9:135,9,0	1/1:0,1:1:3:45,3,0	1/1:0,1:1:3:45,3,0	./.	./.	1/1:0,1:1:3:45,3,0	./.	1/1:0,1:1:3:45,3,0	./.	1/1:0,2:2:6:90,6,0	./.	./.	1/1:0,2:2:6:90,6,0	1/1:0,3:3:9:135,9,0	./.	1/1:0,7:7:24:359,24,0	./.	1/1:0,2:2:6:90,6,0	1/1:0,3:3:9:135,9,0	1/1:0,1:1:3:45,3,0	1/1:0,3:3:9:135,9,0	1/1:0,3:3:9:135,9,0	1/1:0,2:2:6:90,6,0	1/1:0,1:1:3:45,3,0	1/1:0,1:1:3:45,3,0	1/1:0,2:2:9:134,9,0
Chr01	1459858	.	C	T	419.28	.	AC=14;AF=0.259;AN=54;BaseQRankSum=1.772;ClippingRankSum=0.000;DP=61;ExcessHet=0.0000;FS=5.099;InbreedingCoeff=0.4971;MLEAC=11;MLEAF=0.204;MQ=60.00;MQRankSum=0.000;QD=30.58;ReadPosRankSum=-1.818;SOR=1.051	GT:AD:DP:GQ:PL	1/1:0,1:1:3:37,3,0	./.	1/1:0,2:2:6:90,6,0	1/1:0,1:1:3:45,3,0	1/1:0,1:1:3:45,3,0	./.	1/1:0,2:2:6:90,6,0	1/1:0,4:4:12:174,12,0	1/1:0,1:1:3:38,3,0	0/0:1,0:1:3:0,3,45	0/0:3,0:3:9:0,9,135	0/0:1,0:1:3:0,3,45	0/0:2,0:2:6:0,6,71	0/0:1,0:1:3:0,3,45	./.	0/0:1,0:1:3:0,3,41	./.	0/0:1,0:1:3:0,3,45	./.	0/0:3,0:3:12:0,12,163	./.	./.	0/0:3,0:3:9:0,9,127	0/0:3,0:3:9:0,9,135	./.	0/0:7,0:7:21:0,21,308	./.	0/0:1,0:1:3:0,3,45	0/0:2,0:2:6:0,6,55	0/0:1,0:1:3:0,3,38	0/0:4,0:4:12:0,12,180	0/0:4,0:4:15:0,15,214	0/0:4,0:4:12:0,12,176	0/0:1,0:1:3:0,3,45	0/0:2,0:2:6:0,6,63	0/0:4,0:4:12:0,12,180
Chr01	1459866	.	G	C	2004.77	.	AC=38;AF=0.760;AN=50;BaseQRankSum=0.583;ClippingRankSum=0.000;DP=63;ExcessHet=0.0000;FS=2.551;InbreedingCoeff=0.5046;MLEAC=40;MLEAF=0.800;MQ=60.00;MQRankSum=0.000;QD=34.62;ReadPosRankSum=0.861;SOR=0.358	GT:AD:DP:GQ:PL	./.	./.	0/0:2,0:2:6:0,6,90	0/0:1,0:1:3:0,3,45	0/0:1,0:1:3:0,3,45	./.	0/0:2,0:2:6:0,6,90	0/0:4,0:4:12:0,12,174	0/0:1,0:1:3:0,3,38	1/1:0,1:1:3:45,3,0	1/1:0,3:3:9:135,9,0	1/1:0,1:1:3:45,3,0	1/1:0,2:2:6:71,6,0	1/1:0,1:1:3:42,3,0	./.	1/1:0,1:1:3:41,3,0	./.	1/1:0,1:1:3:45,3,0	./.	1/1:0,3:3:12:157,12,0	./.	./.	1/1:0,3:3:9:126,9,0	1/1:0,3:3:9:135,9,0	./.	1/1:0,7:7:21:306,21,0	./.	1/1:0,1:1:3:45,3,0	1/1:0,2:2:6:55,6,0	./.	1/1:0,4:4:12:177,12,0	1/1:0,5:5:15:213,15,0	1/1:0,4:4:12:175,12,0	1/1:0,1:1:3:45,3,0	1/1:0,2:2:6:63,6,0	1/1:0,4:4:12:176,12,0
Chr01	1460795	.	C	A	799.53	.	AC=18;AF=0.300;AN=60;BaseQRankSum=0.061;ClippingRankSum=0.000;DP=81;ExcessHet=0.0000;FS=1.142;InbreedingCoeff=0.6364;MLEAC=16;MLEAF=0.267;MQ=60.00;MQRankSum=0.000;QD=24.50;ReadPosRankSum=-0.388;SOR=0.959	GT:AD:DP:GQ:PL	1/1:0,3:3:9:125,9,0	1/1:0,1:1:3:45,3,0	1/1:0,3:3:9:126,9,0	1/1:0,3:3:9:125,9,0	1/1:0,3:3:9:124,9,0	1/1:0,1:1:3:42,3,0	1/1:0,2:2:6:85,6,0	1/1:0,2:2:6:90,6,0	1/1:0,4:4:12:169,12,0	./.	0/0:1,0:1:3:0,3,34	0/0:6,0:6:18:0,18,257	./.	0/0:1,0:1:3:0,3,44	0/0:2,0:2:6:0,6,80	./.	./.	0/0:2,0:2:6:0,6,78	0/0:4,0:4:12:0,12,169	./.	0/0:3,0:3:9:0,9,124	0/0:2,0:2:6:0,6,88	0/0:3,0:3:9:0,9,101	0/0:2,0:2:6:0,6,86	0/0:3,0:3:9:0,9,122	0/0:3,0:3:9:0,9,117	./.	0/0:2,0:2:6:0,6,91	0/0:4,0:4:12:0,12,175	0/0:2,0:2:6:0,6,92	0/0:2,0:2:6:0,6,92	0/0:2,0:2:6:0,6,78	0/0:5,0:5:15:0,15,219	0/0:5,0:5:15:0,15,211	0/0:3,0:3:9:0,9,123	0/0:2,0:2:6:0,6,92
Chr01	1481215	.	A	G	1936.78	.	AC=18;AF=0.273;AN=66;BaseQRankSum=1.356;ClippingRankSum=0.000;DP=127;ExcessHet=0.0000;FS=1.494;InbreedingCoeff=0.6888;MLEAC=19;MLEAF=0.288;MQ=60.00;MQRankSum=0.000;QD=34.02;ReadPosRankSum=0.998;SOR=0.614	GT:AD:DP:GQ:PL	1/1:0,4:4:12:167,12,0	1/1:0,1:1:3:37,3,0	1/1:0,4:4:12:169,12,0	1/1:0,10:10:30:416,30,0	1/1:0,4:4:12:170,12,0	1/1:0,3:3:9:130,9,0	1/1:0,7:7:21:298,21,0	1/1:0,8:8:24:353,24,0	1/1:0,8:8:24:350,24,0	0/0:4,0:4:12:0,12,175	0/0:10,0:10:30:0,30,415	0/0:8,0:8:24:0,24,344	0/0:1,0:1:3:0,3,42	./.	0/0:1,0:1:3:0,3,40	0/0:1,0:1:3:0,3,45	0/0:1,0:1:3:0,3,42	./.	0/0:6,0:6:18:0,18,256	0/0:4,0:4:12:0,12,171	0/0:4,0:4:12:0,12,172	0/0:1,0:1:3:0,3,45	0/0:3,0:3:9:0,9,126	0/0:5,0:5:15:0,15,203	0/0:3,0:3:9:0,9,112	0/0:3,0:3:9:0,9,131	./.	0/0:3,0:3:9:0,9,121	0/0:4,0:4:12:0,12,174	0/0:1,0:1:3:0,3,46	0/0:4,0:4:12:0,12,167	0/0:2,0:2:6:0,6,86	0/0:4,0:4:12:0,12,168	0/0:1,0:1:3:0,3,46	0/0:1,0:1:3:0,3,37	0/0:3,0:3:9:0,9,120
Chr01	1481448	.	T	C	269.94	.	AC=8;AF=0.286;AN=28;BaseQRankSum=-0.923;ClippingRankSum=0.000;DP=23;ExcessHet=0.0007;FS=3.680;InbreedingCoeff=0.4170;MLEAC=8;MLEAF=0.286;MQ=60.00;MQRankSum=0.000;QD=29.65;ReadPosRankSum=1.003;SOR=0.260	GT:AD:DP:GQ:PL	./.	./.	1/1:0,4:4:12:167,12,0	1/1:0,1:1:3:30,3,0	./.	./.	1/1:0,2:2:6:87,6,0	./.	1/1:0,1:1:3:45,3,0	0/0:2,0:2:6:0,6,82	./.	./.	./.	./.	0/0:1,0:1:3:0,3,46	0/0:1,0:1:3:0,3,46	0/0:4,0:4:12:0,12,173	./.	./.	./.	0/0:1,0:1:3:0,3,44	./.	./.	./.	./.	0/0:1,0:1:3:0,3,46	./.	0/0:1,0:1:3:0,3,46	./.	./.	0/0:1,0:1:3:0,3,44	0/0:2,0:2:6:0,6,87	./.	./.	./.	0/0:1,0:1:3:0,3,41
Chr01	1481814	.	T	A	96.52	.	AC=4;AF=0.222;AN=18;BaseQRankSum=1.876;ClippingRankSum=0.000;DP=11;ExcessHet=0.0256;FS=0.000;MLEAC=4;MLEAF=0.222;MQ=60.00;MQRankSum=0.000;QD=29.64;ReadPosRankSum=1.550;SOR=0.889	GT:AD:DP:GQ:PL	1/1:0,2:2:6:90,6,0	./.	./.	./.	./.	./.	1/1:0,1:1:3:45,3,0	./.	./.	./.	./.	0/0:1,0:1:3:0,3,45	./.	./.	0/0:1,0:1:3:0,3,41	./.	./.	./.	0/0:1,0:1:3:0,3,39	./.	./.	0/0:1,0:1:3:0,3,24	0/0:1,0:1:3:0,3,41	./.	./.	./.	./.	./.	./.	0/0:2,0:2:6:0,6,84	./.	0/0:1,0:1:3:0,3,41	./.	./.	./.	./.
Chr01	1482036	.	A	G	125.43	.	AC=4;AF=0.125;AN=32;BaseQRankSum=-0.921;ClippingRankSum=0.000;DP=23;ExcessHet=0.0073;FS=0.000;InbreedingCoeff=0.2395;MLEAC=3;MLEAF=0.094;MQ=60.00;MQRankSum=0.000;QD=31.36;ReadPosRankSum=-1.429;SOR=1.410	GT:AD:DP:GQ:PL	1/1:0,2:2:6:89,6,0	./.	1/1:0,2:2:6:84,6,0	./.	./.	./.	./.	./.	./.	./.	0/0:2,0:2:6:0,6,87	0/0:1,0:1:3:0,3,45	0/0:1,0:1:3:0,3,45	./.	./.	./.	0/0:2,0:2:6:0,6,90	0/0:1,0:1:3:0,3,45	./.	0/0:2,0:2:6:0,6,90	0/0:1,0:1:3:0,3,40	0/0:1,0:1:3:0,3,41	./.	0/0:1,0:1:3:0,3,42	./.	./.	./.	0/0:2,0:2:6:0,6,90	0/0:1,0:1:3:0,3,40	./.	0/0:2,0:2:6:0,6,84	0/0:1,0:1:3:0,3,45	./.	0/0:1,0:1:3:0,3,45	./.	./.
Chr01	1482285	.	A	G	199.22	.	AC=8;AF=0.200;AN=40;BaseQRankSum=0.029;ClippingRankSum=0.000;DP=30;ExcessHet=0.0001;FS=0.000;InbreedingCoeff=0.3264;MLEAC=7;MLEAF=0.175;MQ=60.00;MQRankSum=0.000;QD=26.88;ReadPosRankSum=0.996;SOR=1.199	GT:AD:DP:GQ:PL	./.	./.	1/1:0,1:1:3:45,3,0	1/1:0,2:2:6:84,6,0	1/1:0,2:2:6:90,6,0	./.	./.	./.	1/1:0,1:1:3:45,3,0	./.	./.	0/0:2,0:2:6:0,6,88	0/0:1,0:1:3:0,3,42	0/0:1,0:1:3:0,3,46	0/0:2,0:2:6:0,6,83	./.	0/0:2,0:2:6:0,6,90	0/0:1,0:1:3:0,3,46	./.	0/0:4,0:4:12:0,12,181	./.	./.	0/0:1,0:1:3:0,3,44	./.	0/0:2,0:2:6:0,6,78	0/0:1,0:1:3:0,3,46	./.	0/0:1,0:1:3:0,3,46	0/0:1,0:1:3:0,3,46	0/0:1,0:1:3:0,3,46	./.	./.	0/0:1,0:1:3:0,3,41	0/0:1,0:1:3:0,3,46	./.	0/0:2,0:2:6:0,6,87
Chr01	1482464	.	T	C	85.91	.	AC=4;AF=0.111;AN=36;BaseQRankSum=0.511;ClippingRankSum=0.000;DP=42;ExcessHet=0.0056;FS=0.000;InbreedingCoeff=0.2623;MLEAC=3;MLEAF=0.083;MQ=60.00;MQRankSum=0.000;QD=26.34;ReadPosRankSum=0.707;SOR=0.798	GT:AD:DP:GQ:PL	1/1:0,1:1:3:45,3,0	./.	1/1:0,2:2:6:89,6,0	./.	./.	./.	./.	./.	./.	0/0:2,0:2:6:0,6,84	0/0:1,0:1:3:0,3,46	0/0:1,0:1:3:0,3,45	0/0:1,0:1:3:0,3,45	./.	0/0:2,0:2:6:0,6,87	0/0:2,0:2:6:0,6,90	0/0:2,0:2:6:0,6,90	0/0:1,0:1:3:0,3,46	0/0:2,0:2:6:0,6,85	0/0:2,0:2:6:0,6,85	0/0:4,0:4:12:0,12,161	0/0:1,0:1:3:0,3,44	./.	./.	0/0:2,0:2:6:0,6,83	0/0:5,0:5:15:0,15,222	./.	0/0:1,0:1:3:0,3,45	./.	./.	0/0:2,0:2:6:0,6,91	./.	./.	./.	./.	./.
Chr01	1482512	.	A	C	114.38	.	AC=5;AF=0.119;AN=42;BaseQRankSum=-1.473;ClippingRankSum=0.000;DP=47;ExcessHet=0.0204;FS=0.000;InbreedingCoeff=0.2028;MLEAC=3;MLEAF=0.071;MQ=60.00;MQRankSum=0.000;QD=28.60;ReadPosRankSum=0.358;SOR=1.930	GT:AD:DP:GQ:PL	./.	./.	./.	./.	./.	./.	./.	1/1:0,2:2:6:80,6,0	1/1:0,2:2:6:85,6,0	0/0:2,0:2:6:0,6,84	0/0:1,0:1:3:0,3,45	0/1:2,1:3:1:1,0,66	0/0:2,0:2:6:0,6,86	0/0:1,0:1:3:0,3,44	0/0:3,0:3:9:0,9,129	0/0:1,0:1:3:0,3,38	./.	0/0:1,0:1:3:0,3,46	0/0:1,0:1:3:0,3,46	0/0:6,0:6:18:0,18,261	0/0:2,0:2:6:0,6,85	./.	./.	./.	0/0:1,0:1:3:0,3,41	0/0:2,0:2:6:0,6,84	0/0:1,0:1:3:0,3,44	0/0:2,0:2:6:0,6,85	0/0:1,0:1:3:0,3,40	0/0:2,0:2:6:0,6,81	0/0:2,0:2:6:0,6,90	./.	0/0:1,0:1:3:0,3,39	./.	./.	./.
Chr01	1482537	.	T	A	1840.77	.	AC=18;AF=0.265;AN=68;BaseQRankSum=2.251;ClippingRankSum=0.000;DP=131;ExcessHet=0.0000;FS=3.545;InbreedingCoeff=0.7001;MLEAC=19;MLEAF=0.279;MQ=60.00;MQRankSum=0.000;QD=31.37;ReadPosRankSum=-1.081;SOR=0.894	GT:AD:DP:GQ:PL	1/1:0,3:3:9:132,9,0	1/1:0,1:1:3:45,3,0	1/1:0,5:5:15:219,15,0	1/1:0,4:4:12:175,12,0	1/1:0,10:10:30:436,30,0	1/1:0,3:3:9:135,9,0	1/1:0,7:7:21:315,21,0	1/1:0,6:6:18:270,18,0	1/1:0,6:6:18:270,18,0	0/0:3,0:3:9:0,9,127	0/0:5,0:5:15:0,15,222	0/0:5,0:5:15:0,15,222	0/0:3,0:3:9:0,9,125	0/0:2,0:2:6:0,6,85	0/0:4,0:4:12:0,12,164	0/0:3,0:3:9:0,9,130	0/0:1,0:1:3:0,3,45	0/0:1,0:1:3:0,3,41	0/0:1,0:1:3:0,3,46	0/0:10,0:10:30:0,30,440	0/0:2,0:2:6:0,6,89	./.	./.	0/0:6,0:6:18:0,18,251	0/0:1,0:1:3:0,3,40	0/0:6,0:6:18:0,18,261	0/0:2,0:2:6:0,6,90	0/0:5,0:5:15:0,15,224	0/0:4,0:4:12:0,12,175	0/0:6,0:6:18:0,18,265	0/0:5,0:5:15:0,15,219	0/0:1,0:1:3:0,3,45	0/0:5,0:5:15:0,15,223	0/0:1,0:1:3:0,3,37	0/0:2,0:2:6:0,6,90	0/0:2,0:2:6:0,6,85
Chr01	1482671	.	C	A	125.20	.	AC=6;AF=0.167;AN=36;BaseQRankSum=1.776;ClippingRankSum=0.000;DP=25;ExcessHet=0.0009;FS=0.000;InbreedingCoeff=0.2578;MLEAC=5;MLEAF=0.139;MQ=60.00;MQRankSum=0.000;QD=31.35;ReadPosRankSum=1.455;SOR=1.473	GT:AD:DP:GQ:PL	./.	./.	1/1:0,1:1:3:45,3,0	./.	./.	./.	1/1:0,2:2:6:89,6,0	./.	1/1:0,1:1:3:45,3,0	0/0:1,0:1:3:0,3,45	./.	./.	./.	0/0:2,0:2:6:0,6,85	0/0:1,0:1:3:0,3,46	./.	0/0:3,0:3:9:0,9,124	0/0:1,0:1:3:0,3,38	0/0:1,0:1:3:0,3,46	./.	0/0:1,0:1:3:0,3,40	./.	./.	./.	./.	0/0:1,0:1:3:0,3,40	0/0:1,0:1:3:0,3,42	0/0:3,0:3:9:0,9,126	0/0:1,0:1:3:0,3,40	0/0:1,0:1:3:0,3,46	./.	0/0:2,0:2:6:0,6,92	./.	0/0:1,0:1:3:0,3,42	./.	0/0:1,0:1:3:0,3,41
Chr01	1482942	.	A	T	153.78	.	AC=8;AF=0.222;AN=36;BaseQRankSum=-0.508;ClippingRankSum=0.000;DP=21;ExcessHet=0.0002;FS=0.000;InbreedingCoeff=0.2731;MLEAC=8;MLEAF=0.222;MQ=60.00;MQRankSum=0.000;QD=28.92;ReadPosRankSum=-0.700;SOR=0.136	GT:AD:DP:GQ:PL	1/1:0,1:1:3:45,3,0	./.	1/1:0,2:2:6:85,6,0	./.	1/1:0,1:1:3:40,3,0	./.	1/1:0,1:1:3:42,3,0	./.	./.	0/0:1,0:1:3:0,3,46	./.	0/0:1,0:1:3:0,3,44	0/0:1,0:1:3:0,3,46	./.	0/0:1,0:1:3:0,3,42	0/0:1,0:1:3:0,3,41	0/0:1,0:1:3:0,3,46	0/0:1,0:1:3:0,3,41	./.	./.	0/0:1,0:1:3:0,3,44	0/0:2,0:2:6:0,6,69	./.	0/0:1,0:1:3:0,3,46	./.	0/0:1,0:1:3:0,3,45	./.	./.	0/0:2,0:2:6:0,6,90	./.	0/0:1,0:1:3:0,3,44	./.	0/0:1,0:1:3:0,3,45	./.	./.	./.
Chr01	1482975	.	A	G	116.12	.	AC=6;AF=0.167;AN=36;BaseQRankSum=-0.745;ClippingRankSum=0.000;DP=22;ExcessHet=0.0009;FS=0.000;InbreedingCoeff=0.2292;MLEAC=5;MLEAF=0.139;MQ=60.00;MQRankSum=0.000;QD=29.91;ReadPosRankSum=-0.304;SOR=1.456	GT:AD:DP:GQ:PL	1/1:0,2:2:6:80,6,0	./.	1/1:0,1:1:3:44,3,0	./.	./.	./.	1/1:0,1:1:3:45,3,0	./.	./.	0/0:2,0:2:6:0,6,85	./.	0/0:1,0:1:3:0,3,39	0/0:1,0:1:3:0,3,46	./.	0/0:1,0:1:3:0,3,45	./.	0/0:1,0:1:3:0,3,42	./.	./.	0/0:1,0:1:3:0,3,41	0/0:1,0:1:3:0,3,46	0/0:1,0:1:3:0,3,45	./.	0/0:1,0:1:3:0,3,46	./.	0/0:2,0:2:6:0,6,85	./.	0/0:1,0:1:3:0,3,43	0/0:2,0:2:6:0,6,88	./.	0/0:1,0:1:3:0,3,45	./.	./.	./.	0/0:1,0:1:3:0,3,41	0/0:1,0:1:3:0,3,41
Chr01	1483536	.	C	A	279.98	.	AC=10;AF=0.185;AN=54;BaseQRankSum=-0.269;ClippingRankSum=0.000;DP=41;ExcessHet=0.0000;FS=0.000;InbreedingCoeff=0.3147;MLEAC=9;MLEAF=0.167;MQ=60.00;MQRankSum=0.000;QD=24.88;ReadPosRankSum=1.419;SOR=0.473	GT:AD:DP:GQ:PL	1/1:0,2:2:6:90,6,0	./.	./.	./.	1/1:0,2:2:6:90,6,0	1/1:0,1:1:3:45,3,0	1/1:0,1:1:3:45,3,0	./.	1/1:0,2:2:6:90,6,0	0/0:1,0:1:3:0,3,81	0/0:3,0:3:9:0,9,231	0/0:2,0:2:9:0,9,199	0/0:1,0:1:3:0,3,80	./.	0/0:1,0:1:3:0,3,81	./.	0/0:1,0:1:3:0,3,81	0/0:2,0:2:6:0,6,163	0/0:1,0:1:3:0,3,77	0/0:1,0:1:3:0,3,81	0/0:1,0:1:3:0,3,79	0/0:1,0:1:3:0,3,81	./.	0/0:2,0:2:6:0,6,121	0/0:1,0:1:3:0,3,81	0/0:1,0:1:3:0,3,81	./.	0/0:2,0:2:6:0,6,152	0/0:1,0:1:3:0,3,75	0/0:1,0:1:6:0,6,117	0/0:2,0:2:6:0,6,155	0/0:2,0:2:6:0,6,157	0/0:1,0:1:3:0,3,77	0/0:1,0:1:3:0,3,40	./.	0/0:1,0:1:3:0,3,81
Chr01	1483791	.	T	A	950.45	.	AC=16;AF=0.235;AN=68;BaseQRankSum=-1.344;ClippingRankSum=0.000;DP=111;ExcessHet=0.0000;FS=2.266;InbreedingCoeff=0.6350;MLEAC=14;MLEAF=0.206;MQ=60.00;MQRankSum=0.000;QD=33.28;ReadPosRankSum=-1.262;SOR=0.740	GT:AD:DP:GQ:PL	1/1:0,2:2:6:86,6,0	1/1:0,1:1:3:40,3,0	1/1:0,7:7:21:287,21,0	1/1:0,2:2:6:81,6,0	1/1:0,5:5:15:211,15,0	./.	1/1:0,3:3:9:124,9,0	1/1:0,2:2:6:90,6,0	1/1:0,4:4:12:169,12,0	0/0:4,0:4:12:0,12,168	0/0:5,0:5:15:0,15,222	0/0:7,0:7:21:0,21,289	0/0:2,0:2:6:0,6,89	0/0:1,0:1:3:0,3,36	0/0:3,0:3:9:0,9,130	0/0:2,0:2:6:0,6,85	0/0:6,0:6:18:0,18,242	0/0:1,0:1:3:0,3,44	0/0:1,0:1:3:0,3,45	0/0:5,0:5:15:0,15,217	0/0:5,0:5:15:0,15,203	0/0:1,0:1:3:0,3,45	0/0:3,0:3:9:0,9,134	0/0:3,0:3:9:0,9,122	0/0:2,0:2:6:0,6,89	0/0:3,0:3:9:0,9,129	0/0:1,0:1:3:0,3,42	0/0:3,0:3:9:0,9,132	0/0:3,0:3:9:0,9,129	0/0:4,0:4:12:0,12,168	0/0:4,0:4:12:0,12,179	0/0:6,0:6:18:0,18,261	0/0:7,0:7:21:0,21,296	0/0:2,0:2:6:0,6,90	0/0:1,0:1:3:0,3,41	./.
Chr01	1483918	.	C	T	310.22	.	AC=12;AF=0.273;AN=44;BaseQRankSum=-1.015;ClippingRankSum=0.000;DP=35;ExcessHet=0.0000;FS=7.782;InbreedingCoeff=0.4012;MLEAC=11;MLEAF=0.250;MQ=60.00;MQRankSum=0.000;QD=30.73;ReadPosRankSum=-0.341;SOR=0.280	GT:AD:DP:GQ:PL	./.	1/1:0,2:2:6:87,6,0	1/1:0,1:1:3:44,3,0	1/1:0,3:3:9:131,9,0	./.	1/1:0,1:1:3:45,3,0	1/1:0,1:1:3:41,3,0	1/1:0,1:1:3:42,3,0	./.	0/0:1,0:1:3:0,3,42	0/0:2,0:2:6:0,6,85	0/0:1,0:1:3:0,3,45	./.	./.	0/0:1,0:1:3:0,3,42	0/0:1,0:1:3:0,3,45	0/0:4,0:4:12:0,12,165	./.	0/0:1,0:1:3:0,3,43	./.	0/0:1,0:1:3:0,3,45	0/0:1,0:1:3:0,3,45	./.	0/0:3,0:3:9:0,9,135	./.	0/0:1,0:1:3:0,3,45	0/0:2,0:2:6:0,6,90	./.	0/0:2,0:2:6:0,6,82	./.	0/0:2,0:2:6:0,6,87	./.	0/0:2,0:2:6:0,6,90	./.	0/0:1,0:1:3:0,3,45	./.
Chr01	1486498	.	T	G	894.37	.	AC=16;AF=0.229;AN=70;BaseQRankSum=0.431;ClippingRankSum=0.000;DP=184;ExcessHet=0.0000;FS=4.826;InbreedingCoeff=0.7462;MLEAC=12;MLEAF=0.171;MQ=60.00;MQRankSum=0.000;QD=28.90;ReadPosRankSum=-0.815;SOR=0.465	GT:AD:DP:GQ:PL	1/1:0,5:5:15:218,15,0	./.	1/1:0,2:2:6:89,6,0	1/1:0,3:3:9:130,9,0	1/1:0,1:1:3:44,3,0	1/1:0,1:1:3:45,3,0	1/1:0,7:7:21:305,21,0	1/1:0,2:2:6:80,6,0	1/1:0,3:3:9:125,9,0	0/0:11,0:11:33:0,33,471	0/0:5,0:5:15:0,15,214	0/0:12,0:12:36:0,36,520	0/0:4,0:4:12:0,12,167	0/0:4,0:4:12:0,12,176	0/0:6,0:6:18:0,18,261	0/0:4,0:4:12:0,12,183	0/0:5,0:5:15:0,15,221	0/0:4,0:4:12:0,12,175	0/0:6,0:6:18:0,18,270	0/0:9,0:9:27:0,27,380	0/0:8,0:8:24:0,24,335	0/0:5,0:5:15:0,15,223	0/0:2,0:2:6:0,6,90	0/0:4,0:4:12:0,12,169	0/0:2,0:2:6:0,6,85	0/0:10,0:10:30:0,30,426	0/0:1,0:1:3:0,3,40	0/0:7,0:7:21:0,21,292	0/0:5,0:5:15:0,15,220	0/0:17,0:17:51:0,51,724	0/0:8,0:8:24:0,24,338	0/0:10,0:10:30:0,30,441	0/0:1,0:1:3:0,3,46	0/0:3,0:3:9:0,9,122	0/0:3,0:3:9:0,9,121	0/0:3,0:3:9:0,9,121
Chr01	1486527	.	C	T	1129.87	.	AC=17;AF=0.243;AN=70;BaseQRankSum=1.712;ClippingRankSum=0.000;DP=253;ExcessHet=0.0000;FS=3.045;InbreedingCoeff=0.7705;MLEAC=14;MLEAF=0.200;MQ=60.00;MQRankSum=0.000;QD=31.47;ReadPosRankSum=2.111;SOR=0.640	GT:AD:DP:GQ:PL	1/1:0,6:6:18:265,18,0	./.	1/1:0,2:2:6:90,6,0	1/1:0,2:2:6:90,6,0	1/1:0,4:4:12:172,12,0	1/1:0,2:2:6:85,6,0	1/1:0,8:8:24:351,24,0	1/1:0,2:2:6:87,6,0	1/1:0,3:3:9:135,9,0	0/0:10,0:10:30:0,30,439	0/0:9,0:9:27:0,27,387	0/0:14,0:14:42:0,42,597	0/0:5,0:5:15:0,15,217	0/0:7,0:7:21:0,21,304	0/0:8,0:8:24:0,24,337	0/0:4,0:4:12:0,12,181	0/0:10,0:10:30:0,30,428	0/0:10,0:10:30:0,30,411	0/0:9,0:9:27:0,27,395	0/1:12,1:13:6:6,0,476	0/0:12,0:12:36:0,36,502	0/0:9,0:9:27:0,27,383	0/0:3,0:3:9:0,9,122	0/0:6,0:6:18:0,18,267	0/0:5,0:5:15:0,15,210	0/0:14,0:14:42:0,42,579	0/0:1,0:1:3:0,3,42	0/0:10,0:10:30:0,30,418	0/0:6,0:6:18:0,18,262	0/0:21,0:21:63:0,63,922	0/0:14,0:14:42:0,42,628	0/0:10,0:10:30:0,30,432	0/0:5,0:5:15:0,15,219	0/0:4,0:4:12:0,12,155	0/0:1,0:1:3:0,3,46	0/0:3,0:3:9:0,9,135
Chr01	1486860	.	T	A	5008.77	.	AC=18;AF=0.250;AN=72;BaseQRankSum=0.244;ClippingRankSum=0.000;DP=588;ExcessHet=0.0000;FS=1.396;InbreedingCoeff=0.9945;MLEAC=18;MLEAF=0.250;MQ=60.00;MQRankSum=0.000;QD=30.91;ReadPosRankSum=-1.274;SOR=0.857	GT:AD:DP:GQ:PL	1/1:0,16:16:48:694,48,0	1/1:0,5:5:15:210,15,0	1/1:0,18:18:54:783,54,0	1/1:0,11:11:33:472,33,0	1/1:0,22:22:66:952,66,0	1/1:0,9:9:27:383,27,0	1/1:0,16:16:48:698,48,0	1/1:0,8:8:24:342,24,0	1/1:0,16:16:48:663,48,0	0/0:20,0:20:60:0,60,845	0/0:18,0:18:54:0,54,766	0/0:27,0:27:81:0,81,1159	0/0:19,0:19:57:0,57,829	0/0:11,0:11:33:0,33,469	0/0:11,0:11:33:0,33,481	0/0:13,0:13:39:0,39,569	0/0:18,0:18:54:0,54,780	0/0:13,0:13:39:0,39,564	0/0:17,0:17:51:0,51,721	0/0:15,0:15:45:0,45,624	0/0:26,0:26:78:0,78,1101	0/0:5,0:5:15:0,15,203	0/0:11,0:11:33:0,33,449	0/0:25,0:25:75:0,75,1073	0/0:17,0:17:51:0,51,743	0/0:28,0:28:84:0,84,1216	0/0:9,0:9:27:0,27,386	0/0:18,0:18:54:0,54,764	0/0:22,0:22:66:0,66,957	0/0:27,0:27:81:0,81,1143	0/0:20,0:20:60:0,60,886	0/0:21,0:21:63:0,63,916	0/0:21,0:21:63:0,63,918	0/0:9,0:9:27:0,27,383	0/0:12,0:12:36:0,36,512	0/0:13,0:13:39:0,39,555
Chr01	1487614	.	T	A	208.10	.	AC=11;AF=0.220;AN=50;BaseQRankSum=1.397;ClippingRankSum=0.000;DP=48;ExcessHet=0.0001;FS=2.682;InbreedingCoeff=0.3298;MLEAC=10;MLEAF=0.200;MQ=60.00;MQRankSum=0.000;QD=28.90;ReadPosRankSum=1.896;SOR=0.551	GT:AD:DP:GQ:PL	1/1:0,1:1:3:28,3,0	1/1:0,1:1:3:30,3,0	0/1:1,1:2:24:24,0,24	./.	1/1:0,1:1:3:30,3,0	./.	1/1:0,5:5:15:150,15,0	./.	1/1:0,1:1:3:30,3,0	0/0:4,0:4:12:0,12,158	./.	./.	0/0:1,0:1:3:0,3,46	./.	0/0:1,0:1:3:0,3,40	0/0:1,0:1:3:0,3,46	0/0:3,0:3:9:0,9,125	./.	0/0:2,0:2:6:0,6,91	0/0:1,0:1:3:0,3,43	0/0:1,0:1:3:0,3,33	0/0:1,0:1:3:0,3,44	./.	0/0:1,0:1:3:0,3,37	./.	0/0:4,0:4:12:0,12,161	./.	0/0:2,0:2:6:0,6,90	0/0:2,0:2:6:0,6,77	0/0:4,0:4:12:0,12,169	0/0:1,0:1:3:0,3,44	0/0:1,0:1:3:0,3,38	0/0:2,0:2:6:0,6,87	0/0:2,0:2:6:0,6,91	./.	0/0:3,0:3:9:0,9,121
Chr01	1487966	.	G	A	883.61	.	AC=14;AF=0.206;AN=68;BaseQRankSum=-0.380;ClippingRankSum=0.000;DP=486;ExcessHet=0.0000;FS=0.000;InbreedingCoeff=0.9279;MLEAC=11;MLEAF=0.162;MQ=60.00;MQRankSum=0.000;QD=32.97;ReadPosRankSum=-0.747;SOR=0.793	GT:AD:DP:GQ:PL	1/1:0,2:2:6:87,6,0	./.	1/1:0,4:4:12:174,12,0	1/1:0,4:4:12:169,12,0	1/1:0,4:4:12:173,12,0	./.	1/1:0,2:2:6:87,6,0	1/1:0,3:3:9:128,9,0	1/1:0,5:5:15:209,15,0	0/0:16,0:16:48:0,48,695	0/0:20,0:20:60:0,60,833	0/0:20,0:20:60:0,60,862	0/0:15,0:15:45:0,45,637	0/0:15,0:15:45:0,45,643	0/0:15,0:15:45:0,45,650	0/0:10,0:10:30:0,30,428	0/0:21,0:21:63:0,63,902	0/0:11,0:11:33:0,33,477	0/0:19,0:19:57:0,57,811	0/0:14,0:14:42:0,42,583	0/0:21,0:21:63:0,63,872	0/0:13,0:13:39:0,39,563	0/0:6,0:6:18:0,18,258	0/0:16,0:16:48:0,48,683	0/0:16,0:16:48:0,48,699	0/0:35,0:35:99:0,105,1512	0/0:6,0:6:18:0,18,265	0/0:15,0:15:45:0,45,639	0/0:21,0:21:63:0,63,919	0/0:26,0:26:78:0,78,1113	0/0:22,0:22:66:0,66,933	0/0:16,0:16:48:0,48,686	0/0:22,0:22:66:0,66,963	0/0:14,0:14:42:0,42,596	0/0:9,0:9:27:0,27,381	0/0:6,0:6:18:0,18,264
Chr01	1488008	.	T	A	2412.23	.	AC=18;AF=0.250;AN=72;BaseQRankSum=2.881;ClippingRankSum=0.000;DP=486;ExcessHet=0.0000;FS=4.237;InbreedingCoeff=0.9597;MLEAC=17;MLEAF=0.236;MQ=60.00;MQRankSum=0.000;QD=28.56;ReadPosRankSum=2.623;SOR=1.018	GT:AD:DP:GQ:PL	1/1:0,6:6:18:261,18,0	1/1:0,1:1:3:41,3,0	1/1:0,5:5:15:216,15,0	1/1:0,8:8:24:351,24,0	1/1:0,9:9:27:396,27,0	1/1:0,3:3:9:131,9,0	1/1:0,7:7:21:312,21,0	1/1:0,9:9:27:402,27,0	1/1:0,11:11:33:481,33,0	0/0:17,0:17:51:0,51,731	0/0:14,0:14:42:0,42,611	0/0:20,0:20:60:0,60,865	0/0:20,0:20:60:0,60,871	0/0:15,0:15:45:0,45,649	0/0:12,0:12:36:0,36,529	0/0:9,0:9:27:0,27,392	0/0:20,0:20:60:0,60,844	0/0:9,0:9:27:0,27,392	0/0:15,0:15:45:0,45,648	0/0:15,0:15:45:0,45,633	0/0:20,0:20:60:0,60,860	0/0:13,0:13:39:0,39,561	0/0:7,0:7:21:0,21,293	0/0:16,0:16:48:0,48,700	0/0:14,0:14:42:0,42,581	0/0:35,0:35:99:0,105,1527	0/0:7,0:7:21:0,21,294	0/0:22,0:22:66:0,66,949	0/0:24,0:24:72:0,72,1027	0/0:24,0:24:72:0,72,1026	0/0:21,0:21:63:0,63,925	0/0:12,0:12:36:0,36,518	0/0:19,0:19:57:0,57,812	0/0:9,0:9:27:0,27,393	0/0:9,0:9:27:0,27,401	0/0:9,0:9:27:0,27,391
Chr01	1488449	.	C	T	1201.66	.	AC=18;AF=0.257;AN=70;BaseQRankSum=1.634;ClippingRankSum=0.000;DP=170;ExcessHet=0.0000;FS=1.746;InbreedingCoeff=0.7961;MLEAC=15;MLEAF=0.214;MQ=60.00;MQRankSum=0.000;QD=29.84;ReadPosRankSum=1.910;SOR=0.644	GT:AD:DP:GQ:PL	1/1:0,4:4:12:175,12,0	1/1:0,2:2:6:89,6,0	1/1:0,2:2:6:87,6,0	1/1:0,3:3:9:135,9,0	1/1:0,5:5:15:214,15,0	1/1:0,3:3:9:135,9,0	1/1:0,2:2:6:90,6,0	1/1:0,3:3:9:135,9,0	1/1:0,7:7:21:300,21,0	0/0:3,0:3:9:0,9,117	0/0:3,0:3:9:0,9,133	0/0:3,0:3:9:0,9,128	0/0:5,0:5:15:0,15,217	0/0:4,0:4:12:0,12,174	0/0:5,0:5:15:0,15,200	./.	0/0:7,0:7:21:0,21,297	0/0:5,0:5:15:0,15,204	0/0:4,0:4:12:0,12,167	0/0:4,0:4:12:0,12,168	0/0:4,0:4:12:0,12,173	0/0:6,0:6:18:0,18,255	0/0:3,0:3:9:0,9,136	0/0:9,0:9:27:0,27,389	0/0:2,0:2:6:0,6,74	0/0:13,0:13:39:0,39,529	0/0:1,0:1:3:0,3,39	0/0:9,0:9:27:0,27,389	0/0:8,0:8:24:0,24,342	0/0:12,0:12:36:0,36,511	0/0:8,0:8:24:0,24,352	0/0:2,0:2:6:0,6,83	0/0:5,0:5:15:0,15,213	0/0:6,0:6:18:0,18,259	0/0:5,0:5:15:0,15,220	0/0:3,0:3:8:0,8,85
Chr01	1488518	.	G	A	1942.55	.	AC=18;AF=0.257;AN=70;BaseQRankSum=2.449;ClippingRankSum=0.000;DP=284;ExcessHet=0.0000;FS=8.277;InbreedingCoeff=0.9271;MLEAC=16;MLEAF=0.229;MQ=60.00;MQRankSum=0.000;QD=31.04;ReadPosRankSum=1.853;SOR=0.982	GT:AD:DP:GQ:PL	1/1:0,7:7:21:306,21,0	1/1:0,2:2:6:90,6,0	1/1:0,5:5:15:217,15,0	1/1:0,3:3:9:131,9,0	1/1:0,7:7:21:303,21,0	1/1:0,5:5:15:219,15,0	1/1:0,5:5:15:221,15,0	1/1:0,4:4:12:180,12,0	1/1:0,10:10:30:450,30,0	0/0:4,0:4:12:0,12,176	0/0:4,0:4:12:0,12,177	0/0:10,0:10:30:0,30,427	0/0:7,0:7:21:0,21,303	0/0:4,0:4:12:0,12,166	0/0:6,0:6:18:0,18,266	./.	0/0:10,0:10:30:0,30,433	0/0:9,0:9:27:0,27,400	0/0:12,0:12:36:0,36,516	0/0:8,0:8:24:0,24,355	0/0:10,0:10:30:0,30,438	0/0:5,0:5:15:0,15,221	0/0:4,0:4:12:0,12,175	0/0:12,0:12:36:0,36,530	0/0:4,0:4:12:0,12,175	0/0:16,0:16:48:0,48,683	0/0:3,0:3:9:0,9,130	0/0:16,0:16:48:0,48,700	0/0:18,0:18:54:0,54,797	0/0:18,0:18:54:0,54,783	0/0:9,0:9:27:0,27,380	0/0:7,0:7:21:0,21,310	0/0:7,0:7:21:0,21,306	0/0:14,0:14:42:0,42,621	0/0:8,0:8:24:0,24,344	0/0:11,0:11:33:0,33,470
Chr01	1488781	.	G	C	1191.55	.	AC=18;AF=0.273;AN=66;BaseQRankSum=2.765;ClippingRankSum=0.000;DP=106;ExcessHet=0.0000;FS=0.972;InbreedingCoeff=0.6856;MLEAC=16;MLEAF=0.242;MQ=60.00;MQRankSum=0.000;QD=27.36;ReadPosRankSum=1.807;SOR=0.795	GT:AD:DP:GQ:PL	1/1:0,2:2:6:90,6,0	1/1:0,1:1:3:45,3,0	1/1:0,2:2:6:90,6,0	1/1:0,3:3:9:135,9,0	1/1:0,8:8:24:352,24,0	1/1:0,3:3:9:134,9,0	1/1:0,2:2:6:89,6,0	1/1:0,2:2:6:87,6,0	1/1:0,7:7:21:314,21,0	0/0:5,0:5:15:0,15,222	0/0:2,0:2:6:0,6,85	0/0:3,0:3:9:0,9,135	0/0:3,0:3:9:0,9,129	0/0:3,0:3:9:0,9,130	0/0:4,0:4:12:0,12,166	./.	0/0:3,0:3:9:0,9,130	0/0:2,0:2:6:0,6,89	0/0:3,0:3:9:0,9,132	0/0:5,0:5:15:0,15,218	0/0:2,0:2:6:0,6,87	./.	0/0:3,0:3:9:0,9,134	0/0:2,0:2:6:0,6,89	0/0:2,0:2:6:0,6,89	0/0:2,0:2:6:0,6,89	./.	0/0:5,0:5:15:0,15,216	0/0:6,0:6:18:0,18,269	0/0:5,0:5:15:0,15,220	0/0:2,0:2:6:0,6,84	0/0:3,0:3:9:0,9,135	0/0:2,0:2:6:0,6,89	0/0:3,0:3:9:0,9,135	0/0:4,0:4:12:0,12,170	0/0:2,0:2:6:0,6,84
Chr01	1488827	.	T	A	274.73	.	AC=14;AF=0.259;AN=54;BaseQRankSum=-1.350;ClippingRankSum=0.000;DP=49;ExcessHet=0.0000;FS=0.000;InbreedingCoeff=0.4322;MLEAC=11;MLEAF=0.204;MQ=60.00;MQRankSum=0.000;QD=29.05;ReadPosRankSum=-0.208;SOR=0.643	GT:AD:DP:GQ:PL	1/1:0,1:1:3:45,3,0	1/1:0,1:1:3:40,3,0	1/1:0,1:1:3:42,3,0	1/1:0,1:1:3:38,3,0	1/1:0,2:2:6:84,6,0	./.	1/1:0,1:1:3:42,3,0	./.	1/1:0,2:2:6:77,6,0	0/0:1,0:1:3:0,3,44	0/0:1,0:1:3:0,3,40	0/0:2,0:2:6:0,6,79	0/0:2,0:2:6:0,6,82	./.	0/0:4,0:4:12:0,12,168	./.	0/0:2,0:2:6:0,6,84	0/0:2,0:2:6:0,6,82	0/0:2,0:2:6:0,6,82	0/0:1,0:1:3:0,3,40	0/0:2,0:2:6:0,6,82	0/0:1,0:1:3:0,3,45	./.	./.	./.	0/0:3,0:3:9:0,9,121	0/0:1,0:1:3:0,3,45	0/0:3,0:3:9:0,9,128	./.	0/0:2,0:2:6:0,6,85	0/0:1,0:1:3:0,3,44	0/0:2,0:2:6:0,6,87	0/0:3,0:3:9:0,9,127	./.	0/0:4,0:4:12:0,12,140	0/0:1,0:1:3:0,3,44
Chr01	1488917	.	C	A	1869.52	.	AC=17;AF=0.243;AN=70;BaseQRankSum=0.071;ClippingRankSum=0.000;DP=235;ExcessHet=0.0000;FS=6.168;InbreedingCoeff=0.8199;MLEAC=16;MLEAF=0.229;MQ=60.00;MQRankSum=0.000;QD=31.56;ReadPosRankSum=0.811;SOR=0.396	GT:AD:DP:GQ:PL	1/1:0,8:8:24:351,24,0	1/1:0,2:2:6:87,6,0	1/1:0,4:4:12:169,12,0	1/1:0,6:6:18:259,18,0	0/1:1,7:8:21:261,0,21	1/1:0,4:4:12:177,12,0	1/1:0,6:6:18:258,18,0	1/1:0,6:6:18:254,18,0	1/1:0,5:5:15:220,15,0	0/0:6,0:6:18:0,18,248	0/0:4,0:4:12:0,12,177	0/0:7,0:7:21:0,21,309	0/0:6,0:6:18:0,18,263	0/0:8,0:8:24:0,24,339	0/0:5,0:5:15:0,15,202	0/0:1,0:1:3:0,3,45	0/0:12,0:12:36:0,36,512	0/0:6,0:6:18:0,18,250	0/0:3,0:3:9:0,9,135	0/0:6,0:6:18:0,18,261	0/0:9,0:9:27:0,27,390	0/0:7,0:7:21:0,21,291	0/0:3,0:3:9:0,9,131	0/0:5,0:5:15:0,15,202	0/0:3,0:3:9:0,9,133	0/0:15,0:15:45:0,45,648	./.	0/0:8,0:8:24:0,24,347	0/0:13,0:13:39:0,39,562	0/0:11,0:11:33:0,33,475	0/0:7,0:7:21:0,21,282	0/0:13,0:13:39:0,39,555	0/0:12,0:12:36:0,36,490	0/0:6,0:6:18:0,18,261	0/0:6,0:6:18:0,18,259	0/0:4,0:4:12:0,12,164
Chr01	1489152	.	G	C	366.64	.	AC=12;AF=0.182;AN=66;BaseQRankSum=-2.522;ClippingRankSum=0.000;DP=229;ExcessHet=0.0000;FS=6.027;InbreedingCoeff=0.7629;MLEAC=7;MLEAF=0.106;MQ=60.00;MQRankSum=0.000;QD=24.97;ReadPosRankSum=-2.148;SOR=2.418	GT:AD:DP:GQ:PL	1/1:0,1:1:3:45,3,0	1/1:0,1:1:3:45,3,0	./.	1/1:0,1:1:6:85,6,0	1/1:0,1:1:9:126,9,0	1/1:0,3:3:9:135,9,0	1/1:.:.:3:41,3,0	./.	./.	0/0:7,0:7:21:0,21,469	0/0:8,0:8:27:0,27,635	0/0:19,0:19:57:0,57,1397	0/0:10,0:10:33:0,33,754	0/0:6,0:6:21:0,21,465	0/0:8,0:8:27:0,27,656	0/0:2,0:2:6:0,6,134	0/0:5,0:5:15:0,15,340	0/0:1,0:1:3:0,3,76	0/0:9,0:9:30:0,30,695	0/0:5,0:5:15:0,15,400	0/0:8,0:8:24:0,24,519	0/0:5,0:5:21:0,21,422	0/0:5,0:5:15:0,15,382	0/0:7,0:7:21:0,21,527	0/0:3,0:3:9:0,9,244	0/0:11,0:11:39:0,39,844	0/0:6,0:6:18:0,18,383	0/0:8,0:8:24:0,24,681	0/0:12,0:12:39:0,39,851	0/0:10,0:10:30:0,30,701	0/0:9,0:9:27:0,27,684	0/0:15,0:15:48:0,48,1118	0/0:14,0:14:42:0,42,953	0/0:11,0:11:36:0,36,670	0/0:7,0:7:24:0,24,599	0/0:9,0:9:30:0,30,685
Chr01	1489157	.	G	A	366.65	.	AC=12;AF=0.182;AN=66;BaseQRankSum=-3.219;ClippingRankSum=0.000;DP=241;ExcessHet=0.0000;FS=6.659;InbreedingCoeff=0.7623;MLEAC=7;MLEAF=0.106;MQ=60.00;MQRankSum=0.000;QD=25.71;ReadPosRankSum=-2.500;SOR=2.399	GT:AD:DP:GQ:PL	1/1:0,1:1:3:45,3,0	1/1:0,1:1:3:45,3,0	./.	1/1:0,2:2:6:85,6,0	1/1:0,3:3:9:126,9,0	1/1:0,3:3:9:135,9,0	1/1:0,1:1:3:41,3,0	./.	./.	0/0:6,0:6:21:0,21,469	0/0:9,0:9:27:0,27,635	0/0:19,0:19:57:0,57,1397	0/0:11,0:11:36:0,36,793	0/0:7,0:7:21:0,21,465	0/0:10,0:10:30:0,30,693	0/0:2,0:2:6:0,6,134	0/0:5,0:5:15:0,15,340	0/0:1,0:1:3:0,3,76	0/0:10,0:10:30:0,30,695	0/0:5,0:5:15:0,15,400	0/0:7,0:7:24:0,24,519	0/0:6,0:6:18:0,18,386	0/0:5,0:5:15:0,15,382	0/0:8,0:8:24:0,24,566	0/0:3,0:3:9:0,9,244	0/0:12,0:12:39:0,39,844	0/0:6,0:6:18:0,18,383	0/0:8,0:8:24:0,24,681	0/0:14,0:14:42:0,42,891	0/0:9,0:9:27:0,27,663	0/0:8,0:8:24:0,24,647	0/0:16,0:16:48:0,48,1118	0/0:13,0:13:42:0,42,953	0/0:10,0:10:30:0,30,596	0/0:8,0:8:24:0,24,599	0/0:10,0:10:30:0,30,685
Chr01	1489195	.	T	A	1512.72	.	AC=16;AF=0.229;AN=70;BaseQRankSum=1.068;ClippingRankSum=0.000;DP=316;ExcessHet=0.0000;FS=2.290;InbreedingCoeff=0.9029;MLEAC=14;MLEAF=0.200;MQ=60.00;MQRankSum=0.000;QD=32.40;ReadPosRankSum=0.815;SOR=1.098	GT:AD:DP:GQ:PL	1/1:0,5:5:15:218,15,0	1/1:0,2:2:6:83,6,0	1/1:0,7:7:21:298,21,0	1/1:0,4:4:12:180,12,0	1/1:0,8:8:24:353,24,0	1/1:0,5:5:15:212,15,0	1/1:0,1:1:3:45,3,0	./.	1/1:0,7:7:21:284,21,0	0/0:7,0:7:21:0,21,291	0/0:13,0:13:39:0,39,555	0/0:17,0:17:51:0,51,696	0/0:14,0:14:42:0,42,587	0/0:8,0:8:24:0,24,326	0/0:11,0:11:33:0,33,475	0/0:2,0:2:6:0,6,89	0/0:8,0:8:24:0,24,349	0/0:2,0:2:6:0,6,76	0/0:9,0:9:27:0,27,394	0/0:8,0:8:24:0,24,354	0/0:7,0:7:21:0,21,293	0/0:7,0:7:21:0,21,297	0/0:8,0:8:24:0,24,347	0/0:17,0:17:51:0,51,715	0/0:8,0:8:24:0,24,304	0/0:17,0:17:51:0,51,745	0/0:4,0:4:12:0,12,175	0/0:11,0:11:33:0,33,473	0/0:12,0:12:36:0,36,522	0/0:8,0:8:24:0,24,348	0/0:17,0:17:51:0,51,697	0/0:18,0:18:54:0,54,768	0/0:13,0:13:39:0,39,558	0/0:9,0:9:27:0,27,366	0/0:12,0:12:36:0,36,510	0/0:10,0:10:30:0,30,431
Chr01	1490370	.	A	G	391.03	.	AC=12;AF=0.222;AN=54;BaseQRankSum=-0.358;ClippingRankSum=0.000;DP=75;ExcessHet=0.0000;FS=0.000;InbreedingCoeff=0.5140;MLEAC=9;MLEAF=0.167;MQ=60.00;MQRankSum=0.000;QD=29.30;ReadPosRankSum=0.700;SOR=0.945	GT:AD:DP:GQ:PL	1/1:0,2:2:6:86,6,0	./.	1/1:0,1:1:3:42,3,0	1/1:0,1:1:3:45,3,0	1/1:0,1:1:3:44,3,0	1/1:0,1:1:3:45,3,0	1/1:0,5:5:15:224,15,0	./.	./.	0/0:2,0:2:6:0,6,89	0/0:4,0:4:12:0,12,181	0/0:2,0:2:6:0,6,91	./.	0/0:1,0:1:3:0,3,41	0/0:6,0:6:18:0,18,269	./.	0/0:4,0:4:12:0,12,176	0/0:2,0:2:6:0,6,88	0/0:2,0:2:6:0,6,90	0/0:3,0:3:9:0,9,137	./.	0/0:3,0:3:9:0,9,128	./.	0/0:3,0:3:9:0,9,131	0/0:4,0:4:12:0,12,179	0/0:8,0:8:24:0,24,350	0/0:1,0:1:3:0,3,46	0/0:6,0:6:18:0,18,258	0/0:1,0:1:3:0,3,46	0/0:5,0:5:15:0,15,225	./.	./.	0/0:1,0:1:3:0,3,46	0/0:1,0:1:3:0,3,46	0/0:1,0:1:3:0,3,44	0/0:4,0:4:12:0,12,173
Chr01	1490534	.	T	C	198.04	.	AC=6;AF=0.111;AN=54;BaseQRankSum=0.943;ClippingRankSum=0.000;DP=57;ExcessHet=0.0002;FS=0.000;InbreedingCoeff=0.3263;MLEAC=4;MLEAF=0.074;MQ=60.00;MQRankSum=0.000;QD=32.52;ReadPosRankSum=-0.205;SOR=0.876	GT:AD:DP:GQ:PL	1/1:0,2:2:6:90,6,0	./.	./.	./.	1/1:0,1:1:3:45,3,0	./.	1/1:0,3:3:9:131,9,0	./.	./.	0/0:2,0:2:6:0,6,85	0/0:2,0:2:6:0,6,90	0/0:5,0:5:15:0,15,211	0/0:1,0:1:3:0,3,43	0/0:2,0:2:6:0,6,85	0/0:2,0:2:6:0,6,85	0/0:2,0:2:6:0,6,80	0/0:2,0:2:6:0,6,85	0/0:2,0:2:6:0,6,85	0/0:2,0:2:6:0,6,84	0/0:3,0:3:9:0,9,135	0/0:4,0:4:12:0,12,173	0/0:1,0:1:3:0,3,45	./.	0/0:1,0:1:3:0,3,41	0/0:4,0:4:12:0,12,167	0/0:2,0:2:6:0,6,90	./.	0/0:3,0:3:9:0,9,135	./.	0/0:2,0:2:6:0,6,89	0/0:2,0:2:6:0,6,84	0/0:1,0:1:3:0,3,45	0/0:2,0:2:6:0,6,90	0/0:1,0:1:3:0,3,41	0/0:1,0:1:3:0,3,44	0/0:2,0:2:6:0,6,85
Chr01	1490642	.	T	C	168.76	.	AC=4;AF=0.087;AN=46;BaseQRankSum=-0.236;ClippingRankSum=0.000;DP=56;ExcessHet=0.0034;FS=2.431;InbreedingCoeff=0.3129;MLEAC=3;MLEAF=0.065;MQ=60.00;MQRankSum=0.000;QD=33.75;ReadPosRankSum=0.031;SOR=0.995	GT:AD:DP:GQ:PL	./.	./.	./.	./.	1/1:0,3:3:9:135,9,0	./.	1/1:0,2:2:6:90,6,0	./.	./.	0/0:8,0:8:24:0,24,360	0/0:1,0:1:3:0,3,45	0/0:7,0:7:24:0,24,357	./.	0/0:4,0:4:12:0,12,180	./.	0/0:1,0:1:3:0,3,45	0/0:3,0:3:9:0,9,135	0/0:3,0:3:9:0,9,135	0/0:2,0:2:6:0,6,90	0/0:1,0:1:3:0,3,45	0/0:1,0:1:3:0,3,45	0/0:2,0:2:6:0,6,90	0/0:2,0:2:6:0,6,90	0/0:1,0:1:3:0,3,45	0/0:1,0:1:3:0,3,45	0/0:2,0:2:9:0,9,132	./.	0/0:3,0:3:12:0,12,177	./.	0/0:3,0:3:9:0,9,129	./.	0/0:2,0:2:6:0,6,90	0/0:2,0:2:9:0,9,132	0/0:1,0:1:3:0,3,45	0/0:1,0:1:3:0,3,45	./.
Chr01	1490649	.	T	A	168.18	.	AC=4;AF=0.083;AN=48;BaseQRankSum=0.164;ClippingRankSum=0.000;DP=65;ExcessHet=0.0031;FS=0.000;InbreedingCoeff=0.3113;MLEAC=3;MLEAF=0.063;MQ=60.00;MQRankSum=0.000;QD=33.64;ReadPosRankSum=1.349;SOR=0.722	GT:AD:DP:GQ:PL	./.	./.	./.	./.	1/1:0,3:3:9:135,9,0	./.	1/1:0,2:2:6:90,6,0	./.	./.	0/0:8,0:8:24:0,24,360	0/0:1,0:1:3:0,3,45	0/0:8,0:8:24:0,24,357	./.	0/0:4,0:4:12:0,12,180	./.	0/0:1,0:1:3:0,3,45	0/0:3,0:3:9:0,9,135	0/0:3,0:3:9:0,9,135	0/0:2,0:2:6:0,6,90	0/0:1,0:1:3:0,3,45	0/0:1,0:1:3:0,3,45	0/0:2,0:2:6:0,6,90	0/0:2,0:2:6:0,6,90	0/0:1,0:1:3:0,3,45	0/0:1,0:1:3:0,3,45	0/0:5,0:5:15:0,15,209	./.	0/0:5,0:5:15:0,15,219	./.	0/0:2,0:2:6:0,6,90	./.	0/0:3,0:3:9:0,9,132	0/0:3,0:3:9:0,9,132	0/0:2,0:2:6:0,6,87	0/0:1,0:1:3:0,3,45	0/0:1,0:1:3:0,3,40
Chr01	1491054	.	A	T	81.34	.	AC=9;AF=0.167;AN=54;BaseQRankSum=0.077;ClippingRankSum=0.000;DP=71;ExcessHet=0.0200;FS=3.032;InbreedingCoeff=0.1229;MLEAC=8;MLEAF=0.148;MQ=60.00;MQRankSum=0.000;QD=27.11;ReadPosRankSum=-0.012;SOR=0.610	GT:AD:DP:GQ:PL	0/1:1,2:3:20:30,0,20	1/1:0,1:1:3:28,3,0	1/1:0,1:1:3:28,3,0	0/1:1,1:2:22:22,0,22	./.	0/0:1,0:1:3:0,3,10	./.	1/1:0,1:1:3:28,3,0	0/1:1,1:2:22:22,0,22	0/0:4,0:4:11:0,11,96	./.	0/0:2,0:2:6:0,6,85	./.	0/0:1,0:1:3:0,3,40	0/0:5,0:5:15:0,15,216	0/0:1,0:1:3:0,3,45	./.	0/0:2,0:2:6:0,6,85	0/0:1,0:1:3:0,3,45	0/0:2,0:2:6:0,6,85	0/0:2,0:2:6:0,6,84	0/0:1,0:1:3:0,3,38	./.	0/0:3,0:3:9:0,9,111	0/0:2,0:2:6:0,6,90	0/0:5,0:5:15:0,15,196	./.	0/0:2,0:2:6:0,6,90	./.	0/0:5,0:5:15:0,15,217	0/0:1,0:1:3:0,3,44	0/0:1,0:1:3:0,3,40	./.	0/0:1,0:1:3:0,3,40	0/0:4,0:4:11:0,11,140	0/0:1,0:1:3:0,3,38
Chr01	1491105	.	A	T	588.94	.	AC=14;AF=0.233;AN=60;BaseQRankSum=-0.147;ClippingRankSum=0.000;DP=90;ExcessHet=0.0000;FS=0.000;InbreedingCoeff=0.5331;MLEAC=12;MLEAF=0.200;MQ=60.00;MQRankSum=0.000;QD=38.16;ReadPosRankSum=1.628;SOR=1.134	GT:AD:DP:GQ:PL	1/1:0,1:1:3:45,3,0	./.	./.	1/1:0,3:3:9:132,9,0	1/1:0,4:4:12:174,12,0	1/1:0,1:1:3:44,3,0	1/1:0,3:3:9:128,9,0	1/1:0,1:1:3:45,3,0	1/1:0,3:3:9:133,9,0	0/0:3,0:3:9:0,9,130	./.	0/0:4,0:4:12:0,12,175	0/0:1,0:1:3:0,3,42	0/0:1,0:1:3:0,3,45	0/0:4,0:4:12:0,12,179	./.	0/0:1,0:1:3:0,3,45	0/0:2,0:2:6:0,6,86	0/0:1,0:1:3:0,3,45	0/0:7,0:7:21:0,21,299	0/0:4,0:4:12:0,12,175	0/0:3,0:3:9:0,9,132	0/0:3,0:3:9:0,9,130	0/0:1,0:1:3:0,3,44	0/0:2,0:2:6:0,6,85	0/0:5,0:5:15:0,15,214	./.	0/0:3,0:3:9:0,9,124	0/0:2,0:2:6:0,6,80	0/0:6,0:6:18:0,18,264	0/0:1,0:1:3:0,3,45	0/0:2,0:2:6:0,6,89	0/0:1,0:1:3:0,3,45	0/0:1,0:1:3:0,3,45	0/0:3,0:3:9:0,9,125	./.
Chr01	1491265	.	T	C	507.25	.	AC=10;AF=0.161;AN=62;BaseQRankSum=1.105;ClippingRankSum=0.000;DP=140;ExcessHet=0.0000;FS=0.000;InbreedingCoeff=0.5912;MLEAC=8;MLEAF=0.129;MQ=60.00;MQRankSum=0.000;QD=23.44;ReadPosRankSum=0.894;SOR=0.929	GT:AD:DP:GQ:PL	1/1:0,1:1:3:45,3,0	./.	1/1:0,4:4:12:174,12,0	./.	1/1:0,5:5:15:220,15,0	./.	1/1:0,3:3:9:131,9,0	./.	1/1:0,1:1:3:40,3,0	0/0:2,0:2:6:0,6,80	0/0:1,0:1:3:0,3,42	0/0:1,0:1:3:0,3,45	0/0:5,0:5:15:0,15,200	0/0:3,0:3:9:0,9,119	0/0:7,0:7:21:0,21,291	0/0:2,0:2:6:0,6,85	0/0:10,0:10:30:0,30,433	0/0:5,0:5:15:0,15,212	0/0:3,0:3:9:0,9,124	0/0:4,0:4:12:0,12,175	0/0:6,0:6:18:0,18,261	0/0:1,0:1:3:0,3,42	0/0:1,0:1:3:0,3,39	0/0:4,0:4:12:0,12,169	0/0:4,0:4:12:0,12,168	0/0:11,0:11:33:0,33,466	0/0:1,0:1:3:0,3,45	0/0:7,0:7:21:0,21,309	0/0:4,0:4:12:0,12,168	0/0:9,0:9:27:0,27,388	0/0:9,0:9:27:0,27,377	0/0:6,0:6:18:0,18,262	0/0:2,0:2:6:0,6,90	0/0:3,0:3:9:0,9,135	0/0:2,0:2:6:0,6,89	./.
Chr01	1502848	.	G	A	236.36	.	AC=4;AF=0.080;AN=50;BaseQRankSum=-0.375;ClippingRankSum=0.000;DP=59;ExcessHet=3.5711;FS=0.000;InbreedingCoeff=-0.2130;MLEAC=5;MLEAF=0.100;MQ=60.00;MQRankSum=0.000;QD=19.70;ReadPosRankSum=-2.615;SOR=1.156	GT:AD:DP:GQ:PL	0/1:2,3:5:70:114,0,70	0/1:2,1:3:35:35,0,73	0/0:1,0:1:3:0,3,46	0/0:2,0:2:6:0,6,92	0/0:2,0:2:6:0,6,90	0/1:1,1:2:38:38,0,40	0/0:5,0:5:15:0,15,213	0/0:1,0:1:3:0,3,45	0/1:4,3:7:99:107,0,151	./.	./.	./.	0/0:3,0:3:9:0,9,130	./.	0/0:4,0:4:12:0,12,172	0/0:2,0:2:6:0,6,88	0/0:2,0:2:6:0,6,85	./.	0/0:1,0:1:3:0,3,37	0/0:1,0:1:3:0,3,44	0/0:1,0:1:3:0,3,41	0/0:2,0:2:6:0,6,83	./.	0/0:2,0:2:6:0,6,86	0/0:1,0:1:3:0,3,44	./.	./.	0/0:1,0:1:3:0,3,46	0/0:2,0:2:6:0,6,89	./.	0/0:1,0:1:3:0,3,44	./.	0/0:3,0:3:9:0,9,124	0/0:4,0:4:12:0,12,174	./.	0/0:1,0:1:3:0,3,39
Chr01	1507736	.	C	T	1714.01	.	AC=16;AF=0.235;AN=68;BaseQRankSum=1.410;ClippingRankSum=0.000;DP=175;ExcessHet=0.0000;FS=12.887;InbreedingCoeff=0.8380;MLEAC=16;MLEAF=0.235;MQ=60.00;MQRankSum=0.000;QD=24.02;ReadPosRankSum=1.077;SOR=1.202	GT:AD:DP:GQ:PL	1/1:0,6:6:18:249,18,0	./.	1/1:0,6:6:18:259,18,0	1/1:0,4:4:12:179,12,0	1/1:0,6:6:18:268,18,0	1/1:0,7:7:21:312,21,0	1/1:0,6:6:18:252,18,0	1/1:0,3:3:9:135,9,0	1/1:0,5:5:15:222,15,0	0/0:6,0:6:18:0,18,243	0/0:6,0:6:18:0,18,267	0/0:2,0:2:6:0,6,92	0/0:4,0:4:12:0,12,177	0/0:3,0:3:9:0,9,136	0/0:5,0:5:15:0,15,218	0/0:2,0:2:6:0,6,90	./.	0/0:4,0:4:12:0,12,183	0/0:3,0:3:9:0,9,120	0/0:8,0:8:24:0,24,343	0/0:4,0:4:12:0,12,178	0/0:5,0:5:15:0,15,223	0/0:6,0:6:18:0,18,267	0/0:8,0:8:24:0,24,346	0/0:2,0:2:6:0,6,86	0/0:14,0:14:42:0,42,627	0/0:3,0:3:9:0,9,129	0/0:4,0:4:12:0,12,181	0/0:7,0:7:21:0,21,289	0/0:6,0:6:18:0,18,262	0/0:8,0:8:24:0,24,351	0/0:7,0:7:21:0,21,314	0/0:4,0:4:12:0,12,165	0/0:4,0:4:12:0,12,167	0/0:4,0:4:12:0,12,165	0/0:1,0:1:3:0,3,39
Chr01	1507936	.	T	G	21.19	.	AC=1;AF=0.014;AN=70;BaseQRankSum=-1.152;ClippingRankSum=0.000;DP=223;ExcessHet=3.0103;FS=0.000;InbreedingCoeff=-0.0471;MLEAC=1;MLEAF=0.014;MQ=60.00;MQRankSum=0.000;QD=2.65;ReadPosRankSum=-2.270;SOR=0.522	GT:AD:DP:GQ:PL	0/0:10,0:10:30:0,30,432	./.	0/0:8,0:8:24:0,24,355	0/0:3,0:3:9:0,9,130	0/0:13,0:13:39:0,39,563	0/0:4,0:4:12:0,12,178	0/0:3,0:3:9:0,9,102	0/0:5,0:5:15:0,15,169	0/0:12,0:12:36:0,36,519	0/0:6,0:6:18:0,18,257	0/0:10,0:10:30:0,30,447	0/0:2,0:2:6:0,6,86	0/0:7,0:7:21:0,21,309	0/0:6,0:6:18:0,18,262	0/0:6,0:6:18:0,18,249	0/0:1,0:1:3:0,3,46	0/0:6,0:6:18:0,18,269	0/0:4,0:4:12:0,12,174	0/1:6,2:8:59:59,0,239	0/0:3,0:3:9:0,9,129	0/0:4,0:4:12:0,12,167	0/0:8,0:8:24:0,24,325	0/0:4,0:4:12:0,12,167	0/0:10,0:10:30:0,30,446	0/0:5,0:5:15:0,15,228	0/0:21,0:21:63:0,63,904	0/0:6,0:6:18:0,18,263	0/0:5,0:5:15:0,15,227	0/0:10,0:10:30:0,30,425	0/0:9,0:9:27:0,27,392	0/0:7,0:7:21:0,21,292	0/0:3,0:3:9:0,9,134	0/0:9,0:9:27:0,27,385	0/0:2,0:2:6:0,6,89	0/0:2,0:2:6:0,6,92	0/0:1,0:1:3:0,3,37
Chr01	1508090	.	A	G	1228.14	.	AC=18;AF=0.250;AN=72;BaseQRankSum=0.837;ClippingRankSum=0.000;DP=165;ExcessHet=0.0000;FS=1.658;InbreedingCoeff=0.7570;MLEAC=16;MLEAF=0.222;MQ=60.00;MQRankSum=0.000;QD=28.81;ReadPosRankSum=1.622;SOR=0.527	GT:AD:DP:GQ:PL	1/1:0,4:4:12:163,12,0	1/1:0,2:2:6:78,6,0	1/1:0,3:3:9:135,9,0	1/1:0,2:2:6:72,6,0	1/1:0,6:6:18:270,18,0	1/1:0,3:3:9:127,9,0	1/1:0,3:3:9:130,9,0	1/1:0,5:5:15:198,15,0	1/1:0,5:5:15:216,15,0	0/0:7,0:7:21:0,21,301	0/0:6,0:6:18:0,18,264	0/0:4,0:4:12:0,12,164	0/0:3,0:3:9:0,9,123	0/0:4,0:4:12:0,12,166	0/0:7,0:7:21:0,21,295	0/0:4,0:4:12:0,12,165	0/0:4,0:4:12:0,12,181	0/0:5,0:5:15:0,15,206	0/0:5,0:5:15:0,15,209	0/0:3,0:3:9:0,9,126	0/0:3,0:3:9:0,9,135	0/0:2,0:2:6:0,6,90	0/0:1,0:1:3:0,3,46	0/0:3,0:3:9:0,9,116	0/0:6,0:6:18:0,18,253	0/0:20,0:20:60:0,60,847	0/0:3,0:3:9:0,9,130	0/0:1,0:1:3:0,3,40	0/0:5,0:5:15:0,15,226	0/0:4,0:4:12:0,12,164	0/0:10,0:10:30:0,30,417	0/0:10,0:10:30:0,30,424	0/0:6,0:6:18:0,18,255	0/0:4,0:4:12:0,12,168	0/0:1,0:1:3:0,3,39	0/0:1,0:1:3:0,3,40
Chr01	1508478	.	A	G	237.29	.	AC=8;AF=0.211;AN=38;BaseQRankSum=0.167;ClippingRankSum=0.000;DP=35;ExcessHet=0.0002;FS=0.000;InbreedingCoeff=0.4120;MLEAC=7;MLEAF=0.184;MQ=60.00;MQRankSum=0.000;QD=27.88;ReadPosRankSum=-1.523;SOR=0.941	GT:AD:DP:GQ:PL	./.	./.	1/1:0,1:1:3:45,3,0	1/1:0,1:1:3:45,3,0	1/1:0,2:2:6:86,6,0	./.	1/1:0,3:3:9:129,9,0	./.	./.	0/0:2,0:2:6:0,6,86	0/0:2,0:2:6:0,6,90	0/0:3,0:3:9:0,9,137	./.	0/0:2,0:2:6:0,6,88	0/0:1,0:1:3:0,3,41	./.	./.	0/0:4,0:4:12:0,12,178	0/0:2,0:2:6:0,6,83	./.	./.	0/0:1,0:1:3:0,3,42	0/0:1,0:1:3:0,3,46	./.	0/0:2,0:2:6:0,6,92	0/0:3,0:3:9:0,9,137	0/0:2,0:2:6:0,6,88	./.	./.	0/0:1,0:1:3:0,3,46	./.	./.	./.	0/0:1,0:1:3:0,3,46	./.	0/0:1,0:1:3:0,3,45
Chr01	1519116	.	C	T	70.04	.	AC=4;AF=0.125;AN=32;BaseQRankSum=-0.328;ClippingRankSum=0.000;DP=24;ExcessHet=0.4420;FS=4.771;InbreedingCoeff=-0.0620;MLEAC=4;MLEAF=0.125;MQ=60.00;MQRankSum=0.000;QD=11.67;ReadPosRankSum=0.502;SOR=0.247	GT:AD:DP:GQ:PL	0/0:1,0:1:3:0,3,42	./.	0/0:1,0:1:3:0,3,42	./.	0/0:1,0:1:3:0,3,46	./.	./.	./.	./.	0/0:1,0:1:3:0,3,45	1/1:0,1:1:3:44,3,0	0/1:1,1:2:39:39,0,40	./.	./.	0/0:1,0:1:3:0,3,46	0/0:2,0:2:6:0,6,84	./.	./.	./.	0/0:2,0:2:6:0,6,89	./.	0/0:2,0:2:6:0,6,84	./.	./.	0/0:1,0:1:3:0,3,44	0/0:2,0:2:6:0,6,91	./.	0/0:1,0:1:3:0,3,42	0/0:1,0:1:3:0,3,44	0/1:2,1:3:33:33,0,82	./.	./.	0/0:2,0:2:6:0,6,86	./.	./.	./.
Chr01	1519680	.	G	T	115	.	AC=6;AF=0.130;AN=46;BaseQRankSum=1.013;ClippingRankSum=0.000;DP=38;ExcessHet=0.0004;FS=0.000;InbreedingCoeff=0.2552;MLEAC=5;MLEAF=0.109;MQ=60.00;MQRankSum=0.000;QD=27.39;ReadPosRankSum=1.492;SOR=1.765	GT:AD:DP:GQ:PL	1/1:0,2:2:6:85,6,0	./.	./.	./.	1/1:0,1:1:3:45,3,0	./.	1/1:0,1:1:3:44,3,0	./.	./.	0/0:1,0:1:3:0,3,40	0/0:3,0:3:9:0,9,124	./.	./.	0/0:1,0:1:3:0,3,40	./.	0/0:2,0:2:6:0,6,90	0/0:1,0:1:3:0,3,40	0/0:1,0:1:3:0,3,46	./.	0/0:2,0:2:6:0,6,82	0/0:1,0:1:3:0,3,45	./.	./.	0/0:2,0:2:6:0,6,83	0/0:1,0:1:3:0,3,40	0/0:4,0:4:12:0,12,166	./.	0/0:3,0:3:9:0,9,137	0/0:1,0:1:3:0,3,42	0/0:2,0:2:6:0,6,80	0/0:2,0:2:6:0,6,90	0/0:2,0:2:6:0,6,84	0/0:1,0:1:3:0,3,40	0/0:1,0:1:3:0,3,46	0/0:2,0:2:6:0,6,73	0/0:1,0:1:3:0,3,46
Chr01	1538913	.	T	A	513.96	.	AC=16;AF=0.242;AN=66;BaseQRankSum=-1.309;ClippingRankSum=0.000;DP=104;ExcessHet=0.0000;FS=1.681;InbreedingCoeff=0.5939;MLEAC=12;MLEAF=0.182;MQ=60.00;MQRankSum=0.000;QD=27.48;ReadPosRankSum=1.498;SOR=1.045	GT:AD:DP:GQ:PL	1/1:0,3:3:9:130,9,0	1/1:0,2:2:6:85,6,0	1/1:0,2:2:6:82,6,0	./.	1/1:0,2:2:6:86,6,0	1/1:0,1:1:3:44,3,0	1/1:0,1:1:3:45,3,0	1/1:0,1:1:3:45,3,0	1/1:0,3:3:9:120,9,0	0/0:2,0:2:6:0,6,85	0/0:3,0:3:9:0,9,129	0/0:6,0:6:18:0,18,261	0/0:2,0:2:6:0,6,88	0/0:4,0:4:12:0,12,174	0/0:4,0:4:12:0,12,162	0/0:4,0:4:12:0,12,179	0/0:1,0:1:3:0,3,40	0/0:1,0:1:3:0,3,39	0/0:6,0:6:18:0,18,252	0/0:7,0:7:21:0,21,305	0/0:3,0:3:9:0,9,130	0/0:1,0:1:3:0,3,44	0/0:2,0:2:6:0,6,81	0/0:3,0:3:9:0,9,124	./.	0/0:9,0:9:27:0,27,398	./.	0/0:3,0:3:9:0,9,133	0/0:3,0:3:9:0,9,127	0/0:9,0:9:27:0,27,392	0/0:2,0:2:6:0,6,86	0/0:2,0:2:6:0,6,85	0/0:5,0:5:15:0,15,221	0/0:1,0:1:3:0,3,46	0/0:4,0:4:12:0,12,170	0/0:2,0:2:6:0,6,91
Chr01	1539291	.	C	T	477.16	.	AC=14;AF=0.219;AN=64;BaseQRankSum=-0.404;ClippingRankSum=0.000;DP=104;ExcessHet=0.0000;FS=0.000;InbreedingCoeff=0.6022;MLEAC=10;MLEAF=0.156;MQ=60.00;MQRankSum=0.000;QD=27.29;ReadPosRankSum=-0.959;SOR=0.765	GT:AD:DP:GQ:PL	1/1:0,2:2:6:90,6,0	1/1:0,1:1:3:41,3,0	./.	1/1:0,2:2:6:84,6,0	1/1:0,2:2:6:89,6,0	1/1:0,1:1:3:41,3,0	1/1:0,4:4:12:162,12,0	1/1:0,2:2:6:86,6,0	./.	0/0:4,0:4:12:0,12,174	0/0:3,0:3:9:0,9,123	0/0:3,0:3:9:0,9,131	0/0:3,0:3:9:0,9,123	0/0:3,0:3:9:0,9,124	0/0:4,0:4:12:0,12,176	0/0:4,0:4:12:0,12,176	0/0:7,0:7:21:0,21,304	0/0:1,0:1:3:0,3,39	0/0:6,0:6:18:0,18,255	0/0:2,0:2:6:0,6,85	0/0:5,0:5:15:0,15,216	./.	0/0:1,0:1:3:0,3,46	0/0:2,0:2:6:0,6,92	0/0:1,0:1:3:0,3,41	0/0:7,0:7:21:0,21,303	./.	0/0:4,0:4:12:0,12,180	0/0:2,0:2:6:0,6,92	0/0:9,0:9:27:0,27,390	0/0:2,0:2:6:0,6,79	0/0:3,0:3:9:0,9,130	0/0:3,0:3:9:0,9,123	0/0:5,0:5:15:0,15,222	0/0:1,0:1:3:0,3,43	0/0:5,0:5:15:0,15,212
Chr01	1544774	.	G	A	144.87	.	AC=6;AF=1.00;AN=6;DP=4;ExcessHet=3.0103;FS=0.000;MLEAC=6;MLEAF=1.00;MQ=60.00;QD=29.63;SOR=1.609	GT:AD:DP:GQ:PL	1/1:0,1:1:3:41,3,0	./.	./.	./.	./.	1/1:0,1:1:3:42,3,0	./.	./.	1/1:0,2:2:6:83,6,0	./.	./.	./.	./.	./.	./.	./.	./.	./.	./.	./.	./.	./.	./.	./.	./.	./.	./.	./.	./.	./.	./.	./.	./.	./.	./.	./.
Chr01	1544819	.	G	A	220.90	.	AC=8;AF=0.400;AN=20;BaseQRankSum=2.830;ClippingRankSum=0.000;DP=14;ExcessHet=0.0036;FS=0.000;InbreedingCoeff=0.4190;MLEAC=8;MLEAF=0.400;MQ=60.00;MQRankSum=0.000;QD=27.73;ReadPosRankSum=1.682;SOR=0.368	GT:AD:DP:GQ:PL	1/1:0,1:1:3:45,3,0	./.	./.	1/1:0,1:1:3:45,3,0	./.	1/1:0,1:1:3:45,3,0	./.	./.	1/1:0,3:3:9:134,9,0	0/0:1,0:1:3:0,3,39	./.	./.	./.	./.	0/0:1,0:1:3:0,3,28	./.	0/0:1,0:1:3:0,3,42	./.	./.	./.	./.	./.	0/0:2,0:2:6:0,6,85	./.	./.	0/0:2,0:2:6:0,6,79	./.	./.	./.	./.	./.	0/0:1,0:1:3:0,3,44	./.	./.	./.	./.
Chr01	1545045	.	G	T	204.85	.	AC=8;AF=0.333;AN=24;BaseQRankSum=0.559;ClippingRankSum=0.000;DP=17;ExcessHet=0.0015;FS=0.000;InbreedingCoeff=0.4113;MLEAC=8;MLEAF=0.333;MQ=60.00;MQRankSum=0.000;QD=25.63;ReadPosRankSum=0.152;SOR=1.112	GT:AD:DP:GQ:PL	1/1:0,1:1:3:42,3,0	./.	1/1:0,2:2:6:87,6,0	./.	1/1:0,2:2:6:89,6,0	./.	./.	./.	1/1:0,1:1:3:40,3,0	0/0:1,0:1:3:0,3,45	./.	./.	./.	./.	0/0:1,0:1:3:0,3,44	./.	0/0:2,0:2:6:0,6,89	./.	0/0:2,0:2:6:0,6,81	0/0:2,0:2:6:0,6,80	./.	./.	./.	./.	./.	./.	./.	0/0:1,0:1:3:0,3,34	0/0:1,0:1:3:0,3,36	./.	./.	./.	0/0:1,0:1:3:0,3,39	./.	./.	./.
Chr01	1545076	.	G	T	384.52	.	AC=10;AF=0.333;AN=30;BaseQRankSum=1.254;ClippingRankSum=0.000;DP=24;ExcessHet=0.0002;FS=0.000;InbreedingCoeff=0.4483;MLEAC=10;MLEAF=0.333;MQ=60.00;MQRankSum=0.000;QD=27.70;ReadPosRankSum=0.674;SOR=1.609	GT:AD:DP:GQ:PL	./.	./.	1/1:0,4:4:12:180,12,0	./.	1/1:0,2:2:6:90,6,0	1/1:0,2:2:6:90,6,0	1/1:0,1:1:3:45,3,0	./.	1/1:0,1:1:3:45,3,0	0/0:1,0:1:3:0,3,45	./.	0/0:1,0:1:3:0,3,45	0/0:2,0:2:6:0,6,90	./.	0/0:1,0:1:3:0,3,45	./.	0/0:2,0:2:6:0,6,90	./.	0/0:2,0:2:6:0,6,90	0/0:2,0:2:6:0,6,90	./.	0/0:1,0:1:3:0,3,45	0/0:1,0:1:3:0,3,45	./.	./.	./.	./.	./.	0/0:1,0:1:3:0,3,45	./.	./.	./.	./.	./.	./.	./.
Chr01	1545077	.	A	T	384.52	.	AC=10;AF=0.333;AN=30;BaseQRankSum=1.232;ClippingRankSum=0.000;DP=24;ExcessHet=0.0002;FS=0.000;InbreedingCoeff=0.4483;MLEAC=10;MLEAF=0.333;MQ=60.00;MQRankSum=0.000;QD=30.65;ReadPosRankSum=0.704;SOR=1.609	GT:AD:DP:GQ:PL	./.	./.	1/1:0,4:4:12:180,12,0	./.	1/1:0,2:2:6:90,6,0	1/1:0,2:2:6:90,6,0	1/1:0,1:1:3:45,3,0	./.	1/1:0,1:1:3:45,3,0	0/0:1,0:1:3:0,3,45	./.	0/0:1,0:1:3:0,3,45	0/0:2,0:2:6:0,6,90	./.	0/0:1,0:1:3:0,3,45	./.	0/0:2,0:2:6:0,6,90	./.	0/0:2,0:2:6:0,6,90	0/0:2,0:2:6:0,6,90	./.	0/0:1,0:1:3:0,3,45	0/0:1,0:1:3:0,3,45	./.	./.	./.	./.	./.	0/0:1,0:1:3:0,3,45	./.	./.	./.	./.	./.	./.	./.
Chr01	1545241	.	G	A	145.10	.	AC=8;AF=0.222;AN=36;BaseQRankSum=0.842;ClippingRankSum=0.000;DP=24;ExcessHet=0.0002;FS=0.000;InbreedingCoeff=0.3110;MLEAC=7;MLEAF=0.194;MQ=60.00;MQRankSum=0.000;QD=26.33;ReadPosRankSum=1.107;SOR=0.904	GT:AD:DP:GQ:PL	1/1:0,1:1:3:43,3,0	./.	1/1:0,1:1:3:42,3,0	./.	./.	1/1:0,1:1:3:44,3,0	./.	./.	1/1:0,2:2:6:76,6,0	0/0:1,0:1:3:0,3,40	./.	0/0:1,0:1:3:0,3,42	./.	./.	./.	./.	0/0:2,0:2:6:0,6,81	./.	./.	0/0:2,0:2:6:0,6,58	0/0:2,0:2:6:0,6,80	0/0:1,0:1:3:0,3,44	./.	0/0:2,0:2:6:0,6,89	0/0:1,0:1:3:0,3,40	0/0:1,0:1:3:0,3,40	./.	./.	0/0:1,0:1:3:0,3,40	0/0:1,0:1:3:0,3,44	./.	./.	0/0:2,0:2:6:0,6,64	0/0:1,0:1:3:0,3,35	./.	0/0:1,0:1:3:0,3,40
Chr01	1549921	.	C	T	392.17	.	AC=10;AF=0.250;AN=40;BaseQRankSum=-0.354;ClippingRankSum=0.000;DP=39;ExcessHet=0.0000;FS=2.158;InbreedingCoeff=0.4683;MLEAC=9;MLEAF=0.225;MQ=60.00;MQRankSum=0.000;QD=29.21;ReadPosRankSum=0.517;SOR=1.731	GT:AD:DP:GQ:PL	1/1:0,2:2:6:90,6,0	./.	1/1:0,4:4:12:157,12,0	1/1:0,1:1:3:45,3,0	./.	1/1:0,1:1:3:44,3,0	1/1:0,3:3:9:135,9,0	./.	./.	0/0:4,0:4:12:0,12,180	0/0:1,0:1:3:0,3,42	0/0:2,0:2:6:0,6,90	./.	0/0:2,0:2:6:0,6,86	0/0:1,0:1:3:0,3,46	./.	./.	./.	0/0:2,0:2:6:0,6,92	0/0:1,0:1:3:0,3,41	0/0:2,0:2:6:0,6,92	./.	0/0:1,0:1:3:0,3,46	./.	./.	0/0:2,0:2:6:0,6,92	0/0:2,0:2:6:0,6,92	0/0:4,0:4:12:0,12,178	0/0:1,0:1:3:0,3,44	./.	0/0:2,0:2:6:0,6,92	./.	./.	0/0:1,0:1:3:0,3,46	./.	./.
Chr01	1556076	.	T	G	1722.13	.	AC=18;AF=0.250;AN=72;BaseQRankSum=-0.597;ClippingRankSum=0.000;DP=178;ExcessHet=0.0000;FS=2.269;InbreedingCoeff=0.8331;MLEAC=18;MLEAF=0.250;MQ=60.00;MQRankSum=0.000;QD=28.99;ReadPosRankSum=1.164;SOR=0.998	GT:AD:DP:GQ:PL	1/1:0,4:4:12:154,12,0	1/1:0,4:4:12:169,12,0	1/1:0,5:5:15:212,15,0	1/1:0,5:5:15:200,15,0	1/1:0,7:7:21:292,21,0	1/1:0,4:4:12:171,12,0	1/1:0,8:8:24:328,24,0	1/1:0,4:4:12:167,12,0	1/1:0,5:5:15:203,15,0	0/0:7,0:7:21:0,21,291	0/0:7,0:7:21:0,21,287	0/0:7,0:7:21:0,21,283	0/0:4,0:4:12:0,12,169	0/0:5,0:5:15:0,15,218	0/0:10,0:10:30:0,30,395	0/0:1,0:1:3:0,3,46	0/0:3,0:3:9:0,9,124	0/0:3,0:3:9:0,9,129	0/0:4,0:4:12:0,12,166	0/0:8,0:8:24:0,24,338	0/0:4,0:4:12:0,12,169	0/0:2,0:2:6:0,6,75	0/0:3,0:3:9:0,9,130	0/0:7,0:7:21:0,21,296	0/0:4,0:4:12:0,12,165	0/0:11,0:11:33:0,33,460	0/0:3,0:3:9:0,9,124	0/0:6,0:6:18:0,18,245	0/0:4,0:4:12:0,12,174	0/0:5,0:5:15:0,15,201	0/0:4,0:4:12:0,12,165	0/0:5,0:5:15:0,15,205	0/0:1,0:1:3:0,3,40	0/0:6,0:6:18:0,18,259	0/0:6,0:6:18:0,18,250	0/0:2,0:2:6:0,6,86
Chr01	1562836	.	C	G	2226.32	.	AC=29;AF=0.414;AN=70;BaseQRankSum=0.367;ClippingRankSum=0.000;DP=271;ExcessHet=49.6824;FS=19.318;InbreedingCoeff=-0.7423;MLEAC=30;MLEAF=0.429;MQ=60.00;MQRankSum=0.000;QD=11.84;ReadPosRankSum=2.458;SOR=1.702	GT:AD:DP:GQ:PL	0/1:12,3:15:87:87,0,479	0/1:1,1:2:38:38,0,40	0/1:7,1:8:21:21,0,281	0/1:2,3:5:76:117,0,76	0/1:10,5:15:99:157,0,391	0/1:2,5:7:60:197,0,60	0/0:10,0:10:30:0,30,444	0/1:7,1:8:21:21,0,285	0/1:8,3:11:94:94,0,311	0/1:2,2:4:76:77,0,76	0/1:4,1:5:27:27,0,142	0/1:11,3:14:85:85,0,425	0/1:4,1:5:28:28,0,155	0/0:4,0:4:12:0,12,172	0/1:13,6:19:99:208,0,513	0/1:2,2:4:75:75,0,80	0/1:6,4:10:99:145,0,231	0/1:4,1:5:30:30,0,153	0/0:6,0:6:18:0,18,261	0/1:7,5:12:99:181,0,280	0/1:6,3:9:99:99,0,235	0/0:3,0:3:9:0,9,134	0/1:5,2:7:69:69,0,195	0/1:5,2:7:69:69,0,208	0/1:4,4:8:99:146,0,147	0/1:13,2:15:41:41,0,511	./.	0/1:4,1:5:30:30,0,167	0/1:4,2:6:72:72,0,154	0/1:3,3:6:99:108,0,108	0/1:12,2:14:47:47,0,470	0/1:2,1:3:36:36,0,83	0/1:7,1:8:21:21,0,276	0/0:1,0:1:3:0,3,46	0/1:5,1:6:26:26,0,211	0/0:1,0:1:3:0,3,41
Chr01	1562895	.	C	T	1886.04	.	AC=29;AF=0.414;AN=70;BaseQRankSum=-3.685;ClippingRankSum=0.000;DP=191;ExcessHet=49.6824;FS=8.396;InbreedingCoeff=-0.7468;MLEAC=30;MLEAF=0.429;MQ=60.00;MQRankSum=0.000;QD=15.46;ReadPosRankSum=-1.891;SOR=1.343	GT:AD:DP:GQ:PL	0/1:4,2:6:72:72,0,296	0/1:1,1:2:39:39,0,86	0/1:8,1:9:18:18,0,556	0/1:3,2:5:75:75,0,236	0/1:10,4:14:99:138,0,677	0/1:2,2:4:78:78,0,155	0/0:7,0:7:21:0,21,447	0/0:4,0:4:12:0,12,272	0/1:7,2:9:63:63,0,474	0/1:2,1:3:36:36,0,128	0/1:3,2:5:75:75,0,187	0/1:6,1:7:24:24,0,389	0/1:2,1:3:36:36,0,173	0/1:4,1:5:30:30,0,237	0/1:7,4:11:99:147,0,408	0/0:1,0:1:3:0,3,45	0/1:3,4:7:99:159,0,254	0/1:1,1:2:39:39,0,84	0/0:1,0:1:3:0,3,92	0/1:4,2:6:72:72,0,295	0/1:6,3:9:99:108,0,378	0/1:2,1:3:36:36,0,81	0/1:3,2:5:70:70,0,259	0/1:2,3:5:99:120,0,168	0/1:4,3:7:99:114,0,299	0/1:4,2:6:66:66,0,255	./.	0/1:1,2:3:36:75,0,36	0/1:3,1:4:27:27,0,216	0/1:2,3:5:75:120,0,75	0/1:7,1:8:21:21,0,431	0/1:5,2:7:60:60,0,341	0/1:6,2:8:60:60,0,381	0/0:3,0:3:9:0,9,225	0/1:3,1:4:33:33,0,117	0/0:3,0:3:9:0,9,274
Chr01	1562900	.	C	T	1695.06	.	AC=28;AF=0.400;AN=70;BaseQRankSum=-0.671;ClippingRankSum=0.000;DP=179;ExcessHet=44.9111;FS=5.101;InbreedingCoeff=-0.7090;MLEAC=29;MLEAF=0.414;MQ=60.00;MQRankSum=0.000;QD=18.83;ReadPosRankSum=-1.996;SOR=1.183	GT:AD:DP:GQ:PL	0/1:4,2:6:72:72,0,296	0/1:1,1:2:39:39,0,86	0/1:7,1:8:21:21,0,522	0/1:3,2:5:75:75,0,236	0/1:9,4:13:99:141,0,642	0/1:2,2:4:78:78,0,155	0/0:6,0:6:21:0,21,447	0/0:4,0:4:12:0,12,272	0/1:7,2:9:63:63,0,474	0/1:2,1:3:36:36,0,128	0/1:3,2:5:75:75,0,187	0/1:6,1:7:24:24,0,389	0/1:2,1:3:36:36,0,173	0/1:4,1:5:30:30,0,237	0/1:7,4:11:99:147,0,408	0/0:1,0:1:3:0,3,45	0/1:3,4:7:99:159,0,254	0/1:1,1:2:39:39,0,84	0/0:1,0:1:3:0,3,92	0/1:3,2:5:75:75,0,258	0/1:5,3:8:99:111,0,341	0/1:2,1:3:36:36,0,81	0/1:3,1:4:33:33,0,262	0/1:2,3:5:99:120,0,168	0/1:4,3:7:99:114,0,299	0/1:4,1:5:30:30,0,258	./.	0/1:1,1:2:39:39,0,39	0/0:3,0:3:9:0,9,228	0/1:2,3:5:75:120,0,75	0/1:7,1:8:21:21,0,431	0/1:5,1:6:27:27,0,344	0/1:6,1:7:24:24,0,384	0/0:3,0:3:9:0,9,225	0/1:2,1:3:36:36,0,81	0/0:3,0:3:9:0,9,274
Chr01	1562925	.	T	C	502.21	.	AC=16;AF=0.250;AN=64;BaseQRankSum=-1.494;ClippingRankSum=0.000;DP=96;ExcessHet=2.6354;FS=13.623;InbreedingCoeff=-0.2073;MLEAC=17;MLEAF=0.266;MQ=60.00;MQRankSum=0.000;QD=25.20;ReadPosRankSum=-1.754;SOR=2.703	GT:AD:DP:GQ:PL	0/0:3,0:3:9:0,9,257	0/0:1,0:1:3:0,3,90	0/0:5,0:5:15:0,15,418	0/0:3,0:3:9:0,9,241	0/1:6,1:7:24:24,0,471	0/1:2,2:4:78:78,0,113	0/0:3,0:3:9:0,9,270	0/0:2,0:2:6:0,6,174	0/1:4,1:5:30:30,0,334	0/0:1,0:1:3:0,3,85	0/1:2,1:3:36:36,0,128	0/0:3,0:3:9:0,9,250	0/0:2,0:2:6:0,6,180	0/1:2,1:3:36:36,0,149	0/1:3,1:4:33:33,0,183	./.	0/1:3,1:4:33:33,0,213	0/0:1,0:1:3:0,3,91	0/0:1,0:1:3:0,3,85	0/0:3,0:3:9:0,9,253	0/1:3,1:4:33:33,0,238	1/1:0,1:1:3:45,3,0	0/0:3,0:3:9:0,9,261	0/1:2,2:4:78:78,0,168	0/1:3,2:5:75:75,0,252	0/0:2,0:2:6:0,6,173	./.	1/1:0,1:1:3:45,3,0	0/0:2,0:2:6:0,6,140	./.	0/0:3,0:3:9:0,9,251	0/1:3,1:4:33:33,0,255	0/1:3,1:4:33:33,0,253	0/0:2,0:2:6:0,6,180	./.	0/0:3,0:3:9:0,9,227
Chr01	1562926	.	G	A	502.21	.	AC=16;AF=0.250;AN=64;BaseQRankSum=-0.961;ClippingRankSum=0.000;DP=95;ExcessHet=2.6354;FS=13.472;InbreedingCoeff=-0.2073;MLEAC=17;MLEAF=0.266;MQ=60.00;MQRankSum=0.000;QD=27.91;ReadPosRankSum=-1.859;SOR=2.706	GT:AD:DP:GQ:PL	0/0:3,0:3:9:0,9,257	0/0:1,0:1:3:0,3,90	0/0:5,0:5:15:0,15,418	0/0:3,0:3:9:0,9,241	0/1:6,1:7:24:24,0,471	0/1:1,2:3:78:78,0,113	0/0:3,0:3:9:0,9,270	0/0:2,0:2:6:0,6,174	0/1:4,1:5:30:30,0,334	0/0:1,0:1:3:0,3,85	0/1:2,1:3:36:36,0,128	0/0:3,0:3:9:0,9,250	0/0:2,0:2:6:0,6,180	0/1:2,1:3:36:36,0,149	0/1:3,1:4:33:33,0,183	./.	0/1:3,1:4:33:33,0,213	0/0:1,0:1:3:0,3,91	0/0:1,0:1:3:0,3,85	0/0:3,0:3:9:0,9,253	0/1:3,1:4:33:33,0,238	1/1:0,1:1:3:45,3,0	0/0:3,0:3:9:0,9,261	0/1:2,2:4:78:78,0,168	0/1:3,2:5:75:75,0,252	0/0:2,0:2:6:0,6,173	./.	1/1:0,1:1:3:45,3,0	0/0:2,0:2:6:0,6,140	./.	0/0:3,0:3:9:0,9,251	0/1:3,1:4:33:33,0,255	0/1:3,1:4:33:33,0,253	0/0:2,0:2:6:0,6,180	./.	0/0:3,0:3:9:0,9,227
Chr01	1563987	.	T	C	198.46	.	AC=6;AF=0.143;AN=42;BaseQRankSum=-0.036;ClippingRankSum=0.000;DP=44;ExcessHet=0.0006;FS=6.539;InbreedingCoeff=0.3692;MLEAC=5;MLEAF=0.119;MQ=60.00;MQRankSum=0.000;QD=29.38;ReadPosRankSum=-0.740;SOR=0.255	GT:AD:DP:GQ:PL	1/1:0,3:3:9:134,9,0	./.	./.	./.	1/1:0,1:1:3:45,3,0	./.	1/1:0,2:2:6:83,6,0	./.	./.	0/0:6,0:6:18:0,18,267	0/0:1,0:1:3:0,3,42	0/0:1,0:1:3:0,3,44	0/0:2,0:2:6:0,6,90	./.	0/0:4,0:4:12:0,12,179	./.	0/0:2,0:2:6:0,6,87	0/0:2,0:2:6:0,6,88	0/0:2,0:2:6:0,6,87	0/0:2,0:2:6:0,6,88	./.	./.	0/0:1,0:1:3:0,3,45	0/0:1,0:1:3:0,3,44	./.	0/0:1,0:1:3:0,3,46	./.	0/0:1,0:1:3:0,3,46	0/0:3,0:3:9:0,9,134	./.	0/0:2,0:2:6:0,6,87	0/0:2,0:2:6:0,6,88	0/0:3,0:3:9:0,9,132	./.	./.	0/0:2,0:2:6:0,6,86
Chr01	1564715	.	A	G	337.02	.	AC=12;AF=0.429;AN=28;BaseQRankSum=1.355;ClippingRankSum=0.000;DP=19;ExcessHet=0.0002;FS=0.000;InbreedingCoeff=0.4165;MLEAC=12;MLEAF=0.429;MQ=60.00;MQRankSum=0.000;QD=30.63;ReadPosRankSum=0.382;SOR=0.155	GT:AD:DP:GQ:PL	./.	1/1:0,1:1:3:45,3,0	./.	1/1:0,3:3:9:132,9,0	1/1:0,1:1:3:45,3,0	./.	1/1:0,1:1:3:45,3,0	1/1:0,1:1:3:45,3,0	1/1:0,2:2:6:86,6,0	0/0:1,0:1:3:0,3,44	./.	./.	./.	./.	./.	0/0:1,0:1:3:0,3,46	./.	0/0:2,0:2:6:0,6,86	0/0:1,0:1:3:0,3,41	./.	./.	./.	./.	./.	./.	./.	0/0:1,0:1:3:0,3,45	./.	./.	0/0:2,0:2:6:0,6,90	0/0:1,0:1:3:0,3,45	./.	./.	./.	0/0:1,0:1:3:0,3,42	./.
Chr01	1609200	.	A	T	657.64	.	AC=30;AF=1.00;AN=30;DP=16;ExcessHet=3.0103;FS=0.000;InbreedingCoeff=-0.1938;MLEAC=30;MLEAF=1.00;MQ=60.00;QD=32.36;SOR=3.258	GT:AD:DP:GQ:PL	./.	1/1:0,1:1:3:42,3,0	1/1:0,1:1:3:42,3,0	./.	./.	1/1:0,1:1:3:42,3,0	1/1:0,1:1:3:42,3,0	./.	./.	./.	./.	./.	./.	./.	1/1:0,1:1:3:44,3,0	./.	1/1:0,1:1:3:42,3,0	1/1:0,1:1:3:44,3,0	1/1:0,1:1:3:40,3,0	./.	1/1:0,1:1:3:42,3,0	./.	./.	1/1:0,1:1:3:42,3,0	./.	1/1:0,2:2:6:82,6,0	1/1:0,1:1:3:42,3,0	./.	./.	1/1:0,1:1:3:45,3,0	1/1:0,1:1:3:45,3,0	./.	./.	./.	./.	1/1:0,1:1:3:42,3,0
Chr01	1610364	.	C	T	1737.78	.	AC=46;AF=1.00;AN=46;DP=40;ExcessHet=3.0103;FS=0.000;InbreedingCoeff=-0.1445;MLEAC=46;MLEAF=1.00;MQ=60.00;QD=29.34;SOR=1.292	GT:AD:DP:GQ:PL	1/1:0,1:1:3:45,3,0	./.	./.	1/1:0,2:2:6:89,6,0	./.	./.	./.	./.	./.	1/1:0,1:1:3:39,3,0	1/1:0,1:1:3:45,3,0	./.	./.	./.	1/1:0,1:1:3:45,3,0	1/1:0,1:1:3:45,3,0	1/1:0,1:1:3:40,3,0	1/1:0,5:5:15:222,15,0	1/1:0,1:1:3:45,3,0	1/1:0,2:2:6:90,6,0	1/1:0,2:2:6:90,6,0	1/1:0,2:2:6:90,6,0	1/1:0,1:1:3:45,3,0	1/1:0,3:3:9:135,9,0	1/1:0,1:1:3:44,3,0	1/1:0,1:1:3:44,3,0	./.	1/1:0,2:2:6:89,6,0	1/1:0,2:2:6:89,6,0	1/1:0,4:4:12:167,12,0	1/1:0,2:2:6:90,6,0	./.	./.	1/1:0,1:1:3:42,3,0	1/1:0,1:1:3:43,3,0	1/1:0,2:2:6:86,6,0
Chr01	1648226	.	T	C	64.86	.	AC=2;AF=1.00;AN=2;DP=1;ExcessHet=3.0103;FS=0.000;MLEAC=2;MLEAF=1.00;MQ=60.00;QD=33.66;SOR=1.609	GT:AD:DP:GQ:PL	./.	./.	./.	./.	./.	./.	./.	./.	./.	./.	./.	./.	./.	./.	./.	./.	./.	./.	./.	./.	./.	./.	./.	1/1:0,1:1:6:87,6,0	./.	./.	./.	./.	./.	./.	./.	./.	./.	./.	./.	./.
Chr01	1648230	.	T	C	64.86	.	AC=2;AF=1.00;AN=2;DP=2;ExcessHet=3.0103;FS=0.000;MLEAC=2;MLEAF=1.00;MQ=60.00;QD=32.43;SOR=2.303	GT:AD:DP:GQ:PL	./.	./.	./.	./.	./.	./.	./.	./.	./.	./.	./.	./.	./.	./.	./.	./.	./.	./.	./.	./.	./.	./.	./.	1/1:0,2:2:6:87,6,0	./.	./.	./.	./.	./.	./.	./.	./.	./.	./.	./.	./.
Chr01	1648242	.	G	A	316.39	.	AC=6;AF=1.00;AN=6;DP=8;ExcessHet=3.0103;FS=0.000;MLEAC=6;MLEAF=1.00;MQ=60.00;QD=28.03;SOR=1.179	GT:AD:DP:GQ:PL	./.	./.	./.	./.	./.	./.	./.	./.	./.	./.	./.	./.	./.	1/1:0,1:1:3:42,3,0	./.	./.	./.	./.	./.	./.	./.	./.	./.	1/1:0,6:6:18:255,18,0	./.	./.	./.	./.	./.	./.	./.	./.	./.	./.	./.	1/1:0,1:1:3:41,3,0
Chr01	1648287	.	G	A	287.42	.	AC=6;AF=1.00;AN=6;DP=7;ExcessHet=3.0103;FS=0.000;MLEAC=6;MLEAF=1.00;MQ=60.00;QD=29.68;SOR=0.941	GT:AD:DP:GQ:PL	./.	./.	./.	./.	./.	./.	./.	./.	./.	./.	./.	./.	./.	1/1:0,1:1:3:45,3,0	./.	./.	./.	./.	./.	./.	./.	./.	./.	1/1:0,5:5:15:219,15,0	./.	./.	./.	./.	./.	./.	./.	./.	./.	./.	./.	1/1:0,1:1:3:45,3,0
Chr01	1648299	.	T	C	248.49	.	AC=6;AF=1.00;AN=6;DP=6;ExcessHet=3.0103;FS=0.000;MLEAC=6;MLEAF=1.00;MQ=60.00;QD=28.71;SOR=0.693	GT:AD:DP:GQ:PL	./.	./.	./.	./.	./.	./.	./.	./.	./.	./.	./.	./.	./.	1/1:0,1:1:3:45,3,0	./.	./.	./.	./.	./.	./.	./.	./.	./.	1/1:0,4:4:12:180,12,0	./.	./.	./.	./.	./.	./.	./.	./.	./.	./.	./.	1/1:0,1:1:3:45,3,0
Chr01	1648300	.	T	C	248.49	.	AC=6;AF=1.00;AN=6;DP=6;ExcessHet=3.0103;FS=0.000;MLEAC=6;MLEAF=1.00;MQ=60.00;QD=27.25;SOR=0.693	GT:AD:DP:GQ:PL	./.	./.	./.	./.	./.	./.	./.	./.	./.	./.	./.	./.	./.	1/1:0,1:1:3:45,3,0	./.	./.	./.	./.	./.	./.	./.	./.	./.	1/1:0,4:4:12:180,12,0	./.	./.	./.	./.	./.	./.	./.	./.	./.	./.	./.	1/1:0,1:1:3:45,3,0
Chr01	1648318	.	G	T	248.49	.	AC=6;AF=1.00;AN=6;DP=6;ExcessHet=3.0103;FS=0.000;MLEAC=6;MLEAF=1.00;MQ=60.00;QD=28.18;SOR=0.693	GT:AD:DP:GQ:PL	./.	./.	./.	./.	./.	./.	./.	./.	./.	./.	./.	./.	./.	1/1:0,1:1:3:45,3,0	./.	./.	./.	./.	./.	./.	./.	./.	./.	1/1:0,4:4:12:180,12,0	./.	./.	./.	./.	./.	./.	./.	./.	./.	./.	./.	1/1:0,1:1:3:45,3,0
Chr01	1648326	.	G	A	248.49	.	AC=6;AF=1.00;AN=6;DP=6;ExcessHet=3.0103;FS=0.000;MLEAC=6;MLEAF=1.00;MQ=60.00;QD=27.16;SOR=0.693	GT:AD:DP:GQ:PL	./.	./.	./.	./.	./.	./.	./.	./.	./.	./.	./.	./.	./.	1/1:0,1:1:3:45,3,0	./.	./.	./.	./.	./.	./.	./.	./.	./.	1/1:0,4:4:12:180,12,0	./.	./.	./.	./.	./.	./.	./.	./.	./.	./.	./.	1/1:0,1:1:3:45,3,0
Chr01	1652745	.	C	A	137.35	.	AC=6;AF=0.500;AN=12;BaseQRankSum=0.000;ClippingRankSum=0.000;DP=7;ExcessHet=0.0473;FS=0.000;MLEAC=6;MLEAF=0.500;MQ=60.00;MQRankSum=0.000;QD=29.09;ReadPosRankSum=-0.180;SOR=1.492	GT:AD:DP:GQ:PL	./.	./.	1/1:0,2:2:6:84,6,0	./.	1/1:0,1:1:3:45,3,0	./.	./.	./.	1/1:0,1:1:3:43,3,0	./.	./.	./.	0/0:1,0:1:3:0,3,45	./.	./.	./.	./.	0/0:1,0:1:3:0,3,42	./.	./.	./.	./.	./.	./.	./.	./.	0/0:1,0:1:3:0,3,44	./.	./.	./.	./.	./.	./.	./.	./.	./.
Chr01	1653172	.	A	T	105.07	.	AC=2;AF=0.500;AN=4;BaseQRankSum=0.319;ClippingRankSum=0.000;DP=4;ExcessHet=0.7918;FS=0.000;MLEAC=3;MLEAF=0.750;MQ=60.00;MQRankSum=0.000;QD=24.71;ReadPosRankSum=1.150;SOR=2.788	GT:AD:DP:GQ:PL	./.	./.	./.	1/1:0,3:3:9:131,9,0	./.	./.	./.	./.	./.	./.	./.	./.	./.	./.	./.	./.	./.	./.	./.	./.	./.	./.	./.	0/0:1,0:1:3:0,3,34	./.	./.	./.	./.	./.	./.	./.	./.	./.	./.	./.	./.
Chr01	1653314	.	C	T	395.48	.	AC=12;AF=0.667;AN=18;BaseQRankSum=0.264;ClippingRankSum=0.000;DP=13;ExcessHet=0.0098;FS=0.000;MLEAC=13;MLEAF=0.722;MQ=60.00;MQRankSum=0.000;QD=33.61;ReadPosRankSum=-0.365;SOR=1.492	GT:AD:DP:GQ:PL	./.	1/1:0,1:1:3:45,3,0	./.	1/1:0,3:3:9:134,9,0	1/1:0,2:2:6:88,6,0	1/1:0,1:1:3:45,3,0	1/1:0,1:1:3:44,3,0	./.	1/1:0,2:2:6:82,6,0	0/0:1,0:1:3:0,3,45	./.	./.	0/0:1,0:1:3:0,3,45	./.	./.	./.	./.	./.	./.	./.	./.	./.	./.	./.	./.	./.	./.	./.	./.	./.	0/0:1,0:1:3:0,3,44	./.	./.	./.	./.	./.
Chr01	1653488	.	C	T	256.51	.	AC=12;AF=0.600;AN=20;BaseQRankSum=-0.389;ClippingRankSum=0.000;DP=11;ExcessHet=0.0036;FS=0.000;InbreedingCoeff=0.3449;MLEAC=12;MLEAF=0.600;MQ=60.00;MQRankSum=0.000;QD=29.67;ReadPosRankSum=-0.261;SOR=0.148	GT:AD:DP:GQ:PL	1/1:0,1:1:3:45,3,0	./.	1/1:0,1:1:3:42,3,0	1/1:0,1:1:3:40,3,0	./.	./.	1/1:0,2:2:6:90,6,0	1/1:0,1:1:3:44,3,0	1/1:0,1:1:3:40,3,0	./.	0/0:1,0:1:3:0,3,45	./.	./.	0/0:1,0:1:3:0,3,45	./.	./.	./.	./.	./.	./.	./.	./.	./.	./.	./.	./.	./.	./.	0/0:1,0:1:3:0,3,37	./.	0/0:1,0:1:3:0,3,41	./.	./.	./.	./.	./.
Chr01	1653600	.	T	C	722.99	.	AC=16;AF=0.667;AN=24;BaseQRankSum=-0.864;ClippingRankSum=0.000;DP=23;ExcessHet=0.0015;FS=0.000;InbreedingCoeff=0.4846;MLEAC=18;MLEAF=0.750;MQ=60.00;MQRankSum=0.000;QD=28.81;ReadPosRankSum=0.075;SOR=0.061	GT:AD:DP:GQ:PL	1/1:0,1:1:3:42,3,0	1/1:0,2:2:6:81,6,0	1/1:0,2:2:6:87,6,0	1/1:0,2:2:6:89,6,0	1/1:0,2:2:6:90,6,0	1/1:0,3:3:9:129,9,0	./.	1/1:0,1:1:3:45,3,0	1/1:0,5:5:15:215,15,0	./.	./.	./.	0/0:1,0:1:3:0,3,45	0/0:1,0:1:3:0,3,42	./.	./.	./.	./.	./.	0/0:1,0:1:3:0,3,44	./.	./.	./.	0/0:2,0:2:6:0,6,90	./.	./.	./.	./.	./.	./.	./.	./.	./.	./.	./.	./.
Chr01	1653613	.	G	T	944.23	.	AC=16;AF=0.727;AN=22;BaseQRankSum=-1.365;ClippingRankSum=0.000;DP=27;ExcessHet=0.0048;FS=0.000;InbreedingCoeff=0.5272;MLEAC=18;MLEAF=0.818;MQ=60.00;MQRankSum=0.000;QD=28.98;ReadPosRankSum=0.137;SOR=0.446	GT:AD:DP:GQ:PL	1/1:0,1:1:3:44,3,0	1/1:0,2:2:6:87,6,0	1/1:0,3:3:9:130,9,0	1/1:0,2:2:6:87,6,0	1/1:0,3:3:9:131,9,0	1/1:0,3:3:9:134,9,0	./.	1/1:0,2:2:6:81,6,0	1/1:0,7:7:21:301,21,0	./.	./.	./.	0/0:1,0:1:3:0,3,45	./.	./.	./.	0/0:1,0:1:3:0,3,42	./.	./.	./.	./.	./.	./.	0/0:2,0:2:6:0,6,90	./.	./.	./.	./.	./.	./.	./.	./.	./.	./.	./.	./.
Chr01	1653701	.	A	G	2227.88	.	AC=18;AF=0.474;AN=38;BaseQRankSum=1.321;ClippingRankSum=0.000;DP=65;ExcessHet=0.0000;FS=0.000;InbreedingCoeff=0.6360;MLEAC=24;MLEAF=0.632;MQ=60.00;MQRankSum=0.000;QD=23.57;ReadPosRankSum=1.003;SOR=1.288	GT:AD:DP:GQ:PL	1/1:0,7:7:21:302,21,0	1/1:0,8:8:24:343,24,0	1/1:0,6:6:18:259,18,0	1/1:0,3:3:9:134,9,0	1/1:0,4:4:12:178,12,0	1/1:0,5:5:15:225,15,0	1/1:0,6:6:18:262,18,0	1/1:0,3:3:9:134,9,0	1/1:0,11:11:33:485,33,0	./.	./.	./.	0/0:2,0:2:6:0,6,88	0/0:1,0:1:3:0,3,46	./.	./.	0/0:1,0:1:3:0,3,42	./.	./.	0/0:2,0:2:6:0,6,83	0/0:1,0:1:3:0,3,38	0/0:1,0:1:3:0,3,44	0/0:1,0:1:3:0,3,44	./.	0/0:1,0:1:3:0,3,44	./.	0/0:1,0:1:3:0,3,44	./.	0/0:1,0:1:3:0,3,46	./.	./.	./.	./.	./.	./.	./.
Chr01	1653830	.	G	A	2266.54	.	AC=18;AF=0.290;AN=62;BaseQRankSum=-0.963;ClippingRankSum=0.000;DP=101;ExcessHet=0.0000;FS=7.883;InbreedingCoeff=0.6443;MLEAC=22;MLEAF=0.355;MQ=60.00;MQRankSum=0.000;QD=30.04;ReadPosRankSum=-2.864;SOR=0.464	GT:AD:DP:GQ:PL	1/1:0,4:4:12:176,12,0	1/1:0,9:9:27:391,27,0	1/1:0,5:5:15:209,15,0	1/1:0,4:4:12:176,12,0	1/1:0,7:7:21:310,21,0	1/1:0,4:4:12:180,12,0	1/1:0,7:7:21:310,21,0	1/1:0,5:5:15:220,15,0	1/1:0,10:10:30:441,30,0	0/0:2,0:2:6:0,6,90	0/0:1,0:1:3:0,3,45	0/0:4,0:4:12:0,12,173	0/0:5,0:5:15:0,15,225	0/0:1,0:1:3:0,3,45	0/0:3,0:3:9:0,9,135	0/0:1,0:1:3:0,3,45	0/0:1,0:1:3:0,3,45	./.	0/0:2,0:2:6:0,6,121	0/0:2,0:2:6:0,6,90	0/0:3,0:3:9:0,9,135	0/0:3,0:3:9:0,9,187	./.	0/0:4,0:4:12:0,12,211	0/0:1,0:1:3:0,3,45	./.	0/0:1,0:1:3:0,3,37	0/0:2,0:2:6:0,6,90	0/0:1,0:1:3:0,3,45	0/0:1,0:1:3:0,3,45	0/0:3,0:3:9:0,9,135	./.	0/0:3,0:3:9:0,9,127	0/0:1,0:1:3:0,3,45	./.	0/0:1,0:1:3:0,3,76
Chr01	1653906	.	T	A	5298.83	.	AC=17;AF=0.258;AN=66;BaseQRankSum=-3.652;ClippingRankSum=0.000;DP=202;ExcessHet=0.0000;FS=0.563;InbreedingCoeff=0.7228;MLEAC=19;MLEAF=0.288;MQ=60.00;MQRankSum=0.000;QD=26.37;ReadPosRankSum=-0.659;SOR=0.627	GT:AD:DP:GQ:PL	0/1:1,10:11:12:417,0,12	1/1:0,10:10:30:443,30,0	1/1:0,13:13:42:627,42,0	1/1:0,16:16:51:765,51,0	1/1:0,13:13:39:579,39,0	1/1:0,8:8:27:396,27,0	1/1:0,14:14:45:667,45,0	1/1:0,7:7:24:360,24,0	1/1:0,27:27:81:1207,81,0	0/0:4,0:4:12:0,12,180	0/0:5,0:5:15:0,15,225	0/0:2,0:2:6:0,6,90	0/0:9,0:9:33:0,33,495	0/0:4,0:4:12:0,12,180	0/0:4,0:4:18:0,18,261	0/0:3,0:3:9:0,9,135	0/0:6,0:6:18:0,18,270	./.	0/0:4,0:4:15:0,15,221	0/0:2,0:2:6:0,6,90	0/0:3,0:3:12:0,12,176	0/0:9,0:9:27:0,27,392	0/0:2,0:2:6:0,6,90	0/0:6,0:6:18:0,18,264	./.	0/0:2,0:2:9:0,9,135	0/0:1,0:1:3:0,3,82	0/0:1,0:1:6:0,6,90	0/0:1,0:1:3:0,3,45	0/0:1,0:1:3:0,3,45	0/0:3,0:3:9:0,9,135	0/0:3,0:3:9:0,9,135	0/0:2,0:2:6:0,6,124	./.	0/0:3,0:3:9:0,9,135	0/0:3,0:3:12:0,12,175
Chr01	1653925	.	T	C	7115.19	.	AC=18;AF=0.265;AN=68;BaseQRankSum=-1.039;ClippingRankSum=0.000;DP=322;ExcessHet=0.0000;FS=4.000;InbreedingCoeff=0.8697;MLEAC=18;MLEAF=0.265;MQ=60.00;MQRankSum=0.000;QD=28.99;ReadPosRankSum=2.869;SOR=0.495	GT:AD:DP:GQ:PL	1/1:1,15:16:3:615,3,0	1/1:0,11:11:36:527,36,0	1/1:0,22:22:66:956,66,0	1/1:0,21:21:63:934,63,0	1/1:0,15:15:45:660,45,0	1/1:0,14:14:42:609,42,0	1/1:0,20:20:60:875,60,0	1/1:0,15:15:45:640,45,0	1/1:0,33:33:99:1472,99,0	0/0:7,0:7:21:0,21,309	0/0:8,0:8:24:0,24,348	0/0:5,0:5:15:0,15,221	0/0:18,0:18:54:0,54,788	0/0:6,0:6:18:0,18,264	0/0:13,0:13:39:0,39,539	0/0:6,0:6:18:0,18,264	0/0:12,0:12:36:0,36,527	./.	0/0:5,0:5:15:0,15,225	0/0:5,0:5:15:0,15,215	0/0:6,0:6:18:0,18,262	0/0:10,0:10:30:0,30,438	0/0:3,0:3:9:0,9,129	0/0:6,0:6:18:0,18,270	./.	0/0:6,0:6:18:0,18,263	0/0:1,0:1:3:0,3,82	0/0:6,0:6:18:0,18,263	0/0:3,0:3:9:0,9,131	0/0:2,0:2:6:0,6,84	0/0:6,0:6:18:0,18,262	0/0:6,0:6:18:0,18,263	0/0:6,0:6:18:0,18,294	0/0:1,0:1:3:0,3,42	0/0:4,0:4:12:0,12,179	0/0:4,0:4:12:0,12,179
Chr01	1654264	.	T	A	258.41	.	AC=9;AF=0.155;AN=58;BaseQRankSum=-0.068;ClippingRankSum=0.000;DP=61;ExcessHet=0.0160;FS=8.824;InbreedingCoeff=0.1162;MLEAC=9;MLEAF=0.155;MQ=60.00;MQRankSum=0.000;QD=29.04;ReadPosRankSum=-3.007;SOR=0.946	GT:AD:DP:GQ:PL	0/1:1,1:2:39:39,0,39	./.	./.	1/1:0,1:1:3:45,3,0	0/1:1,1:2:39:39,0,39	1/1:0,2:2:6:90,6,0	0/1:1,2:3:36:81,0,36	./.	1/1:0,1:1:3:45,3,0	0/0:3,0:3:9:0,9,195	0/0:2,0:2:6:0,6,113	0/0:4,0:4:12:0,12,225	0/0:1,0:1:3:0,3,45	0/0:1,0:1:3:0,3,45	0/0:5,0:5:15:0,15,326	./.	0/0:7,0:7:21:0,21,426	0/0:1,0:1:3:0,3,45	0/0:1,0:1:3:0,3,45	0/0:3,0:3:9:0,9,177	0/0:3,0:3:9:0,9,256	0/0:2,0:2:6:0,6,126	0/0:1,0:1:3:0,3,86	0/0:1,0:1:3:0,3,45	0/0:1,0:1:3:0,3,88	0/0:4,0:4:12:0,12,246	./.	./.	0/0:1,0:1:3:0,3,90	0/0:1,0:1:3:0,3,45	0/0:1,0:1:3:0,3,45	0/0:3,0:3:9:0,9,182	0/0:2,0:2:6:0,6,149	0/0:1,0:1:3:0,3,91	./.	0/0:1,0:1:3:0,3,45
Chr01	1654265	.	G	A	258.41	.	AC=9;AF=0.155;AN=58;BaseQRankSum=0.204;ClippingRankSum=0.000;DP=61;ExcessHet=0.0160;FS=8.824;InbreedingCoeff=0.1162;MLEAC=9;MLEAF=0.155;MQ=60.00;MQRankSum=0.000;QD=31.99;ReadPosRankSum=-3.573;SOR=0.946	GT:AD:DP:GQ:PL	0/1:1,1:2:39:39,0,39	./.	./.	1/1:0,1:1:3:45,3,0	0/1:1,1:2:39:39,0,39	1/1:0,2:2:6:90,6,0	0/1:1,2:3:36:81,0,36	./.	1/1:0,1:1:3:45,3,0	0/0:3,0:3:9:0,9,195	0/0:2,0:2:6:0,6,113	0/0:4,0:4:12:0,12,225	0/0:1,0:1:3:0,3,45	0/0:1,0:1:3:0,3,45	0/0:5,0:5:15:0,15,326	./.	0/0:7,0:7:21:0,21,426	0/0:1,0:1:3:0,3,45	0/0:1,0:1:3:0,3,45	0/0:3,0:3:9:0,9,177	0/0:3,0:3:9:0,9,256	0/0:2,0:2:6:0,6,126	0/0:1,0:1:3:0,3,86	0/0:1,0:1:3:0,3,45	0/0:1,0:1:3:0,3,88	0/0:4,0:4:12:0,12,246	./.	./.	0/0:1,0:1:3:0,3,90	0/0:1,0:1:3:0,3,45	0/0:1,0:1:3:0,3,45	0/0:3,0:3:9:0,9,182	0/0:2,0:2:6:0,6,149	0/0:1,0:1:3:0,3,91	./.	0/0:1,0:1:3:0,3,45
Chr01	1654321	.	A	T	192.70	.	AC=8;AF=0.167;AN=48;BaseQRankSum=0.096;ClippingRankSum=0.000;DP=48;ExcessHet=0.0001;FS=0.000;InbreedingCoeff=0.3678;MLEAC=6;MLEAF=0.125;MQ=60.00;MQRankSum=0.000;QD=34.65;ReadPosRankSum=0.460;SOR=0.693	GT:AD:DP:GQ:PL	1/1:0,1:1:3:45,3,0	./.	./.	./.	1/1:0,2:2:6:89,6,0	./.	1/1:0,1:1:3:44,3,0	./.	1/1:0,2:2:6:86,6,0	0/0:4,0:4:12:0,12,166	0/0:2,0:2:6:0,6,87	0/0:1,0:1:3:0,3,45	0/0:1,0:1:3:0,3,45	./.	0/0:3,0:3:9:0,9,131	./.	0/0:3,0:3:9:0,9,119	./.	./.	0/0:1,0:1:3:0,3,42	0/0:3,0:3:9:0,9,129	0/0:1,0:1:3:0,3,45	0/0:1,0:1:3:0,3,41	./.	0/0:1,0:1:3:0,3,45	0/0:4,0:4:12:0,12,175	./.	0/0:2,0:2:6:0,6,90	0/0:5,0:5:15:0,15,224	0/0:2,0:2:6:0,6,90	0/0:1,0:1:3:0,3,45	0/0:3,0:3:9:0,9,134	0/0:2,0:2:6:0,6,69	0/0:1,0:1:3:0,3,46	0/0:1,0:1:3:0,3,42	./.
Chr01	1654535	.	G	A	387.79	.	AC=10;AF=0.179;AN=56;BaseQRankSum=-1.022;ClippingRankSum=0.000;DP=62;ExcessHet=0.0000;FS=0.000;InbreedingCoeff=0.4267;MLEAC=9;MLEAF=0.161;MQ=60.00;MQRankSum=0.000;QD=26.25;ReadPosRankSum=0.478;SOR=0.452	GT:AD:DP:GQ:PL	./.	1/1:0,2:2:6:87,6,0	./.	1/1:0,2:2:6:90,6,0	./.	1/1:0,4:4:12:179,12,0	1/1:0,1:1:3:45,3,0	./.	1/1:0,2:2:6:77,6,0	0/0:5,0:5:15:0,15,229	0/0:1,0:1:3:0,3,46	0/0:7,0:7:21:0,21,305	0/0:1,0:1:3:0,3,46	./.	0/0:4,0:4:12:0,12,174	0/0:1,0:1:3:0,3,46	0/0:2,0:2:6:0,6,91	0/0:2,0:2:6:0,6,92	./.	0/0:1,0:1:3:0,3,46	0/0:1,0:1:3:0,3,46	0/0:1,0:1:3:0,3,46	0/0:1,0:1:3:0,3,46	0/0:3,0:3:9:0,9,128	0/0:2,0:2:6:0,6,85	0/0:1,0:1:3:0,3,46	0/0:2,0:2:6:0,6,90	./.	0/0:4,0:4:12:0,12,182	0/0:2,0:2:6:0,6,92	0/0:1,0:1:3:0,3,42	0/0:2,0:2:6:0,6,83	0/0:1,0:1:3:0,3,46	./.	0/0:3,0:3:9:0,9,137	0/0:3,0:3:9:0,9,128
Chr01	1654635	.	G	A	465.51	.	AC=14;AF=0.233;AN=60;BaseQRankSum=-0.680;ClippingRankSum=0.000;DP=59;ExcessHet=0.0000;FS=2.515;InbreedingCoeff=0.4643;MLEAC=12;MLEAF=0.200;MQ=60.00;MQRankSum=0.000;QD=29.50;ReadPosRankSum=1.052;SOR=0.745	GT:AD:DP:GQ:PL	1/1:0,1:1:3:45,3,0	./.	1/1:0,3:3:9:134,9,0	./.	1/1:0,2:2:6:88,6,0	1/1:0,2:2:6:86,6,0	1/1:0,2:2:6:89,6,0	1/1:0,1:1:3:40,3,0	1/1:0,2:2:6:89,6,0	0/0:3,0:3:9:0,9,123	0/0:3,0:3:9:0,9,133	./.	0/0:3,0:3:9:0,9,136	0/0:1,0:1:3:0,3,38	0/0:2,0:2:6:0,6,87	0/0:1,0:1:3:0,3,46	0/0:3,0:3:9:0,9,125	0/0:3,0:3:9:0,9,137	0/0:2,0:2:6:0,6,87	0/0:3,0:3:9:0,9,126	0/0:2,0:2:6:0,6,92	./.	0/0:1,0:1:3:0,3,39	0/0:1,0:1:3:0,3,46	0/0:1,0:1:3:0,3,46	0/0:1,0:1:3:0,3,43	./.	0/0:1,0:1:3:0,3,46	0/0:2,0:2:6:0,6,92	0/0:4,0:4:12:0,12,181	0/0:1,0:1:3:0,3,46	0/0:2,0:2:6:0,6,92	0/0:3,0:3:9:0,9,137	0/0:1,0:1:3:0,3,46	./.	0/0:2,0:2:6:0,6,79
Chr01	1655177	.	C	G	267.42	.	AC=14;AF=0.304;AN=46;BaseQRankSum=-0.289;ClippingRankSum=0.000;DP=35;ExcessHet=0.0000;FS=0.000;InbreedingCoeff=0.3838;MLEAC=12;MLEAF=0.261;MQ=60.00;MQRankSum=0.000;QD=29.83;ReadPosRankSum=-0.581;SOR=0.752	GT:AD:DP:GQ:PL	1/1:0,1:1:3:45,3,0	./.	1/1:0,1:1:3:41,3,0	1/1:0,1:1:3:45,3,0	1/1:0,1:1:3:45,3,0	1/1:0,1:1:3:41,3,0	1/1:0,2:2:6:87,6,0	./.	1/1:0,1:1:3:45,3,0	0/0:1,0:1:3:0,3,46	0/0:1,0:1:3:0,3,45	0/0:2,0:2:6:0,6,91	0/0:4,0:4:12:0,12,183	./.	0/0:1,0:1:3:0,3,42	./.	0/0:1,0:1:3:0,3,46	./.	0/0:2,0:2:6:0,6,90	0/0:1,0:1:3:0,3,44	./.	0/0:1,0:1:3:0,3,46	./.	0/0:2,0:2:6:0,6,87	./.	./.	./.	./.	./.	0/0:2,0:2:6:0,6,90	0/0:1,0:1:3:0,3,45	0/0:1,0:1:3:0,3,46	0/0:5,0:5:15:0,15,219	0/0:1,0:1:3:0,3,46	./.	0/0:1,0:1:3:0,3,44
Chr01	1655298	.	A	C	158.64	.	AC=8;AF=0.182;AN=44;BaseQRankSum=0.400;ClippingRankSum=0.000;DP=29;ExcessHet=0.0001;FS=0.000;InbreedingCoeff=0.2588;MLEAC=7;MLEAF=0.159;MQ=60.00;MQRankSum=0.000;QD=32.28;ReadPosRankSum=0.192;SOR=1.944	GT:AD:DP:GQ:PL	./.	./.	1/1:0,1:1:3:45,3,0	1/1:0,1:1:3:44,3,0	./.	1/1:0,1:1:3:44,3,0	./.	./.	1/1:0,2:2:6:89,6,0	./.	0/0:1,0:1:3:0,3,39	0/0:1,0:1:3:0,3,44	0/0:1,0:1:3:0,3,41	0/0:1,0:1:3:0,3,46	0/0:1,0:1:3:0,3,45	./.	0/0:2,0:2:6:0,6,86	0/0:1,0:1:3:0,3,46	./.	0/0:1,0:1:3:0,3,41	0/0:1,0:1:3:0,3,46	./.	0/0:3,0:3:9:0,9,127	./.	./.	0/0:1,0:1:3:0,3,46	0/0:3,0:3:9:0,9,130	0/0:1,0:1:3:0,3,46	./.	./.	0/0:1,0:1:3:0,3,42	0/0:1,0:1:3:0,3,46	0/0:1,0:1:3:0,3,46	0/0:2,0:2:6:0,6,89	./.	0/0:1,0:1:3:0,3,46
Chr01	1655769	.	T	C	284.24	.	AC=10;AF=0.313;AN=32;BaseQRankSum=0.697;ClippingRankSum=0.000;DP=27;ExcessHet=0.0001;FS=0.000;InbreedingCoeff=0.4449;MLEAC=9;MLEAF=0.281;MQ=60.00;MQRankSum=0.000;QD=33.94;ReadPosRankSum=-0.328;SOR=1.179	GT:AD:DP:GQ:PL	1/1:0,1:1:3:45,3,0	./.	1/1:0,2:2:6:84,6,0	./.	1/1:0,2:2:6:90,6,0	1/1:0,2:2:6:90,6,0	1/1:0,1:1:3:42,3,0	./.	./.	0/0:2,0:2:6:0,6,86	./.	./.	0/0:2,0:2:6:0,6,91	./.	0/0:1,0:1:3:0,3,46	./.	0/0:1,0:1:3:0,3,45	./.	0/0:1,0:1:3:0,3,36	./.	./.	0/0:3,0:3:9:0,9,131	./.	./.	./.	./.	./.	0/0:1,0:1:3:0,3,41	0/0:1,0:1:3:0,3,42	./.	./.	./.	0/0:1,0:1:3:0,3,42	0/0:2,0:2:6:0,6,92	./.	0/0:3,0:3:9:0,9,130
Chr01	1656081	.	A	G	184.23	.	AC=10;AF=0.294;AN=34;BaseQRankSum=-0.776;ClippingRankSum=0.000;DP=23;ExcessHet=0.0001;FS=0.000;InbreedingCoeff=0.3541;MLEAC=9;MLEAF=0.265;MQ=60.00;MQRankSum=0.000;QD=24.64;ReadPosRankSum=-0.074;SOR=2.115	GT:AD:DP:GQ:PL	1/1:0,2:2:6:85,6,0	./.	./.	./.	1/1:0,1:1:3:41,3,0	./.	1/1:0,1:1:3:42,3,0	1/1:0,1:1:3:39,3,0	1/1:0,1:1:3:40,3,0	./.	0/0:1,0:1:3:0,3,46	./.	0/0:1,0:1:3:0,3,46	./.	0/0:4,0:4:12:0,12,174	./.	./.	./.	0/0:1,0:1:3:0,3,40	0/0:1,0:1:3:0,3,46	./.	./.	./.	0/0:1,0:1:3:0,3,46	./.	0/0:1,0:1:3:0,3,38	./.	0/0:1,0:1:3:0,3,40	./.	0/0:1,0:1:3:0,3,40	./.	./.	./.	0/0:2,0:2:6:0,6,91	0/0:1,0:1:3:0,3,40	0/0:2,0:2:6:0,6,79
Chr01	1656411	.	G	T	285.10	.	AC=8;AF=0.190;AN=42;BaseQRankSum=1.887;ClippingRankSum=0.000;DP=33;ExcessHet=0.0001;FS=0.000;InbreedingCoeff=0.3518;MLEAC=8;MLEAF=0.190;MQ=60.00;MQRankSum=0.000;QD=29.40;ReadPosRankSum=0.902;SOR=1.842	GT:AD:DP:GQ:PL	1/1:0,3:3:9:130,9,0	./.	./.	1/1:0,1:1:3:45,3,0	./.	1/1:0,2:2:6:90,6,0	1/1:0,2:2:6:90,6,0	./.	./.	0/0:2,0:2:6:0,6,83	./.	0/0:2,0:2:6:0,6,86	0/0:1,0:1:3:0,3,46	0/0:2,0:2:6:0,6,87	0/0:2,0:2:6:0,6,84	0/0:1,0:1:3:0,3,40	./.	./.	0/0:1,0:1:3:0,3,46	0/0:2,0:2:6:0,6,83	0/0:2,0:2:6:0,6,86	0/0:3,0:3:9:0,9,130	./.	./.	0/0:1,0:1:3:0,3,46	0/0:1,0:1:3:0,3,40	0/0:1,0:1:3:0,3,40	./.	0/0:1,0:1:3:0,3,46	0/0:1,0:1:3:0,3,44	./.	0/0:1,0:1:3:0,3,46	0/0:1,0:1:3:0,3,46	./.	./.	./.
Chr01	1656438	.	T	C	228.48	.	AC=8;AF=0.174;AN=46;BaseQRankSum=-0.421;ClippingRankSum=0.000;DP=35;ExcessHet=0.0001;FS=2.808;InbreedingCoeff=0.3088;MLEAC=7;MLEAF=0.152;MQ=60.00;MQRankSum=0.000;QD=30.60;ReadPosRankSum=-0.637;SOR=2.552	GT:AD:DP:GQ:PL	1/1:0,3:3:9:127,9,0	./.	./.	1/1:0,1:1:3:42,3,0	./.	1/1:0,1:1:3:44,3,0	1/1:0,2:2:6:85,6,0	./.	./.	./.	./.	0/0:1,0:1:3:0,3,42	0/0:1,0:1:3:0,3,42	0/0:2,0:2:6:0,6,89	0/0:1,0:1:3:0,3,46	0/0:1,0:1:3:0,3,44	0/0:2,0:2:6:0,6,82	./.	0/0:1,0:1:3:0,3,46	0/0:2,0:2:6:0,6,84	0/0:2,0:2:6:0,6,89	0/0:3,0:3:9:0,9,124	./.	0/0:1,0:1:3:0,3,39	0/0:1,0:1:3:0,3,42	0/0:1,0:1:3:0,3,46	0/0:1,0:1:3:0,3,44	./.	0/0:3,0:3:9:0,9,127	0/0:1,0:1:3:0,3,46	./.	0/0:2,0:2:6:0,6,90	0/0:1,0:1:3:0,3,41	./.	./.	0/0:1,0:1:3:0,3,45
Chr01	1656581	.	G	A	322.11	.	AC=10;AF=0.208;AN=48;BaseQRankSum=2.074;ClippingRankSum=0.000;DP=47;ExcessHet=0.0000;FS=0.000;InbreedingCoeff=0.4458;MLEAC=8;MLEAF=0.167;MQ=60.00;MQRankSum=0.000;QD=31.93;ReadPosRankSum=0.610;SOR=0.365	GT:AD:DP:GQ:PL	1/1:0,2:2:6:90,6,0	./.	1/1:0,1:1:3:45,3,0	1/1:0,1:1:3:45,3,0	1/1:0,2:2:6:90,6,0	./.	./.	./.	1/1:0,3:3:9:135,9,0	0/0:3,0:3:9:0,9,135	./.	0/0:3,0:3:9:0,9,163	0/0:3,0:3:9:0,9,135	./.	./.	0/0:2,0:2:6:0,6,130	0/0:2,0:2:6:0,6,82	./.	0/0:1,0:1:3:0,3,34	0/0:3,0:3:9:0,9,135	0/0:2,0:2:6:0,6,90	./.	./.	0/0:2,0:2:6:0,6,90	./.	0/0:1,0:1:3:0,3,45	0/0:1,0:1:3:0,3,91	0/0:3,0:3:9:0,9,181	0/0:2,0:2:6:0,6,90	0/0:2,0:2:6:0,6,90	0/0:2,0:2:6:0,6,90	0/0:2,0:2:6:0,6,90	0/0:1,0:1:3:0,3,45	0/0:2,0:2:6:0,6,90	./.	0/0:1,0:1:3:0,3,45
Chr01	1656583	.	C	G	322.11	.	AC=10;AF=0.208;AN=48;BaseQRankSum=1.267;ClippingRankSum=0.000;DP=45;ExcessHet=0.0000;FS=0.000;InbreedingCoeff=0.4458;MLEAC=8;MLEAF=0.167;MQ=60.00;MQRankSum=0.000;QD=32.36;ReadPosRankSum=0.355;SOR=0.258	GT:AD:DP:GQ:PL	1/1:0,2:2:6:90,6,0	./.	1/1:0,1:1:3:45,3,0	1/1:0,1:1:3:45,3,0	1/1:0,2:2:6:90,6,0	./.	./.	./.	1/1:0,3:3:9:135,9,0	0/0:3,0:3:9:0,9,135	./.	0/0:3,0:3:9:0,9,163	0/0:3,0:3:9:0,9,135	./.	./.	0/0:2,0:2:6:0,6,130	0/0:1,0:1:6:0,6,82	./.	0/0:.:.:3:0,3,34	0/0:3,0:3:9:0,9,135	0/0:2,0:2:6:0,6,90	./.	./.	0/0:2,0:2:6:0,6,90	./.	0/0:1,0:1:3:0,3,45	0/0:1,0:1:3:0,3,91	0/0:3,0:3:9:0,9,181	0/0:2,0:2:6:0,6,90	0/0:2,0:2:6:0,6,90	0/0:2,0:2:6:0,6,90	0/0:2,0:2:6:0,6,90	0/0:1,0:1:3:0,3,45	0/0:2,0:2:6:0,6,90	./.	0/0:1,0:1:3:0,3,45
Chr01	1656596	.	C	T	351.38	.	AC=10;AF=0.217;AN=46;BaseQRankSum=-0.045;ClippingRankSum=0.000;DP=44;ExcessHet=0.0000;FS=2.029;InbreedingCoeff=0.4470;MLEAC=9;MLEAF=0.196;MQ=60.00;MQRankSum=0.000;QD=33.05;ReadPosRankSum=0.898;SOR=0.322	GT:AD:DP:GQ:PL	1/1:0,3:3:9:126,9,0	./.	1/1:0,1:1:3:45,3,0	1/1:0,1:1:3:45,3,0	1/1:0,2:2:6:88,6,0	./.	./.	./.	1/1:0,3:3:9:130,9,0	0/0:2,0:2:6:0,6,90	./.	0/0:3,0:3:9:0,9,90	0/0:1,0:1:3:0,3,41	./.	./.	0/0:2,0:2:6:0,6,88	0/0:1,0:1:3:0,3,45	./.	./.	0/0:3,0:3:9:0,9,133	0/0:2,0:2:6:0,6,90	./.	./.	0/0:2,0:2:6:0,6,90	./.	0/0:1,0:1:3:0,3,42	0/0:1,0:1:3:0,3,46	0/0:2,0:2:6:0,6,86	0/0:2,0:2:6:0,6,90	0/0:3,0:3:9:0,9,124	0/0:3,0:3:9:0,9,134	0/0:2,0:2:6:0,6,87	0/0:1,0:1:3:0,3,45	0/0:2,0:2:6:0,6,87	./.	0/0:1,0:1:3:0,3,45
Chr01	1656605	.	T	A	707.12	.	AC=22;AF=0.458;AN=48;BaseQRankSum=1.657;ClippingRankSum=0.000;DP=45;ExcessHet=0.9887;FS=4.752;InbreedingCoeff=-0.1732;MLEAC=22;MLEAF=0.458;MQ=60.00;MQRankSum=0.000;QD=28.26;ReadPosRankSum=0.962;SOR=0.765	GT:AD:DP:GQ:PL	0/1:1,2:3:36:77,0,36	./.	1/1:0,1:1:3:42,3,0	0/0:1,0:1:3:0,3,45	1/1:0,2:2:6:87,6,0	./.	./.	./.	0/1:2,1:3:36:36,0,77	0/0:2,0:2:6:0,6,84	./.	0/1:2,1:3:36:36,0,63	1/1:0,1:1:3:45,3,0	./.	./.	0/1:1,1:2:39:39,0,39	1/1:0,1:1:3:42,3,0	./.	./.	0/1:1,2:3:36:78,0,36	0/1:1,1:2:36:39,0,36	./.	./.	0/1:1,1:2:39:39,0,39	0/0:1,0:1:3:0,3,42	0/0:1,0:1:3:0,3,45	0/0:1,0:1:3:0,3,46	0/0:2,0:2:6:0,6,86	0/1:1,1:2:36:38,0,36	0/1:1,2:3:30:75,0,30	0/1:2,1:3:36:36,0,78	1/1:0,1:1:3:45,3,0	0/0:2,0:2:6:0,6,83	0/0:2,0:2:6:0,6,81	./.	1/1:0,1:1:3:44,3,0
Chr01	1689621	.	T	A	70.16	.	AC=4;AF=0.059;AN=68;BaseQRankSum=-0.348;ClippingRankSum=0.000;DP=226;ExcessHet=3.4145;FS=2.030;InbreedingCoeff=-0.0918;MLEAC=4;MLEAF=0.059;MQ=60.00;MQRankSum=0.000;QD=2.70;ReadPosRankSum=-2.254;SOR=0.231	GT:AD:DP:GQ:PL	0/0:4,0:4:12:0,12,178	0/0:1,0:1:3:0,3,42	0/0:5,0:5:15:0,15,214	0/0:3,0:3:9:0,9,127	0/0:9,0:9:27:0,27,383	0/0:3,0:3:9:0,9,135	0/1:9,2:11:55:55,0,371	0/0:8,0:8:24:0,24,336	0/0:12,0:12:36:0,36,488	0/0:5,0:5:15:0,15,214	0/0:9,0:9:27:0,27,393	0/1:7,1:8:16:16,0,276	0/0:8,0:8:24:0,24,349	0/0:7,0:7:21:0,21,295	0/0:4,0:4:12:0,12,171	./.	0/0:9,0:9:27:0,27,357	./.	0/0:10,0:10:30:0,30,413	0/0:6,0:6:18:0,18,266	0/0:5,0:5:15:0,15,224	0/0:7,0:7:21:0,21,288	0/0:10,0:10:30:0,30,425	0/1:13,2:15:40:40,0,479	0/0:3,0:3:9:0,9,128	0/0:9,0:9:27:0,27,388	0/0:13,0:13:39:0,39,561	0/0:6,0:6:18:0,18,262	0/0:3,0:3:9:0,9,130	0/0:9,0:9:27:0,27,372	0/0:2,0:2:6:0,6,88	0/0:3,0:3:9:0,9,129	0/0:7,0:7:21:0,21,299	0/1:5,1:6:27:27,0,208	0/0:5,0:5:15:0,15,208	0/0:1,0:1:3:0,3,41
Chr01	1690983	.	T	G	160.39	.	AC=8;AF=0.118;AN=68;BaseQRankSum=0.866;ClippingRankSum=0.000;DP=402;ExcessHet=1.0138;FS=1.555;InbreedingCoeff=-0.0483;MLEAC=8;MLEAF=0.118;MQ=60.00;MQRankSum=0.000;QD=32.08;ReadPosRankSum=2.465;SOR=1.071	GT:AD:DP:GQ:PL	0/0:3,0:3:9:0,9,135	./.	0/0:1,0:1:3:0,3,45	0/0:2,0:2:6:0,6,90	0/0:4,0:4:12:0,12,180	0/0:1,0:1:3:0,3,45	0/0:1,0:1:3:0,3,45	0/0:1,0:1:3:0,3,45	0/0:4,0:4:12:0,12,180	0/1:6,1:7:24:24,0,249	0/0:4,0:4:12:0,12,180	0/0:5,0:5:15:0,15,225	0/0:5,0:5:15:0,15,255	0/0:2,0:2:6:0,6,90	0/0:3,0:3:9:0,9,135	0/0:1,0:1:3:0,3,45	0/0:9,0:9:27:0,27,405	1/1:0,1:1:3:45,3,0	0/0:12,0:12:39:0,39,571	0/0:6,0:6:18:0,18,298	0/0:7,0:7:21:0,21,345	0/0:2,0:2:6:0,6,90	0/1:3,2:5:75:75,0,120	0/0:5,0:5:15:0,15,225	./.	0/0:9,0:9:27:0,27,435	0/0:2,0:2:6:0,6,90	0/0:12,0:12:36:0,36,540	0/1:6,1:7:24:24,0,249	0/0:5,0:5:15:0,15,225	0/1:3,1:4:33:33,0,123	0/1:4,1:5:30:30,0,165	0/1:8,1:9:18:18,0,333	0/0:2,0:2:6:0,6,90	0/0:3,0:3:9:0,9,135	0/0:6,0:6:18:0,18,270
Chr01	1691081	.	C	T	54.37	.	AC=4;AF=0.056;AN=72;BaseQRankSum=1.607;ClippingRankSum=0.000;DP=523;ExcessHet=3.3908;FS=10.460;InbreedingCoeff=-0.0897;MLEAC=4;MLEAF=0.056;MQ=60.00;MQRankSum=0.000;QD=10.87;ReadPosRankSum=1.854;SOR=2.060	GT:AD:DP:GQ:PL	0/1:5,1:6:20:20,0,175	0/0:4,0:4:12:0,12,164	0/0:4,0:4:12:0,12,161	0/1:5,1:6:21:21,0,165	0/0:12,0:12:36:0,36,502	0/0:4,0:4:12:0,12,175	0/0:7,0:7:21:0,21,280	0/0:3,0:3:9:0,9,128	0/1:5,1:6:20:20,0,194	0/0:11,1:12:26:0,26,433	0/0:7,0:7:21:0,21,300	0/0:10,0:10:30:0,30,429	0/0:3,0:3:9:0,9,121	0/1:3,2:5:62:62,0,116	0/0:6,0:6:18:0,18,258	0/0:4,0:4:12:0,12,166	0/0:16,0:16:48:0,48,654	0/0:5,0:5:15:0,15,210	0/0:10,0:10:30:0,30,419	0/0:11,1:12:4:0,4,439	0/0:10,0:10:30:0,30,395	0/0:9,0:9:27:0,27,370	0/0:1,0:1:3:0,3,45	0/0:4,0:4:12:0,12,175	0/0:3,0:3:9:0,9,123	0/0:11,0:11:33:0,33,453	0/0:1,0:1:3:0,3,45	0/0:21,0:21:63:0,63,869	0/0:15,1:16:10:0,10,598	0/0:18,0:18:54:0,54,759	0/0:9,0:9:27:0,27,348	0/0:4,0:4:12:0,12,174	0/0:4,0:4:12:0,12,180	0/0:10,0:10:30:0,30,417	0/0:6,1:7:11:0,11,239	0/0:6,0:6:18:0,18,233
Chr01	1790549	.	A	T	29.94	.	AC=1;AF=0.018;AN=56;BaseQRankSum=-1.388;ClippingRankSum=0.000;DP=69;ExcessHet=3.0103;FS=0.000;InbreedingCoeff=-0.1047;MLEAC=1;MLEAF=0.018;MQ=60.00;MQRankSum=0.000;QD=5.99;ReadPosRankSum=-0.407;SOR=0.510	GT:AD:DP:GQ:PL	0/0:3,0:3:9:0,9,126	./.	0/0:2,0:2:6:0,6,82	0/0:3,0:3:9:0,9,133	0/0:3,0:3:9:0,9,129	0/0:1,0:1:3:0,3,10	0/0:2,0:2:6:0,6,92	0/0:1,0:1:3:0,3,46	0/0:3,0:3:9:0,9,130	0/0:2,0:2:6:0,6,79	./.	0/0:2,0:2:6:0,6,92	0/0:1,0:1:3:0,3,46	./.	0/0:3,0:3:9:0,9,116	./.	0/0:2,0:2:6:0,6,89	0/1:3,2:5:65:65,0,115	0/0:3,0:3:9:0,9,95	0/0:3,0:3:9:0,9,135	0/0:4,0:4:12:0,12,166	./.	0/0:1,0:1:3:0,3,41	0/0:2,0:2:6:0,6,89	./.	0/0:1,0:1:3:0,3,45	./.	0/0:4,0:4:12:0,12,170	0/0:7,0:7:21:0,21,308	0/0:3,0:3:9:0,9,125	0/0:3,0:3:9:0,9,124	./.	0/0:1,0:1:3:0,3,41	0/0:1,0:1:3:0,3,41	0/0:2,0:2:6:0,6,87	0/0:1,0:1:3:0,3,45
Chr01	1930575	.	A	T	150.03	.	AC=4;AF=0.067;AN=60;BaseQRankSum=0.778;ClippingRankSum=0.000;DP=92;ExcessHet=0.2266;FS=0.000;InbreedingCoeff=0.0311;MLEAC=3;MLEAF=0.050;MQ=60.00;MQRankSum=0.000;QD=15.00;ReadPosRankSum=0.057;SOR=1.199	GT:AD:DP:GQ:PL	0/0:1,0:1:3:0,3,119	./.	0/0:5,0:5:15:0,15,567	./.	0/0:2,0:2:6:0,6,245	0/0:1,0:1:6:0,6,171	0/0:2,0:2:6:0,6,253	0/0:3,0:3:9:0,9,364	0/0:3,0:3:9:0,9,379	0/0:5,0:5:18:0,18,625	1/1:0,1:1:3:45,3,0	0/0:2,0:2:6:0,6,259	0/0:1,0:1:3:0,3,128	0/0:4,0:4:12:0,12,428	0/0:6,0:6:18:0,18,743	0/0:1,0:1:3:0,3,79	0/0:1,0:1:3:0,3,38	0/0:5,0:5:15:0,15,661	./.	0/0:1,0:1:3:0,3,126	0/0:2,0:2:6:0,6,263	0/0:3,0:3:9:0,9,273	0/0:1,0:1:3:0,3,73	0/0:1,0:1:3:0,3,134	0/0:2,0:2:6:0,6,174	0/1:6,4:10:99:133,0,636	./.	0/1:4,1:5:30:30,0,411	0/0:2,0:2:6:0,6,251	0/0:4,0:4:12:0,12,373	0/0:5,0:5:15:0,15,625	0/0:6,0:6:18:0,18,560	0/0:4,0:4:12:0,12,423	./.	./.	0/0:3,0:3:9:0,9,297
Chr01	1930583	.	G	T	149.67	.	AC=4;AF=0.065;AN=62;BaseQRankSum=0.814;ClippingRankSum=0.000;DP=90;ExcessHet=0.2190;FS=2.121;InbreedingCoeff=0.0251;MLEAC=3;MLEAF=0.048;MQ=60.00;MQRankSum=0.000;QD=16.63;ReadPosRankSum=0.672;SOR=1.975	GT:AD:DP:GQ:PL	0/0:1,0:1:3:0,3,119	./.	0/0:5,0:5:15:0,15,567	./.	0/0:2,0:2:6:0,6,245	0/0:2,0:2:6:0,6,171	0/0:2,0:2:6:0,6,253	0/0:3,0:3:9:0,9,364	0/0:3,0:3:9:0,9,379	0/0:6,0:6:18:0,18,625	1/1:0,1:1:3:45,3,0	0/0:3,0:3:9:0,9,338	0/0:1,0:1:3:0,3,128	0/0:4,0:4:12:0,12,428	0/0:6,0:6:18:0,18,743	0/0:1,0:1:3:0,3,79	./.	0/0:5,0:5:15:0,15,661	0/0:1,0:1:3:0,3,84	0/0:1,0:1:3:0,3,126	0/0:2,0:2:6:0,6,263	0/0:2,0:2:6:0,6,236	0/0:1,0:1:3:0,3,73	0/0:2,0:2:6:0,6,219	0/0:2,0:2:9:0,9,254	0/1:6,3:9:99:130,0,679	0/0:1,0:1:3:0,3,80	0/1:3,1:4:33:33,0,375	0/0:2,0:2:6:0,6,251	0/0:3,0:3:12:0,12,373	0/0:5,0:5:15:0,15,625	0/0:5,0:5:15:0,15,523	0/0:3,0:3:9:0,9,385	./.	./.	0/0:2,0:2:6:0,6,256
Chr01	1930600	.	T	A	79	.	AC=3;AF=0.048;AN=62;BaseQRankSum=1.494;ClippingRankSum=0.000;DP=92;ExcessHet=3.2293;FS=2.299;InbreedingCoeff=-0.1380;MLEAC=3;MLEAF=0.048;MQ=60.00;MQRankSum=0.000;QD=8.78;ReadPosRankSum=-0.957;SOR=1.548	GT:AD:DP:GQ:PL	0/0:1,0:1:3:0,3,119	0/0:1,0:1:3:0,3,40	0/0:4,0:4:12:0,12,490	./.	0/0:2,0:2:6:0,6,245	0/0:1,0:1:3:0,3,82	0/0:3,0:3:9:0,9,298	0/0:4,0:4:12:0,12,401	0/0:4,0:4:12:0,12,421	0/0:4,0:4:12:0,12,467	0/1:1,1:2:33:39,0,33	0/0:3,0:3:9:0,9,338	0/0:1,0:1:3:0,3,128	0/0:3,0:3:9:0,9,339	0/0:6,0:6:21:0,21,787	./.	./.	0/0:5,0:5:15:0,15,661	0/0:1,0:1:3:0,3,84	0/0:2,0:2:6:0,6,168	0/0:3,0:3:9:0,9,304	0/0:2,0:2:6:0,6,236	0/0:1,0:1:3:0,3,42	0/0:3,0:3:9:0,9,259	0/0:2,0:2:6:0,6,215	0/1:7,2:9:63:63,0,645	0/0:2,0:2:6:0,6,121	0/1:3,1:4:33:33,0,375	0/0:2,0:2:6:0,6,251	0/0:2,0:2:6:0,6,247	0/0:5,0:5:15:0,15,625	0/0:4,0:4:15:0,15,473	0/0:3,0:3:9:0,9,385	./.	./.	0/0:3,0:3:9:0,9,294
Chr01	2009078	.	A	T	504.19	.	AC=18;AF=1.00;AN=18;DP=12;ExcessHet=3.0103;FS=0.000;MLEAC=18;MLEAF=1.00;MQ=60.00;QD=39.19;SOR=1.022	GT:AD:DP:GQ:PL	./.	./.	1/1:0,1:1:3:44,3,0	1/1:0,1:1:3:41,3,0	./.	1/1:0,1:1:3:43,3,0	./.	./.	1/1:0,1:1:3:45,3,0	./.	./.	./.	./.	./.	./.	./.	./.	./.	./.	1/1:0,3:3:9:134,9,0	./.	./.	1/1:0,1:1:3:42,3,0	./.	./.	./.	./.	1/1:0,2:2:6:90,6,0	./.	./.	1/1:0,1:1:3:41,3,0	./.	1/1:0,1:1:3:45,3,0	./.	./.	./.
Chr01	2181432	.	T	C	67.86	.	AC=2;AF=1.00;AN=2;DP=2;ExcessHet=3.0103;FS=0.000;MLEAC=2;MLEAF=1.00;MQ=60.00;QD=33.93;SOR=0.693	GT:AD:DP:GQ:PL	./.	./.	./.	./.	./.	./.	./.	./.	./.	./.	./.	./.	./.	./.	./.	./.	./.	./.	./.	./.	./.	./.	./.	1/1:0,2:2:6:90,6,0	./.	./.	./.	./.	./.	./.	./.	./.	./.	./.	./.	./.
Chr01	2181442	.	T	C	349.68	.	AC=8;AF=1.00;AN=8;DP=9;ExcessHet=3.0103;FS=0.000;MLEAC=8;MLEAF=1.00;MQ=60.00;QD=32.94;SOR=1.402	GT:AD:DP:GQ:PL	./.	./.	./.	./.	./.	./.	./.	./.	./.	./.	./.	1/1:0,1:1:3:42,3,0	./.	1/1:0,1:1:3:39,3,0	./.	./.	./.	./.	./.	./.	./.	./.	./.	1/1:0,6:6:18:250,18,0	./.	./.	./.	./.	./.	1/1:0,1:1:3:40,3,0	./.	./.	./.	./.	./.	./.
Chr01	2181459	.	A	G	1782.50	.	AC=26;AF=1.00;AN=26;DP=45;ExcessHet=3.0103;FS=0.000;InbreedingCoeff=-0.1268;MLEAC=26;MLEAF=1.00;MQ=60.00;QD=29.08;SOR=2.059	GT:AD:DP:GQ:PL	./.	./.	./.	./.	./.	1/1:0,1:1:3:40,3,0	./.	./.	./.	./.	1/1:0,1:1:3:40,3,0	1/1:0,2:2:6:89,6,0	./.	1/1:0,1:1:3:39,3,0	./.	./.	./.	./.	1/1:0,6:6:18:220,18,0	./.	./.	./.	./.	1/1:0,22:22:66:903,66,0	./.	1/1:0,3:3:9:116,9,0	1/1:0,2:2:6:80,6,0	./.	./.	1/1:0,2:2:6:81,6,0	1/1:0,1:1:3:37,3,0	1/1:0,1:1:3:37,3,0	1/1:0,1:1:3:45,3,0	1/1:0,2:2:6:77,6,0	./.	./.
Chr01	2181476	.	T	C	2183.30	.	AC=26;AF=1.00;AN=26;DP=49;ExcessHet=3.0103;FS=0.000;InbreedingCoeff=-0.1138;MLEAC=26;MLEAF=1.00;MQ=60.00;QD=27.72;SOR=1.755	GT:AD:DP:GQ:PL	./.	./.	./.	./.	./.	1/1:0,2:2:6:90,6,0	./.	./.	./.	./.	1/1:0,1:1:3:45,3,0	1/1:0,3:3:9:135,9,0	./.	1/1:0,1:1:3:45,3,0	./.	./.	./.	./.	1/1:0,6:6:18:270,18,0	./.	./.	./.	./.	1/1:0,23:23:69:1035,69,0	./.	1/1:0,4:4:12:180,12,0	1/1:0,2:2:6:90,6,0	./.	./.	1/1:0,2:2:6:90,6,0	1/1:0,1:1:3:45,3,0	1/1:0,1:1:3:45,3,0	1/1:0,1:1:3:45,3,0	1/1:0,2:2:6:90,6,0	./.	./.
Chr01	2181483	.	A	G	2183.30	.	AC=26;AF=1.00;AN=26;DP=49;ExcessHet=3.0103;FS=0.000;InbreedingCoeff=-0.1138;MLEAC=26;MLEAF=1.00;MQ=60.00;QD=27.73;SOR=1.755	GT:AD:DP:GQ:PL	./.	./.	./.	./.	./.	1/1:0,2:2:6:90,6,0	./.	./.	./.	./.	1/1:0,1:1:3:45,3,0	1/1:0,3:3:9:135,9,0	./.	1/1:0,1:1:3:45,3,0	./.	./.	./.	./.	1/1:0,6:6:18:270,18,0	./.	./.	./.	./.	1/1:0,23:23:69:1035,69,0	./.	1/1:0,4:4:12:180,12,0	1/1:0,2:2:6:90,6,0	./.	./.	1/1:0,2:2:6:90,6,0	1/1:0,1:1:3:45,3,0	1/1:0,1:1:3:45,3,0	1/1:0,1:1:3:45,3,0	1/1:0,2:2:6:90,6,0	./.	./.
Chr01	2181498	.	T	C	2183.30	.	AC=26;AF=1.00;AN=26;DP=49;ExcessHet=3.0103;FS=0.000;InbreedingCoeff=-0.1138;MLEAC=26;MLEAF=1.00;MQ=60.00;QD=26.20;SOR=1.755	GT:AD:DP:GQ:PL	./.	./.	./.	./.	./.	1/1:0,2:2:6:90,6,0	./.	./.	./.	./.	1/1:0,1:1:3:45,3,0	1/1:0,3:3:9:135,9,0	./.	1/1:0,1:1:3:45,3,0	./.	./.	./.	./.	1/1:0,6:6:18:270,18,0	./.	./.	./.	./.	1/1:0,23:23:69:1035,69,0	./.	1/1:0,4:4:12:180,12,0	1/1:0,2:2:6:90,6,0	./.	./.	1/1:0,2:2:6:90,6,0	1/1:0,1:1:3:45,3,0	1/1:0,1:1:3:45,3,0	1/1:0,1:1:3:45,3,0	1/1:0,2:2:6:90,6,0	./.	./.
Chr01	2181501	.	T	G	2183.30	.	AC=26;AF=1.00;AN=26;DP=49;ExcessHet=3.0103;FS=0.000;InbreedingCoeff=-0.1138;MLEAC=26;MLEAF=1.00;MQ=60.00;QD=28.26;SOR=1.755	GT:AD:DP:GQ:PL	./.	./.	./.	./.	./.	1/1:0,2:2:6:90,6,0	./.	./.	./.	./.	1/1:0,1:1:3:45,3,0	1/1:0,3:3:9:135,9,0	./.	1/1:0,1:1:3:45,3,0	./.	./.	./.	./.	1/1:0,6:6:18:270,18,0	./.	./.	./.	./.	1/1:0,23:23:69:1035,69,0	./.	1/1:0,4:4:12:180,12,0	1/1:0,2:2:6:90,6,0	./.	./.	1/1:0,2:2:6:90,6,0	1/1:0,1:1:3:45,3,0	1/1:0,1:1:3:45,3,0	1/1:0,1:1:3:45,3,0	1/1:0,2:2:6:90,6,0	./.	./.
Chr01	2181547	.	C	T	496.06	.	AC=14;AF=0.700;AN=20;BaseQRankSum=0.883;ClippingRankSum=0.000;DP=27;ExcessHet=2.1695;FS=2.392;InbreedingCoeff=-0.2033;MLEAC=13;MLEAF=0.650;MQ=60.00;MQRankSum=0.000;QD=31.70;ReadPosRankSum=1.520;SOR=0.264	GT:AD:DP:GQ:PL	./.	./.	./.	./.	./.	0/0:2,0:2:6:0,6,84	./.	./.	./.	./.	./.	1/1:0,1:1:3:42,3,0	./.	./.	./.	./.	./.	./.	0/1:1,3:4:30:117,0,30	./.	./.	./.	./.	0/1:8,1:9:14:14,0,303	./.	1/1:0,4:4:12:166,12,0	0/1:1,1:2:36:36,0,36	./.	./.	1/1:0,1:1:3:41,3,0	1/1:0,1:1:3:44,3,0	1/1:0,1:1:3:44,3,0	./.	0/1:1,1:2:36:38,0,36	./.	./.
Chr01	2181558	.	A	C	267.76	.	AC=8;AF=1.00;AN=8;DP=7;ExcessHet=3.0103;FS=0.000;MLEAC=8;MLEAF=1.00;MQ=60.00;QD=29.55;SOR=2.584	GT:AD:DP:GQ:PL	./.	./.	./.	./.	./.	1/1:0,1:1:3:37,3,0	./.	./.	./.	./.	./.	1/1:0,1:1:3:37,3,0	./.	./.	./.	./.	./.	./.	./.	./.	./.	./.	./.	1/1:0,4:4:12:178,12,0	./.	1/1:0,1:1:3:37,3,0	./.	./.	./.	./.	./.	./.	./.	./.	./.	./.
Chr01	2246332	.	C	T	102.46	.	AC=8;AF=0.114;AN=70;BaseQRankSum=-2.758;ClippingRankSum=0.000;DP=433;ExcessHet=4.9605;FS=0.000;InbreedingCoeff=-0.1347;MLEAC=7;MLEAF=0.100;MQ=60.00;MQRankSum=0.000;QD=1.09;ReadPosRankSum=-3.001;SOR=0.940	GT:AD:DP:GQ:PL	0/0:10,0:10:30:0,30,532	0/0:9,0:9:27:0,27,530	0/0:6,0:6:18:0,18,389	0/1:9,2:11:42:42,0,480	0/0:22,0:22:66:0,66,1326	0/0:8,0:8:24:0,24,442	0/0:24,1:25:39:0,39,1327	0/0:9,0:9:27:0,27,485	0/0:5,0:5:15:0,15,305	0/0:12,0:12:36:0,36,730	0/1:13,2:15:2:2,0,674	0/1:14,2:16:11:11,0,793	0/0:5,1:6:5:0,5,311	0/1:7,2:9:24:24,0,423	0/0:14,0:14:42:0,42,896	0/1:2,2:4:35:35,0,101	0/0:16,0:16:48:0,48,934	0/0:6,0:6:18:0,18,345	0/0:26,1:27:69:0,69,1587	0/1:10,2:12:35:35,0,558	0/0:9,1:10:18:0,18,541	0/0:5,0:5:15:0,15,318	0/1:4,1:5:21:21,0,185	0/0:14,0:14:42:0,42,854	0/0:7,0:7:21:0,21,431	0/0:18,0:18:54:0,54,986	./.	0/0:23,0:23:69:0,69,1427	0/0:19,2:21:16:0,16,1097	0/1:23,4:27:23:23,0,1257	0/0:11,0:11:32:0,32,645	0/0:8,0:8:24:0,24,453	0/0:8,0:8:24:0,24,560	0/0:9,0:9:27:0,27,577	0/0:11,0:11:33:0,33,608	0/0:11,1:12:2:0,2,643
Chr01	2284834	.	C	T	43.25	.	AC=1;AF=0.050;AN=20;BaseQRankSum=-0.287;ClippingRankSum=0.000;DP=14;ExcessHet=3.0103;FS=0.000;InbreedingCoeff=-0.2296;MLEAC=1;MLEAF=0.050;MQ=60.00;MQRankSum=0.000;QD=14.42;ReadPosRankSum=1.466;SOR=0.693	GT:AD:DP:GQ:PL	./.	./.	./.	0/0:1,0:1:3:0,3,46	./.	./.	0/1:1,2:3:37:72,0,37	./.	0/0:2,0:2:6:0,6,79	0/0:1,0:1:3:0,3,38	./.	./.	./.	./.	0/0:1,0:1:3:0,3,40	./.	./.	./.	./.	0/0:1,0:1:3:0,3,46	./.	./.	0/0:1,0:1:3:0,3,46	./.	./.	./.	./.	0/0:2,0:2:6:0,6,80	0/0:1,0:1:3:0,3,44	./.	0/0:1,0:1:3:0,3,40	./.	./.	./.	./.	./.
Chr01	2298426	.	A	C	38569.91	.	AC=72;AF=1.00;AN=72;DP=891;ExcessHet=3.0103;FS=0.000;InbreedingCoeff=-0.0024;MLEAC=72;MLEAF=1.00;MQ=60.00;QD=26.72;SOR=0.829	GT:AD:DP:GQ:PL	1/1:0,26:26:78:1143,78,0	1/1:0,3:3:9:129,9,0	1/1:0,27:27:81:1169,81,0	1/1:0,23:23:69:972,69,0	1/1:0,37:37:99:1606,111,0	1/1:0,23:23:69:997,69,0	1/1:0,25:25:75:1092,75,0	1/1:0,18:18:54:789,54,0	1/1:0,22:22:66:928,66,0	1/1:0,29:29:87:1262,87,0	1/1:0,31:31:93:1346,93,0	1/1:0,28:28:84:1205,84,0	1/1:0,15:15:45:651,45,0	1/1:0,19:19:57:815,57,0	1/1:0,30:30:90:1319,90,0	1/1:0,18:18:54:777,54,0	1/1:0,29:29:87:1252,87,0	1/1:0,17:17:51:738,51,0	1/1:0,20:20:60:864,60,0	1/1:0,24:24:72:1038,72,0	1/1:0,33:33:99:1443,99,0	1/1:0,14:14:42:591,42,0	1/1:0,18:18:54:784,54,0	1/1:0,34:34:99:1462,102,0	1/1:0,13:13:39:570,39,0	1/1:0,45:45:99:1955,135,0	1/1:0,4:4:12:172,12,0	1/1:0,38:38:99:1642,114,0	1/1:0,27:27:81:1172,81,0	1/1:0,36:36:99:1561,108,0	1/1:0,33:33:99:1415,99,0	1/1:0,32:32:96:1384,96,0	1/1:0,32:32:96:1385,96,0	1/1:0,21:21:63:900,63,0	1/1:0,20:20:60:881,60,0	1/1:0,27:27:81:1184,81,0
Chr01	2298699	.	A	G	74822.89	.	AC=72;AF=1.00;AN=72;DP=1802;ExcessHet=3.0103;FS=0.000;InbreedingCoeff=-0.0000;MLEAC=72;MLEAF=1.00;MQ=60.00;QD=31.58;SOR=1.224	GT:AD:DP:GQ:PL	1/1:0,48:48:99:2024,144,0	1/1:0,12:12:36:499,36,0	1/1:0,55:55:99:2285,166,0	1/1:0,40:40:99:1646,120,0	1/1:0,70:70:99:2938,211,0	1/1:0,32:32:96:1337,96,0	1/1:0,42:42:99:1708,126,0	1/1:0,32:32:96:1347,96,0	1/1:0,55:55:99:2276,166,0	1/1:0,55:55:99:2247,166,0	1/1:0,62:62:99:2593,187,0	1/1:0,55:55:99:2294,166,0	1/1:0,47:47:99:1855,141,0	1/1:0,35:35:99:1473,105,0	1/1:0,52:52:99:2185,157,0	1/1:0,31:31:93:1285,93,0	1/1:0,65:65:99:2712,196,0	1/1:0,53:53:99:2215,160,0	1/1:0,47:47:99:1950,141,0	1/1:0,63:63:99:2628,190,0	1/1:0,71:71:99:2977,214,0	1/1:0,35:35:99:1458,105,0	1/1:0,39:39:99:1641,117,0	1/1:0,56:56:99:2327,169,0	1/1:0,27:27:81:1117,81,0	1/1:0,88:88:99:3691,265,0	1/1:0,13:13:39:537,39,0	1/1:0,52:52:99:2185,157,0	1/1:0,71:71:99:2988,214,0	1/1:0,64:64:99:2699,193,0	1/1:0,64:64:99:2640,193,0	1/1:0,64:64:99:2685,193,0	1/1:0,67:67:99:2749,201,0	1/1:0,42:42:99:1758,126,0	1/1:0,36:36:99:1488,108,0	1/1:0,58:58:99:2409,175,0
Chr01	2340956	.	A	C	1187.34	.	AC=4;AF=0.667;AN=6;BaseQRankSum=1.128;ClippingRankSum=0.000;DP=28;ExcessHet=0.4576;FS=0.000;MLEAC=5;MLEAF=0.833;MQ=60.00;MQRankSum=0.000;QD=29.06;ReadPosRankSum=-0.139;SOR=0.335	GT:AD:DP:GQ:PL	./.	./.	./.	./.	./.	./.	./.	0/0:1,0:1:3:0,3,312	./.	./.	./.	./.	./.	./.	./.	./.	./.	./.	./.	./.	./.	./.	./.	1/1:0,26:26:78:1170,78,0	./.	./.	1/1:0,1:1:3:45,3,0	./.	./.	./.	./.	./.	./.	./.	./.	./.
Chr01	2340958	.	G	A	1321.67	.	AC=6;AF=0.750;AN=8;BaseQRankSum=0.779;ClippingRankSum=0.000;DP=28;ExcessHet=0.3218;FS=0.000;MLEAC=7;MLEAF=0.875;MQ=60.00;MQRankSum=0.000;QD=32.41;ReadPosRankSum=-0.139;SOR=0.335	GT:AD:DP:GQ:PL	./.	./.	./.	./.	./.	./.	./.	0/0:1,0:1:3:0,3,312	./.	./.	./.	./.	./.	./.	./.	./.	./.	./.	./.	./.	./.	./.	./.	1/1:0,26:26:84:1260,84,0	./.	1/1:.:.:3:45,3,0	1/1:0,1:1:3:45,3,0	./.	./.	./.	./.	./.	./.	./.	./.	./.
Chr01	2340968	.	T	A	1366.09	.	AC=8;AF=0.800;AN=10;BaseQRankSum=-0.922;ClippingRankSum=0.000;DP=32;ExcessHet=0.2482;FS=0.000;MLEAC=9;MLEAF=0.900;MQ=60.00;MQRankSum=0.000;QD=28.87;ReadPosRankSum=-0.869;SOR=0.249	GT:AD:DP:GQ:PL	./.	./.	./.	./.	./.	./.	./.	0/0:1,0:1:3:0,3,312	./.	./.	./.	./.	./.	./.	./.	./.	./.	./.	1/1:0,1:1:3:45,3,0	./.	./.	./.	./.	1/1:0,28:28:84:1260,84,0	./.	1/1:0,1:1:3:45,3,0	1/1:0,1:1:3:45,3,0	./.	./.	./.	./.	./.	./.	./.	./.	./.
Chr01	2340977	.	A	G	1366.09	.	AC=8;AF=0.800;AN=10;BaseQRankSum=-1.064;ClippingRankSum=0.000;DP=32;ExcessHet=0.2482;FS=0.000;MLEAC=9;MLEAF=0.900;MQ=60.00;MQRankSum=0.000;QD=30.79;ReadPosRankSum=-1.465;SOR=0.249	GT:AD:DP:GQ:PL	./.	./.	./.	./.	./.	./.	./.	0/0:1,0:1:3:0,3,312	./.	./.	./.	./.	./.	./.	./.	./.	./.	./.	1/1:0,1:1:3:45,3,0	./.	./.	./.	./.	1/1:0,28:28:84:1260,84,0	./.	1/1:0,1:1:3:45,3,0	1/1:0,1:1:3:45,3,0	./.	./.	./.	./.	./.	./.	./.	./.	./.
Chr01	2340991	.	A	C	1231.09	.	AC=8;AF=0.800;AN=10;BaseQRankSum=-0.912;ClippingRankSum=0.000;DP=27;ExcessHet=0.2482;FS=0.000;MLEAC=9;MLEAF=0.900;MQ=60.00;MQRankSum=0.000;QD=26.13;ReadPosRankSum=-0.835;SOR=0.458	GT:AD:DP:GQ:PL	./.	./.	./.	./.	./.	./.	./.	0/0:1,0:1:3:0,3,312	./.	./.	./.	./.	./.	./.	./.	./.	./.	./.	1/1:0,1:1:3:45,3,0	./.	./.	./.	./.	1/1:0,24:24:75:1125,75,0	./.	1/1:0,1:1:3:45,3,0	1/1:.:.:3:45,3,0	./.	./.	./.	./.	./.	./.	./.	./.	./.
Chr01	2340998	.	A	G	1051.67	.	AC=6;AF=0.750;AN=8;BaseQRankSum=-0.780;ClippingRankSum=0.000;DP=22;ExcessHet=0.3218;FS=0.000;MLEAC=7;MLEAF=0.875;MQ=60.00;MQRankSum=0.000;QD=27.20;ReadPosRankSum=-0.631;SOR=0.352	GT:AD:DP:GQ:PL	./.	./.	./.	./.	./.	./.	./.	0/0:1,0:1:3:0,3,312	./.	./.	./.	./.	./.	./.	./.	./.	./.	./.	1/1:0,1:1:3:45,3,0	./.	./.	./.	./.	1/1:0,19:19:66:990,66,0	./.	1/1:0,1:1:3:45,3,0	./.	./.	./.	./.	./.	./.	./.	./.	./.	./.
Chr01	2341011	.	T	C	556.67	.	AC=6;AF=0.750;AN=8;BaseQRankSum=0.000;ClippingRankSum=0.000;DP=11;ExcessHet=0.3218;FS=0.000;MLEAC=7;MLEAF=0.875;MQ=60.00;MQRankSum=0.000;QD=29.59;ReadPosRankSum=0.479;SOR=0.693	GT:AD:DP:GQ:PL	./.	./.	./.	./.	./.	./.	./.	0/0:1,0:1:3:0,3,312	./.	./.	./.	./.	./.	./.	./.	./.	./.	./.	1/1:0,1:1:3:45,3,0	./.	./.	./.	./.	1/1:0,8:8:33:495,33,0	./.	1/1:0,1:1:3:45,3,0	./.	./.	./.	./.	./.	./.	./.	./.	./.	./.
Chr01	2341024	.	T	C	203.62	.	AC=6;AF=1.00;AN=6;DP=5;ExcessHet=3.0103;FS=0.000;MLEAC=6;MLEAF=1.00;MQ=60.00;QD=29.68;SOR=1.022	GT:AD:DP:GQ:PL	./.	./.	./.	./.	./.	./.	./.	./.	./.	./.	./.	./.	./.	./.	./.	./.	./.	./.	1/1:0,1:1:3:45,3,0	./.	./.	./.	./.	1/1:0,3:3:9:135,9,0	./.	1/1:0,1:1:3:45,3,0	./.	./.	./.	./.	./.	./.	./.	./.	./.	./.
Chr01	2341031	.	T	C	203.62	.	AC=6;AF=1.00;AN=6;DP=5;ExcessHet=3.0103;FS=0.000;MLEAC=6;MLEAF=1.00;MQ=60.00;QD=27.27;SOR=1.022	GT:AD:DP:GQ:PL	./.	./.	./.	./.	./.	./.	./.	./.	./.	./.	./.	./.	./.	./.	./.	./.	./.	./.	1/1:0,1:1:3:45,3,0	./.	./.	./.	./.	1/1:0,3:3:9:135,9,0	./.	1/1:0,1:1:3:45,3,0	./.	./.	./.	./.	./.	./.	./.	./.	./.	./.
Chr01	2341034	.	T	C	203.62	.	AC=6;AF=1.00;AN=6;DP=5;ExcessHet=3.0103;FS=0.000;MLEAC=6;MLEAF=1.00;MQ=60.00;QD=30.95;SOR=1.022	GT:AD:DP:GQ:PL	./.	./.	./.	./.	./.	./.	./.	./.	./.	./.	./.	./.	./.	./.	./.	./.	./.	./.	1/1:0,1:1:3:45,3,0	./.	./.	./.	./.	1/1:0,3:3:9:135,9,0	./.	1/1:0,1:1:3:45,3,0	./.	./.	./.	./.	./.	./.	./.	./.	./.	./.
Chr01	2341049	.	T	C	158.87	.	AC=6;AF=1.00;AN=6;DP=4;ExcessHet=3.0103;FS=0.000;MLEAC=6;MLEAF=1.00;MQ=60.00;QD=27.03;SOR=1.609	GT:AD:DP:GQ:PL	./.	./.	./.	./.	./.	./.	./.	./.	./.	./.	./.	./.	./.	./.	./.	./.	./.	./.	1/1:0,1:1:3:45,3,0	./.	./.	./.	./.	1/1:0,2:2:6:90,6,0	./.	1/1:0,1:1:3:45,3,0	./.	./.	./.	./.	./.	./.	./.	./.	./.	./.
Chr01	2341052	.	T	C	158.87	.	AC=6;AF=1.00;AN=6;DP=4;ExcessHet=3.0103;FS=0.000;MLEAC=6;MLEAF=1.00;MQ=60.00;QD=28.98;SOR=1.609	GT:AD:DP:GQ:PL	./.	./.	./.	./.	./.	./.	./.	./.	./.	./.	./.	./.	./.	./.	./.	./.	./.	./.	1/1:0,1:1:3:45,3,0	./.	./.	./.	./.	1/1:0,2:2:6:90,6,0	./.	1/1:0,1:1:3:45,3,0	./.	./.	./.	./.	./.	./.	./.	./.	./.	./.
Chr01	2426812	.	G	A	25.88	.	AC=1;AF=0.016;AN=64;BaseQRankSum=2.011;ClippingRankSum=0.000;DP=108;ExcessHet=3.0103;FS=0.000;InbreedingCoeff=-0.1020;MLEAC=1;MLEAF=0.016;MQ=60.00;MQRankSum=0.000;QD=2.88;ReadPosRankSum=0.174;SOR=0.340	GT:AD:DP:GQ:PL	0/0:5,0:5:15:0,15,194	./.	0/0:4,0:4:12:0,12,171	./.	0/0:1,0:1:3:0,3,38	./.	0/0:6,0:6:18:0,18,237	0/0:5,0:5:15:0,15,184	0/0:1,0:1:3:0,3,40	0/1:7,2:9:62:62,0,255	0/0:6,0:6:18:0,18,239	0/0:3,0:3:9:0,9,103	0/0:1,0:1:3:0,3,40	0/0:2,0:2:6:0,6,80	0/0:2,0:2:6:0,6,86	0/0:1,0:1:3:0,3,40	0/0:1,0:1:3:0,3,34	./.	0/0:4,0:4:12:0,12,166	0/0:3,0:3:9:0,9,125	0/0:3,0:3:9:0,9,121	0/0:1,0:1:3:0,3,40	0/0:2,0:2:6:0,6,83	0/0:3,0:3:9:0,9,125	0/0:5,0:5:15:0,15,206	0/0:13,0:13:39:0,39,540	0/0:1,0:1:3:0,3,44	0/0:4,0:4:12:0,12,163	0/0:1,0:1:3:0,3,46	0/0:5,0:5:15:0,15,199	0/0:4,0:4:12:0,12,159	0/0:3,0:3:9:0,9,128	0/0:2,0:2:6:0,6,89	0/0:2,0:2:6:0,6,80	0/0:3,0:3:9:0,9,119	0/0:2,0:2:6:0,6,84
Chr01	2442670	.	C	T	50.06	.	AC=2;AF=0.143;AN=14;BaseQRankSum=-0.414;ClippingRankSum=0.000;DP=8;ExcessHet=0.1703;FS=0.000;MLEAC=2;MLEAF=0.143;MQ=60.00;MQRankSum=0.000;QD=25.03;ReadPosRankSum=0.135;SOR=0.307	GT:AD:DP:GQ:PL	./.	./.	./.	./.	./.	./.	./.	./.	./.	0/0:1,0:1:3:0,3,37	./.	0/0:1,0:1:3:0,3,45	./.	./.	./.	./.	0/0:1,0:1:3:0,3,39	0/0:1,0:1:3:0,3,46	./.	./.	./.	./.	./.	./.	./.	0/0:1,0:1:3:0,3,37	./.	0/0:1,0:1:3:0,3,46	./.	./.	./.	./.	./.	./.	1/1:0,2:2:6:81,6,0	./.
Chr01	2469887	.	A	T	67.86	.	AC=2;AF=1.00;AN=2;DP=2;ExcessHet=3.0103;FS=0.000;MLEAC=2;MLEAF=1.00;MQ=60.00;QD=33.93;SOR=2.303	GT:AD:DP:GQ:PL	./.	./.	./.	./.	./.	./.	./.	./.	./.	./.	./.	./.	./.	./.	./.	./.	./.	./.	./.	./.	./.	./.	./.	1/1:0,2:2:6:90,6,0	./.	./.	./.	./.	./.	./.	./.	./.	./.	./.	./.	./.
Chr01	2469948	.	G	T	57.86	.	AC=2;AF=1.00;AN=2;DP=2;ExcessHet=3.0103;FS=0.000;MLEAC=2;MLEAF=1.00;MQ=60.00;QD=28.93;SOR=2.303	GT:AD:DP:GQ:PL	./.	./.	./.	./.	./.	./.	./.	./.	./.	./.	./.	./.	./.	./.	./.	./.	./.	./.	./.	./.	./.	./.	./.	1/1:0,2:2:6:80,6,0	./.	./.	./.	./.	./.	./.	./.	./.	./.	./.	./.	./.
Chr01	2530791	.	T	C	1165.10	.	AC=21;AF=0.292;AN=72;BaseQRankSum=-3.540;ClippingRankSum=0.000;DP=268;ExcessHet=21.2172;FS=1.613;InbreedingCoeff=-0.4327;MLEAC=21;MLEAF=0.292;MQ=60.00;MQRankSum=0.000;QD=15.53;ReadPosRankSum=-6.743;SOR=0.754	GT:AD:DP:GQ:PL	0/1:2,1:3:36:36,0,81	0/1:2,1:3:36:36,0,81	0/1:12,2:14:45:45,0,532	0/1:4,2:6:99:109,0,159	0/1:5,1:6:66:66,0,204	0/1:3,2:5:75:75,0,120	0/1:10,2:12:93:93,0,402	0/1:6,1:7:98:98,0,243	0/0:4,0:4:12:0,12,180	0/0:17,0:17:51:0,51,765	0/0:17,0:17:12:0,12,723	0/0:17,1:18:12:0,12,754	0/0:2,0:2:6:0,6,90	0/1:4,0:4:27:27,0,165	0/0:5,0:5:18:0,18,265	0/1:5,0:5:24:24,0,207	0/0:4,0:4:12:0,12,180	0/1:2,1:3:73:75,0,73	0/1:13,1:14:3:3,0,538	0/1:10,1:11:51:51,0,414	0/1:5,2:7:69:69,0,204	0/0:1,0:1:3:0,3,45	0/0:6,0:6:21:0,21,309	0/0:3,0:3:12:0,12,174	0/0:11,0:11:33:0,33,495	0/1:13,2:15:82:82,0,537	0/0:2,0:2:6:0,6,90	0/0:7,0:7:24:0,24,355	0/1:6,1:7:24:24,0,240	0/1:12,4:16:99:171,0,484	0/0:5,0:5:15:0,15,225	0/1:3,1:4:72:72,0,120	0/0:3,0:3:9:0,9,130	0/1:5,1:6:27:27,0,207	0/1:4,1:5:99:104,0,159	0/1:10,0:10:9:9,0,417
Chr01	2530794	.	G	A	1171.09	.	AC=21;AF=0.292;AN=72;BaseQRankSum=-3.829;ClippingRankSum=0.000;DP=283;ExcessHet=21.2172;FS=18.645;InbreedingCoeff=-0.4327;MLEAC=21;MLEAF=0.292;MQ=60.00;MQRankSum=0.000;QD=9.68;ReadPosRankSum=-8.365;SOR=1.440	GT:AD:DP:GQ:PL	0/1:2,1:3:36:36,0,81	0/1:2,1:3:36:36,0,81	0/1:13,2:15:45:45,0,532	0/1:4,3:7:99:109,0,159	0/1:5,2:7:66:66,0,204	0/1:3,2:5:75:75,0,120	0/1:9,3:12:96:96,0,369	0/1:6,3:9:98:98,0,243	0/0:4,0:4:12:0,12,180	0/0:17,0:17:51:0,51,765	0/0:17,1:18:12:0,12,723	0/0:17,1:18:12:0,12,754	0/0:2,0:2:6:0,6,90	0/1:4,1:5:27:27,0,165	0/0:6,0:6:18:0,18,265	0/1:5,1:6:24:24,0,207	0/0:4,0:4:12:0,12,180	0/1:1,2:3:73:75,0,73	0/1:12,1:13:3:3,0,538	0/1:10,2:12:51:51,0,414	0/1:5,2:7:69:69,0,204	0/0:1,0:1:3:0,3,45	0/0:7,0:7:21:0,21,309	0/0:4,0:4:12:0,12,174	0/0:11,0:11:33:0,33,495	0/1:13,3:16:82:82,0,537	0/0:2,0:2:6:0,6,90	0/0:8,0:8:24:0,24,355	0/1:5,1:6:27:27,0,207	0/1:11,5:16:99:171,0,484	0/0:5,0:5:15:0,15,225	0/1:3,2:5:72:72,0,120	0/0:2,0:2:9:0,9,130	0/1:5,1:6:27:27,0,207	0/1:4,3:7:99:104,0,159	0/1:10,1:11:9:9,0,417
Chr01	2530874	.	A	G	9966.84	.	AC=36;AF=0.500;AN=72;BaseQRankSum=1.484;ClippingRankSum=0.000;DP=578;ExcessHet=101.0988;FS=0.000;InbreedingCoeff=-0.9990;MLEAC=36;MLEAF=0.500;MQ=60.00;MQRankSum=0.000;QD=17.73;ReadPosRankSum=2.117;SOR=0.711	GT:AD:DP:GQ:PL	0/1:6,10:16:99:401,0,222	0/1:6,7:13:99:268,0,231	0/1:19,15:34:99:567,0,737	0/1:5,10:15:99:400,0,172	0/1:9,7:16:99:262,0,345	0/1:2,9:11:57:367,0,57	0/1:21,10:31:99:390,0,842	0/1:9,9:18:99:378,0,389	0/1:5,1:6:27:27,0,202	0/1:24,7:31:99:256,0,1010	0/1:22,7:29:99:225,0,920	0/1:16,11:27:99:407,0,639	0/1:1,0:1:33:33,0,39	0/1:4,6:10:99:316,0,144	0/1:8,4:12:99:182,0,313	0/1:7,4:11:99:147,0,279	0/1:6,4:10:99:150,0,240	0/1:6,7:13:99:265,0,272	0/1:13,6:19:99:213,0,525	0/1:11,8:19:99:298,0,438	0/1:5,8:13:99:314,0,186	0/1:4,2:6:72:72,0,162	0/1:7,2:9:63:63,0,288	0/1:8,1:9:18:18,0,333	0/1:8,7:15:99:267,0,347	0/1:17,8:25:99:356,0,675	0/1:6,5:11:99:192,0,237	0/1:9,8:17:99:347,0,351	0/1:6,3:9:99:105,0,240	0/1:13,19:32:99:783,0,474	0/1:6,2:8:99:104,0,240	0/1:8,8:16:99:344,0,309	0/1:2,4:6:64:162,0,64	0/1:7,14:21:99:596,0,249	0/1:14,12:26:99:455,0,546	0/1:5,8:13:99:358,0,183
Chr01	2530884	.	G	A	9586.85	.	AC=36;AF=0.500;AN=72;BaseQRankSum=-0.460;ClippingRankSum=0.000;DP=553;ExcessHet=101.0988;FS=2.461;InbreedingCoeff=-0.9989;MLEAC=36;MLEAF=0.500;MQ=60.00;MQRankSum=0.000;QD=17.89;ReadPosRankSum=-1.396;SOR=0.697	GT:AD:DP:GQ:PL	0/1:6,9:15:99:401,0,222	0/1:6,6:12:99:234,0,234	0/1:16,14:30:99:570,0,698	0/1:4,9:13:99:403,0,138	0/1:7,6:13:99:231,0,276	0/1:2,7:9:60:329,0,60	0/1:19,9:28:99:357,0,768	0/1:10,9:19:99:344,0,392	0/1:5,1:6:24:24,0,240	0/1:22,8:30:99:265,0,898	0/1:20,7:27:99:234,0,814	0/1:17,10:27:99:369,0,677	0/1:1,1:2:33:33,0,39	0/1:4,8:12:99:316,0,144	0/1:7,5:12:99:185,0,279	0/1:6,4:10:99:150,0,240	0/1:6,4:10:99:150,0,240	0/1:7,6:13:99:231,0,275	0/1:12,6:18:99:216,0,486	0/1:11,7:18:99:298,0,438	0/1:5,6:11:99:314,0,186	0/1:4,2:6:72:72,0,162	0/1:7,2:9:63:63,0,288	0/1:8,1:9:18:18,0,333	0/1:8,7:15:99:270,0,314	0/1:16,9:25:99:359,0,642	0/1:6,5:11:99:192,0,237	0/1:9,9:18:99:347,0,351	0/1:5,2:7:69:69,0,204	0/1:12,17:29:99:747,0,443	0/1:5,3:8:99:107,0,201	0/1:8,8:16:99:308,0,312	0/1:2,4:6:69:162,0,69	0/1:7,14:21:99:562,0,252	0/1:13,11:24:99:420,0,549	0/1:5,9:14:99:358,0,183
Chr01	2530901	.	G	C	6941.01	.	AC=36;AF=0.500;AN=72;BaseQRankSum=-0.951;ClippingRankSum=0.000;DP=497;ExcessHet=76.0882;FS=3.315;InbreedingCoeff=-0.9079;MLEAC=35;MLEAF=0.486;MQ=60.00;MQRankSum=0.000;QD=14.93;ReadPosRankSum=-0.366;SOR=0.955	GT:AD:DP:GQ:PL	0/1:6,7:13:99:271,0,231	0/1:4,5:9:99:193,0,153	0/1:15,10:25:99:375,0,591	0/1:6,6:12:99:229,0,234	0/1:7,4:11:99:147,0,282	0/1:3,5:8:97:201,0,97	0/1:18,9:27:99:318,0,729	0/1:9,7:16:99:267,0,357	0/0:6,0:6:18:0,18,265	0/1:26,7:33:99:213,0,1101	0/1:18,5:23:99:156,0,732	0/1:17,9:26:99:324,0,702	1/1:0,1:1:3:45,3,0	0/1:5,5:10:99:195,0,195	0/1:5,4:9:99:153,0,198	0/1:4,4:8:99:156,0,151	0/1:4,2:6:72:72,0,162	0/1:7,5:12:99:189,0,279	0/1:14,4:18:99:126,0,576	0/1:13,4:17:99:126,0,567	0/1:5,5:10:99:192,0,195	0/1:5,1:6:27:27,0,207	0/1:6,1:7:24:24,0,249	0/1:5,1:6:27:27,0,207	0/1:7,7:14:99:262,0,273	0/1:15,7:22:99:243,0,640	0/1:7,5:12:99:189,0,276	0/1:6,7:13:99:276,0,223	0/1:5,1:6:27:27,0,207	0/1:16,12:28:99:452,0,636	0/1:6,3:9:99:108,0,243	0/1:8,6:14:99:228,0,306	0/1:2,3:5:75:119,0,75	0/1:8,11:19:99:438,0,292	0/1:13,8:21:99:292,0,522	0/1:5,10:15:99:405,0,180
Chr01	2530907	.	C	T	6812.14	.	AC=36;AF=0.500;AN=72;BaseQRankSum=-0.625;ClippingRankSum=0.000;DP=481;ExcessHet=76.0882;FS=4.200;InbreedingCoeff=-0.9087;MLEAC=36;MLEAF=0.500;MQ=60.00;MQRankSum=0.000;QD=15.14;ReadPosRankSum=-2.482;SOR=0.996	GT:AD:DP:GQ:PL	0/1:6,6:12:99:234,0,234	0/1:4,4:8:99:156,0,156	0/1:15,10:25:99:375,0,590	0/1:6,5:11:99:192,0,237	0/1:7,4:11:99:147,0,282	0/1:2,5:7:69:204,0,69	0/1:18,8:26:99:282,0,732	0/1:10,7:17:99:264,0,394	0/0:5,0:5:15:0,15,225	0/1:26,7:33:99:213,0,1098	0/1:17,5:22:99:159,0,699	0/1:16,9:25:99:327,0,664	1/1:0,1:1:3:45,3,0	0/1:5,5:10:99:195,0,195	0/1:5,4:9:99:153,0,198	0/1:3,4:7:99:159,0,114	0/1:4,2:6:72:72,0,162	0/1:7,5:12:99:189,0,279	0/1:15,4:19:99:123,0,609	0/1:13,4:17:99:129,0,531	0/1:5,4:9:99:192,0,195	0/1:5,1:6:27:27,0,207	0/1:6,1:7:24:24,0,249	0/1:5,1:6:27:27,0,207	0/1:7,7:14:99:262,0,273	0/1:15,6:21:99:246,0,604	0/1:6,5:11:99:189,0,276	0/1:6,7:13:99:276,0,225	0/1:5,1:6:27:27,0,207	0/1:16,11:27:99:452,0,636	0/1:6,3:9:99:108,0,243	0/1:6,6:12:99:231,0,273	0/1:2,3:5:75:119,0,75	0/1:6,11:17:99:441,0,256	0/1:13,7:20:99:292,0,522	0/1:5,10:15:99:405,0,180
Chr01	2530919	.	C	T	3267.62	.	AC=31;AF=0.431;AN=72;BaseQRankSum=3.092;ClippingRankSum=0.000;DP=379;ExcessHet=41.3019;FS=0.431;InbreedingCoeff=-0.6911;MLEAC=31;MLEAF=0.431;MQ=60.00;MQRankSum=0.000;QD=10.21;ReadPosRankSum=2.875;SOR=0.760	GT:AD:DP:GQ:PL	0/1:4,2:6:72:72,0,162	0/0:4,0:4:12:0,12,173	0/1:16,3:19:78:78,0,663	0/1:5,2:7:69:69,0,204	0/1:7,3:10:99:105,0,285	0/1:1,3:4:33:123,0,33	0/1:16,6:22:99:204,0,647	0/1:7,4:11:99:147,0,282	0/0:5,0:5:15:0,15,225	0/1:24,5:29:99:138,0,985	0/1:19,2:21:27:27,0,792	0/1:13,7:20:99:255,0,525	1/1:0,1:1:3:45,3,0	0/1:5,3:8:99:111,0,201	0/1:3,3:6:99:117,0,117	0/1:4,3:7:99:114,0,159	0/1:4,1:5:30:30,0,158	0/1:3,4:7:99:159,0,114	0/1:13,2:15:45:45,0,540	0/1:12,2:14:48:48,0,498	0/0:5,0:5:15:0,15,225	0/0:3,0:3:9:0,9,135	0/0:6,0:6:18:0,18,263	0/1:4,1:5:30:30,0,165	0/1:7,3:10:99:105,0,285	0/1:14,4:18:99:126,0,576	0/1:4,2:6:72:72,0,162	0/1:5,5:10:99:195,0,187	0/0:1,0:1:3:0,3,45	0/1:18,7:25:99:240,0,735	0/1:6,1:7:24:24,0,249	0/1:4,2:6:72:72,0,162	0/1:2,2:4:78:78,0,78	0/1:6,4:10:99:150,0,233	0/1:11,4:15:99:135,0,439	0/1:3,7:10:99:285,0,105
Chr01	2530921	.	T	G	3267.62	.	AC=31;AF=0.431;AN=72;BaseQRankSum=2.104;ClippingRankSum=0.000;DP=383;ExcessHet=41.3019;FS=1.421;InbreedingCoeff=-0.6911;MLEAC=31;MLEAF=0.431;MQ=60.00;MQRankSum=0.000;QD=10.37;ReadPosRankSum=2.457;SOR=0.748	GT:AD:DP:GQ:PL	0/1:4,2:6:72:72,0,162	0/0:3,0:3:12:0,12,173	0/1:16,3:19:78:78,0,663	0/1:5,2:7:69:69,0,204	0/1:7,3:10:99:105,0,285	0/1:1,3:4:33:123,0,33	0/1:15,6:21:99:204,0,647	0/1:7,4:11:99:147,0,282	0/0:5,0:5:15:0,15,225	0/1:23,5:28:99:138,0,985	0/1:19,2:21:27:27,0,792	0/1:13,7:20:99:255,0,525	1/1:0,1:1:3:45,3,0	0/1:5,3:8:99:111,0,201	0/1:3,3:6:99:117,0,117	0/1:4,3:7:99:114,0,159	0/1:3,1:4:30:30,0,158	0/1:3,4:7:99:159,0,114	0/1:13,2:15:45:45,0,540	0/1:12,2:14:48:48,0,498	0/0:5,0:5:15:0,15,225	0/0:3,0:3:9:0,9,135	0/0:5,0:5:18:0,18,263	0/1:4,1:5:30:30,0,165	0/1:7,3:10:99:105,0,285	0/1:14,4:18:99:126,0,576	0/1:4,2:6:72:72,0,162	0/1:4,5:9:99:195,0,187	0/0:1,0:1:3:0,3,45	0/1:18,7:25:99:240,0,735	0/1:6,1:7:24:24,0,249	0/1:4,2:6:72:72,0,162	0/1:2,2:4:78:78,0,78	0/1:5,4:9:99:150,0,233	0/1:10,4:14:99:135,0,439	0/1:3,7:10:99:285,0,105
Chr01	2530922	.	G	A	3279.73	.	AC=31;AF=0.431;AN=72;BaseQRankSum=0.736;ClippingRankSum=0.000;DP=381;ExcessHet=41.3019;FS=1.423;InbreedingCoeff=-0.6918;MLEAC=31;MLEAF=0.431;MQ=60.00;MQRankSum=0.000;QD=10.48;ReadPosRankSum=2.300;SOR=0.748	GT:AD:DP:GQ:PL	0/1:4,2:6:72:72,0,162	0/0:3,0:3:12:0,12,173	0/1:16,3:19:78:78,0,663	0/1:5,2:7:69:69,0,204	0/1:7,3:10:99:105,0,285	0/1:1,3:4:33:123,0,33	0/1:15,6:21:99:204,0,647	0/1:7,4:11:99:147,0,282	0/0:5,0:5:15:0,15,225	0/1:23,5:28:99:141,0,951	0/1:18,2:20:27:27,0,792	0/1:13,7:20:99:255,0,525	1/1:0,1:1:3:45,3,0	0/1:5,3:8:99:111,0,201	0/1:3,3:6:99:117,0,117	0/1:4,3:7:99:114,0,159	0/1:3,1:4:33:33,0,123	0/1:3,4:7:99:159,0,114	0/1:13,2:15:45:45,0,540	0/1:12,2:14:48:48,0,498	0/0:5,0:5:15:0,15,225	0/0:3,0:3:9:0,9,135	0/0:5,0:5:15:0,15,225	0/1:4,1:5:30:30,0,165	0/1:7,3:10:99:105,0,285	0/1:14,4:18:99:126,0,576	0/1:4,2:6:72:72,0,162	0/1:4,5:9:99:198,0,153	0/0:1,0:1:3:0,3,45	0/1:18,7:25:99:240,0,735	0/1:6,1:7:24:24,0,249	0/1:4,2:6:72:72,0,162	0/1:2,2:4:78:78,0,78	0/1:5,4:9:99:150,0,233	0/1:9,4:13:99:138,0,408	0/1:3,7:10:99:285,0,105
Chr01	2531217	.	G	A	187.21	.	AC=10;AF=0.625;AN=16;BaseQRankSum=-0.921;ClippingRankSum=0.000;DP=39;ExcessHet=0.0152;FS=0.000;MLEAC=10;MLEAF=0.625;MQ=60.00;MQRankSum=0.000;QD=27.51;ReadPosRankSum=-0.414;SOR=0.582	GT:AD:DP:GQ:PL	./.	./.	./.	./.	./.	./.	1/1:0,1:1:3:45,3,0	./.	./.	1/1:0,1:1:3:45,3,0	./.	./.	0/0:1,0:1:3:0,3,45	1/1:0,1:1:3:45,3,0	0/0:1,0:1:3:0,3,45	./.	1/1:0,1:1:3:45,3,0	./.	./.	./.	./.	./.	./.	./.	./.	./.	./.	./.	./.	./.	0/0:1,0:1:3:0,3,45	./.	./.	./.	./.	1/1:0,1:1:3:45,3,0
Chr01	2531224	.	G	A	183.72	.	AC=10;AF=0.556;AN=18;BaseQRankSum=-0.160;ClippingRankSum=0.000;DP=40;ExcessHet=0.0063;FS=0.000;MLEAC=10;MLEAF=0.556;MQ=60.00;MQRankSum=0.000;QD=26.86;ReadPosRankSum=-0.231;SOR=0.368	GT:AD:DP:GQ:PL	./.	./.	./.	./.	./.	./.	1/1:0,1:1:3:45,3,0	./.	./.	1/1:0,1:1:3:45,3,0	./.	./.	0/0:1,0:1:3:0,3,45	1/1:0,1:1:3:45,3,0	0/0:1,0:1:3:0,3,45	0/0:1,0:1:3:0,3,45	1/1:0,1:1:3:45,3,0	./.	./.	./.	./.	./.	./.	./.	./.	./.	./.	./.	./.	./.	0/0:1,0:1:3:0,3,45	./.	./.	./.	./.	1/1:0,1:1:3:45,3,0
Chr01	2531239	.	C	T	183.72	.	AC=10;AF=0.556;AN=18;BaseQRankSum=-1.133;ClippingRankSum=0.000;DP=39;ExcessHet=0.0063;FS=0.000;MLEAC=10;MLEAF=0.556;MQ=60.00;MQRankSum=0.000;QD=33.55;ReadPosRankSum=-1.718;SOR=0.223	GT:AD:DP:GQ:PL	./.	./.	./.	./.	./.	./.	1/1:0,1:1:3:45,3,0	./.	./.	1/1:0,1:1:3:45,3,0	./.	./.	0/0:1,0:1:3:0,3,45	1/1:0,0:0:3:45,3,0	0/0:1,0:1:3:0,3,45	0/0:1,0:1:3:0,3,45	1/1:0,1:1:3:45,3,0	./.	./.	./.	./.	./.	./.	./.	./.	./.	./.	./.	./.	./.	0/0:1,0:1:3:0,3,45	./.	./.	./.	./.	1/1:0,1:1:3:45,3,0
Chr01	2531241	.	A	G	141.24	.	AC=8;AF=0.500;AN=16;BaseQRankSum=-1.465;ClippingRankSum=0.000;DP=39;ExcessHet=0.0118;FS=0.000;MLEAC=8;MLEAF=0.500;MQ=60.00;MQRankSum=0.000;QD=30.40;ReadPosRankSum=-1.415;SOR=0.223	GT:AD:DP:GQ:PL	./.	./.	./.	./.	./.	./.	1/1:0,1:1:3:45,3,0	./.	./.	1/1:0,1:1:3:45,3,0	./.	./.	0/0:1,0:1:3:0,3,45	./.	0/0:1,0:1:3:0,3,45	0/0:1,0:1:3:0,3,45	1/1:0,1:1:3:45,3,0	./.	./.	./.	./.	./.	./.	./.	./.	./.	./.	./.	./.	./.	0/0:1,0:1:3:0,3,45	./.	./.	./.	./.	1/1:0,1:1:3:45,3,0
Chr01	2531245	.	A	G	183.72	.	AC=10;AF=0.556;AN=18;BaseQRankSum=-0.566;ClippingRankSum=0.000;DP=38;ExcessHet=0.0063;FS=0.000;MLEAC=10;MLEAF=0.556;MQ=60.00;MQRankSum=0.000;QD=29.72;ReadPosRankSum=-0.652;SOR=0.446	GT:AD:DP:GQ:PL	./.	./.	./.	./.	./.	./.	1/1:0,1:1:3:45,3,0	./.	./.	1/1:0,0:0:3:45,3,0	./.	./.	0/0:1,0:1:3:0,3,45	./.	0/0:1,0:1:3:0,3,45	0/0:1,0:1:3:0,3,45	1/1:0,1:1:3:45,3,0	./.	./.	./.	./.	./.	./.	./.	./.	./.	./.	1/1:.:.:3:45,3,0	./.	./.	0/0:1,0:1:3:0,3,45	./.	./.	./.	./.	1/1:0,1:1:3:45,3,0
Chr01	2531261	.	T	G	7971.64	.	AC=35;AF=0.486;AN=72;BaseQRankSum=6.211;ClippingRankSum=0.000;DP=397;ExcessHet=88.4270;FS=1.238;InbreedingCoeff=-0.9565;MLEAC=35;MLEAF=0.486;MQ=60.00;MQRankSum=0.000;QD=22.33;ReadPosRankSum=-0.533;SOR=0.606	GT:AD:DP:GQ:PL	0/1:3,3:6:99:235,0,108	0/1:4,3:7:99:155,0,156	0/1:5,3:8:99:152,0,239	0/1:7,5:12:99:230,0,385	0/1:4,3:7:99:114,0,267	0/1:2,1:3:36:36,0,81	0/1:9,7:16:99:345,0,432	0/1:6,7:13:99:276,0,305	0/1:6,4:10:99:191,0,276	0/1:14,7:21:99:252,0,689	0/1:12,13:25:99:587,0,494	0/1:8,10:18:99:437,0,417	0/0:2,0:2:6:0,6,90	0/1:1,6:7:99:287,0,101	0/1:7,5:12:99:186,0,394	0/1:4,3:7:99:114,0,197	0/1:2,4:6:99:159,0,113	0/1:3,1:4:33:33,0,162	0/1:8,9:17:99:392,0,386	0/1:8,8:16:99:312,0,433	0/1:2,8:10:95:330,0,95	0/1:1,2:3:36:81,0,36	0/1:5,7:12:99:320,0,223	0/1:1,2:3:36:81,0,36	0/1:10,7:17:99:305,0,390	0/1:6,11:17:99:485,0,253	0/1:4,3:7:99:155,0,231	0/1:3,8:11:99:365,0,216	0/1:1,2:3:36:81,0,36	0/1:5,7:12:99:320,0,186	0/1:5,5:10:99:195,0,237	0/1:7,2:9:99:104,0,315	0/1:1,3:4:74:120,0,74	0/1:7,3:10:99:105,0,399	0/1:8,5:13:99:266,0,391	0/1:1,7:8:62:288,0,62
Chr01	2531272	.	G	A	8540.87	.	AC=35;AF=0.486;AN=72;BaseQRankSum=1.413;ClippingRankSum=0.000;DP=433;ExcessHet=88.4270;FS=0.000;InbreedingCoeff=-0.9517;MLEAC=35;MLEAF=0.486;MQ=60.00;MQRankSum=0.000;QD=20.34;ReadPosRankSum=2.889;SOR=0.687	GT:AD:DP:GQ:PL	0/1:3,6:9:99:235,0,108	0/1:4,5:9:99:193,0,153	0/1:5,5:10:99:190,0,236	0/1:6,6:12:99:230,0,385	0/1:4,3:7:99:114,0,267	0/1:5,1:6:27:27,0,194	0/1:10,9:19:99:345,0,432	0/1:6,8:14:99:315,0,302	0/1:6,6:12:99:226,0,273	0/1:15,8:23:99:288,0,725	0/1:12,16:28:99:623,0,491	0/1:8,13:21:99:511,0,411	0/0:3,0:3:9:0,9,132	0/1:4,7:11:99:281,0,179	0/1:8,5:13:99:186,0,394	0/1:5,3:8:99:111,0,233	0/1:3,5:8:99:192,0,110	0/1:3,1:4:33:33,0,162	0/1:10,11:21:99:427,0,413	0/1:10,8:18:99:306,0,503	0/1:2,8:10:95:330,0,95	0/1:1,2:3:36:81,0,36	0/1:6,9:15:99:355,0,256	0/1:1,2:3:36:81,0,36	0/1:11,8:19:99:299,0,460	0/1:8,13:21:99:514,0,328	0/1:4,4:8:99:155,0,231	0/1:5,10:15:99:397,0,252	0/1:1,3:4:33:117,0,33	0/1:7,8:15:99:314,0,260	0/1:5,6:11:99:231,0,234	0/1:7,3:10:99:104,0,315	0/1:2,3:5:74:120,0,74	0/1:9,4:13:99:140,0,471	0/1:8,8:16:99:305,0,388	0/1:2,7:9:62:288,0,62
Chr01	2531338	.	A	G	10159.86	.	AC=37;AF=0.514;AN=72;BaseQRankSum=3.731;ClippingRankSum=0.000;DP=497;ExcessHet=88.4270;FS=1.747;InbreedingCoeff=-0.9517;MLEAC=37;MLEAF=0.514;MQ=60.00;MQRankSum=0.000;QD=20.61;ReadPosRankSum=-0.220;SOR=0.810	GT:AD:DP:GQ:PL	0/1:5,9:14:99:340,0,173	0/1:7,9:16:99:324,0,250	0/1:4,11:15:99:436,0,128	0/1:7,6:13:99:216,0,253	0/1:6,5:11:99:190,0,206	0/1:8,2:10:55:55,0,321	0/1:5,11:16:99:419,0,160	0/1:5,9:14:99:343,0,174	0/1:6,6:12:99:221,0,202	0/1:10,11:21:99:383,0,369	0/1:11,18:29:99:684,0,384	0/1:10,17:27:99:656,0,346	0/1:2,2:4:72:75,0,72	0/1:8,8:16:99:294,0,292	0/1:7,5:12:99:188,0,254	0/1:3,3:6:99:108,0,105	0/1:4,6:10:99:187,0,142	0/1:3,1:4:33:33,0,114	0/1:7,12:19:99:447,0,232	0/1:17,5:22:99:145,0,652	0/1:5,4:9:99:152,0,187	1/1:0,3:3:9:135,9,0	0/1:4,8:12:99:294,0,134	0/1:3,3:6:99:113,0,113	0/1:6,6:12:99:222,0,223	0/1:7,15:22:99:581,0,231	0/1:3,4:7:99:153,0,106	0/1:13,15:28:99:555,0,475	0/1:2,5:7:61:200,0,61	0/1:14,13:27:99:441,0,511	0/1:4,7:11:99:276,0,133	0/1:5,5:10:99:186,0,163	0/1:1,4:5:28:155,0,28	0/1:6,11:17:99:422,0,199	0/1:8,8:16:99:296,0,293	0/1:5,9:14:99:358,0,174
Chr01	2701311	.	C	T	1129.69	.	AC=8;AF=0.571;AN=14;BaseQRankSum=-2.884;ClippingRankSum=0.000;DP=32;ExcessHet=0.0254;FS=0.000;MLEAC=9;MLEAF=0.643;MQ=60.00;MQRankSum=0.000;QD=27.46;ReadPosRankSum=-4.083;SOR=0.859	GT:AD:DP:GQ:PL	./.	./.	./.	./.	0/0:1,0:1:3:0,3,45	1/1:0,2:2:6:83,6,0	./.	./.	./.	0/0:1,0:1:3:0,3,45	./.	./.	./.	./.	./.	./.	./.	./.	1/1:0,1:1:3:41,3,0	./.	./.	./.	./.	1/1:0,25:25:75:1006,75,0	./.	1/1:0,1:1:3:39,3,0	./.	0/0:1,0:1:3:0,3,46	./.	./.	./.	./.	./.	./.	./.	./.
Chr01	2701322	.	C	T	1894.11	.	AC=10;AF=0.625;AN=16;BaseQRankSum=-1.569;ClippingRankSum=0.000;DP=46;ExcessHet=0.0152;FS=0.000;MLEAC=11;MLEAF=0.688;MQ=60.00;MQRankSum=0.000;QD=24.96;ReadPosRankSum=-1.748;SOR=0.840	GT:AD:DP:GQ:PL	./.	./.	./.	./.	0/0:1,0:1:3:0,3,45	1/1:0,2:2:6:90,6,0	./.	./.	./.	0/0:1,0:1:3:0,3,45	./.	./.	./.	1/1:0,1:1:3:45,3,0	./.	./.	./.	./.	1/1:0,1:1:3:45,3,0	./.	./.	./.	./.	1/1:0,38:38:99:1710,114,0	./.	1/1:0,1:1:3:45,3,0	./.	0/0:1,0:1:3:0,3,81	./.	./.	./.	./.	./.	./.	./.	./.
Chr01	2701324	.	T	A	1894.11	.	AC=10;AF=0.625;AN=16;BaseQRankSum=-0.788;ClippingRankSum=0.000;DP=46;ExcessHet=0.0152;FS=0.000;MLEAC=11;MLEAF=0.688;MQ=60.00;MQRankSum=0.000;QD=26.82;ReadPosRankSum=-1.354;SOR=0.840	GT:AD:DP:GQ:PL	./.	./.	./.	./.	0/0:1,0:1:3:0,3,45	1/1:0,2:2:6:90,6,0	./.	./.	./.	0/0:1,0:1:3:0,3,45	./.	./.	./.	1/1:0,1:1:3:45,3,0	./.	./.	./.	./.	1/1:0,1:1:3:45,3,0	./.	./.	./.	./.	1/1:0,38:38:99:1710,114,0	./.	1/1:0,1:1:3:45,3,0	./.	0/0:1,0:1:3:0,3,81	./.	./.	./.	./.	./.	./.	./.	./.
Chr01	2701373	.	T	C	1689.96	.	AC=10;AF=0.714;AN=14;BaseQRankSum=0.893;ClippingRankSum=0.000;DP=43;ExcessHet=0.0458;FS=0.000;MLEAC=11;MLEAF=0.786;MQ=60.00;MQRankSum=0.000;QD=29.54;ReadPosRankSum=-2.539;SOR=0.115	GT:AD:DP:GQ:PL	./.	./.	./.	./.	./.	1/1:0,2:2:6:84,6,0	./.	./.	./.	./.	./.	./.	./.	1/1:0,1:1:3:40,3,0	./.	./.	./.	./.	1/1:0,1:1:3:42,3,0	./.	0/0:1,0:1:3:0,3,44	./.	./.	1/1:0,36:36:99:1520,108,0	./.	1/1:0,1:1:3:40,3,0	./.	0/0:1,0:1:3:0,3,36	./.	./.	./.	./.	./.	./.	./.	./.
Chr01	2745270	.	A	T	54.02	.	AC=2;AF=0.333;AN=6;BaseQRankSum=-0.431;ClippingRankSum=0.000;DP=4;ExcessHet=0.4576;FS=0.000;MLEAC=2;MLEAF=0.333;MQ=60.00;MQRankSum=0.000;QD=27.01;ReadPosRankSum=0.674;SOR=0.693	GT:AD:DP:GQ:PL	./.	./.	./.	./.	./.	./.	./.	./.	./.	./.	./.	0/0:1,0:1:3:0,3,46	./.	./.	0/0:1,0:1:3:0,3,42	./.	./.	./.	./.	./.	./.	./.	./.	1/1:0,2:2:6:81,6,0	./.	./.	./.	./.	./.	./.	./.	./.	./.	./.	./.	./.
Chr01	3033442	.	G	T	67.86	.	AC=2;AF=1.00;AN=2;DP=2;ExcessHet=3.0103;FS=0.000;MLEAC=2;MLEAF=1.00;MQ=60.00;QD=33.93;SOR=0.693	GT:AD:DP:GQ:PL	./.	./.	./.	./.	./.	./.	./.	./.	./.	./.	./.	./.	./.	./.	./.	./.	./.	./.	./.	./.	./.	./.	./.	1/1:0,2:2:6:90,6,0	./.	./.	./.	./.	./.	./.	./.	./.	./.	./.	./.	./.
Chr01	3033444	.	A	T	67.86	.	AC=2;AF=1.00;AN=2;DP=2;ExcessHet=3.0103;FS=0.000;MLEAC=2;MLEAF=1.00;MQ=60.00;QD=33.93;SOR=0.693	GT:AD:DP:GQ:PL	./.	./.	./.	./.	./.	./.	./.	./.	./.	./.	./.	./.	./.	./.	./.	./.	./.	./.	./.	./.	./.	./.	./.	1/1:0,2:2:6:90,6,0	./.	./.	./.	./.	./.	./.	./.	./.	./.	./.	./.	./.
Chr01	3033448	.	T	C	67.86	.	AC=2;AF=1.00;AN=2;DP=2;ExcessHet=3.0103;FS=0.000;MLEAC=2;MLEAF=1.00;MQ=60.00;QD=33.93;SOR=0.693	GT:AD:DP:GQ:PL	./.	./.	./.	./.	./.	./.	./.	./.	./.	./.	./.	./.	./.	./.	./.	./.	./.	./.	./.	./.	./.	./.	./.	1/1:0,2:2:6:90,6,0	./.	./.	./.	./.	./.	./.	./.	./.	./.	./.	./.	./.
Chr01	3033452	.	A	T	67.86	.	AC=2;AF=1.00;AN=2;DP=2;ExcessHet=3.0103;FS=0.000;MLEAC=2;MLEAF=1.00;MQ=60.00;QD=33.93;SOR=0.693	GT:AD:DP:GQ:PL	./.	./.	./.	./.	./.	./.	./.	./.	./.	./.	./.	./.	./.	./.	./.	./.	./.	./.	./.	./.	./.	./.	./.	1/1:0,2:2:6:90,6,0	./.	./.	./.	./.	./.	./.	./.	./.	./.	./.	./.	./.
Chr01	3033455	.	A	G	67.86	.	AC=2;AF=1.00;AN=2;DP=2;ExcessHet=3.0103;FS=0.000;MLEAC=2;MLEAF=1.00;MQ=60.00;QD=33.93;SOR=0.693	GT:AD:DP:GQ:PL	./.	./.	./.	./.	./.	./.	./.	./.	./.	./.	./.	./.	./.	./.	./.	./.	./.	./.	./.	./.	./.	./.	./.	1/1:0,2:2:6:90,6,0	./.	./.	./.	./.	./.	./.	./.	./.	./.	./.	./.	./.
Chr01	3033463	.	G	T	67.86	.	AC=2;AF=1.00;AN=2;DP=2;ExcessHet=3.0103;FS=0.000;MLEAC=2;MLEAF=1.00;MQ=60.00;QD=33.93;SOR=0.693	GT:AD:DP:GQ:PL	./.	./.	./.	./.	./.	./.	./.	./.	./.	./.	./.	./.	./.	./.	./.	./.	./.	./.	./.	./.	./.	./.	./.	1/1:0,2:2:6:90,6,0	./.	./.	./.	./.	./.	./.	./.	./.	./.	./.	./.	./.
Chr01	3033479	.	A	C	67.86	.	AC=2;AF=1.00;AN=2;DP=2;ExcessHet=3.0103;FS=0.000;MLEAC=2;MLEAF=1.00;MQ=60.00;QD=33.93;SOR=0.693	GT:AD:DP:GQ:PL	./.	./.	./.	./.	./.	./.	./.	./.	./.	./.	./.	./.	./.	./.	./.	./.	./.	./.	./.	./.	./.	./.	./.	1/1:0,2:2:6:90,6,0	./.	./.	./.	./.	./.	./.	./.	./.	./.	./.	./.	./.
Chr01	3124460	.	C	G	43.33	.	AC=2;AF=0.032;AN=62;BaseQRankSum=-0.200;ClippingRankSum=0.000;DP=100;ExcessHet=0.0357;FS=0.000;InbreedingCoeff=0.1553;MLEAC=1;MLEAF=0.016;MQ=60.00;MQRankSum=0.000;QD=21.66;ReadPosRankSum=-0.143;SOR=0.394	GT:AD:DP:GQ:PL	0/0:5,0:5:15:0,15,224	0/0:1,0:1:3:0,3,44	0/0:4,0:4:12:0,12,167	1/1:0,2:2:6:85,6,0	0/0:1,0:1:3:0,3,46	./.	./.	./.	0/0:2,0:2:6:0,6,84	0/0:1,0:1:3:0,3,46	0/0:3,0:3:9:0,9,136	0/0:6,0:6:18:0,18,247	0/0:1,0:1:3:0,3,40	0/0:5,0:5:15:0,15,204	0/0:8,0:8:24:0,24,344	0/0:3,0:3:9:0,9,129	0/0:2,0:2:6:0,6,83	0/0:2,0:2:6:0,6,80	./.	0/0:5,0:5:15:0,15,197	0/0:2,0:2:6:0,6,87	0/0:5,0:5:15:0,15,214	0/0:4,0:4:12:0,12,154	0/0:3,0:3:9:0,9,128	0/0:4,0:4:12:0,12,167	0/0:2,0:2:6:0,6,91	0/0:1,0:1:3:0,3,46	0/0:3,0:3:9:0,9,133	0/0:2,0:2:6:0,6,91	0/0:12,0:12:36:0,36,515	0/0:1,0:1:3:0,3,44	0/0:1,0:1:3:0,3,44	0/0:2,0:2:6:0,6,83	./.	0/0:2,0:2:6:0,6,87	0/0:5,0:5:15:0,15,202
Chr01	3148980	.	T	A	126.21	.	AC=7;AF=0.159;AN=44;BaseQRankSum=-2.642;ClippingRankSum=0.000;DP=52;ExcessHet=1.2115;FS=27.692;InbreedingCoeff=-0.1192;MLEAC=7;MLEAF=0.159;MQ=60.00;MQRankSum=0.000;QD=31.55;ReadPosRankSum=-3.050;SOR=4.397	GT:AD:DP:GQ:PL	1/1:0,1:1:3:26,3,0	./.	./.	0/0:1,0:1:3:0,3,42	0/0:3,0:3:9:0,9,109	./.	./.	./.	./.	./.	0/0:5,0:5:15:0,15,202	0/1:3,1:4:19:19,0,110	0/0:2,0:2:6:0,6,88	./.	./.	0/0:1,0:1:3:0,3,40	./.	./.	0/1:2,1:3:1:1,0,73	0/0:1,0:1:3:0,3,46	0/1:3,1:4:29:29,0,118	./.	0/0:1,0:1:3:0,3,42	./.	0/0:1,0:1:3:0,3,40	0/0:2,0:2:6:0,6,76	./.	0/1:2,1:3:32:32,0,68	0/0:1,0:1:3:0,3,44	0/0:6,0:6:18:0,18,255	0/0:1,0:1:3:0,3,44	0/0:2,0:2:6:0,6,92	0/0:3,0:3:9:0,9,128	0/1:1,3:4:30:81,0,30	0/0:1,0:1:3:0,3,42	0/0:2,0:2:6:0,6,84
Chr01	3202805	.	C	G	29618.90	.	AC=72;AF=1.00;AN=72;DP=687;ExcessHet=3.0103;FS=0.000;InbreedingCoeff=-0.0016;MLEAC=72;MLEAF=1.00;MQ=60.00;QD=32.27;SOR=2.118	GT:AD:DP:GQ:PL	1/1:0,15:15:45:663,45,0	1/1:0,19:19:57:808,57,0	1/1:0,25:25:75:1099,75,0	1/1:0,13:13:39:564,39,0	1/1:0,24:24:72:1021,72,0	1/1:0,21:21:63:909,63,0	1/1:0,29:29:87:1260,87,0	1/1:0,20:20:60:876,60,0	1/1:0,21:21:63:907,63,0	1/1:0,34:34:99:1470,102,0	1/1:0,33:33:99:1403,99,0	1/1:0,30:30:90:1303,90,0	1/1:0,13:13:39:562,39,0	1/1:0,15:15:45:641,45,0	1/1:0,19:19:57:844,57,0	1/1:0,9:9:27:393,27,0	1/1:0,16:16:48:681,48,0	1/1:0,11:11:33:481,33,0	1/1:0,31:31:93:1297,93,0	1/1:0,17:17:51:745,51,0	1/1:0,18:18:54:745,54,0	1/1:0,3:3:9:134,9,0	1/1:0,15:15:45:654,45,0	1/1:0,19:19:57:827,57,0	1/1:0,16:16:48:700,48,0	1/1:0,31:31:93:1346,93,0	1/1:0,12:12:36:518,36,0	1/1:0,15:15:45:660,45,0	1/1:0,10:10:30:430,30,0	1/1:0,25:25:75:1081,75,0	1/1:0,16:16:48:685,48,0	1/1:0,14:14:42:614,42,0	1/1:0,14:14:42:570,42,0	1/1:0,21:21:63:896,63,0	1/1:0,23:23:69:1007,69,0	1/1:0,20:20:60:848,60,0
Chr01	3203771	.	T	C	2346.66	.	AC=33;AF=0.516;AN=64;BaseQRankSum=1.298;ClippingRankSum=0.000;DP=131;ExcessHet=28.9661;FS=3.360;InbreedingCoeff=-0.6999;MLEAC=32;MLEAF=0.500;MQ=60.00;MQRankSum=0.000;QD=23.23;ReadPosRankSum=1.815;SOR=1.078	GT:AD:DP:GQ:PL	0/1:4,3:7:99:113,0,153	./.	1/1:0,1:1:3:40,3,0	0/0:2,0:2:6:0,6,88	0/0:1,0:1:3:0,3,40	./.	0/1:6,1:7:24:24,0,230	1/1:0,1:1:3:45,3,0	0/1:2,1:3:36:36,0,82	0/1:1,1:2:35:36,0,35	0/1:1,2:3:36:74,0,36	0/1:3,4:7:99:150,0,114	./.	0/1:2,2:4:68:75,0,68	0/1:3,2:5:71:71,0,111	0/1:2,1:3:36:36,0,76	0/1:1,4:5:27:156,0,27	0/1:1,1:2:29:39,0,29	0/1:4,2:6:67:67,0,158	0/1:2,3:5:65:117,0,65	0/1:1,4:5:27:162,0,27	1/1:0,1:1:3:45,3,0	0/1:2,1:3:36:36,0,76	0/1:1,1:2:35:39,0,35	0/1:1,2:3:30:78,0,30	0/1:4,5:9:99:189,0,154	./.	0/1:3,4:7:99:152,0,104	0/1:2,2:4:74:78,0,74	0/1:8,3:11:99:100,0,313	0/1:2,4:6:73:151,0,73	0/1:2,3:5:75:114,0,75	0/1:1,3:4:33:120,0,33	0/0:1,0:1:3:0,3,45	1/1:0,1:1:3:45,3,0	0/1:3,2:5:69:69,0,112
Chr01	3203817	.	G	A	5726.39	.	AC=38;AF=0.576;AN=66;BaseQRankSum=2.391;ClippingRankSum=0.000;DP=214;ExcessHet=35.0499;FS=20.497;InbreedingCoeff=-0.6804;MLEAC=37;MLEAF=0.561;MQ=60.00;MQRankSum=0.000;QD=27.01;ReadPosRankSum=0.844;SOR=1.383	GT:AD:DP:GQ:PL	0/1:3,6:9:96:226,0,96	./.	1/1:0,5:5:15:217,15,0	0/1:2,3:5:65:115,0,65	1/1:0,2:2:6:90,6,0	./.	0/1:4,5:9:99:180,0,132	0/1:1,3:4:33:112,0,33	0/1:2,7:9:58:268,0,58	0/1:2,3:5:69:117,0,69	0/1:2,3:5:67:119,0,67	0/1:2,7:9:46:278,0,46	0/0:1,0:1:3:0,3,38	0/1:1,3:4:34:118,0,34	0/1:1,4:5:29:148,0,29	0/1:4,3:7:99:107,0,148	0/1:2,4:6:72:152,0,72	0/1:2,2:4:70:74,0,70	0/1:3,6:9:99:212,0,103	0/1:3,4:7:99:149,0,113	0/1:2,8:10:60:313,0,60	1/1:0,2:2:6:82,6,0	0/1:2,4:6:67:156,0,67	1/1:0,4:4:12:173,12,0	0/1:1,7:8:19:290,0,19	0/1:7,9:16:99:343,0,240	./.	0/1:3,8:11:98:322,0,98	1/1:0,3:3:9:121,9,0	0/1:5,8:13:99:299,0,176	0/1:3,6:9:93:232,0,93	0/1:1,8:9:15:321,0,15	0/1:2,4:6:72:153,0,72	1/1:0,1:1:3:45,3,0	0/1:1,3:4:28:117,0,28	0/1:2,5:7:70:197,0,70
Chr01	3203835	.	T	C	5833.26	.	AC=38;AF=0.576;AN=66;BaseQRankSum=4.876;ClippingRankSum=0.000;DP=209;ExcessHet=35.0499;FS=27.742;InbreedingCoeff=-0.6749;MLEAC=38;MLEAF=0.576;MQ=60.00;MQRankSum=0.000;QD=28.18;ReadPosRankSum=0.985;SOR=1.562	GT:AD:DP:GQ:PL	0/1:3,6:9:99:237,0,108	./.	0/1:0,5:5:27:207,0,27	0/1:2,3:5:99:120,0,155	1/1:0,3:3:9:135,9,0	./.	0/1:2,5:7:99:204,0,99	0/1:1,3:4:33:118,0,33	0/1:1,7:8:51:291,0,51	0/1:2,3:5:75:120,0,75	0/1:2,3:5:99:120,0,106	0/1:1,8:9:18:326,0,18	0/0:1,0:1:3:0,3,45	0/1:2,3:5:99:115,0,115	0/1:1,3:4:33:123,0,33	0/1:5,3:8:99:106,0,282	0/1:2,4:6:72:150,0,72	0/1:2,2:4:73:78,0,73	0/1:3,5:8:99:201,0,111	0/1:4,4:8:99:144,0,156	0/1:2,6:8:99:238,0,108	1/1:0,2:2:6:90,6,0	0/1:2,4:6:99:157,0,112	1/1:0,5:5:15:225,15,0	0/1:1,6:7:58:248,0,58	0/1:6,9:15:99:360,0,258	./.	0/1:2,8:10:99:327,0,137	1/1:0,3:3:9:130,9,0	0/1:5,8:13:99:318,0,300	0/1:4,5:9:99:193,0,184	1/1:0,8:8:24:354,24,0	0/1:3,4:7:99:147,0,114	1/1:0,1:1:3:45,3,0	0/1:1,3:4:33:123,0,33	0/1:2,5:7:99:204,0,148
Chr01	3203842	.	C	T	5635.87	.	AC=38;AF=0.576;AN=66;BaseQRankSum=2.066;ClippingRankSum=0.000;DP=188;ExcessHet=35.0499;FS=25.959;InbreedingCoeff=-0.6798;MLEAC=38;MLEAF=0.576;MQ=60.00;MQRankSum=0.000;QD=32.39;ReadPosRankSum=2.686;SOR=1.580	GT:AD:DP:GQ:PL	0/1:3,5:8:99:201,0,111	./.	0/1:1,5:6:27:207,0,27	0/1:2,3:5:99:120,0,155	1/1:0,3:3:9:135,9,0	./.	0/1:1,5:6:66:207,0,66	0/1:1,2:3:33:118,0,33	0/1:1,7:8:51:291,0,51	0/1:2,3:5:75:120,0,75	0/1:2,3:5:99:120,0,106	0/1:3,6:9:99:284,0,105	0/0:1,0:1:3:0,3,45	0/1:2,2:4:99:115,0,115	0/1:1,3:4:33:123,0,33	0/1:5,2:7:99:106,0,282	0/1:2,1:3:75:113,0,75	0/1:1,2:3:73:78,0,73	0/1:3,5:8:99:201,0,111	0/1:4,1:5:99:107,0,159	0/1:3,5:8:99:238,0,108	1/1:0,2:2:6:90,6,0	0/1:2,3:5:99:157,0,112	1/1:0,5:5:15:225,15,0	0/1:1,5:6:58:248,0,58	0/1:6,9:15:99:357,0,300	./.	0/1:2,7:9:99:327,0,137	1/1:0,2:2:6:90,6,0	0/1:6,7:13:99:315,0,341	0/1:4,4:8:99:190,0,226	1/1:0,6:6:24:354,24,0	0/1:3,1:4:99:147,0,114	1/1:0,1:1:3:45,3,0	0/1:1,3:4:33:123,0,33	0/1:2,5:7:99:204,0,148
Chr01	3203846	.	C	T	4933.27	.	AC=39;AF=0.591;AN=66;BaseQRankSum=2.095;ClippingRankSum=0.000;DP=162;ExcessHet=30.8564;FS=30.062;InbreedingCoeff=-0.6340;MLEAC=39;MLEAF=0.591;MQ=60.00;MQRankSum=0.000;QD=34.26;ReadPosRankSum=3.647;SOR=1.764	GT:AD:DP:GQ:PL	0/1:3,5:8:99:201,0,111	./.	0/1:1,4:5:27:207,0,27	0/1:2,3:5:99:120,0,155	1/1:0,3:3:9:135,9,0	./.	0/1:1,4:5:66:207,0,66	0/1:1,2:3:36:81,0,36	1/1:0,6:6:21:315,21,0	0/1:2,3:5:75:120,0,75	0/1:1,2:3:33:123,0,33	0/1:3,5:8:99:243,0,108	0/0:1,0:1:3:0,3,45	0/1:2,1:3:78:78,0,118	0/1:1,2:3:33:123,0,33	0/1:4,2:6:69:69,0,285	0/1:2,0:2:36:36,0,81	0/1:1,1:2:36:81,0,36	0/1:3,4:7:99:201,0,111	0/1:4,1:5:30:30,0,165	0/1:3,4:7:99:201,0,111	1/1:0,2:2:6:90,6,0	0/1:2,3:5:99:120,0,115	1/1:0,4:4:15:225,15,0	0/1:0,5:5:61:207,0,61	0/1:6,6:12:99:360,0,225	./.	0/1:1,6:7:99:288,0,140	1/1:0,2:2:6:90,6,0	0/1:6,5:11:99:276,0,313	0/1:4,4:8:99:153,0,229	1/1:0,6:6:18:270,18,0	0/1:3,1:4:33:33,0,123	1/1:0,1:1:3:45,3,0	0/1:1,2:3:33:123,0,33	0/1:1,4:5:99:204,0,148
Chr01	3203847	.	A	G	4791	.	AC=40;AF=0.606;AN=66;BaseQRankSum=2.189;ClippingRankSum=0.000;DP=162;ExcessHet=27.1368;FS=30.062;InbreedingCoeff=-0.5908;MLEAC=40;MLEAF=0.606;MQ=60.00;MQRankSum=0.000;QD=33.27;ReadPosRankSum=3.660;SOR=1.764	GT:AD:DP:GQ:PL	0/1:3,5:8:99:201,0,111	./.	0/1:1,4:5:27:207,0,27	0/1:2,3:5:99:120,0,155	1/1:0,3:3:9:135,9,0	./.	0/1:1,4:5:69:165,0,69	0/1:1,2:3:36:81,0,36	1/1:0,6:6:21:315,21,0	0/1:2,3:5:75:120,0,75	0/1:1,2:3:33:123,0,33	0/1:3,5:8:99:243,0,108	0/0:1,0:1:3:0,3,45	0/1:2,1:3:78:78,0,118	0/1:1,2:3:33:123,0,33	0/1:4,2:6:72:72,0,206	0/1:2,0:2:36:36,0,81	0/1:1,1:2:39:39,0,39	0/1:3,4:7:99:201,0,111	0/1:4,1:5:30:30,0,165	0/1:3,4:7:99:159,0,114	1/1:0,2:2:6:90,6,0	0/1:2,3:5:99:120,0,115	1/1:0,4:4:15:225,15,0	1/1:0,5:5:15:225,15,0	0/1:6,6:12:99:360,0,225	./.	0/1:1,6:7:61:291,0,61	1/1:0,2:2:6:90,6,0	0/1:6,5:11:99:234,0,316	0/1:4,4:8:99:153,0,229	1/1:0,6:6:18:270,18,0	0/1:3,1:4:33:33,0,123	1/1:0,1:1:3:45,3,0	0/1:1,2:3:33:123,0,33	0/1:1,4:5:69:207,0,69
Chr01	3264779	.	C	A	22.28	.	AC=2;AF=0.028;AN=72;BaseQRankSum=-0.880;ClippingRankSum=0.000;DP=337;ExcessHet=3.0719;FS=14.988;InbreedingCoeff=-0.0417;MLEAC=2;MLEAF=0.028;MQ=60.00;MQRankSum=0.000;QD=1.49;ReadPosRankSum=0.496;SOR=0.830	GT:AD:DP:GQ:PL	0/0:12,0:12:36:0,36,496	0/0:2,0:2:6:0,6,91	0/0:8,0:8:24:0,24,341	0/0:5,0:5:15:0,15,220	0/0:12,0:12:36:0,36,516	0/1:1,1:2:39:39,0,40	0/0:7,0:7:21:0,21,302	0/0:6,0:6:18:0,18,264	0/0:4,0:4:12:0,12,158	0/0:10,0:10:30:0,30,427	0/0:12,0:12:36:0,36,516	0/0:16,0:16:48:0,48,678	0/0:6,0:6:18:0,18,259	0/0:7,0:7:21:0,21,286	0/0:12,0:12:36:0,36,494	0/0:4,0:4:12:0,12,177	0/0:9,0:9:27:0,27,383	0/0:7,0:7:21:0,21,313	0/0:8,0:8:24:0,24,349	0/0:10,0:10:30:0,30,414	0/0:8,0:8:24:0,24,335	0/0:3,0:3:9:0,9,136	0/0:3,0:3:9:0,9,130	0/0:10,0:10:30:0,30,431	0/0:11,0:11:33:0,33,472	0/0:29,0:29:87:0,87,1221	0/0:2,0:2:6:0,6,92	0/1:13,2:15:34:34,0,516	0/0:18,0:18:54:0,54,781	0/0:17,0:17:51:0,51,733	0/0:12,0:12:36:0,36,495	0/0:6,0:6:18:0,18,266	0/0:9,0:9:27:0,27,379	0/0:6,0:6:18:0,18,252	0/0:7,0:7:21:0,21,305	0/0:20,0:20:60:0,60,819
Chr01	3271919	.	A	T	36.32	.	AC=1;AF=0.020;AN=50;BaseQRankSum=-1.257;ClippingRankSum=0.000;DP=60;ExcessHet=3.0103;FS=0.000;InbreedingCoeff=-0.1253;MLEAC=1;MLEAF=0.020;MQ=60.00;MQRankSum=0.000;QD=9.08;ReadPosRankSum=0.276;SOR=0.629	GT:AD:DP:GQ:PL	0/0:1,0:1:3:0,3,42	0/0:4,0:4:12:0,12,177	0/0:4,0:4:12:0,12,168	0/0:3,0:3:9:0,9,128	0/0:3,0:3:9:0,9,131	./.	0/0:6,0:6:18:0,18,270	./.	./.	0/0:1,0:1:3:0,3,46	./.	0/0:3,0:3:9:0,9,125	0/1:2,2:4:71:71,0,73	./.	0/0:2,0:2:6:0,6,83	0/0:2,0:2:6:0,6,87	./.	0/0:2,0:2:6:0,6,92	0/0:3,0:3:9:0,9,131	0/0:1,0:1:3:0,3,46	0/0:2,0:2:6:0,6,92	0/0:2,0:2:6:0,6,91	0/0:2,0:2:6:0,6,92	0/0:1,0:1:3:0,3,44	0/0:3,0:3:9:0,9,120	0/0:1,0:1:3:0,3,45	./.	0/0:2,0:2:6:0,6,92	0/0:2,0:2:6:0,6,92	./.	0/0:2,0:2:6:0,6,82	0/0:2,0:2:6:0,6,89	0/0:2,0:2:6:0,6,85	./.	./.	./.
Chr01	3329061	.	C	A	2946.17	.	AC=34;AF=0.486;AN=70;BaseQRankSum=-5.263;ClippingRankSum=0.000;DP=232;ExcessHet=64.0660;FS=0.000;InbreedingCoeff=-0.8563;MLEAC=34;MLEAF=0.486;MQ=60.00;MQRankSum=0.000;QD=15.51;ReadPosRankSum=-1.402;SOR=0.675	GT:AD:DP:GQ:PL	0/1:1,5:6:26:190,0,26	./.	0/1:4,2:6:63:63,0,162	0/1:4,5:9:99:177,0,138	0/1:4,4:8:99:130,0,156	0/1:3,2:5:66:66,0,116	0/1:5,4:9:99:141,0,173	0/1:3,4:7:73:143,0,73	0/1:7,3:10:83:83,0,254	0/1:5,1:6:24:24,0,201	0/1:1,3:4:34:102,0,34	0/1:10,4:14:99:122,0,395	0/1:11,2:13:41:41,0,424	0/0:5,0:5:15:0,15,217	0/1:4,2:6:61:61,0,143	0/1:2,2:4:72:72,0,79	0/1:5,7:12:99:251,0,189	0/1:4,2:6:64:64,0,156	0/1:2,1:3:36:36,0,82	0/1:3,2:5:56:56,0,118	0/1:4,3:7:99:102,0,153	0/1:3,1:4:27:27,0,125	0/1:2,2:4:66:66,0,72	0/1:5,2:7:63:63,0,202	0/1:2,1:3:34:34,0,78	0/1:4,5:9:99:188,0,130	1/1:0,2:2:6:86,6,0	0/1:4,3:7:99:105,0,154	0/1:9,1:10:10:10,0,361	0/1:5,2:7:66:66,0,185	0/1:7,5:12:99:177,0,274	0/0:1,0:1:3:0,3,42	0/1:3,4:7:99:151,0,110	0/1:4,1:5:28:28,0,162	0/1:1,3:4:34:114,0,34	0/1:4,1:5:29:29,0,158
Chr01	3428772	.	C	T	27.69	.	AC=2;AF=0.043;AN=46;BaseQRankSum=-1.687;ClippingRankSum=0.000;DP=160;ExcessHet=3.1079;FS=5.144;InbreedingCoeff=-0.0829;MLEAC=1;MLEAF=0.022;MQ=60.00;MQRankSum=0.000;QD=4.62;ReadPosRankSum=-2.228;SOR=1.498	GT:AD:DP:GQ:PL	0/0:8,0:8:24:0,24,334	0/0:8,0:8:24:0,24,339	./.	./.	0/1:12,1:13:6:6,0,471	0/1:4,2:6:62:62,0,152	0/0:9,0:9:27:0,27,385	./.	./.	0/0:1,0:1:3:0,3,40	./.	./.	0/0:1,0:1:3:0,3,44	./.	0/0:15,0:15:45:0,45,644	0/0:3,0:3:9:0,9,133	0/0:6,0:6:18:0,18,250	0/0:4,0:4:12:0,12,181	0/0:3,0:3:9:0,9,136	0/0:8,0:8:24:0,24,349	0/0:7,0:7:21:0,21,314	0/0:7,0:7:21:0,21,307	0/0:10,0:10:30:0,30,432	0/0:13,1:14:3:0,3,544	./.	./.	./.	./.	0/0:8,0:8:24:0,24,332	./.	./.	0/0:7,0:7:21:0,21,299	0/0:9,0:9:27:0,27,386	0/0:5,0:5:15:0,15,213	0/0:6,0:6:18:0,18,241	0/0:1,0:1:3:0,3,39
Chr01	3524573	.	G	A	665.61	.	AC=18;AF=1.00;AN=18;DP=16;ExcessHet=3.0103;FS=0.000;MLEAC=18;MLEAF=1.00;MQ=60.00;QD=30.92;SOR=5.670	GT:AD:DP:GQ:PL	1/1:0,1:1:3:42,3,0	1/1:0,2:2:6:87,6,0	1/1:0,1:1:3:44,3,0	1/1:0,2:2:6:84,6,0	1/1:0,2:2:6:84,6,0	1/1:0,4:4:12:169,12,0	1/1:0,2:2:6:87,6,0	1/1:0,1:1:3:45,3,0	1/1:0,1:1:3:45,3,0	./.	./.	./.	./.	./.	./.	./.	./.	./.	./.	./.	./.	./.	./.	./.	./.	./.	./.	./.	./.	./.	./.	./.	./.	./.	./.	./.
Chr01	3524604	.	A	G	1954.20	.	AC=18;AF=1.00;AN=18;DP=45;ExcessHet=3.0103;FS=0.000;MLEAC=18;MLEAF=1.00;MQ=60.00;QD=31.71;SOR=3.865	GT:AD:DP:GQ:PL	1/1:0,6:6:18:268,18,0	1/1:0,8:8:24:352,24,0	1/1:0,3:3:9:127,9,0	1/1:0,3:3:9:129,9,0	1/1:0,6:6:18:253,18,0	1/1:0,7:7:21:314,21,0	1/1:0,6:6:18:270,18,0	1/1:0,2:2:6:86,6,0	1/1:0,4:4:12:178,12,0	./.	./.	./.	./.	./.	./.	./.	./.	./.	./.	./.	./.	./.	./.	./.	./.	./.	./.	./.	./.	./.	./.	./.	./.	./.	./.	./.
Chr01	3524633	.	G	A	2492.04	.	AC=18;AF=1.00;AN=18;DP=56;ExcessHet=3.0103;FS=0.000;MLEAC=18;MLEAF=1.00;MQ=60.00;QD=27.14;SOR=3.180	GT:AD:DP:GQ:PL	1/1:0,6:6:18:270,18,0	1/1:0,8:8:24:360,24,0	1/1:0,5:5:15:225,15,0	1/1:0,4:4:12:180,12,0	1/1:0,7:7:21:315,21,0	1/1:0,11:11:33:495,33,0	1/1:0,8:8:24:360,24,0	1/1:0,3:3:9:130,9,0	1/1:0,4:4:12:180,12,0	./.	./.	./.	./.	./.	./.	./.	./.	./.	./.	./.	./.	./.	./.	./.	./.	./.	./.	./.	./.	./.	./.	./.	./.	./.	./.	./.
Chr01	3524650	.	A	G	2452.10	.	AC=18;AF=1.00;AN=18;DP=55;ExcessHet=3.0103;FS=0.000;MLEAC=18;MLEAF=1.00;MQ=60.00;QD=31.01;SOR=3.139	GT:AD:DP:GQ:PL	1/1:0,6:6:18:270,18,0	1/1:0,8:8:24:360,24,0	1/1:0,5:5:15:225,15,0	1/1:0,4:4:12:180,12,0	1/1:0,7:7:21:315,21,0	1/1:0,11:11:33:495,33,0	1/1:0,8:8:24:360,24,0	1/1:0,2:2:6:90,6,0	1/1:0,4:4:12:180,12,0	./.	./.	./.	./.	./.	./.	./.	./.	./.	./.	./.	./.	./.	./.	./.	./.	./.	./.	./.	./.	./.	./.	./.	./.	./.	./.	./.
Chr01	3524652	.	C	A	2452.10	.	AC=18;AF=1.00;AN=18;DP=55;ExcessHet=3.0103;FS=0.000;MLEAC=18;MLEAF=1.00;MQ=60.00;QD=33.26;SOR=3.139	GT:AD:DP:GQ:PL	1/1:0,6:6:18:270,18,0	1/1:0,8:8:24:360,24,0	1/1:0,5:5:15:225,15,0	1/1:0,4:4:12:180,12,0	1/1:0,7:7:21:315,21,0	1/1:0,11:11:33:495,33,0	1/1:0,8:8:24:360,24,0	1/1:0,2:2:6:90,6,0	1/1:0,4:4:12:180,12,0	./.	./.	./.	./.	./.	./.	./.	./.	./.	./.	./.	./.	./.	./.	./.	./.	./.	./.	./.	./.	./.	./.	./.	./.	./.	./.	./.
Chr01	3553246	.	A	G	46.13	.	AC=2;AF=0.036;AN=56;BaseQRankSum=0.326;ClippingRankSum=0.000;DP=76;ExcessHet=0.0397;FS=0.000;InbreedingCoeff=0.1382;MLEAC=1;MLEAF=0.018;MQ=60.00;MQRankSum=0.000;QD=23.06;ReadPosRankSum=0.912;SOR=0.547	GT:AD:DP:GQ:PL	./.	0/0:1,0:1:3:0,3,46	./.	./.	0/0:2,0:2:6:0,6,75	0/0:3,0:3:9:0,9,136	./.	0/0:1,0:1:3:0,3,46	./.	0/0:5,0:5:15:0,15,225	0/0:4,0:4:12:0,12,168	0/0:5,0:5:15:0,15,208	0/0:2,0:2:6:0,6,88	0/0:1,0:1:3:0,3,46	0/0:9,0:9:27:0,27,375	0/0:2,0:2:6:0,6,92	0/0:1,0:1:3:0,3,42	0/0:2,0:2:6:0,6,92	0/0:2,0:2:6:0,6,88	0/0:4,0:4:12:0,12,178	0/0:3,0:3:9:0,9,129	0/0:4,0:4:12:0,12,166	0/0:2,0:2:6:0,6,84	0/0:6,0:6:18:0,18,264	./.	0/0:1,0:1:3:0,3,46	0/0:1,0:1:3:0,3,46	./.	0/0:2,0:2:6:0,6,77	0/0:3,0:3:9:0,9,124	0/0:2,0:2:6:0,6,86	./.	1/1:0,2:2:6:87,6,0	0/0:2,0:2:6:0,6,82	0/0:3,0:3:9:0,9,124	0/0:1,0:1:3:0,3,46
Chr01	3654463	.	T	A	1239.10	.	AC=28;AF=1.00;AN=28;DP=24;ExcessHet=3.0103;FS=0.000;InbreedingCoeff=-0.1637;MLEAC=28;MLEAF=1.00;MQ=60.00;QD=28.53;SOR=1.270	GT:AD:DP:GQ:PL	./.	1/1:0,1:1:6:90,6,0	./.	./.	./.	./.	./.	1/1:0,1:1:3:45,3,0	./.	1/1:0,1:1:3:45,3,0	1/1:0,1:1:3:45,3,0	1/1:0,1:1:3:45,3,0	./.	1/1:0,2:2:6:90,6,0	./.	./.	./.	./.	1/1:0,1:1:6:90,6,0	1/1:.:.:3:45,3,0	./.	1/1:0,1:1:3:45,3,0	./.	1/1:0,12:12:36:540,36,0	./.	1/1:.:.:3:45,3,0	./.	./.	1/1:0,1:1:3:45,3,0	./.	1/1:0,1:1:3:45,3,0	./.	1/1:0,1:1:3:45,3,0	./.	./.	./.
Chr01	3654469	.	T	C	1321.15	.	AC=30;AF=1.00;AN=30;DP=28;ExcessHet=3.0103;FS=0.000;InbreedingCoeff=-0.1661;MLEAC=30;MLEAF=1.00;MQ=60.00;QD=24.61;SOR=1.382	GT:AD:DP:GQ:PL	./.	1/1:0,2:2:6:90,6,0	./.	./.	./.	./.	./.	1/1:0,1:1:3:45,3,0	./.	1/1:0,1:1:3:45,3,0	1/1:0,1:1:3:45,3,0	1/1:0,1:1:3:45,3,0	./.	1/1:0,2:2:6:90,6,0	./.	./.	./.	./.	1/1:0,2:2:6:90,6,0	1/1:0,1:1:3:45,3,0	./.	1/1:0,1:1:3:45,3,0	./.	1/1:0,12:12:39:580,39,0	./.	1/1:0,1:1:3:45,3,0	1/1:.:.:3:42,3,0	./.	1/1:0,1:1:3:45,3,0	./.	1/1:0,1:1:3:45,3,0	./.	1/1:0,1:1:3:45,3,0	./.	./.	./.
Chr01	3654472	.	C	T	1320.15	.	AC=30;AF=1.00;AN=30;DP=30;ExcessHet=3.0103;FS=0.000;InbreedingCoeff=-0.1661;MLEAC=30;MLEAF=1.00;MQ=60.00;QD=34.81;SOR=1.329	GT:AD:DP:GQ:PL	./.	1/1:0,2:2:6:90,6,0	./.	./.	./.	./.	./.	1/1:0,1:1:3:45,3,0	./.	1/1:0,1:1:3:45,3,0	1/1:0,1:1:3:45,3,0	1/1:0,1:1:3:45,3,0	./.	1/1:0,2:2:6:90,6,0	./.	./.	./.	./.	1/1:0,2:2:6:90,6,0	1/1:0,1:1:3:45,3,0	./.	1/1:0,1:1:3:45,3,0	./.	1/1:0,13:13:39:579,39,0	./.	1/1:0,1:1:3:45,3,0	1/1:0,1:1:3:42,3,0	./.	1/1:0,1:1:3:45,3,0	./.	1/1:0,1:1:3:45,3,0	./.	1/1:0,1:1:3:45,3,0	./.	./.	./.
Chr01	3654502	.	C	T	1563.08	.	AC=37;AF=0.881;AN=42;BaseQRankSum=-2.592;ClippingRankSum=0.000;DP=99;ExcessHet=0.0204;FS=2.203;InbreedingCoeff=0.2462;MLEAC=36;MLEAF=0.857;MQ=60.00;MQRankSum=0.000;QD=30.26;ReadPosRankSum=-1.817;SOR=1.106	GT:AD:DP:GQ:PL	./.	1/1:0,2:2:6:87,6,0	./.	./.	./.	1/1:0,1:1:3:41,3,0	./.	0/1:1,2:3:31:78,0,31	./.	1/1:0,2:2:6:90,6,0	1/1:0,4:4:12:169,12,0	1/1:0,4:4:12:168,12,0	./.	1/1:0,3:3:9:126,9,0	1/1:0,1:1:3:40,3,0	./.	1/1:0,2:2:6:89,6,0	./.	1/1:0,4:4:12:173,12,0	1/1:0,2:2:6:90,6,0	./.	1/1:0,1:1:3:42,3,0	./.	0/0:58,0:58:99:0,174,2526	./.	1/1:0,1:1:3:45,3,0	0/0:2,0:2:6:0,6,90	./.	1/1:0,1:1:3:44,3,0	./.	1/1:0,2:2:6:86,6,0	1/1:0,1:1:3:40,3,0	1/1:0,1:1:3:44,3,0	1/1:0,1:1:3:45,3,0	./.	1/1:0,3:3:9:131,9,0
Chr01	3654518	.	T	C	3443.56	.	AC=36;AF=1.00;AN=36;DP=77;ExcessHet=3.0103;FS=0.000;InbreedingCoeff=-0.1302;MLEAC=36;MLEAF=1.00;MQ=60.00;QD=32.15;SOR=1.079	GT:AD:DP:GQ:PL	./.	1/1:0,1:1:3:45,3,0	./.	./.	./.	1/1:0,1:1:3:45,3,0	./.	1/1:0,2:2:6:90,6,0	./.	1/1:0,2:2:6:90,6,0	1/1:0,4:4:12:180,12,0	1/1:0,3:3:9:135,9,0	./.	1/1:0,1:1:3:45,3,0	1/1:0,1:1:3:45,3,0	./.	1/1:0,1:1:3:45,3,0	./.	1/1:0,4:4:12:180,12,0	1/1:0,2:2:6:90,6,0	./.	./.	./.	1/1:0,46:46:99:2070,138,0	./.	1/1:0,1:1:3:45,3,0	1/1:0,2:2:6:90,6,0	./.	./.	./.	1/1:0,1:1:3:45,3,0	1/1:0,1:1:3:45,3,0	./.	1/1:0,1:1:3:45,3,0	./.	1/1:0,3:3:9:135,9,0
Chr01	3654519	.	A	G	3443.56	.	AC=36;AF=1.00;AN=36;DP=77;ExcessHet=3.0103;FS=0.000;InbreedingCoeff=-0.1302;MLEAC=36;MLEAF=1.00;MQ=60.00;QD=29.79;SOR=1.079	GT:AD:DP:GQ:PL	./.	1/1:0,1:1:3:45,3,0	./.	./.	./.	1/1:0,1:1:3:45,3,0	./.	1/1:0,2:2:6:90,6,0	./.	1/1:0,2:2:6:90,6,0	1/1:0,4:4:12:180,12,0	1/1:0,3:3:9:135,9,0	./.	1/1:0,1:1:3:45,3,0	1/1:0,1:1:3:45,3,0	./.	1/1:0,1:1:3:45,3,0	./.	1/1:0,4:4:12:180,12,0	1/1:0,2:2:6:90,6,0	./.	./.	./.	1/1:0,46:46:99:2070,138,0	./.	1/1:0,1:1:3:45,3,0	1/1:0,2:2:6:90,6,0	./.	./.	./.	1/1:0,1:1:3:45,3,0	1/1:0,1:1:3:45,3,0	./.	1/1:0,1:1:3:45,3,0	./.	1/1:0,3:3:9:135,9,0
Chr01	3654523	.	T	C	3443.56	.	AC=36;AF=1.00;AN=36;DP=77;ExcessHet=3.0103;FS=0.000;InbreedingCoeff=-0.1302;MLEAC=36;MLEAF=1.00;MQ=60.00;QD=32.03;SOR=1.079	GT:AD:DP:GQ:PL	./.	1/1:0,1:1:3:45,3,0	./.	./.	./.	1/1:0,1:1:3:45,3,0	./.	1/1:0,2:2:6:90,6,0	./.	1/1:0,2:2:6:90,6,0	1/1:0,4:4:12:180,12,0	1/1:0,3:3:9:135,9,0	./.	1/1:0,1:1:3:45,3,0	1/1:0,1:1:3:45,3,0	./.	1/1:0,1:1:3:45,3,0	./.	1/1:0,4:4:12:180,12,0	1/1:0,2:2:6:90,6,0	./.	./.	./.	1/1:0,46:46:99:2070,138,0	./.	1/1:0,1:1:3:45,3,0	1/1:0,2:2:6:90,6,0	./.	./.	./.	1/1:0,1:1:3:45,3,0	1/1:0,1:1:3:45,3,0	./.	1/1:0,1:1:3:45,3,0	./.	1/1:0,3:3:9:135,9,0
Chr01	3654531	.	G	A	3443.56	.	AC=36;AF=1.00;AN=36;DP=77;ExcessHet=3.0103;FS=0.000;InbreedingCoeff=-0.1302;MLEAC=36;MLEAF=1.00;MQ=60.00;QD=30.02;SOR=1.079	GT:AD:DP:GQ:PL	./.	1/1:0,1:1:3:45,3,0	./.	./.	./.	1/1:0,1:1:3:45,3,0	./.	1/1:0,2:2:6:90,6,0	./.	1/1:0,2:2:6:90,6,0	1/1:0,4:4:12:180,12,0	1/1:0,3:3:9:135,9,0	./.	1/1:0,1:1:3:45,3,0	1/1:0,1:1:3:45,3,0	./.	1/1:0,1:1:3:45,3,0	./.	1/1:0,4:4:12:180,12,0	1/1:0,2:2:6:90,6,0	./.	./.	./.	1/1:0,46:46:99:2070,138,0	./.	1/1:0,1:1:3:45,3,0	1/1:0,2:2:6:90,6,0	./.	./.	./.	1/1:0,1:1:3:45,3,0	1/1:0,1:1:3:45,3,0	./.	1/1:0,1:1:3:45,3,0	./.	1/1:0,3:3:9:135,9,0
Chr01	3654534	.	T	C	3443.56	.	AC=36;AF=1.00;AN=36;DP=77;ExcessHet=3.0103;FS=0.000;InbreedingCoeff=-0.1302;MLEAC=36;MLEAF=1.00;MQ=60.00;QD=30.76;SOR=1.079	GT:AD:DP:GQ:PL	./.	1/1:0,1:1:3:45,3,0	./.	./.	./.	1/1:0,1:1:3:45,3,0	./.	1/1:0,2:2:6:90,6,0	./.	1/1:0,2:2:6:90,6,0	1/1:0,4:4:12:180,12,0	1/1:0,3:3:9:135,9,0	./.	1/1:0,1:1:3:45,3,0	1/1:0,1:1:3:45,3,0	./.	1/1:0,1:1:3:45,3,0	./.	1/1:0,4:4:12:180,12,0	1/1:0,2:2:6:90,6,0	./.	./.	./.	1/1:0,46:46:99:2070,138,0	./.	1/1:0,1:1:3:45,3,0	1/1:0,2:2:6:90,6,0	./.	./.	./.	1/1:0,1:1:3:45,3,0	1/1:0,1:1:3:45,3,0	./.	1/1:0,1:1:3:45,3,0	./.	1/1:0,3:3:9:135,9,0
Chr01	3654544	.	T	C	3443.56	.	AC=36;AF=1.00;AN=36;DP=70;ExcessHet=3.0103;FS=0.000;InbreedingCoeff=-0.1302;MLEAC=36;MLEAF=1.00;MQ=60.00;QD=30.27;SOR=1.085	GT:AD:DP:GQ:PL	./.	1/1:0,1:1:3:45,3,0	./.	./.	./.	1/1:0,1:1:3:45,3,0	./.	1/1:0,2:2:6:90,6,0	./.	1/1:0,1:1:6:90,6,0	1/1:0,3:3:12:180,12,0	1/1:0,3:3:9:135,9,0	./.	1/1:0,1:1:3:45,3,0	1/1:0,1:1:3:45,3,0	./.	1/1:0,1:1:3:45,3,0	./.	1/1:0,3:3:12:180,12,0	1/1:0,2:2:6:90,6,0	./.	./.	./.	1/1:0,42:42:99:2070,138,0	./.	1/1:0,1:1:3:45,3,0	1/1:0,2:2:6:90,6,0	./.	./.	./.	1/1:0,1:1:3:45,3,0	1/1:0,1:1:3:45,3,0	./.	1/1:0,1:1:3:45,3,0	./.	1/1:0,3:3:9:135,9,0
Chr01	3654546	.	A	G	3128.70	.	AC=36;AF=1.00;AN=36;DP=70;ExcessHet=3.0103;FS=0.000;InbreedingCoeff=-0.1387;MLEAC=36;MLEAF=1.00;MQ=60.00;QD=23.40;SOR=1.085	GT:AD:DP:GQ:PL	./.	1/1:0,1:1:3:45,3,0	./.	./.	./.	1/1:0,1:1:3:45,3,0	./.	1/1:0,2:2:6:90,6,0	./.	1/1:0,1:1:3:45,3,0	1/1:0,3:3:9:135,9,0	1/1:0,3:3:9:135,9,0	./.	1/1:0,1:1:3:45,3,0	1/1:0,1:1:3:45,3,0	./.	1/1:0,1:1:3:45,3,0	./.	1/1:0,3:3:9:135,9,0	1/1:0,2:2:6:90,6,0	./.	./.	./.	1/1:0,42:42:99:1890,126,0	./.	1/1:0,1:1:3:45,3,0	1/1:0,2:2:6:90,6,0	./.	./.	./.	1/1:0,1:1:3:45,3,0	1/1:0,1:1:3:45,3,0	./.	1/1:0,1:1:3:45,3,0	./.	1/1:0,3:3:9:135,9,0
Chr01	3654565	.	T	C	2030.72	.	AC=32;AF=1.00;AN=32;DP=47;ExcessHet=3.0103;FS=0.000;InbreedingCoeff=-0.1404;MLEAC=32;MLEAF=1.00;MQ=60.00;QD=30.47;SOR=1.022	GT:AD:DP:GQ:PL	./.	./.	./.	./.	./.	1/1:0,1:1:3:45,3,0	./.	1/1:0,2:2:6:85,6,0	./.	1/1:0,1:1:3:45,3,0	1/1:0,3:3:9:132,9,0	1/1:0,3:3:9:135,9,0	./.	1/1:0,1:1:3:45,3,0	1/1:0,1:1:3:45,3,0	./.	1/1:0,1:1:3:45,3,0	./.	1/1:0,2:2:6:90,6,0	1/1:0,1:1:3:40,3,0	./.	./.	./.	1/1:0,23:23:69:995,69,0	./.	./.	1/1:0,2:2:6:80,6,0	./.	./.	./.	1/1:0,1:1:3:45,3,0	1/1:0,1:1:3:45,3,0	./.	1/1:0,1:1:3:45,3,0	./.	1/1:0,3:3:9:135,9,0
Chr01	3654574	.	T	C	1704.81	.	AC=30;AF=1.00;AN=30;DP=31;ExcessHet=3.0103;FS=0.000;InbreedingCoeff=-0.1463;MLEAC=30;MLEAF=1.00;MQ=60.00;QD=29.23;SOR=1.214	GT:AD:DP:GQ:PL	./.	./.	./.	./.	./.	1/1:0,1:1:3:45,3,0	./.	1/1:0,1:1:6:85,6,0	./.	1/1:0,1:1:3:45,3,0	1/1:0,2:2:6:90,6,0	1/1:0,3:3:9:135,9,0	./.	1/1:0,1:1:3:45,3,0	1/1:0,1:1:3:45,3,0	./.	1/1:0,1:1:3:45,3,0	./.	1/1:0,2:2:6:90,6,0	1/1:.:.:3:40,3,0	./.	./.	./.	1/1:0,12:12:54:791,54,0	./.	./.	./.	./.	./.	./.	1/1:0,1:1:3:45,3,0	1/1:0,1:1:3:45,3,0	./.	1/1:0,1:1:3:45,3,0	./.	1/1:0,3:3:9:135,9,0
Chr01	3771512	.	A	G	34.09	.	AC=1;AF=0.022;AN=46;BaseQRankSum=-0.123;ClippingRankSum=0.000;DP=51;ExcessHet=3.0103;FS=6.923;InbreedingCoeff=-0.1406;MLEAC=1;MLEAF=0.022;MQ=60.00;MQRankSum=0.000;QD=6.82;ReadPosRankSum=-1.551;SOR=2.259	GT:AD:DP:GQ:PL	0/0:2,0:2:6:0,6,67	./.	0/0:2,0:2:6:0,6,89	./.	0/0:1,0:1:3:0,3,42	0/0:3,0:3:9:0,9,122	0/0:1,0:1:3:0,3,42	0/0:1,0:1:3:0,3,46	0/0:2,0:2:6:0,6,86	./.	./.	0/0:1,0:1:3:0,3,36	0/0:2,0:2:6:0,6,92	./.	0/0:2,0:2:6:0,6,81	./.	0/1:3,2:5:68:68,0,112	./.	0/0:3,0:3:9:0,9,124	./.	0/0:3,0:3:9:0,9,128	0/0:4,0:4:12:0,12,161	0/0:2,0:2:6:0,6,80	0/0:1,0:1:3:0,3,42	./.	0/0:2,0:2:6:0,6,80	./.	./.	0/0:2,0:2:6:0,6,87	0/0:1,0:1:3:0,3,35	0/0:3,0:3:9:0,9,124	./.	0/0:5,0:5:15:0,15,174	./.	0/0:2,0:2:6:0,6,86	0/0:1,0:1:3:0,3,34
Chr01	3791980	.	T	C	306.03	.	AC=8;AF=0.154;AN=52;BaseQRankSum=-0.287;ClippingRankSum=0.000;DP=89;ExcessHet=0.0000;FS=1.766;InbreedingCoeff=0.5031;MLEAC=6;MLEAF=0.115;MQ=60.00;MQRankSum=0.000;QD=33.73;ReadPosRankSum=0.332;SOR=0.719	GT:AD:DP:GQ:PL	./.	./.	1/1:0,5:5:15:212,15,0	1/1:0,1:1:3:40,3,0	1/1:0,2:2:6:90,6,0	./.	1/1:0,1:1:3:45,3,0	./.	./.	0/0:9,0:9:27:0,27,399	0/0:5,0:5:15:0,15,222	0/0:1,0:1:3:0,3,40	./.	./.	0/0:4,0:4:12:0,12,178	0/0:1,0:1:3:0,3,42	0/0:1,0:1:3:0,3,46	0/0:5,0:5:15:0,15,212	0/0:5,0:5:15:0,15,220	0/0:3,0:3:9:0,9,128	0/0:3,0:3:9:0,9,130	./.	./.	./.	0/0:2,0:2:6:0,6,86	0/0:8,0:8:24:0,24,341	0/0:1,0:1:3:0,3,45	0/0:5,0:5:15:0,15,223	0/0:4,0:4:12:0,12,172	0/0:8,0:8:24:0,24,339	0/0:1,0:1:3:0,3,41	0/0:3,0:3:9:0,9,136	0/0:2,0:2:6:0,6,92	0/0:2,0:2:6:0,6,86	0/0:1,0:1:3:0,3,40	0/0:6,0:6:18:0,18,263
Chr01	3811469	.	G	A	30.40	.	AC=1;AF=0.014;AN=72;BaseQRankSum=0.456;ClippingRankSum=0.000;DP=575;ExcessHet=3.0103;FS=0.000;InbreedingCoeff=-0.0177;MLEAC=1;MLEAF=0.014;MQ=60.00;MQRankSum=0.000;QD=5.07;ReadPosRankSum=1.011;SOR=0.310	GT:AD:DP:GQ:PL	0/0:17,0:17:51:0,51,728	0/0:8,0:8:24:0,24,340	0/0:12,0:12:36:0,36,514	0/0:15,0:15:45:0,45,643	0/0:19,0:19:57:0,57,819	0/1:4,2:6:69:69,0,150	0/0:22,0:22:66:0,66,948	0/0:8,0:8:24:0,24,340	0/0:16,0:16:48:0,48,673	0/0:27,0:27:81:0,81,1153	0/0:29,0:29:87:0,87,1237	0/0:31,0:31:93:0,93,1338	0/0:9,0:9:27:0,27,385	0/0:16,0:16:48:0,48,688	0/0:16,0:16:48:0,48,679	0/0:8,0:8:24:0,24,339	0/0:18,0:18:54:0,54,751	0/0:2,0:2:6:0,6,84	0/0:14,0:14:42:0,42,607	0/0:16,0:16:48:0,48,694	0/0:21,0:21:63:0,63,899	0/0:8,0:8:24:0,24,344	0/0:11,0:11:33:0,33,466	0/0:13,0:13:39:0,39,551	0/0:10,0:10:30:0,30,431	0/0:25,0:25:75:0,75,1047	0/0:5,0:5:15:0,15,220	0/0:23,0:23:69:0,69,1002	0/0:27,0:27:81:0,81,1102	0/0:19,0:19:57:0,57,803	0/0:16,0:16:48:0,48,682	0/0:24,0:24:72:0,72,1031	0/0:22,0:22:66:0,66,909	0/0:11,0:11:33:0,33,468	0/0:10,0:10:30:0,30,420	0/0:20,0:20:60:0,60,848
Chr01	3865337	.	T	A	46.90	.	AC=5;AF=0.069;AN=72;BaseQRankSum=-1.041;ClippingRankSum=0.000;DP=294;ExcessHet=3.6541;FS=1.920;InbreedingCoeff=-0.0864;MLEAC=4;MLEAF=0.056;MQ=60.00;MQRankSum=0.000;QD=5.86;ReadPosRankSum=-0.138;SOR=0.254	GT:AD:DP:GQ:PL	0/0:9,0:9:27:0,27,360	0/0:9,0:9:27:0,27,383	0/0:8,0:8:24:0,24,304	0/0:7,0:7:21:0,21,311	0/0:17,0:17:51:0,51,706	0/0:6,0:6:18:0,18,258	0/1:9,1:10:15:15,0,362	0/0:7,0:7:21:0,21,314	0/0:8,0:8:24:0,24,355	0/1:8,1:9:18:18,0,308	0/0:12,0:12:36:0,36,511	0/0:12,0:12:36:0,36,523	0/0:9,0:9:27:0,27,390	0/1:7,1:8:14:14,0,282	0/0:8,1:9:17:0,17,328	0/0:4,0:4:12:0,12,162	0/0:7,0:7:21:0,21,293	0/0:1,0:1:3:0,3,45	0/0:14,1:15:4:0,4,560	0/0:7,0:7:21:0,21,302	0/0:8,0:8:24:0,24,330	0/0:10,0:10:30:0,30,415	0/0:7,0:7:21:0,21,289	0/0:11,0:11:33:0,33,475	0/0:5,0:5:15:0,15,221	0/0:6,0:6:18:0,18,259	0/0:4,0:4:12:0,12,172	0/0:10,0:10:30:0,30,427	0/0:8,0:8:24:0,24,338	0/1:11,1:12:4:4,0,439	0/0:6,0:6:18:0,18,264	0/1:6,2:8:66:66,0,246	0/0:7,0:7:21:0,21,273	0/0:4,0:4:12:0,12,175	0/0:6,0:6:18:0,18,257	0/0:3,0:3:9:0,9,132
Chr01	3871356	.	A	G	202.56	.	AC=8;AF=0.114;AN=70;BaseQRankSum=2.026;ClippingRankSum=0.000;DP=204;ExcessHet=4.9605;FS=14.028;InbreedingCoeff=-0.1579;MLEAC=8;MLEAF=0.114;MQ=60.00;MQRankSum=0.000;QD=11.25;ReadPosRankSum=1.347;SOR=2.193	GT:AD:DP:GQ:PL	0/0:3,0:3:9:0,9,135	0/0:3,0:3:9:0,9,129	0/0:5,0:5:15:0,15,211	0/0:5,0:5:15:0,15,223	0/1:3,2:5:75:75,0,122	0/0:3,0:3:9:0,9,136	0/1:11,2:13:51:51,0,439	./.	0/0:3,0:3:9:0,9,137	0/1:3,1:4:33:33,0,118	0/0:8,0:8:24:0,24,365	0/0:12,0:12:36:0,36,518	0/1:1,1:2:29:39,0,29	0/0:5,0:5:15:0,15,219	0/0:7,0:7:21:0,21,288	0/0:3,0:3:9:0,9,129	0/0:7,0:7:21:0,21,299	0/0:5,0:5:15:0,15,225	0/0:4,0:4:12:0,12,180	0/0:3,0:3:9:0,9,137	0/0:11,0:11:33:0,33,488	0/0:5,0:5:15:0,15,223	0/0:3,0:3:9:0,9,126	0/1:2,1:3:36:36,0,81	0/0:5,0:5:15:0,15,205	0/0:11,0:11:33:0,33,484	0/0:1,0:1:3:0,3,45	0/0:13,0:13:39:0,39,572	0/0:10,0:10:30:0,30,445	0/1:11,1:12:9:9,0,455	0/0:7,0:7:21:0,21,316	0/0:4,0:4:12:0,12,162	0/1:3,1:4:33:33,0,125	0/0:5,0:5:15:0,15,229	0/0:2,0:2:6:0,6,86	0/1:7,1:8:21:21,0,277
Chr01	3959334	.	A	G	29.94	.	AC=1;AF=0.015;AN=66;BaseQRankSum=-0.103;ClippingRankSum=0.000;DP=153;ExcessHet=3.0103;FS=0.000;InbreedingCoeff=-0.0707;MLEAC=1;MLEAF=0.015;MQ=60.00;MQRankSum=0.000;QD=4.99;ReadPosRankSum=-0.457;SOR=0.593	GT:AD:DP:GQ:PL	0/0:6,0:6:18:0,18,267	0/0:1,0:1:3:0,3,46	0/0:7,0:7:21:0,21,308	0/0:3,0:3:9:0,9,130	0/0:5,0:5:15:0,15,216	./.	0/0:3,0:3:9:0,9,125	0/0:4,0:4:12:0,12,174	0/0:2,0:2:6:0,6,86	0/1:4,2:6:67:67,0,158	0/0:3,0:3:9:0,9,119	0/0:7,0:7:21:0,21,305	./.	0/0:2,0:2:6:0,6,84	0/0:4,0:4:12:0,12,176	0/0:3,0:3:9:0,9,131	0/0:1,0:1:3:0,3,45	0/0:6,0:6:18:0,18,257	0/0:11,0:11:33:0,33,466	0/0:4,0:4:12:0,12,171	0/0:3,0:3:9:0,9,131	0/0:1,0:1:3:0,3,40	0/0:2,0:2:6:0,6,91	0/0:3,0:3:9:0,9,125	./.	0/0:13,0:13:39:0,39,551	0/0:2,0:2:6:0,6,86	0/0:11,0:11:33:0,33,462	0/0:7,0:7:21:0,21,315	0/0:7,0:7:21:0,21,308	0/0:6,0:6:18:0,18,257	0/0:1,0:1:3:0,3,46	0/0:5,0:5:15:0,15,213	0/0:3,0:3:9:0,9,120	0/0:7,0:7:21:0,21,301	0/0:3,0:3:9:0,9,131
Chr01	4010503	.	C	T	31.31	.	AC=2;AF=0.031;AN=64;BaseQRankSum=-0.178;ClippingRankSum=0.000;DP=115;ExcessHet=3.0798;FS=0.000;InbreedingCoeff=-0.0943;MLEAC=1;MLEAF=0.016;MQ=60.00;MQRankSum=0.000;QD=5.22;ReadPosRankSum=0.068;SOR=1.128	GT:AD:DP:GQ:PL	0/0:7,0:7:21:0,21,285	./.	0/0:3,0:3:9:0,9,95	0/0:1,0:1:3:0,3,44	0/1:12,1:13:1:1,0,467	0/1:4,2:6:67:67,0,147	0/0:4,0:4:12:0,12,173	0/0:3,0:3:9:0,9,121	0/0:1,0:1:3:0,3,44	0/0:1,0:1:3:0,3,42	0/0:2,0:2:6:0,6,85	0/0:4,0:4:12:0,12,168	0/0:1,0:1:3:0,3,45	./.	0/0:8,0:8:24:0,24,340	0/0:3,0:3:9:0,9,90	0/0:1,0:1:3:0,3,46	0/0:1,0:1:3:0,3,10	0/0:1,0:1:3:0,3,45	0/0:5,0:5:15:0,15,217	0/0:2,0:2:6:0,6,83	./.	0/0:4,0:4:12:0,12,168	0/0:6,0:6:18:0,18,229	0/0:1,0:1:3:0,3,43	0/0:2,0:2:6:0,6,73	./.	0/0:2,0:2:6:0,6,50	0/0:7,0:7:21:0,21,259	0/0:2,0:2:6:0,6,87	0/0:3,0:3:9:0,9,126	0/0:4,0:4:12:0,12,171	0/0:3,0:3:9:0,9,129	0/0:3,0:3:9:0,9,123	0/0:3,0:3:9:0,9,97	0/0:2,0:2:6:0,6,50
Chr01	4058024	.	C	T	65.38	.	AC=6;AF=0.086;AN=70;BaseQRankSum=1.420;ClippingRankSum=0.000;DP=233;ExcessHet=4.0214;FS=12.007;InbreedingCoeff=-0.1114;MLEAC=5;MLEAF=0.071;MQ=60.00;MQRankSum=0.000;QD=2.72;ReadPosRankSum=-1.049;SOR=3.108	GT:AD:DP:GQ:PL	0/0:7,1:8:17:0,17,262	0/1:1,1:2:30:30,0,40	0/0:3,0:3:9:0,9,129	0/0:5,0:5:15:0,15,180	0/0:3,0:3:9:0,9,124	0/0:6,0:6:18:0,18,256	./.	0/0:2,0:2:6:0,6,80	0/0:12,0:12:36:0,36,469	0/1:4,1:5:24:24,0,144	0/0:5,0:5:15:0,15,187	0/0:14,0:14:42:0,42,551	0/1:3,1:4:1:1,0,118	0/1:6,2:8:54:54,0,221	0/0:12,0:12:36:0,36,473	0/0:2,0:2:6:0,6,71	0/0:8,0:8:24:0,24,302	0/0:4,0:4:12:0,12,156	0/0:5,0:5:15:0,15,191	0/0:4,0:4:12:0,12,157	0/0:5,0:5:15:0,15,196	0/0:5,0:5:15:0,15,180	0/0:5,0:5:15:0,15,186	0/0:8,0:8:24:0,24,304	0/0:3,0:3:9:0,9,120	0/0:10,0:10:30:0,30,403	0/0:1,0:1:3:0,3,35	0/1:14,2:16:20:20,0,526	0/0:12,0:12:36:0,36,467	0/0:9,0:9:27:0,27,366	0/0:11,0:11:33:0,33,406	0/0:4,0:4:12:0,12,166	0/0:10,0:10:30:0,30,362	0/0:5,0:5:15:0,15,187	0/0:6,1:7:16:0,16,232	0/1:7,1:8:12:12,0,211
Chr01	4132559	.	C	T	7799.04	.	AC=68;AF=0.971;AN=70;BaseQRankSum=1.395;ClippingRankSum=0.000;DP=180;ExcessHet=3.0737;FS=2.908;InbreedingCoeff=-0.0824;MLEAC=68;MLEAF=0.971;MQ=60.00;MQRankSum=0.000;QD=34.66;ReadPosRankSum=2.146;SOR=0.189	GT:AD:DP:GQ:PL	1/1:0,4:4:12:174,12,0	1/1:0,4:4:12:167,12,0	1/1:0,12:12:39:572,39,0	0/1:1,3:4:30:123,0,30	1/1:0,3:3:9:135,9,0	1/1:0,4:4:12:177,12,0	1/1:0,13:13:39:569,39,0	1/1:0,12:12:36:530,36,0	1/1:0,6:6:18:260,18,0	1/1:0,7:7:21:302,21,0	1/1:0,2:2:6:85,6,0	1/1:0,6:6:18:264,18,0	1/1:0,2:2:6:87,6,0	1/1:0,5:5:15:212,15,0	1/1:0,1:1:3:42,3,0	1/1:0,2:2:6:90,6,0	1/1:0,2:2:6:90,6,0	1/1:0,1:1:3:42,3,0	1/1:0,12:12:36:522,36,0	1/1:0,6:6:18:267,18,0	1/1:0,2:2:6:87,6,0	./.	1/1:0,4:4:12:170,12,0	1/1:0,1:1:3:45,3,0	1/1:0,1:1:3:45,3,0	1/1:0,13:13:39:582,39,0	1/1:0,2:2:6:87,6,0	0/1:1,3:4:27:123,0,27	1/1:0,2:2:6:87,6,0	1/1:0,8:8:24:354,24,0	1/1:0,6:6:18:257,18,0	1/1:0,4:4:12:168,12,0	1/1:0,4:4:12:174,12,0	1/1:0,8:8:24:347,24,0	1/1:0,7:7:21:312,21,0	1/1:0,6:6:21:300,21,0
Chr01	4132570	.	C	T	5941.77	.	AC=66;AF=1.00;AN=66;DP=129;ExcessHet=3.0103;FS=0.000;InbreedingCoeff=-0.0743;MLEAC=66;MLEAF=1.00;MQ=60.00;QD=33.95;SOR=0.912	GT:AD:DP:GQ:PL	1/1:0,2:2:6:90,6,0	1/1:0,1:1:3:45,3,0	1/1:0,10:10:30:450,30,0	1/1:0,3:3:9:135,9,0	1/1:0,3:3:9:135,9,0	1/1:0,3:3:9:135,9,0	1/1:0,9:9:27:405,27,0	1/1:0,9:9:27:405,27,0	1/1:0,4:4:12:180,12,0	1/1:0,4:4:12:180,12,0	1/1:0,1:1:6:85,6,0	1/1:0,5:5:15:225,15,0	1/1:0,1:1:3:45,3,0	1/1:0,2:2:6:90,6,0	./.	1/1:0,2:2:6:90,6,0	1/1:0,2:2:6:90,6,0	./.	1/1:0,11:11:33:484,33,0	1/1:0,5:5:15:225,15,0	1/1:0,1:1:3:45,3,0	./.	1/1:0,2:2:6:90,6,0	1/1:0,1:1:3:45,3,0	1/1:0,1:1:3:45,3,0	1/1:0,12:12:36:540,36,0	1/1:0,1:1:3:45,3,0	1/1:0,3:3:9:135,9,0	1/1:0,1:1:3:45,3,0	1/1:0,7:7:24:360,24,0	1/1:0,3:3:12:180,12,0	1/1:0,2:2:9:130,9,0	1/1:0,3:3:9:135,9,0	1/1:0,5:5:15:225,15,0	1/1:0,6:6:18:270,18,0	1/1:0,4:4:12:180,12,0
Chr01	4132588	.	C	A	5321.89	.	AC=66;AF=1.00;AN=66;DP=107;ExcessHet=3.0103;FS=0.000;InbreedingCoeff=-0.0814;MLEAC=66;MLEAF=1.00;MQ=60.00;QD=26.18;SOR=0.789	GT:AD:DP:GQ:PL	1/1:0,3:3:9:135,9,0	1/1:0,1:1:3:45,3,0	1/1:0,6:6:21:315,21,0	1/1:0,3:3:9:135,9,0	1/1:0,3:3:12:180,12,0	1/1:0,2:2:9:135,9,0	1/1:0,7:7:24:360,24,0	1/1:0,8:8:24:360,24,0	1/1:0,5:5:15:225,15,0	1/1:0,3:3:9:135,9,0	1/1:0,2:2:6:90,6,0	1/1:0,4:4:12:180,12,0	1/1:0,1:1:3:45,3,0	1/1:0,1:1:3:45,3,0	./.	1/1:0,2:2:6:90,6,0	1/1:0,1:1:3:45,3,0	./.	1/1:0,7:7:27:394,27,0	1/1:0,4:4:15:225,15,0	1/1:0,1:1:3:45,3,0	./.	1/1:0,2:2:6:90,6,0	1/1:0,1:1:3:45,3,0	1/1:0,1:1:3:45,3,0	1/1:0,8:8:27:405,27,0	1/1:0,1:1:3:45,3,0	1/1:0,1:1:12:180,12,0	1/1:0,1:1:3:45,3,0	1/1:0,7:7:24:360,24,0	1/1:0,4:4:12:180,12,0	1/1:0,1:1:3:45,3,0	1/1:0,4:4:12:180,12,0	1/1:0,5:5:15:225,15,0	1/1:0,4:4:12:180,12,0	1/1:0,3:3:9:135,9,0
Chr01	4132606	.	C	G	4747.87	.	AC=64;AF=1.00;AN=64;DP=97;ExcessHet=3.0103;FS=0.000;InbreedingCoeff=-0.0816;MLEAC=64;MLEAF=1.00;MQ=60.00;QD=27.12;SOR=1.044	GT:AD:DP:GQ:PL	1/1:0,3:3:12:180,12,0	1/1:0,1:1:3:45,3,0	1/1:0,8:8:24:360,24,0	1/1:0,1:1:3:45,3,0	1/1:0,5:5:15:225,15,0	1/1:0,2:2:9:135,9,0	1/1:0,6:6:21:315,21,0	1/1:0,8:8:27:405,27,0	1/1:0,3:3:9:135,9,0	1/1:0,3:3:9:135,9,0	1/1:0,2:2:6:90,6,0	1/1:0,4:4:12:180,12,0	./.	1/1:0,1:1:3:45,3,0	./.	1/1:0,2:2:6:90,6,0	1/1:0,1:1:3:45,3,0	./.	1/1:0,5:5:15:225,15,0	1/1:0,5:5:15:225,15,0	1/1:0,2:2:6:90,6,0	./.	1/1:0,2:2:6:90,6,0	1/1:0,1:1:3:45,3,0	1/1:0,1:1:3:45,3,0	1/1:0,5:5:18:270,18,0	1/1:0,2:2:9:135,9,0	1/1:0,3:3:9:135,9,0	1/1:0,1:1:3:45,3,0	1/1:0,5:5:18:270,18,0	1/1:0,3:3:9:135,9,0	1/1:.:.:3:45,3,0	1/1:0,2:2:9:135,9,0	1/1:0,4:4:12:180,12,0	1/1:0,4:4:12:180,12,0	1/1:0,2:2:6:90,6,0
Chr01	4132609	.	C	A	4342.90	.	AC=62;AF=1.00;AN=62;DP=93;ExcessHet=3.0103;FS=0.000;InbreedingCoeff=-0.0849;MLEAC=62;MLEAF=1.00;MQ=60.00;QD=28.32;SOR=1.006	GT:AD:DP:GQ:PL	1/1:0,3:3:9:135,9,0	1/1:0,1:1:3:45,3,0	1/1:0,7:7:24:360,24,0	1/1:0,1:1:3:45,3,0	1/1:0,4:4:15:225,15,0	1/1:0,2:2:6:90,6,0	1/1:0,5:5:18:270,18,0	1/1:0,8:8:24:360,24,0	1/1:0,3:3:9:135,9,0	1/1:0,3:3:9:135,9,0	1/1:0,2:2:6:90,6,0	1/1:0,4:4:12:180,12,0	./.	1/1:0,1:1:3:45,3,0	./.	1/1:0,2:2:6:90,6,0	1/1:0,1:1:3:45,3,0	./.	1/1:0,5:5:15:225,15,0	1/1:0,5:5:15:225,15,0	1/1:0,2:2:6:90,6,0	./.	1/1:0,2:2:6:90,6,0	1/1:0,1:1:3:45,3,0	1/1:0,1:1:3:45,3,0	1/1:0,4:4:15:225,15,0	1/1:0,2:2:6:90,6,0	1/1:0,3:3:9:135,9,0	1/1:0,1:1:3:45,3,0	1/1:0,5:5:15:225,15,0	1/1:0,3:3:9:135,9,0	./.	1/1:0,2:2:6:90,6,0	1/1:0,4:4:12:180,12,0	1/1:0,4:4:12:180,12,0	1/1:0,2:2:6:90,6,0
Chr01	4132626	.	C	A	3083.27	.	AC=56;AF=1.00;AN=56;DP=65;ExcessHet=3.0103;FS=0.000;InbreedingCoeff=-0.1104;MLEAC=56;MLEAF=1.00;MQ=60.00;QD=31.88;SOR=1.000	GT:AD:DP:GQ:PL	1/1:0,2:2:6:90,6,0	./.	1/1:0,6:6:18:270,18,0	1/1:0,1:1:3:45,3,0	1/1:0,4:4:12:180,12,0	1/1:0,2:2:6:90,6,0	1/1:0,4:4:12:180,12,0	1/1:0,7:7:21:315,21,0	1/1:0,1:1:3:45,3,0	1/1:0,3:3:9:135,9,0	1/1:0,1:1:3:45,3,0	1/1:0,2:2:6:90,6,0	./.	./.	./.	1/1:0,1:1:3:45,3,0	1/1:0,1:1:3:45,3,0	./.	1/1:0,4:4:15:225,15,0	1/1:0,3:3:9:135,9,0	1/1:0,1:1:3:45,3,0	./.	1/1:0,2:2:6:90,6,0	1/1:0,1:1:3:45,3,0	./.	1/1:0,3:3:12:180,12,0	1/1:0,2:2:6:90,6,0	1/1:0,2:2:6:90,6,0	1/1:0,1:1:3:45,3,0	1/1:0,3:3:12:180,12,0	1/1:0,2:2:6:90,6,0	./.	1/1:0,1:1:3:45,3,0	1/1:0,2:2:9:135,9,0	1/1:0,1:1:3:45,3,0	1/1:0,2:2:6:90,6,0
Chr01	4132634	.	T	A	2273.70	.	AC=54;AF=1.00;AN=54;DP=49;ExcessHet=3.0103;FS=0.000;InbreedingCoeff=-0.1388;MLEAC=54;MLEAF=1.00;MQ=60.00;QD=29.77;SOR=1.007	GT:AD:DP:GQ:PL	1/1:0,2:2:6:90,6,0	./.	1/1:0,4:4:12:180,12,0	./.	1/1:0,4:4:12:180,12,0	1/1:0,1:1:3:45,3,0	1/1:0,3:3:9:135,9,0	1/1:0,6:6:18:270,18,0	1/1:0,1:1:3:45,3,0	1/1:0,1:1:3:45,3,0	1/1:0,1:1:3:45,3,0	1/1:0,2:2:6:90,6,0	./.	./.	./.	1/1:.:.:3:45,3,0	1/1:0,1:1:3:45,3,0	./.	1/1:0,3:3:12:180,12,0	1/1:0,2:2:6:90,6,0	1/1:0,1:1:3:45,3,0	./.	1/1:0,2:2:6:90,6,0	1/1:0,1:1:3:45,3,0	./.	1/1:0,2:2:6:90,6,0	1/1:0,2:2:6:90,6,0	1/1:0,2:2:6:90,6,0	1/1:0,1:1:3:45,3,0	1/1:0,2:2:6:90,6,0	1/1:0,1:1:3:45,3,0	./.	1/1:0,1:1:3:45,3,0	1/1:0,1:1:3:45,3,0	1/1:0,1:1:3:45,3,0	1/1:0,1:1:3:45,3,0
Chr01	4132645	.	C	A	1688.74	.	AC=44;AF=1.00;AN=44;DP=35;ExcessHet=3.0103;FS=0.000;InbreedingCoeff=-0.1430;MLEAC=44;MLEAF=1.00;MQ=60.00;QD=31.85;SOR=1.675	GT:AD:DP:GQ:PL	1/1:0,2:2:6:90,6,0	./.	1/1:0,4:4:12:180,12,0	./.	1/1:0,3:3:9:135,9,0	1/1:0,1:1:3:45,3,0	1/1:0,2:2:6:90,6,0	1/1:0,4:4:12:180,12,0	1/1:0,1:1:3:45,3,0	1/1:0,1:1:3:45,3,0	1/1:0,1:1:3:45,3,0	1/1:0,2:2:6:90,6,0	./.	./.	./.	./.	1/1:0,1:1:3:45,3,0	./.	1/1:0,1:1:6:90,6,0	1/1:0,1:1:3:45,3,0	1/1:0,1:1:3:45,3,0	./.	./.	./.	./.	1/1:0,1:1:6:90,6,0	1/1:0,2:2:6:90,6,0	1/1:0,2:2:6:90,6,0	1/1:.:.:3:45,3,0	1/1:0,2:2:6:90,6,0	1/1:0,1:1:3:45,3,0	./.	1/1:0,1:1:3:45,3,0	./.	./.	1/1:0,1:1:3:45,3,0
Chr01	4132652	.	C	T	1553.85	.	AC=42;AF=1.00;AN=42;DP=35;ExcessHet=3.0103;FS=0.000;InbreedingCoeff=-0.1487;MLEAC=42;MLEAF=1.00;MQ=60.00;QD=32.89;SOR=1.675	GT:AD:DP:GQ:PL	1/1:0,2:2:6:90,6,0	./.	1/1:0,4:4:12:180,12,0	./.	1/1:0,3:3:9:135,9,0	1/1:0,1:1:3:45,3,0	1/1:0,2:2:6:90,6,0	1/1:0,4:4:12:180,12,0	1/1:0,1:1:3:45,3,0	1/1:0,1:1:3:45,3,0	1/1:0,1:1:3:45,3,0	1/1:0,2:2:6:90,6,0	./.	./.	./.	./.	1/1:0,1:1:3:45,3,0	./.	1/1:0,1:1:3:45,3,0	1/1:0,1:1:3:45,3,0	1/1:0,1:1:3:45,3,0	./.	./.	./.	./.	1/1:0,1:1:3:45,3,0	1/1:0,2:2:6:90,6,0	1/1:0,2:2:6:90,6,0	./.	1/1:0,2:2:6:90,6,0	1/1:0,1:1:3:45,3,0	./.	1/1:0,1:1:3:45,3,0	./.	./.	1/1:0,1:1:3:45,3,0
Chr01	4132665	.	C	A	1418.87	.	AC=40;AF=1.00;AN=40;DP=32;ExcessHet=3.0103;FS=0.000;InbreedingCoeff=-0.1510;MLEAC=40;MLEAF=1.00;MQ=60.00;QD=31.33;SOR=1.681	GT:AD:DP:GQ:PL	1/1:0,2:2:6:90,6,0	./.	1/1:0,3:3:9:135,9,0	./.	1/1:0,2:2:6:90,6,0	1/1:0,1:1:3:45,3,0	1/1:0,2:2:6:90,6,0	1/1:0,4:4:12:180,12,0	1/1:0,1:1:3:45,3,0	1/1:0,1:1:3:45,3,0	1/1:0,1:1:3:45,3,0	1/1:0,2:2:6:90,6,0	./.	./.	./.	./.	1/1:0,1:1:3:45,3,0	./.	1/1:0,1:1:3:45,3,0	1/1:0,1:1:3:45,3,0	1/1:0,1:1:3:45,3,0	./.	./.	./.	./.	1/1:0,1:1:3:45,3,0	1/1:0,2:2:6:90,6,0	1/1:0,2:2:6:90,6,0	./.	1/1:0,2:2:6:90,6,0	1/1:0,1:1:3:45,3,0	./.	1/1:0,1:1:3:45,3,0	./.	./.	./.
Chr01	4132681	.	A	T	1014.18	.	AC=34;AF=1.00;AN=34;DP=21;ExcessHet=3.0103;FS=0.000;InbreedingCoeff=-0.1691;MLEAC=34;MLEAF=1.00;MQ=60.00;QD=29.96;SOR=2.200	GT:AD:DP:GQ:PL	1/1:0,1:1:3:45,3,0	./.	1/1:0,3:3:9:135,9,0	./.	1/1:0,2:2:6:90,6,0	1/1:0,1:1:3:45,3,0	1/1:0,1:1:3:45,3,0	1/1:0,1:1:6:90,6,0	./.	1/1:0,1:1:3:45,3,0	./.	1/1:0,1:1:3:45,3,0	./.	./.	./.	./.	1/1:0,1:1:3:45,3,0	./.	1/1:0,1:1:3:45,3,0	1/1:0,1:1:3:45,3,0	1/1:0,1:1:3:45,3,0	./.	./.	./.	./.	1/1:0,1:1:3:45,3,0	1/1:0,2:2:6:90,6,0	1/1:0,2:2:6:90,6,0	./.	1/1:0,1:1:3:45,3,0	./.	./.	1/1:.:.:3:45,3,0	./.	./.	./.
Chr01	4141927	.	A	C	238004.89	.	AC=72;AF=1.00;AN=72;DP=5150;ExcessHet=3.0103;FS=0.000;InbreedingCoeff=0.0000;MLEAC=72;MLEAF=1.00;MQ=60.00;QD=26.25;SOR=0.721	GT:AD:DP:GQ:PL	1/1:0,124:124:99:5712,388,0	1/1:0,174:174:99:8117,551,0	1/1:0,156:156:99:7274,494,0	1/1:0,152:152:99:6980,476,0	1/1:0,151:151:99:7118,484,0	1/1:0,173:173:99:7941,539,0	1/1:0,135:135:99:6212,422,0	1/1:0,180:180:99:8319,566,0	1/1:0,142:142:99:6610,449,0	1/1:0,150:150:99:6956,473,0	1/1:0,171:171:99:7982,542,0	1/1:0,129:129:99:5985,407,0	1/1:0,134:134:99:6049,413,0	1/1:0,151:151:99:7056,479,0	1/1:0,146:146:99:6468,440,0	1/1:0,103:103:99:4752,322,0	1/1:0,146:146:99:6737,458,0	1/1:0,120:120:99:5513,376,0	1/1:0,165:165:99:7670,521,0	1/1:0,147:147:99:6782,461,0	1/1:0,126:126:99:5850,397,0	1/1:0,136:136:99:6176,422,0	1/1:0,124:124:99:5719,388,0	1/1:0,152:152:99:7033,479,0	1/1:0,149:149:99:6823,464,0	1/1:0,140:140:99:6519,443,0	1/1:0,144:144:99:6638,452,0	1/1:0,113:113:99:5287,358,0	1/1:0,120:120:99:5576,379,0	1/1:0,137:137:99:6341,431,0	1/1:0,128:128:99:6028,410,0	1/1:0,177:177:99:8204,557,0	1/1:0,140:140:99:6519,443,0	1/1:0,146:146:99:6723,458,0	1/1:0,121:121:99:5533,376,0	1/1:0,147:147:99:6826,464,0
Chr01	4141946	.	A	G	202804.89	.	AC=72;AF=1.00;AN=72;BaseQRankSum=2.242;ClippingRankSum=0.181;DP=4825;ExcessHet=3.0103;FS=0.000;InbreedingCoeff=0.0000;MLEAC=72;MLEAF=1.00;MQ=60.00;MQRankSum=0.181;QD=25.72;ReadPosRankSum=2.336;SOR=0.271	GT:AD:DP:GQ:PL	1/1:0,117:117:99:4950,352,0	1/1:0,165:165:99:6964,497,0	1/1:0,145:145:99:6112,436,0	1/1:0,139:139:99:5852,418,0	1/1:0,149:149:99:6263,448,0	1/1:1,166:167:99:6963,465,0	1/1:0,119:119:99:5055,358,0	1/1:2,168:170:99:7015,428,0	1/1:0,129:129:99:5457,388,0	1/1:0,142:142:99:5940,427,0	1/1:0,159:159:99:6710,479,0	1/1:0,122:122:99:5156,367,0	1/1:0,126:126:99:5308,379,0	1/1:0,144:144:99:6054,433,0	1/1:0,115:115:99:4870,346,0	1/1:0,100:100:99:4192,301,0	1/1:0,140:140:99:5896,421,0	1/1:0,110:110:99:4595,331,0	1/1:0,154:154:99:6520,464,0	1/1:2,137:139:99:5738,370,0	1/1:0,118:118:99:4978,355,0	1/1:0,121:121:99:5113,364,0	1/1:0,117:117:99:4944,352,0	1/1:0,142:142:99:5983,427,0	1/1:0,139:139:99:5866,418,0	1/1:0,135:135:99:5688,406,0	1/1:0,138:138:99:5845,415,0	1/1:0,111:111:99:4670,334,0	1/1:0,115:115:99:4861,346,0	1/1:0,127:127:99:5366,382,0	1/1:0,122:122:99:5151,367,0	1/1:1,168:169:99:7052,464,0	1/1:0,132:132:99:5550,397,0	1/1:0,138:138:99:5829,415,0	1/1:1,106:107:99:4418,284,0	1/1:0,140:140:99:5904,421,0
Chr01	4141950	.	A	C	226529.84	.	AC=72;AF=1.00;AN=72;DP=4718;ExcessHet=3.0103;FS=0.000;InbreedingCoeff=0.0000;MLEAC=72;MLEAF=1.00;MQ=60.00;QD=29.62;SOR=0.764	GT:AD:DP:GQ:PL	1/1:0,120:120:99:5570,373,0	1/1:0,161:161:99:7859,527,0	1/1:0,141:141:99:6785,455,0	1/1:0,140:140:99:6634,445,0	1/1:0,144:144:99:6923,465,0	1/1:0,162:162:99:7823,525,0	1/1:0,113:113:99:5389,361,0	1/1:0,168:168:99:8129,545,0	1/1:0,124:124:99:6065,406,0	1/1:0,137:137:99:6655,446,0	1/1:0,157:157:99:7550,506,0	1/1:0,123:123:99:5795,388,0	1/1:0,123:123:99:5885,394,0	1/1:0,143:143:99:6837,460,0	1/1:0,105:105:99:5214,349,0	1/1:0,98:98:99:4664,313,0	1/1:0,137:137:99:6605,442,0	1/1:0,106:106:99:5125,343,0	1/1:0,149:149:99:7235,485,0	1/1:0,137:137:99:6553,439,0	1/1:0,119:119:99:5605,376,0	1/1:0,120:120:99:5709,382,0	1/1:0,119:119:99:5575,373,0	1/1:0,138:138:99:6576,442,0	1/1:0,136:136:99:6481,436,0	1/1:0,131:131:99:6340,424,0	1/1:0,134:134:99:6469,433,0	1/1:0,108:108:99:5260,352,0	1/1:0,114:114:99:5435,364,0	1/1:0,122:122:99:5935,397,0	1/1:0,119:119:99:5660,381,0	1/1:0,165:165:99:7954,533,0	1/1:0,129:129:99:6245,418,0	1/1:0,137:137:99:6514,436,0	1/1:0,104:104:99:4989,334,0	1/1:0,135:135:99:6520,436,0
Chr01	4141951	.	A	C	194047.89	.	AC=72;AF=1.00;AN=72;BaseQRankSum=1.298;ClippingRankSum=0.000;DP=4623;ExcessHet=3.0103;FS=0.000;InbreedingCoeff=0.0000;MLEAC=72;MLEAF=1.00;MQ=60.00;MQRankSum=0.000;QD=27.09;ReadPosRankSum=3.241;SOR=0.199	GT:AD:DP:GQ:PL	1/1:0,117:117:99:4936,352,0	1/1:0,157:157:99:6647,473,0	1/1:0,138:138:99:5825,415,0	1/1:0,138:138:99:5811,415,0	1/1:1,141:142:99:5931,386,0	1/1:1,155:156:99:6500,428,0	1/1:0,112:112:99:4753,337,0	1/1:0,161:161:99:6837,485,0	1/1:0,121:121:99:5147,364,0	1/1:0,135:135:99:5698,406,0	1/1:0,153:153:99:6476,461,0	1/1:2,118:120:99:4930,281,0	1/1:0,121:121:99:5094,364,0	1/1:1,136:137:99:5685,377,0	1/1:0,104:104:99:4432,313,0	1/1:0,95:95:99:4008,286,0	1/1:1,133:134:99:5575,365,0	1/1:0,105:105:99:4417,316,0	1/1:0,146:146:99:6180,439,0	1/1:0,132:132:99:5585,397,0	1/1:0,115:115:99:4883,346,0	1/1:0,116:116:99:4916,349,0	1/1:0,117:117:99:4937,352,0	1/1:1,135:136:99:5671,376,0	1/1:2,132:134:99:5494,320,0	1/1:0,129:129:99:5448,388,0	1/1:0,131:131:99:5549,394,0	1/1:0,104:104:99:4369,313,0	1/1:0,111:111:99:4692,334,0	1/1:0,121:121:99:5136,364,0	1/1:1,115:116:99:4797,307,0	1/1:0,162:162:99:6865,488,0	1/1:0,126:126:99:5305,379,0	1/1:0,134:134:99:5675,403,0	1/1:0,103:103:99:4333,310,0	1/1:1,133:134:99:5534,357,0
Chr01	4141967	.	A	G	170872.89	.	AC=72;AF=1.00;AN=72;BaseQRankSum=2.523;ClippingRankSum=0.000;DP=4065;ExcessHet=3.0103;FS=0.000;InbreedingCoeff=0.0000;MLEAC=72;MLEAF=1.00;MQ=60.00;MQRankSum=0.000;QD=29.92;ReadPosRankSum=3.340;SOR=0.247	GT:AD:DP:GQ:PL	1/1:1,103:104:99:4312,276,0	1/1:2,135:137:99:5629,335,0	1/1:0,120:120:99:5088,361,0	1/1:0,119:119:99:5036,358,0	1/1:0,126:126:99:5289,379,0	1/1:0,137:137:99:5750,412,0	1/1:0,96:96:99:4051,289,0	1/1:1,145:146:99:6126,401,0	1/1:0,110:110:99:4655,331,0	1/1:0,120:120:99:5050,361,0	1/1:2,130:132:99:5436,314,0	1/1:0,106:106:99:4476,319,0	1/1:0,105:105:99:4381,316,0	1/1:1,120:121:99:4992,326,0	1/1:0,116:116:99:4930,349,0	1/1:1,84:85:99:3537,246,0	1/1:0,119:119:99:5026,358,0	1/1:0,88:88:99:3700,265,0	1/1:0,128:128:99:5437,385,0	1/1:0,118:118:99:4968,355,0	1/1:0,101:101:99:4274,304,0	1/1:0,102:102:99:4319,307,0	1/1:0,103:103:99:4389,310,0	1/1:0,116:116:99:4918,349,0	1/1:0,116:116:99:4923,349,0	1/1:0,112:112:99:4734,337,0	1/1:0,115:115:99:4865,346,0	1/1:0,94:94:99:3952,283,0	1/1:0,97:97:99:4090,292,0	1/1:0,107:107:99:4512,322,0	1/1:0,100:100:99:4226,301,0	1/1:0,138:138:99:5856,416,0	1/1:1,109:110:99:4530,286,0	1/1:1,117:118:99:4893,310,0	1/1:0,86:86:99:3627,259,0	1/1:0,116:116:99:4919,349,0
Chr01	4142010	.	T	C	69866.89	.	AC=72;AF=1.00;AN=72;BaseQRankSum=-0.347;ClippingRankSum=0.000;DP=1589;ExcessHet=3.0103;FS=0.000;InbreedingCoeff=-0.0000;MLEAC=72;MLEAF=1.00;MQ=60.00;MQRankSum=0.000;QD=27.95;ReadPosRankSum=0.861;SOR=0.383	GT:AD:DP:GQ:PL	1/1:0,42:42:99:1837,126,0	1/1:0,58:58:99:2583,178,0	1/1:0,46:46:99:2007,138,0	1/1:0,50:50:99:2181,151,0	1/1:0,51:51:99:2273,157,0	1/1:0,57:57:99:2494,172,0	1/1:0,45:45:99:1929,135,0	1/1:0,11:11:54:771,54,0	1/1:0,42:42:99:1818,126,0	1/1:0,51:51:99:2210,154,0	1/1:0,53:53:99:2323,160,0	1/1:0,45:45:99:1956,135,0	1/1:0,43:43:99:1865,129,0	1/1:0,51:51:99:2224,154,0	1/1:0,49:49:99:2124,147,0	1/1:0,34:34:99:1511,105,0	1/1:0,48:48:99:2095,144,0	1/1:0,36:36:99:1552,108,0	1/1:0,53:53:99:2448,169,0	1/1:0,46:46:99:2054,141,0	1/1:0,43:43:99:1870,129,0	1/1:0,39:39:99:1727,120,0	1/1:0,40:40:99:1730,120,0	1/1:0,46:46:99:2051,141,0	1/1:0,45:45:99:2044,141,0	1/1:0,51:51:99:2213,154,0	1/1:0,48:48:99:2066,144,0	1/1:0,39:39:99:1698,117,0	1/1:0,39:39:99:1704,117,0	1/1:0,41:41:99:1780,123,0	1/1:0,43:43:99:1881,129,0	1/1:0,44:44:99:1978,135,0	1/1:0,33:33:99:1452,99,0	1/1:1,48:49:99:2044,104,0	1/1:0,31:31:93:1348,93,0	1/1:0,47:47:99:2049,141,0
Chr01	4142017	.	T	C	42377.90	.	AC=72;AF=1.00;AN=72;BaseQRankSum=-0.270;ClippingRankSum=0.000;DP=1006;ExcessHet=3.0103;FS=0.000;InbreedingCoeff=-0.0016;MLEAC=72;MLEAF=1.00;MQ=60.00;MQRankSum=0.000;QD=34.36;ReadPosRankSum=-0.820;SOR=0.111	GT:AD:DP:GQ:PL	1/1:0,28:28:84:1192,84,0	1/1:0,40:40:99:1696,120,0	1/1:1,28:29:44:1130,44,0	1/1:0,33:33:99:1408,99,0	1/1:0,34:34:99:1443,102,0	1/1:0,37:37:99:1571,111,0	1/1:1,25:26:33:1015,33,0	1/1:0,3:3:9:135,9,0	1/1:0,24:24:72:1021,72,0	1/1:0,32:32:96:1331,96,0	1/1:0,36:36:99:1525,108,0	1/1:0,28:28:84:1185,84,0	1/1:0,25:25:75:1082,75,0	1/1:0,33:33:99:1401,99,0	1/1:0,30:30:90:1272,90,0	1/1:0,22:22:66:940,66,0	1/1:1,30:31:48:1234,48,0	1/1:0,21:21:63:907,63,0	1/1:0,34:34:99:1440,102,0	1/1:0,30:30:90:1267,90,0	1/1:0,28:28:84:1190,84,0	1/1:0,23:23:69:976,69,0	1/1:0,22:22:66:938,66,0	1/1:0,29:29:87:1239,87,0	1/1:0,28:28:84:1195,84,0	1/1:0,31:31:93:1320,93,0	1/1:0,28:28:84:1199,84,0	1/1:0,25:25:75:1059,75,0	1/1:0,26:26:78:1107,78,0	1/1:0,25:25:75:1059,75,0	1/1:0,28:28:84:1184,84,0	1/1:0,35:35:99:1490,105,0	1/1:0,26:26:78:1112,78,0	1/1:1,29:30:40:1173,40,0	1/1:0,17:17:51:729,51,0	1/1:0,29:29:87:1236,87,0
Chr01	4142018	.	A	G	60335.90	.	AC=72;AF=1.00;AN=72;DP=1006;ExcessHet=3.0103;FS=0.000;InbreedingCoeff=-0.0008;MLEAC=72;MLEAF=1.00;MQ=60.00;QD=27.52;SOR=1.380	GT:AD:DP:GQ:PL	1/1:0,28:28:99:1634,111,0	1/1:0,40:40:99:2255,154,0	1/1:0,29:29:99:1758,120,0	1/1:0,33:33:99:1899,129,0	1/1:0,34:34:99:1985,135,0	1/1:0,37:37:99:2169,147,0	1/1:0,26:26:99:1615,111,0	1/1:0,3:3:12:175,12,0	1/1:0,24:24:99:1574,108,0	1/1:0,32:32:99:1927,132,0	1/1:0,36:36:99:2116,144,0	1/1:0,28:28:99:1715,117,0	1/1:0,25:25:99:1623,111,0	1/1:0,33:33:99:1982,135,0	1/1:0,30:30:99:1843,126,0	1/1:0,22:22:90:1320,90,0	1/1:0,31:31:99:1852,126,0	1/1:0,21:21:96:1389,96,0	1/1:0,34:34:99:2075,141,0	1/1:0,30:30:99:1765,120,0	1/1:0,28:28:99:1626,111,0	1/1:0,23:23:99:1439,99,0	1/1:0,22:22:99:1527,105,0	1/1:0,29:29:99:1762,120,0	1/1:0,28:28:99:1718,117,0	1/1:0,31:31:99:1891,129,0	1/1:0,28:28:99:1786,123,0	1/1:0,25:25:99:1496,102,0	1/1:0,26:26:99:1584,108,0	1/1:0,25:25:99:1576,108,0	1/1:0,28:28:99:1674,114,0	1/1:0,35:35:99:1653,111,0	1/1:0,26:26:84:1252,84,0	1/1:0,30:30:83:1759,83,0	1/1:0,17:17:78:1142,78,0	1/1:0,29:29:99:1803,123,0
Chr01	4162955	.	G	A	382.60	.	AC=13;AF=0.181;AN=72;BaseQRankSum=-11.246;ClippingRankSum=0.000;DP=827;ExcessHet=8.7457;FS=35.005;InbreedingCoeff=-0.2163;MLEAC=12;MLEAF=0.167;MQ=60.00;MQRankSum=0.000;QD=1.55;ReadPosRankSum=-9.600;SOR=8.061	GT:AD:DP:GQ:PL	0/0:29,1:30:62:0,62,3145	0/1:9,1:10:9:9,0,1008	0/0:18,0:18:54:0,54,2114	0/0:31,0:31:93:0,93,3697	0/1:26,5:31:19:19,0,2863	0/0:20,2:22:11:0,11,2416	0/0:18,2:20:5:0,5,2144	0/0:16,1:17:46:0,46,1983	0/1:16,2:18:14:14,0,1525	0/0:32,2:34:15:0,15,3574	0/0:26,2:28:29:0,29,2989	0/0:29,1:30:55:0,55,3255	0/1:8,1:9:6:6,0,951	0/0:17,0:17:50:0,50,1711	0/0:27,1:28:62:0,62,3481	0/1:11,2:13:51:51,0,1353	0/1:21,3:24:46:46,0,2183	0/1:15,2:17:28:28,0,1631	0/1:25,3:28:48:48,0,2541	0/0:23,1:24:50:0,50,2662	0/0:20,0:20:63:0,63,2353	0/1:11,2:13:35:35,0,1269	0/0:21,1:22:46:0,46,2281	0/0:22,1:23:47:0,47,2692	0/0:16,1:17:12:0,12,1835	0/0:39,2:41:47:0,47,4392	0/0:9,0:9:27:0,27,1049	0/1:21,3:24:5:5,0,2283	0/1:27,4:31:87:87,0,3057	0/0:27,1:28:39:0,39,3177	0/1:17,4:21:89:89,0,1896	0/0:33,2:35:37:0,37,3865	0/1:23,4:27:61:61,0,2641	0/0:14,0:14:42:0,42,1620	0/0:23,2:25:55:0,55,2659	0/0:27,1:28:41:0,41,2914
Chr01	4162958	.	G	C	398.88	.	AC=13;AF=0.181;AN=72;BaseQRankSum=-8.396;ClippingRankSum=0.000;DP=773;ExcessHet=8.7457;FS=24.637;InbreedingCoeff=-0.2129;MLEAC=12;MLEAF=0.167;MQ=60.00;MQRankSum=0.000;QD=2.28;ReadPosRankSum=-8.959;SOR=7.276	GT:AD:DP:GQ:PL	0/0:28,1:29:65:0,65,3203	0/1:9,0:9:9:9,0,1008	0/0:16,0:16:51:0,51,2077	0/0:30,0:30:93:0,93,3697	0/1:26,4:30:19:19,0,2863	0/0:20,1:21:14:0,14,2454	0/0:17,1:18:5:0,5,2144	0/0:16,1:17:46:0,46,1983	0/1:13,2:15:17:17,0,1490	0/0:31,2:33:15:0,15,3574	0/0:25,1:26:29:0,29,2989	0/0:28,0:28:52:0,52,3218	0/1:8,0:8:6:6,0,951	0/0:14,0:14:50:0,50,1711	0/0:28,0:28:62:0,62,3481	0/1:11,2:13:51:51,0,1353	0/1:19,2:21:49:49,0,2150	0/1:14,1:15:31:31,0,1606	0/1:20,3:23:48:48,0,2541	0/0:22,1:23:47:0,47,2625	0/0:21,0:21:63:0,63,2353	0/1:10,1:11:38:38,0,1234	0/0:20,0:20:43:0,43,2244	0/0:22,0:22:47:0,47,2692	0/0:15,0:15:12:0,12,1835	0/0:39,1:40:50:0,50,4430	0/0:9,0:9:27:0,27,1049	0/1:21,1:22:2:2,0,2319	0/1:25,4:29:90:90,0,3023	0/0:27,1:28:39:0,39,3177	0/1:17,2:19:89:89,0,1896	0/0:32,1:33:40:0,40,3905	0/1:23,2:25:64:64,0,2606	0/0:13,0:13:42:0,42,1620	0/0:22,1:23:52:0,52,2623	0/0:25,1:26:41:0,41,2914
Chr01	4162959	.	T	C	401.88	.	AC=13;AF=0.181;AN=72;BaseQRankSum=-8.169;ClippingRankSum=0.000;DP=758;ExcessHet=8.7457;FS=24.839;InbreedingCoeff=-0.2129;MLEAC=12;MLEAF=0.167;MQ=60.00;MQRankSum=0.000;QD=2.39;ReadPosRankSum=-9.620;SOR=7.276	GT:AD:DP:GQ:PL	0/0:27,1:28:65:0,65,3203	0/1:9,0:9:9:9,0,1008	0/0:16,0:16:48:0,48,2039	0/0:30,0:30:93:0,93,3697	0/1:25,4:29:19:19,0,2863	0/0:21,1:22:14:0,14,2454	0/0:17,1:18:5:0,5,2144	0/0:16,1:17:46:0,46,1983	0/1:12,2:14:17:17,0,1490	0/0:30,2:32:15:0,15,3574	0/0:24,1:25:29:0,29,2989	0/0:27,0:27:52:0,52,3218	0/1:8,0:8:6:6,0,951	0/0:13,0:13:48:0,48,1701	0/0:28,0:28:62:0,62,3481	0/1:10,2:12:51:51,0,1353	0/1:18,2:20:52:52,0,2115	0/1:14,1:15:31:31,0,1606	0/1:20,3:23:48:48,0,2541	0/0:21,1:22:47:0,47,2625	0/0:20,0:20:63:0,63,2353	0/1:10,1:11:38:38,0,1234	0/0:19,0:19:43:0,43,2244	0/0:22,0:22:47:0,47,2692	0/0:15,0:15:12:0,12,1835	0/0:39,1:40:50:0,50,4430	0/0:9,0:9:27:0,27,1049	0/1:22,1:23:2:2,0,2319	0/1:24,4:28:90:90,0,3023	0/0:26,1:27:39:0,39,3177	0/1:15,2:17:89:89,0,1896	0/0:32,1:33:40:0,40,3905	0/1:23,2:25:64:64,0,2606	0/0:13,0:13:42:0,42,1620	0/0:22,1:23:52:0,52,2623	0/0:24,1:25:41:0,41,2914
Chr01	4391189	.	G	T	138.68	.	AC=7;AF=0.500;AN=14;BaseQRankSum=-2.655;ClippingRankSum=0.000;DP=12;ExcessHet=0.1809;FS=0.000;MLEAC=7;MLEAF=0.500;MQ=60.00;MQRankSum=0.000;QD=29.22;ReadPosRankSum=-2.655;SOR=3.590	GT:AD:DP:GQ:PL	./.	./.	./.	./.	1/1:0,2:2:6:76,6,0	./.	./.	./.	./.	./.	0/0:1,0:1:3:0,3,30	1/1:0,1:1:3:40,3,0	./.	./.	./.	./.	./.	0/0:1,0:1:3:0,3,38	./.	0/0:1,0:1:3:0,3,37	0/1:1,1:2:11:30,0,11	./.	./.	./.	./.	./.	./.	./.	./.	./.	./.	./.	1/1:0,1:1:3:30,3,0	./.	./.	./.
Chr01	4429030	.	C	T	31.29	.	AC=8;AF=0.111;AN=72;BaseQRankSum=0.294;ClippingRankSum=0.000;DP=363;ExcessHet=4.8997;FS=6.735;InbreedingCoeff=-0.1358;MLEAC=7;MLEAF=0.097;MQ=60.00;MQRankSum=0.000;QD=0.87;ReadPosRankSum=-0.519;SOR=1.170	GT:AD:DP:GQ:PL	0/1:9,1:10:8:8,0,357	0/0:5,0:5:15:0,15,213	0/0:16,1:17:13:0,13,579	0/0:5,0:5:15:0,15,191	0/0:12,0:12:36:0,36,469	0/0:2,0:2:6:0,6,78	0/0:8,0:8:24:0,24,334	0/1:4,1:5:23:23,0,164	0/0:9,0:9:27:0,27,375	0/0:8,1:9:10:0,10,288	0/0:10,0:10:30:0,30,412	0/0:18,0:18:54:0,54,761	0/0:6,0:6:18:0,18,233	0/0:8,0:8:24:0,24,313	0/0:15,1:16:38:0,38,635	0/0:3,0:3:9:0,9,122	0/0:7,0:7:21:0,21,285	0/1:7,1:8:14:14,0,268	0/1:18,2:20:16:16,0,626	0/0:10,1:11:22:0,22,403	0/0:8,0:8:24:0,24,306	0/0:6,0:6:18:0,18,235	0/0:8,0:8:24:0,24,316	0/0:7,0:7:21:0,21,299	0/0:3,0:3:9:0,9,137	0/0:17,0:17:51:0,51,695	0/0:6,0:6:18:0,18,250	0/1:8,1:9:11:11,0,307	0/0:18,1:19:21:0,21,703	0/1:14,2:16:29:29,0,520	0/0:10,0:10:30:0,30,426	0/0:12,1:13:1:0,1,460	0/1:7,1:8:14:14,0,243	0/0:10,0:10:30:0,30,390	0/1:10,1:11:5:5,0,384	0/0:10,0:10:30:0,30,420
Chr01	4429897	.	C	G	60.03	.	AC=2;AF=0.042;AN=48;BaseQRankSum=0.030;ClippingRankSum=0.000;DP=2172;ExcessHet=3.1037;FS=0.000;InbreedingCoeff=-0.1440;MLEAC=2;MLEAF=0.042;MQ=60.00;MQRankSum=0.000;QD=20.01;ReadPosRankSum=1.248;SOR=0.593	GT:AD:DP:GQ:PL	0/0:3,0:3:9:0,9,131	./.	0/1:1,2:3:37:80,0,37	0/0:1,0:1:3:0,3,46	0/0:1,0:1:3:0,3,44	./.	./.	./.	./.	0/0:2,0:2:6:0,6,90	0/0:2,0:2:6:0,6,82	0/0:9,0:9:27:0,27,392	0/0:2,0:2:6:0,6,92	0/0:5,0:5:15:0,15,227	0/0:6,0:6:18:0,18,270	./.	0/1:6,1:7:24:24,0,233	./.	0/0:2,0:2:6:0,6,92	0/0:3,0:3:9:0,9,114	0/0:2,0:2:6:0,6,92	0/0:1,0:1:3:0,3,46	0/0:1,0:1:3:0,3,40	0/0:2,0:2:6:0,6,84	./.	0/0:3,0:3:9:0,9,131	./.	0/0:4,0:4:12:0,12,178	0/0:1,0:1:3:0,3,40	0/0:7,0:7:21:0,21,297	0/0:1,0:1:3:0,3,46	./.	0/0:4,0:4:12:0,12,171	0/0:1,0:1:3:0,3,40	./.	./.
Chr01	4432669	.	A	T	604.15	.	AC=18;AF=0.290;AN=62;BaseQRankSum=-0.958;ClippingRankSum=0.000;DP=66;ExcessHet=0.0000;FS=6.832;InbreedingCoeff=0.5016;MLEAC=16;MLEAF=0.258;MQ=60.00;MQRankSum=0.000;QD=33.17;ReadPosRankSum=-1.797;SOR=0.537	GT:AD:DP:GQ:PL	1/1:0,3:3:9:129,9,0	1/1:0,1:1:3:45,3,0	1/1:0,1:1:3:45,3,0	1/1:0,1:1:3:40,3,0	1/1:0,4:4:12:179,12,0	1/1:0,2:2:6:80,6,0	1/1:0,2:2:6:80,6,0	1/1:0,1:1:3:40,3,0	1/1:0,2:2:6:85,6,0	./.	0/0:1,0:1:3:0,3,44	0/0:3,0:3:9:0,9,117	0/0:2,0:2:6:0,6,90	0/0:3,0:3:9:0,9,135	0/0:2,0:2:6:0,6,88	./.	0/0:1,0:1:3:0,3,46	0/0:1,0:1:3:0,3,45	0/0:2,0:2:6:0,6,88	0/0:1,0:1:3:0,3,40	0/0:1,0:1:3:0,3,45	0/0:1,0:1:3:0,3,44	0/0:2,0:2:6:0,6,92	0/0:1,0:1:3:0,3,46	0/0:1,0:1:3:0,3,44	0/0:5,0:5:15:0,15,222	./.	0/0:1,0:1:3:0,3,43	0/0:4,0:4:12:0,12,171	0/0:6,0:6:18:0,18,255	0/0:3,0:3:9:0,9,116	0/0:3,0:3:9:0,9,133	./.	./.	0/0:1,0:1:3:0,3,46	0/0:4,0:4:12:0,12,180
Chr01	4496326	.	A	C	2585.38	.	AC=33;AF=0.458;AN=72;BaseQRankSum=-1.311;ClippingRankSum=0.000;DP=270;ExcessHet=70.5207;FS=21.360;InbreedingCoeff=-0.8712;MLEAC=34;MLEAF=0.472;MQ=60.00;MQRankSum=0.000;QD=12.93;ReadPosRankSum=-9.631;SOR=2.284	GT:AD:DP:GQ:PL	0/1:1,1:2:39:39,0,39	0/0:2,0:2:6:0,6,90	0/1:4,3:7:99:114,0,159	0/1:6,2:8:66:66,0,246	0/1:5,3:8:99:111,0,201	0/1:5,2:7:69:69,0,204	0/1:3,3:6:99:117,0,117	0/1:5,1:6:27:27,0,207	0/1:3,1:4:33:33,0,123	0/1:5,6:11:99:237,0,182	0/1:5,5:10:99:188,0,195	0/1:10,1:11:12:12,0,417	0/1:6,3:9:99:108,0,243	0/1:2,2:4:78:78,0,78	0/1:6,3:9:99:108,0,243	0/1:3,1:4:33:33,0,157	0/1:3,1:4:33:33,0,155	0/1:4,2:6:72:72,0,162	0/1:9,1:10:15:15,0,375	0/1:4,3:7:99:114,0,159	0/1:8,2:10:60:60,0,330	0/0:2,0:2:6:0,6,90	0/1:4,2:6:72:72,0,162	0/1:12,3:15:90:90,0,491	0/1:3,1:4:33:33,0,123	0/1:13,4:17:99:129,0,534	0/1:2,4:6:72:162,0,72	0/1:7,1:8:21:21,0,271	0/1:8,2:10:60:60,0,330	0/1:5,4:9:99:153,0,191	0/1:11,2:13:51:51,0,456	0/1:3,3:6:99:117,0,117	0/1:11,1:12:9:9,0,493	0/1:9,3:12:99:99,0,369	0/0:1,0:1:3:0,3,45	0/1:2,2:4:78:78,0,78
Chr01	4496328	.	G	C	2585.38	.	AC=33;AF=0.458;AN=72;BaseQRankSum=-2.436;ClippingRankSum=0.000;DP=267;ExcessHet=70.5207;FS=21.516;InbreedingCoeff=-0.8712;MLEAC=34;MLEAF=0.472;MQ=60.00;MQRankSum=0.000;QD=13.06;ReadPosRankSum=-8.261;SOR=2.266	GT:AD:DP:GQ:PL	0/1:1,1:2:39:39,0,39	0/0:2,0:2:6:0,6,90	0/1:4,3:7:99:114,0,159	0/1:6,2:8:66:66,0,246	0/1:5,3:8:99:111,0,201	0/1:5,2:7:69:69,0,204	0/1:3,3:6:99:117,0,117	0/1:5,1:6:27:27,0,207	0/1:3,1:4:33:33,0,123	0/1:4,6:10:99:237,0,182	0/1:5,5:10:99:188,0,195	0/1:10,1:11:12:12,0,417	0/1:6,3:9:99:108,0,243	0/1:2,2:4:78:78,0,78	0/1:6,3:9:99:108,0,243	0/1:3,1:4:33:33,0,157	0/1:3,1:4:33:33,0,155	0/1:4,2:6:72:72,0,162	0/1:9,1:10:15:15,0,375	0/1:4,3:7:99:114,0,159	0/1:8,2:10:60:60,0,330	0/0:2,0:2:6:0,6,90	0/1:4,2:6:72:72,0,162	0/1:12,3:15:90:90,0,491	0/1:3,1:4:33:33,0,123	0/1:13,4:17:99:129,0,534	0/1:2,4:6:72:162,0,72	0/1:6,1:7:21:21,0,271	0/1:8,2:10:60:60,0,330	0/1:4,4:8:99:153,0,191	0/1:11,2:13:51:51,0,456	0/1:3,3:6:99:117,0,117	0/1:11,1:12:9:9,0,493	0/1:9,3:12:99:99,0,369	0/0:1,0:1:3:0,3,45	0/1:2,2:4:78:78,0,78
Chr01	4496361	.	A	G	3616.90	.	AC=35;AF=0.486;AN=72;BaseQRankSum=1.160;ClippingRankSum=0.000;DP=225;ExcessHet=88.4270;FS=0.938;InbreedingCoeff=-0.9629;MLEAC=35;MLEAF=0.486;MQ=60.00;MQRankSum=0.000;QD=17.73;ReadPosRankSum=9.605;SOR=0.872	GT:AD:DP:GQ:PL	0/1:2,2:4:68:78,0,68	0/0:1,0:1:3:0,3,35	0/1:3,3:6:99:117,0,105	0/1:5,3:8:99:111,0,201	0/1:5,3:8:99:111,0,201	0/1:2,2:4:78:78,0,78	0/1:1,4:5:30:165,0,30	0/1:4,2:6:72:72,0,162	0/1:2,1:3:36:36,0,81	0/1:4,6:10:99:240,0,150	0/1:3,5:8:99:201,0,111	0/1:5,2:7:69:69,0,194	0/1:3,3:6:99:117,0,107	0/1:1,2:3:26:81,0,26	0/1:6,3:9:99:108,0,243	0/1:1,1:2:39:39,0,73	0/1:3,1:4:33:33,0,173	0/1:2,2:4:78:78,0,78	0/1:7,1:8:21:21,0,291	0/1:3,3:6:99:117,0,117	0/1:5,2:7:69:69,0,204	0/1:2,1:3:36:36,0,81	0/1:2,2:4:78:78,0,78	0/1:10,4:14:99:138,0,398	0/1:1,2:3:36:81,0,36	0/1:9,6:15:99:225,0,350	0/1:2,4:6:72:162,0,72	0/1:5,2:7:69:69,0,194	0/1:1,2:3:36:81,0,36	0/1:2,6:8:66:246,0,66	0/1:7,2:9:63:63,0,278	0/1:3,3:6:99:117,0,117	0/1:6,3:9:99:108,0,277	0/1:6,4:10:99:150,0,240	0/1:1,3:4:33:123,0,33	0/1:2,3:5:75:120,0,75
Chr01	4496363	.	C	G	3616.90	.	AC=35;AF=0.486;AN=72;BaseQRankSum=2.829;ClippingRankSum=0.000;DP=215;ExcessHet=88.4270;FS=2.012;InbreedingCoeff=-0.9629;MLEAC=35;MLEAF=0.486;MQ=60.00;MQRankSum=0.000;QD=18.55;ReadPosRankSum=9.570;SOR=0.980	GT:AD:DP:GQ:PL	0/1:1,2:3:68:78,0,68	0/0:.:.:3:0,3,35	0/1:2,3:5:99:117,0,105	0/1:5,3:8:99:111,0,201	0/1:5,3:8:99:111,0,201	0/1:2,2:4:78:78,0,78	0/1:1,4:5:30:165,0,30	0/1:4,2:6:72:72,0,162	0/1:2,1:3:36:36,0,81	0/1:4,6:10:99:240,0,150	0/1:3,5:8:99:201,0,111	0/1:4,2:6:69:69,0,194	0/1:2,3:5:99:117,0,107	0/1:0,2:2:26:81,0,26	0/1:6,3:9:99:108,0,243	0/1:1,1:2:39:39,0,73	0/1:3,1:4:33:33,0,173	0/1:2,2:4:78:78,0,78	0/1:7,1:8:21:21,0,291	0/1:3,3:6:99:117,0,117	0/1:5,2:7:69:69,0,204	0/1:2,1:3:36:36,0,81	0/1:2,2:4:78:78,0,78	0/1:9,4:13:99:138,0,398	0/1:1,2:3:36:81,0,36	0/1:8,6:14:99:225,0,350	0/1:2,4:6:72:162,0,72	0/1:4,2:6:69:69,0,194	0/1:1,2:3:36:81,0,36	0/1:2,6:8:66:246,0,66	0/1:6,2:8:63:63,0,278	0/1:3,3:6:99:117,0,117	0/1:6,3:9:99:108,0,277	0/1:6,4:10:99:150,0,240	0/1:1,3:4:33:123,0,33	0/1:2,3:5:75:120,0,75
Chr01	4496365	.	G	T	3651.61	.	AC=36;AF=0.514;AN=70;BaseQRankSum=7.104;ClippingRankSum=0.000;DP=215;ExcessHet=85.5965;FS=2.012;InbreedingCoeff=-0.9547;MLEAC=36;MLEAF=0.514;MQ=60.00;MQRankSum=0.000;QD=18.73;ReadPosRankSum=9.827;SOR=0.980	GT:AD:DP:GQ:PL	0/1:1,2:3:36:81,0,36	./.	0/1:2,3:5:75:120,0,75	0/1:5,3:8:99:111,0,201	0/1:5,3:8:99:111,0,201	0/1:2,2:4:78:78,0,78	0/1:1,4:5:30:165,0,30	0/1:4,2:6:72:72,0,162	0/1:2,1:3:36:36,0,81	0/1:4,6:10:99:240,0,150	0/1:3,5:8:99:201,0,111	0/1:4,2:6:72:72,0,162	0/1:2,3:5:75:120,0,75	1/1:0,2:2:6:90,6,0	0/1:6,3:9:99:108,0,243	0/1:1,1:2:39:39,0,73	0/1:3,1:4:33:33,0,173	0/1:2,2:4:78:78,0,78	0/1:7,1:8:21:21,0,291	0/1:3,3:6:99:117,0,117	0/1:5,2:7:69:69,0,204	0/1:2,1:3:36:36,0,81	0/1:2,2:4:78:78,0,78	0/1:9,4:13:99:141,0,366	0/1:1,2:3:36:81,0,36	0/1:8,6:14:99:228,0,318	0/1:2,4:6:72:162,0,72	0/1:4,2:6:72:72,0,162	0/1:1,2:3:36:81,0,36	0/1:2,6:8:66:246,0,66	0/1:6,2:8:66:66,0,246	0/1:3,3:6:99:117,0,117	0/1:6,3:9:99:108,0,277	0/1:6,4:10:99:150,0,240	0/1:1,3:4:33:123,0,33	0/1:2,3:5:75:120,0,75
Chr01	4496366	.	A	G	3651.61	.	AC=36;AF=0.514;AN=70;BaseQRankSum=8.473;ClippingRankSum=0.000;DP=213;ExcessHet=85.5965;FS=2.029;InbreedingCoeff=-0.9547;MLEAC=36;MLEAF=0.514;MQ=60.00;MQRankSum=0.000;QD=18.92;ReadPosRankSum=9.959;SOR=1.003	GT:AD:DP:GQ:PL	0/1:1,2:3:36:81,0,36	./.	0/1:2,3:5:75:120,0,75	0/1:5,3:8:99:111,0,201	0/1:5,3:8:99:111,0,201	0/1:2,2:4:78:78,0,78	0/1:1,4:5:30:165,0,30	0/1:4,2:6:72:72,0,162	0/1:2,1:3:36:36,0,81	0/1:4,6:10:99:240,0,150	0/1:3,5:8:99:201,0,111	0/1:4,2:6:72:72,0,162	0/1:2,3:5:75:120,0,75	1/1:0,2:2:6:90,6,0	0/1:6,3:9:99:108,0,243	0/1:1,1:2:39:39,0,73	0/1:3,1:4:33:33,0,173	0/1:2,2:4:78:78,0,78	0/1:7,1:8:21:21,0,291	0/1:3,3:6:99:117,0,117	0/1:5,2:7:69:69,0,204	0/1:2,1:3:36:36,0,81	0/1:2,2:4:78:78,0,78	0/1:9,4:13:99:141,0,366	0/1:1,2:3:36:81,0,36	0/1:8,6:14:99:228,0,318	0/1:2,4:6:72:162,0,72	0/1:4,2:6:72:72,0,162	0/1:1,2:3:36:81,0,36	0/1:1,6:7:66:246,0,66	0/1:6,2:8:66:66,0,246	0/1:2,3:5:99:117,0,117	0/1:6,3:9:99:108,0,277	0/1:6,4:10:99:150,0,240	0/1:1,3:4:33:123,0,33	0/1:2,3:5:75:120,0,75
Chr01	4496421	.	A	T	636.54	.	AC=22;AF=0.611;AN=36;BaseQRankSum=2.441;ClippingRankSum=0.000;DP=24;ExcessHet=0.0028;FS=0.000;InbreedingCoeff=0.2060;MLEAC=23;MLEAF=0.639;MQ=60.00;MQRankSum=0.000;QD=33.90;ReadPosRankSum=2.889;SOR=1.609	GT:AD:DP:GQ:PL	0/1:1,1:2:39:39,0,39	./.	./.	1/1:0,1:1:3:45,3,0	./.	0/0:1,0:1:3:0,3,45	1/1:0,1:1:3:45,3,0	1/1:0,1:1:3:45,3,0	./.	0/0:1,0:1:3:0,3,45	./.	./.	./.	./.	./.	0/0:1,0:1:3:0,3,34	0/0:1,0:1:3:0,3,50	./.	0/0:1,0:1:3:0,3,45	./.	0/0:1,0:1:3:0,3,45	./.	./.	1/1:0,1:1:3:45,3,0	1/1:0,1:1:3:45,3,0	1/1:0,2:2:6:90,6,0	./.	1/1:0,1:1:3:45,3,0	./.	1/1:0,2:2:6:90,6,0	./.	./.	0/1:1,2:3:25:81,0,25	1/1:0,1:1:3:45,3,0	1/1:0,2:2:6:90,6,0	./.
Chr01	4496422	.	T	C	636.54	.	AC=22;AF=0.611;AN=36;BaseQRankSum=1.822;ClippingRankSum=0.000;DP=22;ExcessHet=0.0028;FS=0.000;InbreedingCoeff=0.2060;MLEAC=23;MLEAF=0.639;MQ=60.00;MQRankSum=0.000;QD=25.88;ReadPosRankSum=2.290;SOR=2.093	GT:AD:DP:GQ:PL	0/1:1,1:2:39:39,0,39	./.	./.	1/1:0,1:1:3:45,3,0	./.	0/0:1,0:1:3:0,3,45	1/1:0,1:1:3:45,3,0	1/1:0,1:1:3:45,3,0	./.	0/0:1,0:1:3:0,3,45	./.	./.	./.	./.	./.	0/0:.:.:3:0,3,34	0/0:1,0:1:3:0,3,50	./.	0/0:1,0:1:3:0,3,45	./.	0/0:1,0:1:3:0,3,45	./.	./.	1/1:0,1:1:3:45,3,0	1/1:0,1:1:3:45,3,0	1/1:0,2:2:6:90,6,0	./.	1/1:0,1:1:3:45,3,0	./.	1/1:0,2:2:6:90,6,0	./.	./.	0/1:0,2:2:25:81,0,25	1/1:0,1:1:3:45,3,0	1/1:0,2:2:6:90,6,0	./.
Chr01	4531349	.	A	T	41.71	.	AC=4;AF=0.095;AN=42;BaseQRankSum=1.415;ClippingRankSum=0.000;DP=717;ExcessHet=0.0041;FS=0.000;InbreedingCoeff=0.2780;MLEAC=2;MLEAF=0.048;MQ=60.00;MQRankSum=0.000;QD=20.85;ReadPosRankSum=1.481;SOR=1.855	GT:AD:DP:GQ:PL	./.	1/1:0,1:1:3:45,3,0	./.	./.	./.	./.	1/1:0,1:1:3:45,3,0	./.	./.	./.	0/0:3,0:3:9:0,9,121	0/0:5,0:5:15:0,15,218	0/0:2,0:2:6:0,6,89	0/0:1,0:1:3:0,3,46	0/0:1,0:1:3:0,3,46	0/0:1,0:1:3:0,3,46	./.	./.	0/0:4,0:4:12:0,12,160	0/0:1,0:1:3:0,3,46	0/0:2,0:2:6:0,6,72	./.	./.	0/0:1,0:1:3:0,3,42	./.	0/0:2,0:2:6:0,6,75	./.	0/0:5,0:5:15:0,15,215	0/0:2,0:2:6:0,6,58	0/0:9,0:9:27:0,27,376	0/0:2,0:2:6:0,6,91	0/0:2,0:2:6:0,6,89	./.	0/0:2,0:2:6:0,6,80	0/0:4,0:4:12:0,12,164	0/0:4,0:4:12:0,12,160
Chr01	4531873	.	C	A	148.46	.	AC=8;AF=0.160;AN=50;BaseQRankSum=1.852;ClippingRankSum=0.000;DP=1095;ExcessHet=0.0001;FS=0.000;InbreedingCoeff=0.4188;MLEAC=5;MLEAF=0.100;MQ=60.00;MQRankSum=0.000;QD=27.98;ReadPosRankSum=-0.854;SOR=2.419	GT:AD:DP:GQ:PL	./.	1/1:0,2:2:6:85,6,0	./.	./.	1/1:0,1:1:3:45,3,0	./.	1/1:0,1:1:3:45,3,0	1/1:0,1:1:3:45,3,0	./.	0/0:1,0:1:3:0,3,10	0/0:3,0:3:9:0,9,129	0/0:1,0:1:3:0,3,40	0/0:1,0:1:3:0,3,42	0/0:6,0:6:18:0,18,250	0/0:3,0:3:9:0,9,122	0/0:1,0:1:3:0,3,38	0/0:2,0:2:6:0,6,73	./.	0/0:7,0:7:21:0,21,287	0/0:1,0:1:3:0,3,45	0/0:1,0:1:3:0,3,35	./.	0/0:1,0:1:3:0,3,43	./.	./.	0/0:1,0:1:3:0,3,44	./.	0/0:5,0:5:15:0,15,209	0/0:4,0:4:12:0,12,178	0/0:8,0:8:24:0,24,331	0/0:3,0:3:9:0,9,89	./.	0/0:2,0:2:6:0,6,86	0/0:3,0:3:9:0,9,105	0/0:7,0:7:21:0,21,275	0/0:6,0:6:18:0,18,260
Chr01	4532074	.	A	G	220.18	.	AC=8;AF=0.138;AN=58;BaseQRankSum=0.141;ClippingRankSum=0.000;DP=207;ExcessHet=0.0000;FS=0.000;InbreedingCoeff=0.5159;MLEAC=5;MLEAF=0.086;MQ=60.00;MQRankSum=0.000;QD=36.60;ReadPosRankSum=-0.376;SOR=0.795	GT:AD:DP:GQ:PL	./.	./.	1/1:0,1:1:3:40,3,0	1/1:0,1:1:3:44,3,0	./.	./.	1/1:0,4:4:12:172,12,0	./.	1/1:0,1:1:3:45,3,0	0/0:7,0:7:21:0,21,300	0/0:2,0:2:6:0,6,85	0/0:5,0:5:15:0,15,199	0/0:4,0:4:12:0,12,158	0/0:3,0:3:9:0,9,125	0/0:2,0:2:6:0,6,80	0/0:1,0:1:3:0,3,39	0/0:2,0:2:6:0,6,89	0/0:1,0:1:3:0,3,41	0/0:13,0:13:39:0,39,559	0/0:4,0:4:12:0,12,156	0/0:5,0:5:15:0,15,213	0/0:1,0:1:3:0,3,38	./.	0/0:2,0:2:6:0,6,88	./.	0/0:5,0:5:15:0,15,221	0/0:1,0:1:3:0,3,45	0/0:9,0:9:27:0,27,389	0/0:13,0:13:39:0,39,566	0/0:20,0:20:60:0,60,860	0/0:7,0:7:21:0,21,303	0/0:4,0:4:12:0,12,166	0/0:6,0:6:18:0,18,258	0/0:1,0:1:3:0,3,34	0/0:13,0:13:39:0,39,554	0/0:8,0:8:24:0,24,347
Chr01	4532363	.	C	T	8320.72	.	AC=18;AF=0.250;AN=72;BaseQRankSum=0.151;ClippingRankSum=0.000;DP=1170;ExcessHet=0.0000;FS=0.000;InbreedingCoeff=0.9946;MLEAC=18;MLEAF=0.250;MQ=60.00;MQRankSum=0.000;QD=29.59;ReadPosRankSum=-2.382;SOR=0.688	GT:AD:DP:GQ:PL	1/1:0,23:23:69:1013,69,0	1/1:0,12:12:36:527,36,0	1/1:0,16:16:48:696,48,0	1/1:0,24:24:72:1017,72,0	1/1:0,36:36:99:1566,108,0	1/1:0,17:17:51:738,51,0	1/1:0,23:23:69:978,69,0	1/1:0,10:10:30:440,30,0	1/1:0,34:34:99:1488,102,0	0/0:29,0:29:87:0,87,1194	0/0:35,1:36:66:0,66,1429	0/0:49,0:49:99:0,147,2035	0/0:37,0:37:99:0,110,1437	0/0:27,1:28:60:0,60,1109	0/0:34,0:34:99:0,102,1368	0/0:16,0:16:46:0,46,565	0/0:42,1:43:86:0,86,1713	0/0:7,0:7:21:0,21,245	0/0:53,1:54:99:0,120,2039	0/0:35,0:35:99:0,104,1431	0/0:32,0:32:94:0,94,1289	0/0:23,1:24:31:0,31,886	0/0:26,1:27:39:0,39,1008	0/0:35,1:36:65:0,65,1421	0/0:8,0:8:24:0,24,353	0/0:41,0:41:99:0,122,1685	0/0:4,0:4:12:0,12,167	0/0:43,0:43:99:0,127,1699	0/0:57,0:57:99:0,172,2355	0/0:38,1:39:76:0,76,1503	0/0:43,0:43:99:0,127,1650	0/0:43,0:43:99:0,127,1739	0/0:55,0:55:99:0,163,2176	0/0:31,1:32:86:0,86,1286	0/0:44,0:44:99:0,132,1826	0/0:33,0:33:98:0,98,1317
Chr01	4532495	.	T	G	6793.21	.	AC=18;AF=0.250;AN=72;BaseQRankSum=0.148;ClippingRankSum=0.000;DP=926;ExcessHet=0.0000;FS=0.696;InbreedingCoeff=0.9706;MLEAC=18;MLEAF=0.250;MQ=60.00;MQRankSum=0.000;QD=30.59;ReadPosRankSum=-0.020;SOR=0.761	GT:AD:DP:GQ:PL	1/1:0,23:23:69:998,69,0	1/1:0,3:3:9:135,9,0	1/1:0,9:9:27:395,27,0	1/1:0,17:17:51:740,51,0	1/1:0,35:35:99:1511,105,0	1/1:0,24:24:72:1033,72,0	1/1:0,15:15:45:651,45,0	1/1:0,9:9:27:386,27,0	1/1:0,26:26:78:1130,78,0	0/0:22,0:22:66:0,66,959	0/0:24,0:24:72:0,72,1057	0/0:40,0:40:99:0,120,1746	0/0:32,0:32:96:0,96,1415	0/0:25,0:25:75:0,75,1061	0/0:29,0:29:87:0,87,1216	0/0:11,0:11:33:0,33,480	0/0:27,0:27:81:0,81,1164	0/0:3,0:3:9:0,9,109	0/0:42,0:42:99:0,126,1811	0/0:25,0:25:75:0,75,1082	0/0:21,0:21:63:0,63,900	0/0:19,0:19:57:0,57,829	0/0:17,0:17:51:0,51,731	0/0:36,0:36:99:0,108,1568	0/0:4,0:4:12:0,12,144	0/0:32,0:32:96:0,96,1416	0/0:3,0:3:9:0,9,135	0/0:34,0:34:99:0,102,1487	0/0:51,0:51:99:0,154,2204	0/0:40,0:40:99:0,120,1753	0/0:38,0:38:99:0,114,1639	0/0:31,0:31:93:0,93,1354	0/0:51,0:51:99:0,154,2238	0/0:31,0:31:93:0,93,1322	0/0:37,0:37:99:0,111,1619	0/0:25,0:25:75:0,75,1094
Chr01	4532552	.	A	C	7450.68	.	AC=18;AF=0.250;AN=72;BaseQRankSum=4.927;ClippingRankSum=0.000;DP=870;ExcessHet=0.0000;FS=0.647;InbreedingCoeff=0.9860;MLEAC=18;MLEAF=0.250;MQ=60.00;MQRankSum=0.000;QD=32.66;ReadPosRankSum=0.320;SOR=0.691	GT:AD:DP:GQ:PL	1/1:0,18:18:54:777,54,0	1/1:0,6:6:18:264,18,0	1/1:0,15:15:45:648,45,0	1/1:0,14:14:42:601,42,0	1/1:0,46:46:99:1985,138,0	1/1:0,24:24:72:1043,72,0	1/1:0,13:13:39:554,39,0	1/1:0,15:15:45:656,45,0	1/1:0,26:26:78:1111,78,0	0/0:12,0:12:36:0,36,506	0/0:15,0:15:45:0,45,649	0/0:44,0:44:99:0,132,1811	0/0:27,0:27:81:0,81,1134	0/0:20,0:20:60:0,60,836	0/0:25,0:25:75:0,75,1053	0/0:15,0:15:45:0,45,649	0/0:23,0:23:69:0,69,977	0/0:5,0:5:15:0,15,207	0/0:42,0:42:99:0,126,1765	0/0:16,0:16:48:0,48,671	0/0:21,0:21:63:0,63,896	0/0:19,0:19:57:0,57,803	0/0:13,0:13:39:0,39,534	0/0:30,0:30:90:0,90,1287	0/0:5,0:5:15:0,15,214	0/0:31,0:31:93:0,93,1309	0/0:3,0:3:9:0,9,134	0/0:29,0:29:87:0,87,1233	0/0:54,0:54:99:0,165,2336	0/0:36,0:36:99:0,108,1510	0/0:38,0:38:99:0,114,1618	0/0:30,0:30:90:0,90,1284	0/0:42,0:42:99:0,126,1801	0/0:25,0:25:75:0,75,1070	0/0:36,0:36:99:0,108,1544	0/0:21,0:21:63:0,63,905
Chr01	4611608	.	T	C	104.12	.	AC=4;AF=0.500;AN=8;BaseQRankSum=0.842;ClippingRankSum=0.000;DP=9;ExcessHet=0.1902;FS=0.000;MLEAC=4;MLEAF=0.500;MQ=60.00;MQRankSum=0.000;QD=27.19;ReadPosRankSum=0.598;SOR=0.693	GT:AD:DP:GQ:PL	./.	./.	1/1:0,2:2:6:90,6,0	./.	./.	./.	1/1:0,1:1:3:45,3,0	./.	./.	./.	./.	./.	0/0:1,0:1:3:0,3,45	./.	./.	./.	./.	./.	./.	./.	./.	./.	0/0:2,0:2:6:0,6,90	./.	./.	./.	./.	./.	./.	./.	./.	./.	./.	./.	./.	./.
Chr01	4611610	.	G	C	104.12	.	AC=4;AF=0.500;AN=8;BaseQRankSum=1.282;ClippingRankSum=0.000;DP=9;ExcessHet=0.1902;FS=0.000;MLEAC=4;MLEAF=0.500;MQ=60.00;MQRankSum=0.000;QD=34.15;ReadPosRankSum=0.598;SOR=0.693	GT:AD:DP:GQ:PL	./.	./.	1/1:0,2:2:6:90,6,0	./.	./.	./.	1/1:0,1:1:3:45,3,0	./.	./.	./.	./.	./.	0/0:1,0:1:3:0,3,45	./.	./.	./.	./.	./.	./.	./.	./.	./.	0/0:2,0:2:6:0,6,90	./.	./.	./.	./.	./.	./.	./.	./.	./.	./.	./.	./.	./.
Chr01	4614742	.	C	A	212.92	.	AC=12;AF=0.214;AN=56;BaseQRankSum=-0.089;ClippingRankSum=0.000;DP=65;ExcessHet=0.0000;FS=0.000;InbreedingCoeff=0.4745;MLEAC=8;MLEAF=0.143;MQ=60.00;MQRankSum=0.000;QD=30.71;ReadPosRankSum=0.465;SOR=1.504	GT:AD:DP:GQ:PL	1/1:0,2:2:6:90,6,0	1/1:0,1:1:3:39,3,0	1/1:0,1:1:3:43,3,0	1/1:0,1:1:3:44,3,0	1/1:0,1:1:3:45,3,0	1/1:0,1:1:3:42,3,0	./.	./.	./.	0/0:3,0:3:9:0,9,121	./.	0/0:4,0:4:12:0,12,159	0/0:4,0:4:12:0,12,167	0/0:4,0:4:12:0,12,177	0/0:2,0:2:6:0,6,92	0/0:1,0:1:3:0,3,46	0/0:2,0:2:6:0,6,92	./.	0/0:3,0:3:9:0,9,129	0/0:2,0:2:6:0,6,90	0/0:3,0:3:9:0,9,128	0/0:3,0:3:9:0,9,125	0/0:3,0:3:9:0,9,126	0/0:4,0:4:12:0,12,172	0/0:1,0:1:3:0,3,46	./.	./.	0/0:3,0:3:9:0,9,119	0/0:4,0:4:12:0,12,176	./.	0/0:1,0:1:3:0,3,46	0/0:2,0:2:6:0,6,90	0/0:4,0:4:12:0,12,176	0/0:2,0:2:6:0,6,90	0/0:2,0:2:6:0,6,90	0/0:1,0:1:3:0,3,33
Chr01	4615568	.	G	T	6855.18	.	AC=18;AF=0.250;AN=72;BaseQRankSum=2.078;ClippingRankSum=0.000;DP=915;ExcessHet=0.0000;FS=0.692;InbreedingCoeff=0.9979;MLEAC=18;MLEAF=0.250;MQ=60.00;MQRankSum=0.000;QD=33.25;ReadPosRankSum=1.222;SOR=0.612	GT:AD:DP:GQ:PL	1/1:0,24:24:72:1032,72,0	1/1:0,6:6:18:256,18,0	1/1:0,22:22:66:939,66,0	1/1:0,16:16:48:692,48,0	1/1:0,25:25:75:1092,75,0	1/1:0,15:15:45:647,45,0	1/1:0,22:22:66:941,66,0	1/1:0,10:10:30:436,30,0	1/1:0,23:23:69:1009,69,0	0/0:35,0:35:99:0,105,1517	0/0:34,0:34:99:0,102,1461	0/0:37,0:37:99:0,111,1585	0/0:14,0:14:42:0,42,611	0/0:22,0:22:66:0,66,933	0/0:21,0:21:63:0,63,895	0/0:18,0:18:54:0,54,798	0/0:38,0:38:99:0,114,1643	0/0:8,0:8:24:0,24,339	0/0:29,0:29:87:0,87,1240	0/0:31,0:31:93:0,93,1347	0/0:32,0:32:96:0,96,1385	0/0:15,0:15:45:0,45,618	0/0:17,0:17:51:0,51,727	0/0:26,0:26:78:0,78,1124	0/0:21,0:21:63:0,63,891	0/0:44,0:44:99:0,132,1911	0/0:7,0:7:21:0,21,302	0/0:33,0:33:99:0,99,1425	0/0:41,0:41:99:0,123,1752	0/0:18,0:18:54:0,54,760	0/0:38,0:38:99:0,114,1636	0/0:53,0:53:99:0,160,2285	0/0:39,0:39:99:0,117,1703	0/0:23,0:23:69:0,69,988	0/0:28,0:28:84:0,84,1198	0/0:21,0:21:63:0,63,914
Chr01	4617792	.	G	A	3852.77	.	AC=18;AF=0.250;AN=72;BaseQRankSum=-0.265;ClippingRankSum=0.000;DP=604;ExcessHet=0.0000;FS=4.863;InbreedingCoeff=0.9768;MLEAC=17;MLEAF=0.236;MQ=60.00;MQRankSum=0.000;QD=33.42;ReadPosRankSum=2.680;SOR=0.636	GT:AD:DP:GQ:PL	1/1:0,16:16:48:663,48,0	1/1:0,4:4:12:163,12,0	1/1:0,15:15:45:602,45,0	1/1:0,7:7:21:292,21,0	1/1:0,17:17:51:685,51,0	1/1:0,2:2:6:85,6,0	1/1:0,13:13:39:539,39,0	1/1:0,7:7:21:299,21,0	1/1:0,17:17:51:708,51,0	0/0:24,0:24:72:0,72,998	0/0:32,0:32:96:0,96,1329	0/0:18,0:18:54:0,54,759	0/0:9,0:9:27:0,27,386	0/0:18,0:18:54:0,54,767	0/0:25,0:25:75:0,75,1043	0/0:11,0:11:33:0,33,446	0/0:29,0:29:87:0,87,1205	0/0:14,0:14:42:0,42,576	0/0:13,0:13:39:0,39,544	0/0:20,0:20:60:0,60,828	0/0:24,0:24:72:0,72,970	0/0:14,0:14:42:0,42,570	0/0:17,0:17:51:0,51,696	0/0:11,0:11:33:0,33,454	0/0:17,0:17:51:0,51,690	0/0:30,0:30:90:0,90,1282	0/0:5,0:5:15:0,15,215	0/0:15,0:15:45:0,45,610	0/0:25,0:25:75:0,75,1040	0/0:18,0:18:54:0,54,749	0/0:23,0:23:69:0,69,962	0/0:21,0:21:63:0,63,877	0/0:25,0:25:75:0,75,1032	0/0:11,0:11:33:0,33,461	0/0:19,0:19:57:0,57,797	0/0:17,0:17:51:0,51,701
Chr01	4618010	.	T	C	406.75	.	AC=10;AF=0.139;AN=72;BaseQRankSum=-0.158;ClippingRankSum=0.000;DP=589;ExcessHet=6.7890;FS=0.000;InbreedingCoeff=-0.1623;MLEAC=9;MLEAF=0.125;MQ=60.00;MQRankSum=0.000;QD=3.10;ReadPosRankSum=0.201;SOR=0.682	GT:AD:DP:GQ:PL	0/1:13,4:17:99:122,0,490	0/1:1,1:2:34:39,0,34	0/0:19,0:19:57:0,57,773	0/0:7,0:7:21:0,21,270	0/0:25,0:25:75:0,75,1037	0/1:11,1:12:4:4,0,424	0/0:14,0:14:42:0,42,567	0/0:9,0:9:27:0,27,385	0/0:10,0:10:30:0,30,417	0/1:13,3:16:76:76,0,495	0/0:22,0:22:66:0,66,901	0/0:26,1:27:41:0,41,1059	0/0:11,0:11:33:0,33,471	0/0:15,1:16:8:0,8,587	0/0:25,0:25:75:0,75,1034	0/0:8,0:8:24:0,24,336	0/0:20,0:20:60:0,60,836	0/0:6,0:6:18:0,18,253	0/0:10,0:10:30:0,30,419	0/1:14,3:17:68:68,0,541	./.	0/0:11,0:11:33:0,33,446	0/1:10,1:11:6:6,0,392	0/1:23,2:25:10:10,0,867	0/0:9,0:9:27:0,27,370	0/0:30,1:31:54:0,54,1217	0/0:4,0:4:12:0,12,166	0/1:10,3:13:90:90,0,377	0/1:25,2:27:8:8,0,967	0/0:17,1:18:14:0,14,668	0/0:15,0:15:45:0,45,617	0/0:31,1:32:57:0,57,1270	0/0:25,1:26:38:0,38,998	0/0:11,0:11:33:0,33,459	0/1:13,3:16:83:83,0,485	0/0:13,0:13:39:0,39,546
Chr01	4618073	.	A	C	4751.68	.	AC=18;AF=0.250;AN=72;BaseQRankSum=-2.620;ClippingRankSum=0.000;DP=580;ExcessHet=0.0000;FS=0.000;InbreedingCoeff=0.9843;MLEAC=18;MLEAF=0.250;MQ=60.00;MQRankSum=0.000;QD=32.55;ReadPosRankSum=2.044;SOR=0.647	GT:AD:DP:GQ:PL	1/1:0,14:14:42:588,42,0	1/1:0,4:4:12:159,12,0	1/1:0,17:17:51:711,51,0	1/1:0,10:10:30:415,30,0	1/1:0,21:21:63:866,63,0	1/1:0,13:13:39:551,39,0	1/1:0,10:10:30:420,30,0	1/1:0,11:11:33:451,33,0	1/1:0,19:19:57:778,57,0	0/0:14,0:14:42:0,42,591	0/0:24,0:24:72:0,72,1028	0/0:21,0:21:63:0,63,876	0/0:5,0:5:15:0,15,208	0/0:17,0:17:51:0,51,712	0/0:30,0:30:90:0,90,1264	0/0:11,0:11:33:0,33,472	0/0:23,0:23:69:0,69,965	0/0:11,0:11:33:0,33,456	0/0:14,0:14:42:0,42,561	0/0:16,0:16:48:0,48,687	0/0:27,0:27:81:0,81,1137	0/0:9,0:9:27:0,27,378	0/0:9,0:9:27:0,27,374	0/0:17,0:17:51:0,51,703	0/0:12,0:12:36:0,36,507	0/0:27,0:27:81:0,81,1136	0/0:3,0:3:9:0,9,131	0/0:19,0:19:57:0,57,787	0/0:30,0:30:90:0,90,1260	0/0:20,0:20:60:0,60,853	0/0:22,0:22:66:0,66,930	0/0:21,0:21:63:0,63,856	0/0:26,0:26:78:0,78,1092	0/0:9,0:9:27:0,27,382	0/0:12,0:12:36:0,36,494	0/0:11,0:11:33:0,33,458
Chr01	4618169	.	T	G	1320.22	.	AC=8;AF=0.111;AN=72;BaseQRankSum=-1.718;ClippingRankSum=0.000;DP=825;ExcessHet=4.8997;FS=1.248;InbreedingCoeff=-0.1253;MLEAC=8;MLEAF=0.111;MQ=60.00;MQRankSum=0.000;QD=10.08;ReadPosRankSum=-5.443;SOR=0.464	GT:AD:DP:GQ:PL	0/1:17,9:26:99:314,0,687	0/1:3,1:4:33:33,0,123	0/1:10,9:19:99:348,0,393	0/1:9,6:15:99:225,0,360	0/0:22,1:23:27:0,27,990	0/1:13,4:17:99:129,0,534	0/1:16,3:19:78:78,0,663	0/1:8,2:10:60:60,0,330	0/1:18,7:25:99:233,0,735	0/0:24,0:24:75:0,75,1125	0/0:27,0:27:84:0,84,1260	0/0:32,0:32:96:0,96,1440	0/0:17,0:17:51:0,51,758	0/0:17,0:17:51:0,51,765	0/0:31,0:31:96:0,96,1440	0/0:12,0:12:36:0,36,540	0/0:34,0:34:99:0,105,1575	0/0:17,0:17:51:0,51,765	0/0:12,0:12:36:0,36,533	0/0:23,0:23:69:0,69,1035	0/0:32,0:32:99:0,102,1514	0/0:20,0:20:63:0,63,934	0/0:17,0:17:51:0,51,765	0/0:20,0:20:66:0,66,981	0/0:22,0:22:66:0,66,990	0/0:50,0:50:99:0,154,2295	0/0:6,0:6:18:0,18,270	0/0:31,0:31:96:0,96,1428	0/0:38,0:38:99:0,114,1703	0/0:18,0:18:57:0,57,855	0/0:23,0:23:69:0,69,1028	0/0:39,0:39:99:0,123,1829	0/0:40,0:40:99:0,123,1838	0/0:18,0:18:54:0,54,810	0/0:23,0:23:72:0,72,1080	0/0:24,0:24:72:0,72,1075
Chr01	4618181	.	T	G	1151.22	.	AC=8;AF=0.111;AN=72;BaseQRankSum=-1.507;ClippingRankSum=0.000;DP=894;ExcessHet=4.8997;FS=0.000;InbreedingCoeff=-0.1253;MLEAC=8;MLEAF=0.111;MQ=60.00;MQRankSum=0.000;QD=7.94;ReadPosRankSum=-9.665;SOR=0.476	GT:AD:DP:GQ:PL	0/1:20,6:26:99:234,0,810	0/1:3,1:4:33:33,0,123	0/1:12,7:19:99:342,0,473	0/1:12,6:18:99:216,0,482	0/0:27,1:28:39:0,39,1163	0/1:16,4:20:99:120,0,646	0/1:19,3:22:69:69,0,754	0/1:12,2:14:48:48,0,489	0/1:21,5:26:99:189,0,857	0/0:26,0:26:84:0,84,1260	0/0:34,0:34:99:0,102,1512	0/0:35,0:35:99:0,108,1608	0/0:16,0:16:48:0,48,720	0/0:18,0:18:54:0,54,804	0/0:34,0:34:99:0,102,1491	0/0:10,0:10:30:0,30,450	0/0:35,0:35:99:0,105,1569	0/0:16,0:16:48:0,48,720	0/0:12,0:12:36:0,36,537	0/0:27,0:27:81:0,81,1201	0/0:35,0:35:99:0,108,1588	0/0:20,0:20:63:0,63,938	0/0:18,0:18:54:0,54,810	0/0:29,0:29:87:0,87,1274	0/0:24,0:24:75:0,75,1117	0/0:53,0:53:99:0,163,2407	0/0:6,0:6:18:0,18,270	0/0:32,0:32:96:0,96,1437	0/0:36,0:36:99:0,114,1703	0/0:21,0:21:63:0,63,942	0/0:23,0:23:72:0,72,1071	0/0:43,0:43:99:0,132,1952	0/0:46,0:46:99:0,138,2057	0/0:17,0:17:54:0,54,807	0/0:23,0:23:72:0,72,1075	0/0:28,0:28:84:0,84,1236
Chr01	4639482	.	C	T	494.14	.	AC=18;AF=0.250;AN=72;BaseQRankSum=-0.166;ClippingRankSum=0.000;DP=276;ExcessHet=0.0000;FS=1.731;InbreedingCoeff=0.7874;MLEAC=11;MLEAF=0.153;MQ=60.00;MQRankSum=0.000;QD=33.20;ReadPosRankSum=-1.482;SOR=0.289	GT:AD:DP:GQ:PL	1/1:0,1:1:3:30,3,0	1/1:0,1:1:3:41,3,0	1/1:0,2:2:6:74,6,0	1/1:0,1:1:3:34,3,0	1/1:0,3:3:9:130,9,0	1/1:0,3:3:9:133,9,0	1/1:0,2:2:6:68,6,0	1/1:0,1:1:3:40,3,0	1/1:0,2:2:6:85,6,0	0/0:19,0:19:57:0,57,766	0/0:13,0:13:39:0,39,534	0/0:14,0:14:42:0,42,578	0/0:4,0:4:12:0,12,133	0/0:7,0:7:21:0,21,267	0/0:8,0:8:24:0,24,314	0/0:2,0:2:6:0,6,90	0/0:11,0:11:33:0,33,450	0/0:6,0:6:18:0,18,241	0/0:7,0:7:21:0,21,264	0/0:9,0:9:27:0,27,378	0/0:9,0:9:27:0,27,376	0/0:4,0:4:12:0,12,152	0/0:4,0:4:12:0,12,167	0/0:7,0:7:21:0,21,292	0/0:10,0:10:30:0,30,421	0/0:15,0:15:45:0,45,616	0/0:6,0:6:18:0,18,247	0/0:15,0:15:45:0,45,581	0/0:11,0:11:33:0,33,472	0/0:16,0:16:48:0,48,624	0/0:4,0:4:12:0,12,167	0/0:14,0:14:42:0,42,560	0/0:6,0:6:18:0,18,210	0/0:7,0:7:21:0,21,278	0/0:17,0:17:51:0,51,676	0/0:12,0:12:36:0,36,484
Chr01	4643174	.	A	T	21.67	.	AC=1;AF=0.014;AN=72;BaseQRankSum=0.603;ClippingRankSum=0.000;DP=307;ExcessHet=3.0103;FS=0.000;InbreedingCoeff=-0.0299;MLEAC=1;MLEAF=0.014;MQ=60.00;MQRankSum=0.000;QD=2.17;ReadPosRankSum=1.300;SOR=0.221	GT:AD:DP:GQ:PL	0/0:9,0:9:27:0,27,404	0/0:2,0:2:6:0,6,92	0/0:7,0:7:21:0,21,315	0/0:9,0:9:27:0,27,404	0/0:4,0:4:12:0,12,181	0/0:4,0:4:12:0,12,179	0/0:6,0:6:18:0,18,255	0/0:7,0:7:21:0,21,301	0/0:11,0:11:33:0,33,466	0/0:16,0:16:48:0,48,707	0/0:18,0:18:54:0,54,787	0/0:12,0:12:36:0,36,541	0/0:2,0:2:6:0,6,88	0/1:8,2:10:60:60,0,319	0/0:10,0:10:30:0,30,443	0/0:5,0:5:15:0,15,224	0/0:11,0:11:33:0,33,486	0/0:2,0:2:6:0,6,85	0/0:8,0:8:24:0,24,349	0/0:11,0:11:33:0,33,465	0/0:9,0:9:27:0,27,400	0/0:3,0:3:9:0,9,132	0/0:7,0:7:21:0,21,310	0/0:7,0:7:21:0,21,309	0/0:6,0:6:18:0,18,269	0/0:12,0:12:36:0,36,530	0/0:3,0:3:9:0,9,136	0/0:14,0:14:42:0,42,613	0/0:9,0:9:27:0,27,356	0/0:14,0:14:42:0,42,620	0/0:6,0:6:18:0,18,261	0/0:16,0:16:48:0,48,687	0/0:12,0:12:36:0,36,514	0/0:6,0:6:18:0,18,265	0/0:11,0:11:33:0,33,496	0/0:8,0:8:24:0,24,338
Chr01	4670075	.	T	A	49.94	.	AC=2;AF=0.042;AN=48;BaseQRankSum=1.148;ClippingRankSum=0.000;DP=69;ExcessHet=0.0464;FS=0.000;InbreedingCoeff=0.1626;MLEAC=1;MLEAF=0.021;MQ=60.00;MQRankSum=0.000;QD=24.97;ReadPosRankSum=0.768;SOR=0.223	GT:AD:DP:GQ:PL	0/0:3,0:3:9:0,9,131	0/0:7,0:7:21:0,21,310	0/0:1,0:1:3:0,3,39	0/0:8,0:8:24:0,24,359	0/0:3,0:3:9:0,9,128	0/0:2,0:2:6:0,6,92	0/0:2,0:2:6:0,6,92	./.	0/0:9,0:9:27:0,27,394	0/0:3,0:3:9:0,9,130	0/0:1,0:1:3:0,3,46	./.	0/0:3,0:3:9:0,9,129	./.	./.	./.	0/0:3,0:3:9:0,9,137	0/0:1,0:1:3:0,3,44	./.	0/0:3,0:3:9:0,9,130	./.	0/0:4,0:4:12:0,12,176	0/0:1,0:1:3:0,3,46	0/0:4,0:4:12:0,12,167	1/1:0,2:2:6:90,6,0	0/0:1,0:1:3:0,3,46	0/0:1,0:1:3:0,3,41	./.	0/0:1,0:1:3:0,3,44	0/0:1,0:1:3:0,3,42	./.	./.	0/0:2,0:2:6:0,6,85	./.	0/0:3,0:3:9:0,9,137	./.
Chr01	4673997	.	T	G	169.67	.	AC=6;AF=0.086;AN=70;BaseQRankSum=-0.360;ClippingRankSum=0.000;DP=209;ExcessHet=4.0214;FS=7.490;InbreedingCoeff=-0.1315;MLEAC=6;MLEAF=0.086;MQ=60.00;MQRankSum=0.000;QD=8.93;ReadPosRankSum=-1.378;SOR=2.024	GT:AD:DP:GQ:PL	0/0:5,0:5:15:0,15,217	0/0:1,0:1:3:0,3,46	0/0:1,0:1:3:0,3,46	0/0:1,0:1:3:0,3,46	0/0:6,0:6:17:0,17,192	0/0:5,0:5:15:0,15,208	0/1:2,1:3:36:36,0,83	0/0:1,0:1:3:0,3,42	0/0:4,0:4:12:0,12,181	0/1:12,1:13:6:6,0,495	0/1:3,1:4:33:33,0,117	0/0:11,0:11:33:0,33,498	0/0:4,0:4:12:0,12,177	0/0:8,0:8:24:0,24,350	0/0:7,0:7:21:0,21,313	0/0:2,0:2:6:0,6,92	0/0:5,0:5:15:0,15,214	0/0:6,0:6:18:0,18,269	0/0:6,0:6:18:0,18,254	0/0:7,0:7:21:0,21,309	0/0:6,0:6:18:0,18,270	0/0:2,0:2:6:0,6,88	0/0:6,0:6:18:0,18,272	0/1:5,2:7:65:65,0,207	0/0:4,0:4:12:0,12,163	0/0:11,0:11:33:0,33,496	./.	0/0:10,0:10:30:0,30,421	0/0:7,0:7:21:0,21,299	0/0:9,0:9:27:0,27,398	0/1:9,3:12:91:91,0,365	0/1:6,1:7:18:18,0,252	0/0:8,0:8:24:0,24,347	0/0:2,0:2:6:0,6,91	0/0:5,0:5:15:0,15,223	0/0:13,0:13:39:0,39,566
Chr01	4675318	.	C	G	4538.67	.	AC=18;AF=0.250;AN=72;BaseQRankSum=0.578;ClippingRankSum=0.000;DP=484;ExcessHet=0.0000;FS=7.580;InbreedingCoeff=0.9323;MLEAC=18;MLEAF=0.250;MQ=60.00;MQRankSum=0.000;QD=28.08;ReadPosRankSum=0.263;SOR=1.238	GT:AD:DP:GQ:PL	1/1:0,18:18:54:781,54,0	1/1:0,2:2:6:90,6,0	1/1:0,20:20:60:878,60,0	1/1:0,9:9:27:393,27,0	1/1:0,12:12:36:528,36,0	1/1:0,7:7:21:307,21,0	1/1:0,18:18:54:798,54,0	1/1:0,7:7:21:304,21,0	1/1:0,15:15:45:642,45,0	0/0:19,0:19:57:0,57,817	0/0:16,0:16:48:0,48,712	0/0:17,0:17:51:0,51,741	0/0:3,0:3:9:0,9,133	0/0:6,0:6:18:0,18,246	0/0:20,0:20:60:0,60,838	0/0:11,0:11:33:0,33,485	0/0:19,0:19:57:0,57,811	0/0:5,0:5:15:0,15,219	0/0:6,0:6:18:0,18,269	0/0:23,0:23:69:0,69,1022	0/0:18,0:18:54:0,54,795	0/0:13,1:14:4:0,4,517	0/0:6,0:6:18:0,18,263	0/0:15,0:15:45:0,45,674	0/0:11,0:11:33:0,33,445	0/0:29,0:29:87:0,87,1270	0/0:2,0:2:6:0,6,92	0/0:22,0:22:66:0,66,968	0/0:18,0:18:54:0,54,786	0/0:20,0:20:60:0,60,879	0/0:16,0:16:48:0,48,706	0/0:11,0:11:33:0,33,477	0/0:22,0:22:66:0,66,952	0/0:5,0:5:15:0,15,217	0/0:8,0:8:24:0,24,362	0/0:14,0:14:42:0,42,616
Chr01	4676326	.	T	G	456.83	.	AC=12;AF=0.194;AN=62;BaseQRankSum=-0.005;ClippingRankSum=0.000;DP=102;ExcessHet=0.0000;FS=1.474;InbreedingCoeff=0.5940;MLEAC=9;MLEAF=0.145;MQ=60.00;MQRankSum=0.000;QD=27.05;ReadPosRankSum=-0.239;SOR=0.590	GT:AD:DP:GQ:PL	1/1:0,2:2:6:87,6,0	./.	1/1:0,4:4:12:174,12,0	./.	1/1:0,1:1:3:45,3,0	./.	1/1:0,4:4:12:172,12,0	1/1:0,1:1:3:42,3,0	1/1:0,1:1:3:44,3,0	0/0:5,0:5:15:0,15,204	0/0:2,0:2:6:0,6,90	0/0:7,0:7:21:0,21,300	./.	0/0:5,0:5:15:0,15,224	0/0:3,0:3:9:0,9,120	0/0:4,0:4:12:0,12,171	0/0:5,0:5:15:0,15,213	0/0:1,0:1:3:0,3,42	0/0:2,0:2:6:0,6,89	0/0:2,0:2:6:0,6,85	0/0:2,0:2:6:0,6,88	0/0:5,0:5:15:0,15,220	0/0:3,0:3:9:0,9,127	0/0:5,0:5:15:0,15,208	./.	0/0:4,0:4:12:0,12,174	0/0:1,0:1:3:0,3,45	0/0:4,0:4:12:0,12,174	0/0:2,0:2:6:0,6,88	0/0:7,0:7:21:0,21,309	0/0:5,0:5:15:0,15,217	0/0:2,0:2:6:0,6,87	0/0:5,0:5:15:0,15,214	0/0:3,0:3:9:0,9,121	0/0:1,0:1:3:0,3,45	0/0:4,0:4:12:0,12,177
Chr01	4676372	.	C	T	550.23	.	AC=16;AF=0.242;AN=66;BaseQRankSum=3.002;ClippingRankSum=0.000;DP=118;ExcessHet=0.0000;FS=2.096;InbreedingCoeff=0.6438;MLEAC=11;MLEAF=0.167;MQ=60.00;MQRankSum=0.000;QD=29.71;ReadPosRankSum=1.278;SOR=1.464	GT:AD:DP:GQ:PL	1/1:0,4:4:12:180,12,0	1/1:0,1:1:3:45,3,0	1/1:0,2:2:6:90,6,0	1/1:0,1:1:3:45,3,0	1/1:0,1:1:3:45,3,0	1/1:0,2:2:6:90,6,0	1/1:0,2:2:6:90,6,0	1/1:0,2:2:6:90,6,0	./.	0/0:2,0:2:6:0,6,90	0/0:4,0:4:12:0,12,178	0/0:5,0:5:15:0,15,220	./.	0/0:6,0:6:18:0,18,260	0/0:5,0:5:15:0,15,211	0/0:3,0:3:9:0,9,136	0/0:5,0:5:15:0,15,223	./.	0/0:2,0:2:6:0,6,90	0/0:3,0:3:9:0,9,134	0/0:2,0:2:6:0,6,88	0/0:5,0:5:15:0,15,224	0/0:4,0:4:12:0,12,170	0/0:4,0:4:12:0,12,160	0/0:1,0:1:3:0,3,45	0/0:3,0:3:9:0,9,135	0/0:1,0:1:3:0,3,45	0/0:5,0:5:15:0,15,221	0/0:3,0:3:9:0,9,128	0/0:9,0:9:27:0,27,381	0/0:10,0:10:30:0,30,438	0/0:5,0:5:15:0,15,217	0/0:5,0:5:15:0,15,216	0/0:3,0:3:9:0,9,135	0/0:1,0:1:3:0,3,45	0/0:7,0:7:21:0,21,307
Chr01	4676401	.	T	C	501.68	.	AC=16;AF=0.250;AN=64;BaseQRankSum=2.250;ClippingRankSum=0.000;DP=113;ExcessHet=0.0000;FS=0.000;InbreedingCoeff=0.6481;MLEAC=11;MLEAF=0.172;MQ=60.00;MQRankSum=0.000;QD=32.28;ReadPosRankSum=1.240;SOR=1.133	GT:AD:DP:GQ:PL	1/1:0,3:3:9:135,9,0	1/1:0,1:1:3:45,3,0	1/1:0,2:2:6:89,6,0	1/1:0,1:1:3:45,3,0	1/1:0,1:1:3:45,3,0	1/1:0,2:2:6:90,6,0	1/1:0,2:2:6:87,6,0	1/1:0,2:2:6:88,6,0	./.	0/0:2,0:2:6:0,6,84	0/0:3,0:3:9:0,9,135	0/0:6,0:6:18:0,18,245	./.	0/0:6,0:6:18:0,18,249	0/0:4,0:4:12:0,12,169	0/0:3,0:3:9:0,9,130	0/0:5,0:5:15:0,15,216	./.	0/0:3,0:3:9:0,9,131	0/0:3,0:3:9:0,9,127	0/0:2,0:2:6:0,6,84	0/0:6,0:6:18:0,18,256	0/0:3,0:3:9:0,9,126	0/0:3,0:3:9:0,9,128	0/0:1,0:1:3:0,3,45	0/0:4,0:4:12:0,12,167	./.	0/0:4,0:4:12:0,12,174	0/0:2,0:2:6:0,6,79	0/0:10,0:10:30:0,30,420	0/0:9,0:9:27:0,27,374	0/0:5,0:5:15:0,15,218	0/0:5,0:5:15:0,15,212	0/0:3,0:3:9:0,9,129	0/0:1,0:1:3:0,3,45	0/0:6,0:6:18:0,18,264
Chr01	4680711	.	G	A	311.29	.	AC=14;AF=0.333;AN=42;BaseQRankSum=-0.114;ClippingRankSum=0.000;DP=31;ExcessHet=0.0000;FS=0.000;InbreedingCoeff=0.3790;MLEAC=13;MLEAF=0.310;MQ=60.00;MQRankSum=0.000;QD=28.18;ReadPosRankSum=-0.407;SOR=2.093	GT:AD:DP:GQ:PL	1/1:0,2:2:6:89,6,0	./.	1/1:0,2:2:6:84,6,0	1/1:0,1:1:3:45,3,0	1/1:0,1:1:3:44,3,0	1/1:0,1:1:3:40,3,0	1/1:0,1:1:3:45,3,0	./.	1/1:0,1:1:3:42,3,0	0/0:7,0:7:21:0,21,298	0/0:2,0:2:6:0,6,92	./.	./.	./.	0/0:1,0:1:3:0,3,45	0/0:1,0:1:3:0,3,35	0/0:1,0:1:3:0,3,45	0/0:2,0:2:6:0,6,83	0/0:1,0:1:3:0,3,46	0/0:1,0:1:3:0,3,46	0/0:1,0:1:3:0,3,46	./.	./.	./.	./.	0/0:1,0:1:3:0,3,44	./.	0/0:1,0:1:3:0,3,35	./.	0/0:1,0:1:3:0,3,46	./.	0/0:1,0:1:3:0,3,46	./.	./.	./.	0/0:1,0:1:3:0,3,46
Chr01	4681959	.	C	T	205.39	.	AC=6;AF=0.188;AN=32;BaseQRankSum=2.424;ClippingRankSum=0.000;DP=19;ExcessHet=0.0013;FS=0.000;InbreedingCoeff=0.2467;MLEAC=7;MLEAF=0.219;MQ=60.00;MQRankSum=0.000;QD=28.35;ReadPosRankSum=0.186;SOR=3.651	GT:AD:DP:GQ:PL	1/1:0,4:4:12:168,12,0	./.	./.	1/1:0,1:1:3:45,3,0	./.	./.	1/1:0,1:1:3:45,3,0	./.	./.	0/0:1,0:1:3:0,3,40	0/0:1,0:1:3:0,3,44	./.	0/0:1,0:1:3:0,3,40	./.	0/0:1,0:1:3:0,3,34	./.	./.	0/0:1,0:1:3:0,3,40	./.	0/0:1,0:1:3:0,3,40	0/0:1,0:1:3:0,3,40	0/0:1,0:1:3:0,3,40	0/0:1,0:1:3:0,3,40	./.	0/0:1,0:1:3:0,3,42	0/0:1,0:1:3:0,3,40	./.	./.	./.	./.	0/0:1,0:1:3:0,3,40	./.	./.	0/0:1,0:1:3:0,3,31	./.	./.
Chr01	4683368	.	A	C	416.91	.	AC=12;AF=0.375;AN=32;BaseQRankSum=0.861;ClippingRankSum=0.000;DP=25;ExcessHet=0.0001;FS=0.000;InbreedingCoeff=0.4451;MLEAC=12;MLEAF=0.375;MQ=60.00;MQRankSum=0.000;QD=26.46;ReadPosRankSum=-0.510;SOR=0.465	GT:AD:DP:GQ:PL	./.	./.	1/1:0,3:3:9:134,9,0	1/1:0,1:1:3:45,3,0	1/1:0,1:1:3:45,3,0	./.	1/1:0,4:4:12:177,12,0	1/1:0,1:1:3:45,3,0	1/1:0,1:1:3:40,3,0	0/0:1,0:1:3:0,3,44	./.	./.	./.	./.	0/0:1,0:1:3:0,3,31	0/0:1,0:1:3:0,3,46	./.	./.	./.	0/0:1,0:1:3:0,3,46	0/0:1,0:1:3:0,3,40	./.	./.	0/0:2,0:2:6:0,6,83	./.	0/0:2,0:2:6:0,6,92	./.	0/0:2,0:2:6:0,6,91	0/0:1,0:1:3:0,3,42	./.	./.	0/0:2,0:2:6:0,6,92	./.	./.	./.	./.
Chr01	4687489	.	C	G	784.69	.	AC=16;AF=0.333;AN=48;BaseQRankSum=1.065;ClippingRankSum=0.000;DP=41;ExcessHet=0.0000;FS=0.000;InbreedingCoeff=0.4722;MLEAC=18;MLEAF=0.375;MQ=60.00;MQRankSum=0.000;QD=30.08;ReadPosRankSum=2.161;SOR=0.243	GT:AD:DP:GQ:PL	1/1:0,3:3:9:133,9,0	1/1:0,1:1:3:45,3,0	1/1:0,3:3:9:135,9,0	1/1:0,2:2:6:85,6,0	1/1:0,3:3:9:135,9,0	./.	1/1:0,4:4:12:174,12,0	1/1:0,1:1:3:45,3,0	1/1:0,3:3:9:132,9,0	0/0:2,0:2:6:0,6,89	0/0:1,0:1:3:0,3,40	0/0:1,0:1:3:0,3,46	./.	0/0:1,0:1:3:0,3,46	./.	./.	0/0:1,0:1:3:0,3,46	./.	0/0:1,0:1:3:0,3,46	./.	0/0:1,0:1:3:0,3,46	0/0:1,0:1:3:0,3,37	0/0:3,0:3:9:0,9,130	0/0:1,0:1:3:0,3,41	./.	./.	./.	./.	./.	0/0:1,0:1:3:0,3,44	0/0:2,0:2:6:0,6,85	0/0:1,0:1:3:0,3,46	./.	0/0:1,0:1:3:0,3,44	0/0:1,0:1:3:0,3,45	0/0:2,0:2:6:0,6,92
Chr01	4729599	.	C	T	5777.95	.	AC=18;AF=0.257;AN=70;BaseQRankSum=-4.216;ClippingRankSum=0.000;DP=380;ExcessHet=0.0000;FS=3.464;InbreedingCoeff=0.9458;MLEAC=18;MLEAF=0.257;MQ=60.00;MQRankSum=0.000;QD=32.61;ReadPosRankSum=-2.012;SOR=0.750	GT:AD:DP:GQ:PL	1/1:0,14:14:42:589,42,0	1/1:0,9:9:27:380,27,0	1/1:0,18:18:54:746,54,0	1/1:0,22:22:66:931,66,0	1/1:1,23:24:62:946,62,0	1/1:0,15:15:45:646,45,0	1/1:0,11:11:33:473,33,0	1/1:0,9:9:27:366,27,0	1/1:0,21:21:63:885,63,0	0/0:10,0:10:30:0,30,406	0/0:12,0:12:36:0,36,509	0/0:4,0:4:12:0,12,171	0/0:5,0:5:15:0,15,215	0/0:5,0:5:15:0,15,210	0/0:18,0:18:54:0,54,774	0/0:9,0:9:27:0,27,400	0/0:2,0:2:6:0,6,86	./.	0/0:5,0:5:15:0,15,222	0/0:7,0:7:21:0,21,289	0/0:7,0:7:21:0,21,307	0/0:8,0:8:24:0,24,350	0/0:8,0:8:24:0,24,346	0/0:15,0:15:45:0,45,659	0/0:4,0:4:12:0,12,176	0/0:13,0:13:39:0,39,569	0/0:4,0:4:12:0,12,175	0/0:9,0:9:27:0,27,386	0/0:18,0:18:54:0,54,793	0/0:2,0:2:6:0,6,91	0/0:12,0:12:36:0,36,531	0/0:5,0:5:15:0,15,218	0/0:11,0:11:33:0,33,470	0/0:9,0:9:27:0,27,385	0/0:8,0:8:24:0,24,353	0/0:11,0:11:33:0,33,479
Chr01	4730241	.	A	T	82.54	.	AC=4;AF=0.105;AN=38;BaseQRankSum=0.247;ClippingRankSum=0.000;DP=26;ExcessHet=0.0050;FS=0.000;InbreedingCoeff=0.1588;MLEAC=3;MLEAF=0.079;MQ=60.00;MQRankSum=0.000;QD=31.45;ReadPosRankSum=0.467;SOR=0.871	GT:AD:DP:GQ:PL	1/1:0,2:2:6:85,6,0	./.	./.	./.	./.	./.	1/1:0,1:1:3:44,3,0	./.	./.	./.	./.	0/0:1,0:1:3:0,3,42	./.	0/0:1,0:1:3:0,3,46	./.	./.	0/0:1,0:1:3:0,3,44	./.	0/0:1,0:1:3:0,3,39	0/0:1,0:1:3:0,3,41	0/0:2,0:2:6:0,6,85	0/0:2,0:2:6:0,6,80	./.	0/0:1,0:1:3:0,3,43	0/0:1,0:1:3:0,3,44	0/0:2,0:2:6:0,6,83	0/0:1,0:1:3:0,3,44	0/0:4,0:4:12:0,12,176	0/0:1,0:1:3:0,3,42	0/0:1,0:1:3:0,3,42	0/0:1,0:1:3:0,3,43	0/0:1,0:1:3:0,3,40	./.	./.	./.	0/0:1,0:1:3:0,3,41
Chr01	4730601	.	C	T	5490.58	.	AC=18;AF=0.250;AN=72;BaseQRankSum=-0.513;ClippingRankSum=0.000;DP=422;ExcessHet=0.0000;FS=0.568;InbreedingCoeff=0.9823;MLEAC=18;MLEAF=0.250;MQ=60.00;MQRankSum=0.000;QD=25.85;ReadPosRankSum=-0.310;SOR=0.753	GT:AD:DP:GQ:PL	1/1:0,16:16:48:688,48,0	1/1:0,11:11:33:471,33,0	1/1:0,10:10:30:440,30,0	1/1:0,21:21:63:907,63,0	1/1:0,25:25:75:1048,75,0	1/1:0,14:14:42:602,42,0	1/1:0,13:13:39:567,39,0	1/1:0,9:9:27:392,27,0	1/1:0,13:13:39:564,39,0	0/0:16,0:16:48:0,48,656	0/0:16,0:16:48:0,48,703	0/0:7,0:7:21:0,21,297	0/0:10,0:10:30:0,30,430	0/0:13,0:13:39:0,39,523	0/0:14,0:14:42:0,42,605	0/0:9,0:9:27:0,27,394	0/0:14,0:14:42:0,42,608	0/0:3,0:3:9:0,9,133	0/0:4,0:4:12:0,12,183	0/0:9,0:9:27:0,27,388	0/0:11,0:11:33:0,33,493	0/0:9,0:9:27:0,27,398	0/0:7,0:7:21:0,21,317	0/0:17,0:17:51:0,51,729	0/0:9,0:9:27:0,27,386	0/0:12,0:12:36:0,36,514	0/0:6,0:6:18:0,18,234	0/0:14,0:14:42:0,42,597	0/0:18,0:18:54:0,54,788	0/0:11,0:11:33:0,33,479	0/0:16,0:16:48:0,48,693	0/0:8,0:8:24:0,24,346	0/0:12,0:12:36:0,36,514	0/0:6,0:6:18:0,18,262	0/0:8,0:8:24:0,24,348	0/0:11,0:11:33:0,33,462
Chr01	4730645	.	G	A	5532.25	.	AC=18;AF=0.250;AN=72;BaseQRankSum=-4.729;ClippingRankSum=0.000;DP=430;ExcessHet=0.0000;FS=0.559;InbreedingCoeff=0.9902;MLEAC=18;MLEAF=0.250;MQ=60.00;MQRankSum=0.000;QD=24.73;ReadPosRankSum=-0.387;SOR=0.696	GT:AD:DP:GQ:PL	1/1:0,16:16:48:652,48,0	1/1:0,15:15:45:592,45,0	1/1:0,8:8:24:342,24,0	1/1:0,27:27:81:1144,81,0	1/1:0,22:22:66:906,66,0	1/1:0,12:12:36:492,36,0	1/1:0,11:11:33:457,33,0	1/1:0,12:12:36:507,36,0	1/1:0,15:15:45:629,45,0	0/0:17,0:17:51:0,51,694	0/0:15,0:15:45:0,45,627	0/0:7,0:7:21:0,21,290	0/0:10,0:10:30:0,30,424	0/0:13,0:13:39:0,39,567	0/0:13,0:13:39:0,39,566	0/0:7,0:7:21:0,21,314	0/0:14,0:14:42:0,42,599	0/0:4,0:4:12:0,12,165	0/0:8,0:8:24:0,24,341	0/0:12,0:12:36:0,36,522	0/0:11,0:11:33:0,33,485	0/0:9,0:9:27:0,27,392	0/0:10,0:10:30:0,30,429	0/0:19,0:19:57:0,57,826	0/0:7,0:7:21:0,21,300	0/0:9,0:9:27:0,27,376	0/0:8,0:8:24:0,24,354	0/0:12,0:12:36:0,36,503	0/0:18,0:18:54:0,54,776	0/0:9,0:9:27:0,27,377	0/0:14,0:14:42:0,42,615	0/0:6,0:6:18:0,18,265	0/0:13,0:13:39:0,39,566	0/0:8,0:8:24:0,24,345	0/0:7,0:7:21:0,21,297	0/0:12,0:12:36:0,36,508
Chr01	4730744	.	C	T	6129.10	.	AC=18;AF=0.250;AN=72;BaseQRankSum=1.442;ClippingRankSum=0.000;DP=450;ExcessHet=0.0000;FS=2.733;InbreedingCoeff=0.9573;MLEAC=18;MLEAF=0.250;MQ=60.00;MQRankSum=0.000;QD=26.70;ReadPosRankSum=1.823;SOR=0.902	GT:AD:DP:GQ:PL	1/1:0,9:9:27:383,27,0	1/1:0,7:7:21:307,21,0	1/1:0,11:11:33:476,33,0	1/1:0,32:32:96:1403,96,0	1/1:0,19:19:57:806,57,0	1/1:0,20:20:60:863,60,0	1/1:0,20:20:60:855,60,0	1/1:0,12:12:36:526,36,0	1/1:0,16:16:48:697,48,0	0/0:16,0:16:48:0,48,681	0/0:15,1:16:12:0,12,582	0/0:14,0:14:42:0,42,609	0/0:20,0:20:60:0,60,872	0/0:14,0:14:42:0,42,613	0/0:11,0:11:33:0,33,484	0/0:6,0:6:18:0,18,274	0/0:11,0:11:33:0,33,479	0/0:5,0:5:15:0,15,208	0/0:7,0:7:21:0,21,295	0/0:11,0:11:33:0,33,489	0/0:9,0:9:27:0,27,385	0/0:10,0:10:30:0,30,435	0/0:17,0:17:51:0,51,737	0/0:17,0:17:51:0,51,725	0/0:11,0:11:33:0,33,462	0/0:14,0:14:42:0,42,611	0/0:1,0:1:3:0,3,46	0/0:16,0:16:48:0,48,695	0/0:15,0:15:45:0,45,643	0/0:9,0:9:27:0,27,377	0/0:13,0:13:39:0,39,550	0/0:9,0:9:27:0,27,387	0/0:10,0:10:30:0,30,443	0/0:3,0:3:9:0,9,132	0/0:7,0:7:21:0,21,316	0/0:12,0:12:36:0,36,513
Chr01	4731360	.	T	G	160.31	.	AC=8;AF=0.222;AN=36;BaseQRankSum=1.596;ClippingRankSum=0.000;DP=29;ExcessHet=0.0002;FS=0.000;InbreedingCoeff=0.3593;MLEAC=6;MLEAF=0.167;MQ=60.00;MQRankSum=0.000;QD=31.09;ReadPosRankSum=-0.187;SOR=2.712	GT:AD:DP:GQ:PL	./.	1/1:0,1:1:3:45,3,0	1/1:0,1:1:3:45,3,0	1/1:0,2:2:6:90,6,0	1/1:0,1:1:3:42,3,0	./.	./.	./.	./.	0/0:1,0:1:3:0,3,46	./.	./.	0/0:1,0:1:3:0,3,36	./.	0/0:3,0:3:9:0,9,133	./.	./.	./.	0/0:2,0:2:6:0,6,87	0/0:2,0:2:6:0,6,83	./.	0/0:1,0:1:3:0,3,44	./.	./.	0/0:1,0:1:3:0,3,46	0/0:4,0:4:12:0,12,172	./.	0/0:1,0:1:3:0,3,44	0/0:2,0:2:6:0,6,87	0/0:2,0:2:6:0,6,87	./.	0/0:1,0:1:3:0,3,46	0/0:2,0:2:6:0,6,90	0/0:1,0:1:3:0,3,44	./.	./.
Chr01	4731940	.	G	A	9768.58	.	AC=18;AF=0.250;AN=72;BaseQRankSum=2.772;ClippingRankSum=0.000;DP=598;ExcessHet=0.0000;FS=1.162;InbreedingCoeff=0.9819;MLEAC=18;MLEAF=0.250;MQ=60.00;MQRankSum=0.000;QD=26.42;ReadPosRankSum=2.423;SOR=0.824	GT:AD:DP:GQ:PL	1/1:0,15:15:45:661,45,0	1/1:0,20:20:60:877,60,0	1/1:0,19:19:57:844,57,0	1/1:0,33:33:99:1437,99,0	1/1:0,38:38:99:1649,114,0	1/1:0,39:39:99:1708,117,0	1/1:0,22:22:66:946,66,0	1/1:0,11:11:33:483,33,0	1/1:0,31:31:93:1352,93,0	0/0:21,0:21:63:0,63,900	0/0:29,0:29:87:0,87,1247	0/0:8,0:8:24:0,24,339	0/0:12,0:12:36:0,36,516	0/0:13,0:13:39:0,39,568	0/0:21,0:21:63:0,63,901	0/0:7,0:7:21:0,21,306	0/0:11,0:11:33:0,33,476	0/0:2,0:2:6:0,6,92	0/0:7,0:7:21:0,21,300	0/0:13,0:13:39:0,39,555	0/0:17,0:17:51:0,51,745	0/0:14,0:14:42:0,42,617	0/0:16,0:16:48:0,48,677	0/0:23,0:23:69:0,69,1011	0/0:9,0:9:27:0,27,391	0/0:16,0:16:48:0,48,693	0/0:10,0:10:30:0,30,436	0/0:13,0:13:39:0,39,574	0/0:20,0:20:60:0,60,837	0/0:13,0:13:39:0,39,578	0/0:26,0:26:78:0,78,1110	0/0:13,0:13:39:0,39,566	0/0:6,0:6:18:0,18,258	0/0:8,0:8:24:0,24,344	0/0:10,0:10:30:0,30,426	0/0:12,0:12:36:0,36,530
Chr01	4732188	.	G	T	3352.13	.	AC=18;AF=0.250;AN=72;BaseQRankSum=-0.144;ClippingRankSum=0.000;DP=224;ExcessHet=0.0000;FS=5.553;InbreedingCoeff=0.8543;MLEAC=19;MLEAF=0.264;MQ=60.00;MQRankSum=0.000;QD=28.09;ReadPosRankSum=1.970;SOR=0.421	GT:AD:DP:GQ:PL	1/1:0,8:8:24:328,24,0	1/1:0,8:8:24:345,24,0	1/1:0,8:8:24:348,24,0	1/1:0,12:12:36:524,36,0	1/1:0,17:17:51:722,51,0	1/1:0,11:11:33:468,33,0	1/1:0,5:5:15:219,15,0	1/1:0,3:3:9:135,9,0	1/1:0,10:10:30:442,30,0	0/0:4,0:4:12:0,12,172	0/0:7,0:7:21:0,21,305	0/0:7,0:7:21:0,21,312	0/0:9,0:9:27:0,27,397	0/0:6,0:6:18:0,18,254	0/0:7,0:7:21:0,21,313	0/0:1,0:1:3:0,3,42	0/0:3,0:3:9:0,9,130	0/0:1,0:1:3:0,3,44	0/0:3,0:3:9:0,9,130	0/0:6,0:6:18:0,18,270	0/0:5,0:5:15:0,15,195	0/0:4,0:4:12:0,12,167	0/0:7,0:7:21:0,21,303	0/0:7,0:7:21:0,21,300	0/0:4,0:4:12:0,12,175	0/0:7,0:7:21:0,21,303	0/0:5,0:5:15:0,15,209	0/0:4,0:4:12:0,12,172	0/0:8,0:8:24:0,24,349	0/0:4,0:4:12:0,12,164	0/0:8,0:8:24:0,24,340	0/0:4,0:4:12:0,12,167	0/0:3,0:3:9:0,9,132	0/0:2,0:2:6:0,6,90	0/0:3,0:3:9:0,9,125	0/0:3,0:3:9:0,9,135
Chr01	4732403	.	C	A	1471.12	.	AC=18;AF=0.300;AN=60;BaseQRankSum=-1.557;ClippingRankSum=0.000;DP=103;ExcessHet=0.0000;FS=7.679;InbreedingCoeff=0.7020;MLEAC=18;MLEAF=0.300;MQ=60.00;MQRankSum=0.000;QD=27.98;ReadPosRankSum=-0.122;SOR=0.469	GT:AD:DP:GQ:PL	1/1:0,4:4:12:160,12,0	1/1:0,4:4:12:174,12,0	1/1:0,1:1:3:44,3,0	1/1:0,9:9:27:388,27,0	1/1:0,7:7:21:308,21,0	1/1:0,3:3:9:107,9,0	1/1:0,4:4:12:172,12,0	1/1:0,2:2:6:51,6,0	1/1:0,5:5:15:211,15,0	0/0:4,0:4:12:0,12,166	0/0:6,0:6:18:0,18,268	0/0:4,0:4:12:0,12,174	0/0:2,0:2:6:0,6,86	0/0:2,0:2:6:0,6,88	0/0:3,0:3:9:0,9,115	./.	0/0:2,0:2:6:0,6,84	0/0:2,0:2:6:0,6,89	0/0:2,0:2:6:0,6,79	./.	0/0:4,0:4:12:0,12,176	0/0:2,0:2:6:0,6,92	0/0:1,0:1:3:0,3,46	0/0:4,0:4:12:0,12,169	./.	./.	./.	0/0:2,0:2:6:0,6,90	0/0:8,0:8:24:0,24,344	0/0:2,0:2:6:0,6,90	0/0:5,0:5:15:0,15,213	0/0:2,0:2:6:0,6,84	0/0:4,0:4:12:0,12,171	0/0:1,0:1:3:0,3,46	./.	0/0:2,0:2:6:0,6,92
Chr01	4732590	.	T	C	2115.71	.	AC=18;AF=0.265;AN=68;BaseQRankSum=2.928;ClippingRankSum=0.000;DP=146;ExcessHet=0.0000;FS=4.233;InbreedingCoeff=0.7744;MLEAC=18;MLEAF=0.265;MQ=60.00;MQRankSum=0.000;QD=28.79;ReadPosRankSum=1.311;SOR=1.188	GT:AD:DP:GQ:PL	1/1:0,4:4:12:175,12,0	1/1:0,1:1:3:45,3,0	1/1:0,6:6:18:258,18,0	1/1:0,8:8:24:354,24,0	1/1:0,14:14:42:596,42,0	1/1:0,5:5:15:213,15,0	1/1:0,5:5:15:210,15,0	1/1:0,6:6:18:263,18,0	1/1:0,4:4:12:165,12,0	0/0:6,0:6:18:0,18,227	0/0:5,0:5:15:0,15,211	0/0:5,0:5:15:0,15,208	0/0:4,0:4:12:0,12,167	0/0:5,0:5:15:0,15,207	0/0:4,0:4:12:0,12,173	0/0:1,0:1:3:0,3,46	0/0:1,0:1:3:0,3,45	0/0:3,0:3:9:0,9,127	0/0:3,0:3:9:0,9,128	0/0:5,0:5:15:0,15,198	0/0:5,0:5:15:0,15,213	0/0:3,0:3:9:0,9,123	0/0:2,0:2:6:0,6,85	0/0:5,0:5:15:0,15,203	0/0:1,0:1:3:0,3,41	0/0:5,0:5:15:0,15,202	./.	0/0:6,0:6:18:0,18,252	0/0:4,0:4:12:0,12,172	0/0:3,0:3:9:0,9,132	0/0:4,0:4:12:0,12,170	0/0:4,0:4:12:0,12,168	0/0:4,0:4:12:0,12,168	0/0:1,0:1:3:0,3,42	./.	0/0:4,0:4:12:0,12,167
Chr01	4732919	.	C	A	2247.62	.	AC=18;AF=0.265;AN=68;BaseQRankSum=1.623;ClippingRankSum=0.000;DP=142;ExcessHet=0.0000;FS=1.486;InbreedingCoeff=0.6836;MLEAC=18;MLEAF=0.265;MQ=60.00;MQRankSum=0.000;QD=34.62;ReadPosRankSum=1.069;SOR=0.717	GT:AD:DP:GQ:PL	1/1:0,7:7:21:285,21,0	1/1:0,1:1:3:42,3,0	1/1:0,2:2:6:89,6,0	1/1:0,18:18:54:776,54,0	1/1:0,9:9:27:393,27,0	1/1:0,8:8:24:344,24,0	1/1:0,1:1:3:42,3,0	1/1:0,2:2:6:87,6,0	1/1:0,8:8:24:341,24,0	0/0:3,0:3:9:0,9,127	0/0:4,0:4:12:0,12,170	0/0:2,0:2:6:0,6,84	0/0:4,0:4:12:0,12,168	0/0:2,0:2:6:0,6,87	0/0:1,0:1:3:0,3,38	./.	0/0:9,0:9:27:0,27,360	./.	0/0:2,0:2:6:0,6,90	0/0:1,0:1:3:0,3,36	0/0:6,0:6:18:0,18,242	0/0:4,0:4:12:0,12,164	0/0:2,0:2:6:0,6,89	0/0:5,0:5:15:0,15,212	0/0:1,0:1:3:0,3,45	0/0:4,0:4:12:0,12,165	0/0:2,0:2:6:0,6,87	0/0:2,0:2:6:0,6,90	0/0:7,0:7:21:0,21,301	0/0:1,0:1:3:0,3,45	0/0:6,0:6:18:0,18,265	0/0:5,0:5:15:0,15,206	0/0:4,0:4:12:0,12,162	0/0:3,0:3:9:0,9,118	0/0:2,0:2:6:0,6,82	0/0:4,0:4:12:0,12,165
Chr01	4733102	.	G	A	3341.42	.	AC=18;AF=0.265;AN=68;BaseQRankSum=1.675;ClippingRankSum=0.000;DP=191;ExcessHet=0.0000;FS=1.151;InbreedingCoeff=0.8430;MLEAC=19;MLEAF=0.279;MQ=60.00;MQRankSum=0.000;QD=25.98;ReadPosRankSum=0.566;SOR=0.660	GT:AD:DP:GQ:PL	1/1:0,9:9:27:387,27,0	1/1:0,9:9:27:396,27,0	1/1:0,7:7:21:309,21,0	1/1:0,10:10:30:435,30,0	1/1:0,16:16:48:699,48,0	1/1:0,9:9:27:369,27,0	1/1:0,6:6:18:265,18,0	1/1:0,7:7:21:300,21,0	1/1:0,9:9:27:356,27,0	0/0:4,0:4:12:0,12,136	0/0:4,0:4:12:0,12,169	0/0:6,0:6:18:0,18,261	0/0:5,0:5:15:0,15,216	0/0:6,0:6:18:0,18,262	0/0:10,0:10:30:0,30,425	0/0:1,0:1:3:0,3,45	0/0:6,0:6:18:0,18,247	./.	0/0:4,0:4:12:0,12,167	0/0:7,0:7:21:0,21,302	0/0:4,0:4:12:0,12,163	0/0:2,0:2:6:0,6,87	0/0:4,0:4:12:0,12,135	0/0:4,0:4:12:0,12,183	0/0:2,0:2:6:0,6,87	0/0:3,0:3:9:0,9,125	0/0:1,0:1:3:0,3,40	0/0:8,0:8:24:0,24,342	0/0:7,0:7:21:0,21,307	0/0:4,0:4:12:0,12,179	0/0:4,0:4:12:0,12,175	0/0:4,0:4:12:0,12,172	0/0:4,0:4:12:0,12,176	0/0:2,0:2:6:0,6,74	./.	0/0:3,0:3:9:0,9,135
Chr01	4733317	.	G	T	1858.85	.	AC=18;AF=0.265;AN=68;BaseQRankSum=0.282;ClippingRankSum=0.000;DP=113;ExcessHet=0.0000;FS=1.733;InbreedingCoeff=0.6611;MLEAC=19;MLEAF=0.279;MQ=60.00;MQRankSum=0.000;QD=32.82;ReadPosRankSum=-0.298;SOR=0.572	GT:AD:DP:GQ:PL	1/1:0,2:2:6:90,6,0	1/1:0,6:6:18:270,18,0	1/1:0,1:1:3:45,3,0	1/1:0,5:5:15:221,15,0	1/1:0,12:12:36:537,36,0	1/1:0,6:6:18:264,18,0	1/1:0,6:6:18:270,18,0	1/1:0,2:2:6:90,6,0	1/1:0,5:5:15:224,15,0	0/0:3,0:3:12:0,12,178	0/0:1,0:1:3:0,3,45	0/0:2,0:2:6:0,6,90	0/0:4,0:4:12:0,12,175	0/0:1,0:1:3:0,3,45	0/0:2,0:2:6:0,6,90	0/0:1,0:1:3:0,3,45	0/0:2,0:2:6:0,6,90	0/0:1,0:1:3:0,3,41	0/0:3,0:3:9:0,9,132	0/0:4,0:4:12:0,12,180	0/0:4,0:4:12:0,12,172	0/0:2,0:2:6:0,6,90	0/0:2,0:2:6:0,6,90	0/0:6,0:6:18:0,18,270	0/0:3,0:3:9:0,9,135	0/0:4,0:4:12:0,12,180	./.	0/0:1,0:1:3:0,3,45	0/0:3,0:3:9:0,9,126	0/0:2,0:2:6:0,6,86	0/0:4,0:4:12:0,12,180	0/0:2,0:2:6:0,6,86	0/0:6,0:6:18:0,18,269	./.	0/0:2,0:2:6:0,6,90	0/0:3,0:3:9:0,9,135
Chr01	4733333	.	C	T	1775.52	.	AC=18;AF=0.273;AN=66;BaseQRankSum=-0.470;ClippingRankSum=0.000;DP=104;ExcessHet=0.0000;FS=0.000;InbreedingCoeff=0.6530;MLEAC=19;MLEAF=0.288;MQ=60.00;MQRankSum=0.000;QD=25.25;ReadPosRankSum=0.698;SOR=0.633	GT:AD:DP:GQ:PL	1/1:0,2:2:6:90,6,0	1/1:0,6:6:18:270,18,0	1/1:0,1:1:3:45,3,0	1/1:0,5:5:15:222,15,0	1/1:0,10:10:33:495,33,0	1/1:0,5:5:15:220,15,0	1/1:0,7:7:21:312,21,0	1/1:0,2:2:6:90,6,0	1/1:0,4:4:12:180,12,0	0/0:3,0:3:9:0,9,136	0/0:2,0:2:6:0,6,89	0/0:2,0:2:6:0,6,90	0/0:3,0:3:9:0,9,135	0/0:1,0:1:3:0,3,45	0/0:2,0:2:6:0,6,90	0/0:1,0:1:3:0,3,45	0/0:3,0:3:9:0,9,127	./.	0/0:2,0:2:6:0,6,90	0/0:4,0:4:12:0,12,180	0/0:3,0:3:9:0,9,135	0/0:2,0:2:6:0,6,90	0/0:2,0:2:6:0,6,90	0/0:6,0:6:18:0,18,270	0/0:3,0:3:9:0,9,135	0/0:4,0:4:12:0,12,180	./.	0/0:1,0:1:3:0,3,45	0/0:2,0:2:6:0,6,90	0/0:1,0:1:3:0,3,45	0/0:4,0:4:12:0,12,180	0/0:1,0:1:3:0,3,45	0/0:4,0:4:15:0,15,225	./.	0/0:2,0:2:6:0,6,90	0/0:4,0:4:12:0,12,179
Chr01	4733416	.	T	G	1706.82	.	AC=16;AF=0.267;AN=60;BaseQRankSum=-0.208;ClippingRankSum=0.000;DP=92;ExcessHet=0.0000;FS=7.711;InbreedingCoeff=0.6149;MLEAC=18;MLEAF=0.300;MQ=60.00;MQRankSum=0.000;QD=31.59;ReadPosRankSum=-1.179;SOR=0.386	GT:AD:DP:GQ:PL	1/1:0,2:2:6:87,6,0	1/1:0,11:11:33:485,33,0	1/1:0,2:2:6:90,6,0	1/1:0,8:8:24:332,24,0	1/1:0,3:3:9:127,9,0	1/1:0,7:7:21:298,21,0	1/1:0,4:4:12:161,12,0	./.	1/1:0,6:6:18:261,18,0	0/0:2,0:2:6:0,6,80	0/0:2,0:2:6:0,6,85	0/0:2,0:2:6:0,6,89	0/0:3,0:3:9:0,9,128	0/0:3,0:3:9:0,9,134	./.	0/0:1,0:1:3:0,3,40	0/0:1,0:1:3:0,3,39	./.	0/0:2,0:2:6:0,6,87	0/0:2,0:2:6:0,6,89	0/0:4,0:4:12:0,12,175	./.	0/0:1,0:1:3:0,3,44	0/0:6,0:6:18:0,18,256	./.	./.	0/0:3,0:3:9:0,9,132	0/0:2,0:2:6:0,6,90	0/0:2,0:2:6:0,6,87	0/0:1,0:1:3:0,3,41	0/0:1,0:1:3:0,3,45	0/0:2,0:2:6:0,6,85	0/0:3,0:3:9:0,9,130	0/0:1,0:1:3:0,3,45	0/0:1,0:1:3:0,3,35	0/0:4,0:4:12:0,12,165
Chr01	4733507	.	G	A	606.10	.	AC=16;AF=0.400;AN=40;BaseQRankSum=-1.431;ClippingRankSum=0.000;DP=31;ExcessHet=0.0000;FS=0.000;InbreedingCoeff=0.4314;MLEAC=17;MLEAF=0.425;MQ=60.00;MQRankSum=0.000;QD=31.63;ReadPosRankSum=-0.405;SOR=0.026	GT:AD:DP:GQ:PL	1/1:0,1:1:3:45,3,0	1/1:0,1:1:3:44,3,0	1/1:0,1:1:3:45,3,0	1/1:0,2:2:6:87,6,0	1/1:0,1:1:3:40,3,0	1/1:0,6:6:18:259,18,0	1/1:0,1:1:3:39,3,0	./.	1/1:0,3:3:9:129,9,0	./.	./.	./.	0/0:1,0:1:3:0,3,46	0/0:2,0:2:6:0,6,91	0/0:1,0:1:3:0,3,46	0/0:1,0:1:3:0,3,38	./.	0/0:1,0:1:3:0,3,46	./.	0/0:1,0:1:3:0,3,46	./.	0/0:1,0:1:3:0,3,46	./.	./.	0/0:1,0:1:3:0,3,46	./.	./.	./.	0/0:2,0:2:6:0,6,92	./.	0/0:1,0:1:3:0,3,46	0/0:2,0:2:6:0,6,84	0/0:1,0:1:3:0,3,38	./.	./.	./.
Chr01	4738172	.	G	A	92.27	.	AC=4;AF=0.333;AN=12;BaseQRankSum=0.792;ClippingRankSum=0.000;DP=8;ExcessHet=0.0663;FS=0.000;MLEAC=4;MLEAF=0.333;MQ=60.00;MQRankSum=0.000;QD=32.58;ReadPosRankSum=0.921;SOR=0.818	GT:AD:DP:GQ:PL	./.	./.	./.	./.	1/1:0,1:1:3:40,3,0	./.	./.	./.	1/1:0,2:2:6:87,6,0	./.	0/0:1,0:1:3:0,3,40	./.	0/0:2,0:2:6:0,6,86	./.	0/0:1,0:1:3:0,3,40	0/0:1,0:1:3:0,3,40	./.	./.	./.	./.	./.	./.	./.	./.	./.	./.	./.	./.	./.	./.	./.	./.	./.	./.	./.	./.
Chr01	4738663	.	G	A	101.43	.	AC=4;AF=0.500;AN=8;BaseQRankSum=1.036;ClippingRankSum=0.000;DP=5;ExcessHet=0.1902;FS=0.000;MLEAC=4;MLEAF=0.500;MQ=60.00;MQRankSum=0.000;QD=35.69;ReadPosRankSum=-1.036;SOR=2.780	GT:AD:DP:GQ:PL	./.	./.	1/1:0,2:2:6:89,6,0	./.	./.	./.	./.	1/1:0,1:1:3:42,3,0	./.	./.	./.	./.	./.	./.	./.	./.	./.	./.	./.	0/0:1,0:1:3:0,3,42	./.	./.	./.	./.	./.	./.	./.	./.	0/0:1,0:1:3:0,3,42	./.	./.	./.	./.	./.	./.	./.
Chr01	4773298	.	T	C	3001.48	.	AC=18;AF=0.250;AN=72;BaseQRankSum=2.666;ClippingRankSum=0.000;DP=308;ExcessHet=0.0000;FS=1.029;InbreedingCoeff=0.8889;MLEAC=18;MLEAF=0.250;MQ=60.00;MQRankSum=0.000;QD=31.57;ReadPosRankSum=1.550;SOR=0.660	GT:AD:DP:GQ:PL	1/1:0,14:14:42:611,42,0	1/1:0,5:5:15:216,15,0	1/1:0,10:10:30:443,30,0	1/1:0,3:3:9:126,9,0	1/1:0,9:9:27:392,27,0	1/1:0,6:6:18:257,18,0	1/1:0,3:3:9:126,9,0	1/1:0,8:8:24:354,24,0	1/1:0,15:15:45:655,45,0	0/0:3,0:3:9:0,9,133	0/0:10,0:10:30:0,30,406	0/0:10,0:10:30:0,30,411	0/0:12,0:12:36:0,36,512	0/0:4,0:4:12:0,12,170	0/0:15,0:15:45:0,45,632	0/0:6,0:6:18:0,18,254	0/0:17,1:18:15:0,15,696	0/0:2,0:2:6:0,6,92	0/0:10,0:10:30:0,30,429	0/0:10,0:10:30:0,30,443	0/0:13,0:13:39:0,39,563	0/0:8,0:8:24:0,24,324	0/0:5,0:5:15:0,15,222	0/0:13,0:13:39:0,39,564	0/0:8,0:8:24:0,24,336	0/0:13,0:13:39:0,39,564	0/0:2,0:2:6:0,6,92	0/0:6,0:6:18:0,18,261	0/0:12,0:12:36:0,36,529	0/0:10,0:10:30:0,30,418	0/0:8,0:8:24:0,24,344	0/0:14,0:14:42:0,42,593	0/0:16,0:16:48:0,48,694	0/0:1,0:1:3:0,3,45	0/0:4,0:4:12:0,12,171	0/0:2,0:2:6:0,6,85
Chr01	4776636	.	A	T	90.47	.	AC=4;AF=0.133;AN=30;BaseQRankSum=0.651;ClippingRankSum=0.000;DP=18;ExcessHet=0.0083;FS=0.000;InbreedingCoeff=0.1836;MLEAC=4;MLEAF=0.133;MQ=60.00;MQRankSum=0.000;QD=27.46;ReadPosRankSum=-0.776;SOR=1.008	GT:AD:DP:GQ:PL	./.	./.	./.	./.	1/1:0,2:2:6:89,6,0	1/1:0,1:1:3:45,3,0	./.	./.	./.	0/0:1,0:1:3:0,3,46	./.	0/0:1,0:1:3:0,3,45	./.	./.	./.	./.	0/0:1,0:1:3:0,3,42	./.	./.	./.	0/0:1,0:1:3:0,3,41	0/0:1,0:1:3:0,3,46	0/0:1,0:1:3:0,3,38	0/0:1,0:1:3:0,3,46	./.	0/0:2,0:2:6:0,6,91	./.	./.	0/0:1,0:1:3:0,3,46	./.	0/0:1,0:1:3:0,3,46	0/0:1,0:1:3:0,3,38	0/0:1,0:1:3:0,3,36	./.	./.	0/0:2,0:2:6:0,6,92
Chr01	4776759	.	C	T	127.35	.	AC=6;AF=0.250;AN=24;BaseQRankSum=0.209;ClippingRankSum=0.000;DP=15;ExcessHet=0.0036;FS=0.000;InbreedingCoeff=0.3117;MLEAC=6;MLEAF=0.250;MQ=60.00;MQRankSum=0.000;QD=29.99;ReadPosRankSum=1.634;SOR=0.551	GT:AD:DP:GQ:PL	./.	./.	1/1:0,1:1:3:45,3,0	1/1:0,1:1:3:39,3,0	./.	./.	./.	./.	1/1:0,2:2:6:90,6,0	./.	./.	./.	0/0:1,0:1:3:0,3,38	0/0:1,0:1:3:0,3,41	0/0:1,0:1:3:0,3,46	./.	./.	./.	0/0:1,0:1:3:0,3,46	./.	./.	./.	0/0:1,0:1:3:0,3,40	./.	./.	./.	./.	./.	0/0:1,0:1:3:0,3,39	./.	./.	0/0:3,0:3:9:0,9,137	0/0:1,0:1:3:0,3,42	./.	./.	0/0:1,0:1:3:0,3,38
Chr01	4789563	.	T	C	189.90	.	AC=6;AF=0.750;AN=8;BaseQRankSum=-1.383;ClippingRankSum=0.000;DP=6;ExcessHet=0.3218;FS=0.000;MLEAC=7;MLEAF=0.875;MQ=60.00;MQRankSum=0.000;QD=29.75;ReadPosRankSum=-0.431;SOR=2.303	GT:AD:DP:GQ:PL	./.	./.	./.	./.	1/1:0,2:2:6:86,6,0	./.	./.	1/1:0,1:1:3:44,3,0	1/1:0,2:2:6:88,6,0	./.	./.	./.	./.	./.	./.	./.	./.	./.	./.	./.	0/0:1,0:1:3:0,3,45	./.	./.	./.	./.	./.	./.	./.	./.	./.	./.	./.	./.	./.	./.	./.
Chr01	4789637	.	A	G	80.69	.	AC=4;AF=0.182;AN=22;BaseQRankSum=-1.163;ClippingRankSum=0.000;DP=13;ExcessHet=0.0164;FS=0.000;InbreedingCoeff=0.2452;MLEAC=4;MLEAF=0.182;MQ=60.00;MQRankSum=0.000;QD=34.85;ReadPosRankSum=-0.593;SOR=1.022	GT:AD:DP:GQ:PL	./.	./.	./.	./.	1/1:0,1:1:3:40,3,0	./.	./.	./.	1/1:0,2:2:6:81,6,0	./.	0/0:1,0:1:3:0,3,38	0/0:1,0:1:3:0,3,44	./.	./.	0/0:2,0:2:6:0,6,90	./.	0/0:1,0:1:3:0,3,40	./.	0/0:1,0:1:3:0,3,30	./.	0/0:1,0:1:3:0,3,45	./.	0/0:1,0:1:3:0,3,45	./.	./.	0/0:1,0:1:3:0,3,45	./.	0/0:1,0:1:3:0,3,45	./.	./.	./.	./.	./.	./.	./.	./.
Chr01	4789690	.	G	A	589.11	.	AC=12;AF=0.333;AN=36;BaseQRankSum=0.463;ClippingRankSum=0.000;DP=28;ExcessHet=0.0000;FS=0.000;InbreedingCoeff=0.4433;MLEAC=14;MLEAF=0.389;MQ=60.00;MQRankSum=0.000;QD=27.57;ReadPosRankSum=0.490;SOR=0.330	GT:AD:DP:GQ:PL	1/1:0,1:1:3:45,3,0	./.	1/1:0,1:1:3:45,3,0	./.	1/1:0,5:5:15:225,15,0	1/1:0,1:1:3:45,3,0	./.	1/1:0,2:2:12:170,12,0	1/1:0,3:3:9:135,9,0	./.	0/0:1,0:1:3:0,3,45	0/0:2,0:2:6:0,6,90	./.	./.	0/0:1,0:1:3:0,3,45	0/0:1,0:1:3:0,3,45	0/0:1,0:1:3:0,3,45	./.	0/0:1,0:1:3:0,3,45	./.	0/0:1,0:1:3:0,3,45	./.	0/0:2,0:2:6:0,6,90	0/0:1,0:1:3:0,3,45	./.	0/0:2,0:2:6:0,6,90	./.	0/0:1,0:1:3:0,3,45	./.	./.	./.	./.	0/0:1,0:1:3:0,3,45	./.	./.	./.
Chr01	4789697	.	A	C	587.19	.	AC=12;AF=0.316;AN=38;BaseQRankSum=1.438;ClippingRankSum=0.000;DP=31;ExcessHet=0.0000;FS=0.000;InbreedingCoeff=0.4298;MLEAC=14;MLEAF=0.368;MQ=60.00;MQRankSum=0.000;QD=34.68;ReadPosRankSum=0.866;SOR=0.264	GT:AD:DP:GQ:PL	1/1:0,1:1:3:45,3,0	./.	1/1:0,1:1:3:45,3,0	./.	1/1:0,5:5:15:225,15,0	1/1:0,1:1:3:45,3,0	./.	1/1:0,4:4:12:170,12,0	1/1:0,3:3:9:135,9,0	./.	0/0:1,0:1:3:0,3,45	0/0:2,0:2:6:0,6,90	./.	./.	0/0:1,0:1:3:0,3,45	0/0:1,0:1:3:0,3,45	0/0:1,0:1:3:0,3,45	./.	0/0:1,0:1:3:0,3,45	./.	0/0:1,0:1:3:0,3,45	./.	0/0:2,0:2:6:0,6,90	0/0:1,0:1:3:0,3,45	./.	0/0:2,0:2:6:0,6,90	./.	0/0:1,0:1:3:0,3,45	./.	./.	./.	./.	0/0:1,0:1:3:0,3,45	0/0:1,0:1:3:0,3,42	./.	./.
Chr01	4789805	.	C	T	968.18	.	AC=16;AF=0.364;AN=44;BaseQRankSum=-0.981;ClippingRankSum=0.000;DP=49;ExcessHet=0.0000;FS=1.854;InbreedingCoeff=0.5626;MLEAC=18;MLEAF=0.409;MQ=60.00;MQRankSum=0.000;QD=23.30;ReadPosRankSum=1.215;SOR=1.409	GT:AD:DP:GQ:PL	1/1:0,1:1:3:39,3,0	./.	1/1:0,4:4:12:150,12,0	1/1:0,4:4:12:166,12,0	1/1:0,6:6:18:258,18,0	1/1:0,2:2:6:81,6,0	1/1:0,1:1:3:45,3,0	1/1:0,4:4:12:165,12,0	1/1:0,4:4:12:166,12,0	0/0:1,0:1:3:0,3,35	0/0:3,0:3:9:0,9,119	0/0:1,0:1:3:0,3,42	0/0:2,0:2:6:0,6,92	./.	./.	./.	./.	./.	./.	./.	0/0:2,0:2:6:0,6,90	./.	0/0:2,0:2:6:0,6,90	0/0:1,0:1:3:0,3,46	0/0:1,0:1:3:0,3,40	0/0:3,0:3:9:0,9,131	./.	0/0:2,0:2:6:0,6,78	0/0:1,0:1:3:0,3,45	0/0:1,0:1:3:0,3,45	./.	./.	./.	0/0:1,0:1:3:0,3,39	./.	0/0:2,0:2:6:0,6,84
Chr01	4789848	.	C	T	962.59	.	AC=14;AF=0.412;AN=34;BaseQRankSum=0.173;ClippingRankSum=0.000;DP=48;ExcessHet=0.0000;FS=3.798;InbreedingCoeff=0.6407;MLEAC=15;MLEAF=0.441;MQ=60.00;MQRankSum=0.000;QD=32.59;ReadPosRankSum=1.220;SOR=0.458	GT:AD:DP:GQ:PL	1/1:0,2:2:6:83,6,0	./.	1/1:0,3:3:9:116,9,0	1/1:0,7:7:21:274,21,0	1/1:0,6:6:18:250,18,0	1/1:0,1:1:3:40,3,0	./.	1/1:0,1:1:3:42,3,0	1/1:0,6:6:18:246,18,0	./.	0/0:2,0:2:6:0,6,85	./.	0/0:2,0:2:6:0,6,78	./.	./.	./.	./.	./.	./.	./.	0/0:2,0:2:6:0,6,85	0/0:1,0:1:3:0,3,40	0/0:2,0:2:6:0,6,78	0/0:2,0:2:6:0,6,82	0/0:1,0:1:3:0,3,46	0/0:4,0:4:12:0,12,168	./.	0/0:4,0:4:12:0,12,160	./.	./.	./.	./.	./.	./.	./.	0/0:2,0:2:6:0,6,74
Chr01	4789977	.	T	C	1324.45	.	AC=16;AF=0.421;AN=38;BaseQRankSum=1.284;ClippingRankSum=0.000;DP=56;ExcessHet=0.0000;FS=0.000;InbreedingCoeff=0.6556;MLEAC=18;MLEAF=0.474;MQ=60.00;MQRankSum=0.000;QD=29.52;ReadPosRankSum=0.983;SOR=0.657	GT:AD:DP:GQ:PL	./.	1/1:0,1:1:3:45,3,0	1/1:0,3:3:9:135,9,0	1/1:0,5:5:15:225,15,0	1/1:0,2:2:6:90,6,0	1/1:0,4:4:12:180,12,0	1/1:0,3:3:9:135,9,0	1/1:0,6:6:18:266,18,0	1/1:0,8:8:24:347,24,0	./.	0/0:2,0:2:6:0,6,90	0/0:2,0:2:6:0,6,85	0/0:1,0:1:3:0,3,45	./.	./.	./.	./.	./.	0/0:4,0:4:12:0,12,161	0/0:1,0:1:3:0,3,42	0/0:5,0:5:15:0,15,218	./.	0/0:1,0:1:3:0,3,35	0/0:1,0:1:3:0,3,45	./.	0/0:3,0:3:9:0,9,135	./.	0/0:1,0:1:3:0,3,45	0/0:3,0:3:9:0,9,135	./.	./.	./.	./.	./.	./.	./.
Chr01	4789995	.	A	C	1158.53	.	AC=16;AF=0.421;AN=38;BaseQRankSum=2.118;ClippingRankSum=0.000;DP=49;ExcessHet=0.0000;FS=0.000;InbreedingCoeff=0.6317;MLEAC=18;MLEAF=0.474;MQ=60.00;MQRankSum=0.000;QD=31.27;ReadPosRankSum=0.908;SOR=0.465	GT:AD:DP:GQ:PL	./.	1/1:0,1:1:3:45,3,0	1/1:0,4:4:12:175,12,0	1/1:0,4:4:12:180,12,0	1/1:0,2:2:6:90,6,0	1/1:0,4:4:12:180,12,0	1/1:0,3:3:9:135,9,0	1/1:0,4:4:12:180,12,0	1/1:0,6:6:18:270,18,0	./.	0/0:2,0:2:6:0,6,90	0/0:1,0:1:3:0,3,45	0/0:1,0:1:3:0,3,45	./.	./.	./.	./.	./.	0/0:1,0:1:6:0,6,79	./.	0/0:4,0:4:12:0,12,173	./.	./.	0/0:1,0:1:3:0,3,45	./.	0/0:4,0:4:12:0,12,179	./.	0/0:1,0:1:3:0,3,45	0/0:4,0:4:12:0,12,176	./.	./.	./.	./.	0/0:1,0:1:3:0,3,36	./.	0/0:1,0:1:3:0,3,42
Chr01	4790024	.	G	T	964.35	.	AC=16;AF=0.400;AN=40;BaseQRankSum=-1.511;ClippingRankSum=0.000;DP=52;ExcessHet=0.0000;FS=5.402;InbreedingCoeff=0.6250;MLEAC=17;MLEAF=0.425;MQ=60.00;MQRankSum=0.000;QD=26.94;ReadPosRankSum=0.769;SOR=1.445	GT:AD:DP:GQ:PL	./.	1/1:0,2:2:6:85,6,0	1/1:0,4:4:12:170,12,0	1/1:0,3:3:9:88,9,0	1/1:0,1:1:3:40,3,0	1/1:0,4:4:12:167,12,0	1/1:0,1:1:3:45,3,0	1/1:0,5:5:15:210,15,0	1/1:0,6:6:18:259,18,0	./.	0/0:2,0:2:6:0,6,79	0/0:2,0:2:6:0,6,84	0/0:1,0:1:3:0,3,42	./.	./.	./.	./.	./.	0/0:4,0:4:12:0,12,172	0/0:1,0:1:3:0,3,40	0/0:5,0:5:15:0,15,212	./.	./.	0/0:2,0:2:6:0,6,85	./.	0/0:2,0:2:6:0,6,87	./.	0/0:1,0:1:3:0,3,45	0/0:3,0:3:9:0,9,135	./.	./.	./.	./.	0/0:1,0:1:3:0,3,45	./.	0/0:2,0:2:6:0,6,88
Chr01	4790080	.	C	T	807.88	.	AC=16;AF=0.364;AN=44;BaseQRankSum=1.329;ClippingRankSum=0.000;DP=46;ExcessHet=0.0000;FS=18.119;InbreedingCoeff=0.5111;MLEAC=18;MLEAF=0.409;MQ=60.00;MQRankSum=0.000;QD=26.97;ReadPosRankSum=1.361;SOR=0.954	GT:AD:DP:GQ:PL	./.	1/1:0,1:1:3:45,3,0	1/1:0,3:3:9:132,9,0	1/1:0,6:6:18:254,18,0	1/1:0,2:2:6:85,6,0	1/1:0,1:1:3:45,3,0	1/1:0,2:2:6:79,6,0	1/1:0,2:2:6:88,6,0	1/1:0,4:4:12:176,12,0	./.	0/0:1,0:1:3:0,3,38	0/0:1,0:1:3:0,3,45	./.	./.	./.	./.	./.	./.	0/0:7,0:7:21:0,21,306	0/0:1,0:1:3:0,3,45	0/0:3,0:3:9:0,9,125	0/0:1,0:1:3:0,3,39	0/0:1,0:1:3:0,3,45	0/0:1,0:1:3:0,3,44	./.	0/0:3,0:3:9:0,9,123	./.	./.	0/0:1,0:1:3:0,3,40	./.	./.	0/0:1,0:1:3:0,3,45	./.	0/0:1,0:1:3:0,3,42	0/0:1,0:1:3:0,3,45	0/0:2,0:2:6:0,6,79
Chr01	4790148	.	T	C	45.99	.	AC=2;AF=0.143;AN=14;BaseQRankSum=-0.431;ClippingRankSum=0.000;DP=10;ExcessHet=0.1703;FS=0.000;MLEAC=2;MLEAF=0.143;MQ=60.00;MQRankSum=0.000;QD=22.99;ReadPosRankSum=-0.842;SOR=0.169	GT:AD:DP:GQ:PL	./.	./.	./.	./.	1/1:0,2:2:6:78,6,0	./.	./.	./.	./.	./.	0/0:1,0:1:3:0,3,45	./.	0/0:1,0:1:3:0,3,45	./.	./.	./.	./.	./.	0/0:1,0:1:3:0,3,45	./.	0/0:1,0:1:3:0,3,45	0/0:2,0:2:6:0,6,90	./.	./.	./.	0/0:2,0:2:6:0,6,90	./.	./.	./.	./.	./.	./.	./.	./.	./.	./.
Chr01	4790152	.	T	C	45.99	.	AC=2;AF=0.143;AN=14;BaseQRankSum=0.967;ClippingRankSum=0.000;DP=9;ExcessHet=0.1703;FS=0.000;MLEAC=2;MLEAF=0.143;MQ=60.00;MQRankSum=0.000;QD=29.84;ReadPosRankSum=0.282;SOR=1.431	GT:AD:DP:GQ:PL	./.	./.	./.	./.	1/1:0,1:1:6:78,6,0	./.	./.	./.	./.	./.	0/0:1,0:1:3:0,3,45	./.	0/0:1,0:1:3:0,3,45	./.	./.	./.	./.	./.	0/0:1,0:1:3:0,3,45	./.	0/0:1,0:1:3:0,3,45	0/0:2,0:2:6:0,6,90	./.	./.	./.	0/0:2,0:2:6:0,6,90	./.	./.	./.	./.	./.	./.	./.	./.	./.	./.
Chr01	4790430	.	T	C	803.25	.	AC=18;AF=0.450;AN=40;BaseQRankSum=1.652;ClippingRankSum=0.000;DP=34;ExcessHet=0.0000;FS=0.000;InbreedingCoeff=0.4913;MLEAC=20;MLEAF=0.500;MQ=60.00;MQRankSum=0.000;QD=29.47;ReadPosRankSum=-0.452;SOR=0.693	GT:AD:DP:GQ:PL	1/1:0,1:1:3:45,3,0	1/1:0,1:1:3:45,3,0	1/1:0,3:3:9:135,9,0	1/1:0,4:4:12:180,12,0	1/1:0,2:2:6:84,6,0	1/1:0,1:1:3:45,3,0	1/1:0,1:1:6:87,6,0	1/1:0,1:1:3:45,3,0	1/1:0,5:5:15:225,15,0	./.	0/0:2,0:2:6:0,6,97	0/0:1,0:1:3:0,3,92	./.	./.	0/0:1,0:1:3:0,3,52	./.	./.	./.	0/0:2,0:2:6:0,6,90	0/0:1,0:1:3:0,3,92	0/0:1,0:1:3:0,3,92	./.	0/0:2,0:2:6:0,6,148	./.	./.	0/0:2,0:2:6:0,6,100	./.	0/0:1,0:1:3:0,3,57	0/0:1,0:1:3:0,3,68	./.	./.	./.	./.	./.	./.	0/0:1,0:1:3:0,3,45
Chr01	4790433	.	C	T	803.25	.	AC=18;AF=0.450;AN=40;BaseQRankSum=1.885;ClippingRankSum=0.000;DP=35;ExcessHet=0.0000;FS=0.000;InbreedingCoeff=0.4913;MLEAC=20;MLEAF=0.500;MQ=60.00;MQRankSum=0.000;QD=31.67;ReadPosRankSum=-0.634;SOR=0.802	GT:AD:DP:GQ:PL	1/1:0,1:1:3:45,3,0	1/1:0,1:1:3:45,3,0	1/1:0,3:3:9:135,9,0	1/1:0,4:4:12:180,12,0	1/1:0,2:2:6:84,6,0	1/1:0,1:1:3:45,3,0	1/1:0,2:2:6:87,6,0	1/1:0,1:1:3:45,3,0	1/1:0,5:5:15:225,15,0	./.	0/0:2,0:2:6:0,6,97	0/0:1,0:1:3:0,3,92	./.	./.	0/0:1,0:1:3:0,3,52	./.	./.	./.	0/0:2,0:2:6:0,6,90	0/0:1,0:1:3:0,3,92	0/0:1,0:1:3:0,3,92	./.	0/0:2,0:2:6:0,6,148	./.	./.	0/0:2,0:2:6:0,6,100	./.	0/0:1,0:1:3:0,3,57	0/0:1,0:1:3:0,3,68	./.	./.	./.	./.	./.	./.	0/0:1,0:1:3:0,3,45
Chr01	4790489	.	G	A	156.16	.	AC=8;AF=0.333;AN=24;BaseQRankSum=-1.316;ClippingRankSum=0.000;DP=14;ExcessHet=0.0015;FS=0.000;InbreedingCoeff=0.3244;MLEAC=8;MLEAF=0.333;MQ=60.00;MQRankSum=0.000;QD=33.31;ReadPosRankSum=-1.077;SOR=1.179	GT:AD:DP:GQ:PL	./.	./.	1/1:0,2:2:6:90,6,0	1/1:0,1:1:3:31,3,0	1/1:0,1:1:3:45,3,0	./.	1/1:0,1:1:3:39,3,0	./.	./.	./.	0/0:1,0:1:3:0,3,88	0/0:1,0:1:3:0,3,40	0/0:1,0:1:3:0,3,45	./.	0/0:1,0:1:3:0,3,97	0/0:1,0:1:3:0,3,45	./.	./.	./.	./.	./.	./.	0/0:1,0:1:3:0,3,101	./.	./.	0/0:1,0:1:3:0,3,100	./.	0/0:1,0:1:3:0,3,102	./.	./.	./.	./.	./.	./.	./.	./.
Chr01	4790586	.	A	T	58.02	.	AC=2;AF=0.333;AN=6;BaseQRankSum=-0.674;ClippingRankSum=0.000;DP=4;ExcessHet=0.4576;FS=0.000;MLEAC=2;MLEAF=0.333;MQ=60.00;MQRankSum=0.000;QD=29.01;ReadPosRankSum=-0.674;SOR=0.105	GT:AD:DP:GQ:PL	./.	./.	./.	./.	./.	1/1:0,2:2:6:85,6,0	./.	./.	./.	./.	./.	./.	./.	./.	./.	./.	0/0:1,0:1:3:0,3,46	./.	./.	./.	./.	./.	./.	./.	./.	./.	./.	./.	0/0:1,0:1:3:0,3,44	./.	./.	./.	./.	./.	./.	./.
Chr01	4790944	.	A	C	612.07	.	AC=12;AF=0.429;AN=28;BaseQRankSum=-0.940;ClippingRankSum=0.000;DP=28;ExcessHet=0.0002;FS=0.000;InbreedingCoeff=0.5344;MLEAC=13;MLEAF=0.464;MQ=60.00;MQRankSum=0.000;QD=31.34;ReadPosRankSum=-1.019;SOR=0.223	GT:AD:DP:GQ:PL	1/1:0,1:1:3:45,3,0	./.	1/1:0,2:2:6:90,6,0	1/1:0,3:3:9:133,9,0	./.	1/1:0,2:2:6:80,6,0	1/1:0,2:2:6:82,6,0	./.	1/1:0,6:6:18:251,18,0	./.	0/0:1,0:1:3:0,3,46	./.	./.	./.	./.	./.	./.	./.	0/0:1,0:1:3:0,3,46	./.	./.	./.	./.	0/0:1,0:1:3:0,3,46	./.	0/0:2,0:2:6:0,6,81	./.	./.	0/0:3,0:3:9:0,9,128	0/0:1,0:1:3:0,3,46	./.	./.	./.	./.	0/0:1,0:1:3:0,3,42	0/0:2,0:2:6:0,6,88
Chr01	4791423	.	G	A	217.44	.	AC=8;AF=0.444;AN=18;BaseQRankSum=0.913;ClippingRankSum=0.000;DP=11;ExcessHet=0.0063;FS=0.000;MLEAC=9;MLEAF=0.500;MQ=60.00;MQRankSum=0.000;QD=30.70;ReadPosRankSum=0.360;SOR=1.078	GT:AD:DP:GQ:PL	./.	1/1:0,1:1:3:42,3,0	1/1:0,3:3:9:134,9,0	1/1:0,1:1:3:43,3,0	./.	./.	./.	./.	1/1:0,1:1:3:42,3,0	./.	./.	./.	./.	0/0:1,0:1:3:0,3,46	0/0:1,0:1:3:0,3,46	./.	./.	./.	./.	./.	./.	./.	0/0:1,0:1:3:0,3,40	./.	./.	0/0:1,0:1:3:0,3,41	./.	./.	./.	./.	./.	./.	./.	./.	./.	0/0:1,0:1:3:0,3,39
Chr01	4793230	.	A	T	102.53	.	AC=4;AF=1.00;AN=4;DP=3;ExcessHet=3.0103;FS=0.000;MLEAC=4;MLEAF=1.00;MQ=60.00;QD=30.89;SOR=2.833	GT:AD:DP:GQ:PL	./.	./.	1/1:0,2:2:6:84,6,0	1/1:0,1:1:3:40,3,0	./.	./.	./.	./.	./.	./.	./.	./.	./.	./.	./.	./.	./.	./.	./.	./.	./.	./.	./.	./.	./.	./.	./.	./.	./.	./.	./.	./.	./.	./.	./.	./.
Chr01	4794534	.	C	T	1024.13	.	AC=16;AF=1.00;AN=16;DP=24;ExcessHet=3.0103;FS=0.000;MLEAC=16;MLEAF=1.00;MQ=60.00;QD=29.25;SOR=2.925	GT:AD:DP:GQ:PL	1/1:0,2:2:6:90,6,0	1/1:0,4:4:12:167,12,0	1/1:0,2:2:6:85,6,0	1/1:0,2:2:6:89,6,0	1/1:0,1:1:3:45,3,0	./.	1/1:0,2:2:6:85,6,0	1/1:0,1:1:3:45,3,0	1/1:0,10:10:30:440,30,0	./.	./.	./.	./.	./.	./.	./.	./.	./.	./.	./.	./.	./.	./.	./.	./.	./.	./.	./.	./.	./.	./.	./.	./.	./.	./.	./.
Chr01	4794638	.	G	C	2983.07	.	AC=18;AF=1.00;AN=18;DP=69;ExcessHet=3.0103;FS=0.000;MLEAC=18;MLEAF=1.00;MQ=60.00;QD=27.71;SOR=1.478	GT:AD:DP:GQ:PL	1/1:0,7:7:21:303,21,0	1/1:0,5:5:15:220,15,0	1/1:0,12:12:36:529,36,0	1/1:0,9:9:27:397,27,0	1/1:0,2:2:6:88,6,0	1/1:0,6:6:18:265,18,0	1/1:0,9:9:27:395,27,0	1/1:0,4:4:12:167,12,0	1/1:0,15:15:45:642,45,0	./.	./.	./.	./.	./.	./.	./.	./.	./.	./.	./.	./.	./.	./.	./.	./.	./.	./.	./.	./.	./.	./.	./.	./.	./.	./.	./.
Chr01	4794653	.	T	A	3285	.	AC=18;AF=1.00;AN=18;DP=77;ExcessHet=3.0103;FS=0.000;MLEAC=18;MLEAF=1.00;MQ=60.00;QD=32.31;SOR=1.300	GT:AD:DP:GQ:PL	1/1:0,9:9:27:388,27,0	1/1:0,4:4:12:180,12,0	1/1:0,13:13:39:578,39,0	1/1:0,8:8:24:334,24,0	1/1:0,4:4:12:172,12,0	1/1:0,5:5:15:214,15,0	1/1:0,12:12:36:525,36,0	1/1:0,4:4:12:167,12,0	1/1:0,18:18:54:750,54,0	./.	./.	./.	./.	./.	./.	./.	./.	./.	./.	./.	./.	./.	./.	./.	./.	./.	./.	./.	./.	./.	./.	./.	./.	./.	./.	./.
Chr01	4794998	.	C	T	281.30	.	AC=12;AF=1.00;AN=12;DP=7;ExcessHet=3.0103;FS=0.000;MLEAC=12;MLEAF=1.00;MQ=60.00;QD=32.06;SOR=1.609	GT:AD:DP:GQ:PL	1/1:0,1:1:3:45,3,0	1/1:0,1:1:3:45,3,0	./.	1/1:0,1:1:3:40,3,0	1/1:0,1:1:3:44,3,0	./.	1/1:0,1:1:3:38,3,0	./.	1/1:0,2:2:6:90,6,0	./.	./.	./.	./.	./.	./.	./.	./.	./.	./.	./.	./.	./.	./.	./.	./.	./.	./.	./.	./.	./.	./.	./.	./.	./.	./.	./.
Chr01	4795578	.	C	A	158.87	.	AC=6;AF=1.00;AN=6;DP=37;ExcessHet=3.0103;FS=0.000;MLEAC=6;MLEAF=1.00;MQ=60.00;QD=30.10;SOR=1.609	GT:AD:DP:GQ:PL	./.	./.	./.	1/1:0,1:1:3:45,3,0	1/1:0,1:1:3:45,3,0	./.	1/1:0,2:2:6:90,6,0	./.	./.	./.	./.	./.	./.	./.	./.	./.	./.	./.	./.	./.	./.	./.	./.	./.	./.	./.	./.	./.	./.	./.	./.	./.	./.	./.	./.	./.
Chr01	4795594	.	T	G	158.87	.	AC=6;AF=1.00;AN=6;DP=37;ExcessHet=3.0103;FS=0.000;MLEAC=6;MLEAF=1.00;MQ=60.00;QD=30.87;SOR=1.609	GT:AD:DP:GQ:PL	./.	./.	./.	1/1:0,1:1:3:45,3,0	1/1:0,1:1:3:45,3,0	./.	1/1:0,2:2:6:90,6,0	./.	./.	./.	./.	./.	./.	./.	./.	./.	./.	./.	./.	./.	./.	./.	./.	./.	./.	./.	./.	./.	./.	./.	./.	./.	./.	./.	./.	./.
Chr01	4795900	.	G	A	248.22	.	AC=6;AF=1.00;AN=6;DP=6;ExcessHet=3.0103;FS=0.000;MLEAC=6;MLEAF=1.00;MQ=60.00;QD=30.73;SOR=1.329	GT:AD:DP:GQ:PL	1/1:0,2:2:6:90,6,0	./.	./.	./.	1/1:0,3:3:9:135,9,0	./.	./.	./.	1/1:0,1:1:3:45,3,0	./.	./.	./.	./.	./.	./.	./.	./.	./.	./.	./.	./.	./.	./.	./.	./.	./.	./.	./.	./.	./.	./.	./.	./.	./.	./.	./.
Chr01	4796067	.	G	C	1162.69	.	AC=16;AF=1.00;AN=16;DP=29;ExcessHet=3.0103;FS=0.000;MLEAC=16;MLEAF=1.00;MQ=60.00;QD=26.49;SOR=1.302	GT:AD:DP:GQ:PL	1/1:0,3:3:9:133,9,0	1/1:0,3:3:9:135,9,0	1/1:0,5:5:15:215,15,0	1/1:0,1:1:3:44,3,0	1/1:0,4:4:12:179,12,0	1/1:0,1:1:3:40,3,0	1/1:0,5:5:15:223,15,0	1/1:0,5:5:15:216,15,0	./.	./.	./.	./.	./.	./.	./.	./.	./.	./.	./.	./.	./.	./.	./.	./.	./.	./.	./.	./.	./.	./.	./.	./.	./.	./.	./.	./.
Chr01	4796138	.	A	G	2181.51	.	AC=18;AF=0.818;AN=22;BaseQRankSum=0.073;ClippingRankSum=0.000;DP=53;ExcessHet=0.0164;FS=0.000;InbreedingCoeff=0.6133;MLEAC=20;MLEAF=0.909;MQ=60.00;MQRankSum=0.000;QD=27.22;ReadPosRankSum=0.332;SOR=0.813	GT:AD:DP:GQ:PL	1/1:0,2:2:6:81,6,0	1/1:0,2:2:6:87,6,0	1/1:0,12:12:36:525,36,0	1/1:0,4:4:12:180,12,0	1/1:0,6:6:18:262,18,0	1/1:0,4:4:12:176,12,0	1/1:0,8:8:24:342,24,0	1/1:0,5:5:15:219,15,0	1/1:0,8:8:24:354,24,0	./.	./.	./.	./.	./.	./.	./.	./.	./.	./.	./.	0/0:1,0:1:3:0,3,45	./.	0/0:1,0:1:3:0,3,42	./.	./.	./.	./.	./.	./.	./.	./.	./.	./.	./.	./.	./.
Chr01	4796169	.	A	G	2584.12	.	AC=18;AF=0.818;AN=22;BaseQRankSum=-1.324;ClippingRankSum=0.000;DP=63;ExcessHet=0.0164;FS=0.000;InbreedingCoeff=0.6616;MLEAC=20;MLEAF=0.909;MQ=60.00;MQRankSum=0.000;QD=35.11;ReadPosRankSum=-0.932;SOR=1.022	GT:AD:DP:GQ:PL	1/1:0,3:3:9:129,9,0	1/1:0,3:3:9:120,9,0	1/1:0,9:9:27:401,27,0	1/1:0,8:8:24:350,24,0	1/1:0,10:10:30:424,30,0	1/1:0,5:5:15:217,15,0	1/1:0,9:9:27:381,27,0	1/1:0,3:3:9:129,9,0	1/1:0,11:11:33:478,33,0	./.	./.	./.	./.	./.	./.	./.	./.	./.	./.	./.	0/0:1,0:1:3:0,3,45	./.	0/0:1,0:1:3:0,3,45	./.	./.	./.	./.	./.	./.	./.	./.	./.	./.	./.	./.	./.
Chr01	4796778	.	A	C	2939.67	.	AC=18;AF=0.818;AN=22;BaseQRankSum=0.633;ClippingRankSum=0.000;DP=75;ExcessHet=0.0164;FS=0.000;InbreedingCoeff=0.7348;MLEAC=20;MLEAF=0.909;MQ=60.00;MQRankSum=0.000;QD=26.87;ReadPosRankSum=0.391;SOR=0.781	GT:AD:DP:GQ:PL	1/1:0,10:10:30:431,30,0	1/1:0,4:4:12:175,12,0	1/1:0,10:10:30:422,30,0	1/1:0,8:8:24:349,24,0	1/1:0,6:6:18:262,18,0	1/1:0,8:8:24:349,24,0	1/1:0,8:8:24:354,24,0	1/1:0,7:7:21:295,21,0	1/1:0,8:8:24:348,24,0	./.	./.	./.	./.	./.	./.	./.	./.	./.	./.	./.	./.	./.	./.	./.	0/0:1,0:1:3:0,3,42	./.	./.	./.	./.	./.	./.	0/0:1,0:1:3:0,3,40	./.	./.	./.	./.
Chr01	4797324	.	C	A	394.80	.	AC=10;AF=0.714;AN=14;BaseQRankSum=0.770;ClippingRankSum=0.000;DP=69;ExcessHet=0.0458;FS=0.000;MLEAC=11;MLEAF=0.786;MQ=60.00;MQRankSum=0.000;QD=30.54;ReadPosRankSum=0.230;SOR=1.609	GT:AD:DP:GQ:PL	./.	1/1:0,1:1:3:40,3,0	1/1:0,4:4:12:178,12,0	1/1:0,1:1:3:45,3,0	./.	./.	1/1:0,3:3:9:124,9,0	./.	1/1:0,1:1:3:44,3,0	./.	./.	./.	./.	./.	./.	./.	./.	0/0:1,0:1:3:0,3,45	./.	./.	./.	./.	./.	0/0:1,0:1:3:0,3,40	./.	./.	./.	./.	./.	./.	./.	./.	./.	./.	./.	./.
Chr01	4797456	.	C	G	197.07	.	AC=8;AF=1.00;AN=8;DP=62;ExcessHet=3.0103;FS=0.000;MLEAC=8;MLEAF=1.00;MQ=60.00;QD=30.41;SOR=1.022	GT:AD:DP:GQ:PL	./.	./.	./.	1/1:0,1:1:3:40,3,0	./.	1/1:0,1:1:3:45,3,0	./.	1/1:0,1:1:3:43,3,0	1/1:0,2:2:6:90,6,0	./.	./.	./.	./.	./.	./.	./.	./.	./.	./.	./.	./.	./.	./.	./.	./.	./.	./.	./.	./.	./.	./.	./.	./.	./.	./.	./.
Chr01	4797731	.	T	C	3145.04	.	AC=20;AF=0.769;AN=26;BaseQRankSum=1.432;ClippingRankSum=0.000;DP=79;ExcessHet=0.0027;FS=0.000;InbreedingCoeff=0.6564;MLEAC=23;MLEAF=0.885;MQ=60.00;MQRankSum=0.000;QD=26.78;ReadPosRankSum=3.086;SOR=0.756	GT:AD:DP:GQ:PL	1/1:0,14:14:42:594,42,0	1/1:0,8:8:24:332,24,0	1/1:0,8:8:24:345,24,0	1/1:0,8:8:24:336,24,0	1/1:0,7:7:21:264,21,0	1/1:0,3:3:9:135,9,0	1/1:0,6:6:18:258,18,0	1/1:0,8:8:24:336,24,0	1/1:0,13:13:39:554,39,0	./.	./.	./.	./.	./.	./.	./.	./.	./.	./.	./.	./.	./.	0/0:1,0:1:3:0,3,39	0/0:1,0:1:3:0,3,44	./.	./.	1/1:0,1:1:3:45,3,0	./.	./.	./.	./.	./.	./.	./.	./.	0/0:1,0:1:3:0,3,40
Chr01	4798023	.	A	G	2272.73	.	AC=18;AF=0.900;AN=20;BaseQRankSum=1.353;ClippingRankSum=0.000;DP=53;ExcessHet=0.1158;FS=0.000;InbreedingCoeff=0.6165;MLEAC=19;MLEAF=0.950;MQ=60.00;MQRankSum=0.000;QD=27.83;ReadPosRankSum=-0.520;SOR=2.743	GT:AD:DP:GQ:PL	1/1:0,5:5:15:224,15,0	1/1:0,7:7:21:300,21,0	1/1:0,9:9:27:400,27,0	1/1:0,6:6:18:270,18,0	1/1:0,6:6:18:269,18,0	1/1:0,2:2:6:90,6,0	1/1:0,5:5:15:225,15,0	1/1:0,4:4:12:179,12,0	1/1:0,8:8:24:351,24,0	./.	./.	./.	./.	./.	./.	./.	./.	./.	./.	./.	./.	./.	0/0:1,0:1:3:0,3,80	./.	./.	./.	./.	./.	./.	./.	./.	./.	./.	./.	./.	./.
Chr01	4798043	.	A	G	1765.01	.	AC=18;AF=0.900;AN=20;BaseQRankSum=1.504;ClippingRankSum=0.000;DP=40;ExcessHet=0.1158;FS=0.000;InbreedingCoeff=0.6874;MLEAC=19;MLEAF=0.950;MQ=60.00;MQRankSum=0.000;QD=33.17;ReadPosRankSum=1.042;SOR=2.849	GT:AD:DP:GQ:PL	1/1:0,4:4:12:180,12,0	1/1:0,3:3:9:135,9,0	1/1:0,7:7:21:315,21,0	1/1:0,5:5:18:270,18,0	1/1:0,5:5:15:225,15,0	1/1:0,2:2:6:90,6,0	1/1:0,4:4:12:180,12,0	1/1:0,3:3:9:135,9,0	1/1:0,6:6:18:270,18,0	./.	./.	./.	./.	./.	./.	./.	./.	./.	./.	./.	./.	./.	0/0:1,0:1:3:0,3,80	./.	./.	./.	./.	./.	./.	./.	./.	./.	./.	./.	./.	./.
Chr01	4798064	.	G	A	1102.52	.	AC=16;AF=1.00;AN=16;DP=21;ExcessHet=3.0103;FS=0.000;MLEAC=16;MLEAF=1.00;MQ=60.00;QD=32.23;SOR=3.160	GT:AD:DP:GQ:PL	1/1:0,3:3:9:135,9,0	1/1:0,2:2:6:90,6,0	1/1:0,5:5:15:225,15,0	1/1:0,2:2:6:90,6,0	1/1:0,2:2:9:135,9,0	./.	1/1:0,2:2:9:135,9,0	1/1:0,3:3:9:135,9,0	1/1:0,2:2:12:180,12,0	./.	./.	./.	./.	./.	./.	./.	./.	./.	./.	./.	./.	./.	./.	./.	./.	./.	./.	./.	./.	./.	./.	./.	./.	./.	./.	./.
Chr01	4828237	.	T	A	56.43	.	AC=4;AF=0.286;AN=14;BaseQRankSum=1.668;ClippingRankSum=0.000;DP=7;ExcessHet=0.0458;FS=0.000;MLEAC=4;MLEAF=0.286;MQ=60.00;MQRankSum=0.000;QD=28.21;ReadPosRankSum=1.068;SOR=1.802	GT:AD:DP:GQ:PL	./.	./.	1/1:0,1:1:3:45,3,0	./.	./.	./.	./.	1/1:0,1:1:3:45,3,0	./.	./.	0/0:1,0:1:3:0,3,83	0/0:1,0:1:3:0,3,83	./.	./.	0/0:1,0:1:3:0,3,83	./.	./.	./.	./.	./.	./.	./.	./.	./.	./.	./.	./.	./.	./.	./.	0/0:1,0:1:3:0,3,82	./.	./.	./.	0/0:1,0:1:3:0,3,79	./.
Chr01	4828245	.	T	A	95.35	.	AC=4;AF=0.250;AN=16;BaseQRankSum=1.981;ClippingRankSum=0.000;DP=9;ExcessHet=0.0335;FS=0.000;MLEAC=4;MLEAF=0.250;MQ=60.00;MQRankSum=0.000;QD=32.70;ReadPosRankSum=1.275;SOR=1.911	GT:AD:DP:GQ:PL	./.	./.	1/1:0,2:2:6:87,6,0	./.	./.	./.	./.	1/1:0,1:1:3:45,3,0	./.	./.	0/0:1,0:1:3:0,3,83	0/0:1,0:1:3:0,3,83	./.	0/0:1,0:1:3:0,3,39	0/0:1,0:1:3:0,3,83	./.	./.	./.	./.	./.	./.	./.	./.	./.	./.	./.	./.	./.	./.	./.	0/0:1,0:1:3:0,3,82	./.	./.	./.	0/0:1,0:1:3:0,3,79	./.
Chr01	4904088	.	A	C	337.88	.	AC=4;AF=1.00;AN=4;DP=8;ExcessHet=3.0103;FS=0.000;MLEAC=4;MLEAF=1.00;MQ=60.00;QD=30.32;SOR=1.179	GT:AD:DP:GQ:PL	./.	./.	./.	./.	./.	./.	./.	./.	./.	./.	./.	./.	./.	./.	./.	./.	./.	./.	./.	1/1:0,1:1:3:45,3,0	./.	./.	./.	1/1:0,7:7:21:315,21,0	./.	./.	./.	./.	./.	./.	./.	./.	./.	./.	./.	./.
Chr01	4904161	.	A	T	64.86	.	AC=2;AF=1.00;AN=2;DP=2;ExcessHet=3.0103;FS=0.000;MLEAC=2;MLEAF=1.00;MQ=60.00;QD=32.43;SOR=0.693	GT:AD:DP:GQ:PL	./.	./.	./.	./.	./.	./.	./.	./.	./.	./.	./.	./.	./.	./.	./.	./.	./.	./.	./.	./.	./.	./.	./.	1/1:0,2:2:6:87,6,0	./.	./.	./.	./.	./.	./.	./.	./.	./.	./.	./.	./.
Chr01	5106423	.	A	C	1703.65	.	AC=25;AF=0.403;AN=62;BaseQRankSum=0.611;ClippingRankSum=0.000;DP=108;ExcessHet=5.8403;FS=12.279;InbreedingCoeff=-0.3297;MLEAC=26;MLEAF=0.419;MQ=60.00;MQRankSum=0.000;QD=22.42;ReadPosRankSum=0.743;SOR=0.725	GT:AD:DP:GQ:PL	0/1:1,2:3:80:81,0,80	0/1:1,5:6:20:207,0,20	0/1:1,2:3:80:81,0,80	1/1:0,3:3:9:135,9,0	0/1:6,4:10:99:150,0,443	0/1:6,4:10:99:150,0,485	0/1:3,2:5:75:75,0,235	0/0:2,0:2:6:0,6,171	1/1:0,2:2:6:90,6,0	0/1:1,2:3:78:78,0,102	./.	0/1:3,2:5:75:75,0,242	0/0:2,0:2:6:0,6,166	1/1:0,1:1:3:45,3,0	0/1:3,3:6:99:117,0,254	0/1:1,1:2:39:39,0,84	0/1:1,3:4:75:123,0,75	./.	0/0:1,0:1:3:0,3,91	0/0:1,0:1:6:0,6,129	0/0:3,0:3:9:0,9,220	0/1:3,1:4:33:33,0,210	0/1:2,2:4:78:78,0,156	0/1:6,2:8:66:66,0,490	0/1:1,1:2:39:39,0,74	0/0:1,0:1:3:0,3,88	./.	0/0:3,0:3:12:0,12,205	0/0:4,0:4:15:0,15,395	./.	0/0:1,0:1:3:0,3,91	0/1:2,1:3:36:36,0,160	1/1:0,1:1:3:45,3,0	./.	0/1:2,2:4:78:78,0,135	0/0:1,0:1:3:0,3,83
Chr01	5106426	.	C	A	1703.65	.	AC=25;AF=0.403;AN=62;BaseQRankSum=-1.955;ClippingRankSum=0.000;DP=110;ExcessHet=5.8403;FS=10.364;InbreedingCoeff=-0.3297;MLEAC=26;MLEAF=0.419;MQ=60.00;MQRankSum=0.000;QD=22.42;ReadPosRankSum=1.571;SOR=0.757	GT:AD:DP:GQ:PL	0/1:1,2:3:80:81,0,80	0/1:0,5:5:20:207,0,20	0/1:1,2:3:80:81,0,80	1/1:0,3:3:9:135,9,0	0/1:6,4:10:99:150,0,443	0/1:6,4:10:99:150,0,485	0/1:3,2:5:75:75,0,235	0/0:2,0:2:6:0,6,171	1/1:0,2:2:6:90,6,0	0/1:2,2:4:78:78,0,102	./.	0/1:3,2:5:75:75,0,242	0/0:2,0:2:6:0,6,166	1/1:0,1:1:3:45,3,0	0/1:3,3:6:99:117,0,254	0/1:1,1:2:39:39,0,84	0/1:1,3:4:75:123,0,75	./.	0/0:1,0:1:3:0,3,91	0/0:2,0:2:6:0,6,129	0/0:3,0:3:9:0,9,220	0/1:3,1:4:33:33,0,210	0/1:2,2:4:78:78,0,156	0/1:6,2:8:66:66,0,490	0/1:1,1:2:39:39,0,74	0/0:1,0:1:3:0,3,88	./.	0/0:3,0:3:12:0,12,205	0/0:5,0:5:15:0,15,395	./.	0/0:1,0:1:3:0,3,91	0/1:2,1:3:36:36,0,160	1/1:0,1:1:3:45,3,0	./.	0/1:2,2:4:78:78,0,135	0/0:1,0:1:3:0,3,83
Chr01	5106438	.	G	A	1808.29	.	AC=24;AF=0.387;AN=62;BaseQRankSum=2.100;ClippingRankSum=0.000;DP=124;ExcessHet=8.5892;FS=6.124;InbreedingCoeff=-0.3926;MLEAC=25;MLEAF=0.403;MQ=60.00;MQRankSum=0.000;QD=20.32;ReadPosRankSum=3.660;SOR=1.012	GT:AD:DP:GQ:PL	0/1:2,2:4:75:78,0,75	0/1:2,5:7:66:190,0,66	0/1:2,2:4:71:78,0,71	0/1:1,3:4:28:123,0,28	0/1:6,4:10:99:143,0,222	0/1:6,4:10:99:146,0,232	0/1:4,3:7:99:105,0,150	0/0:2,0:2:6:0,6,81	1/1:0,3:3:9:129,9,0	0/1:2,2:4:69:73,0,69	./.	0/1:3,2:5:70:70,0,122	0/0:2,0:2:6:0,6,78	1/1:0,1:1:3:41,3,0	0/1:4,4:8:99:145,0,153	0/1:1,1:2:34:34,0,39	0/1:1,4:5:31:160,0,31	./.	0/0:1,0:1:3:0,3,46	0/0:4,0:4:12:0,12,163	0/0:2,0:2:6:0,6,85	0/1:2,1:3:36:36,0,79	0/1:2,3:5:69:113,0,69	0/1:7,2:9:63:63,0,268	0/1:1,1:2:34:39,0,34	0/0:1,0:1:3:0,3,46	./.	0/0:2,0:2:6:0,6,86	0/0:6,0:6:18:0,18,255	./.	0/0:2,0:2:6:0,6,85	0/1:2,1:3:35:35,0,77	1/1:0,1:1:3:45,3,0	./.	0/1:2,2:4:71:78,0,71	0/0:1,0:1:3:0,3,46
Chr01	5106510	.	G	C	1650.98	.	AC=25;AF=0.379;AN=66;BaseQRankSum=-0.336;ClippingRankSum=0.000;DP=131;ExcessHet=15.0511;FS=1.559;InbreedingCoeff=-0.5205;MLEAC=27;MLEAF=0.409;MQ=60.00;MQRankSum=0.000;QD=26.63;ReadPosRankSum=0.887;SOR=0.800	GT:AD:DP:GQ:PL	0/1:4,2:6:67:67,0,162	0/1:3,3:6:99:116,0,117	0/1:5,1:6:22:22,0,206	0/1:2,3:5:75:120,0,75	0/1:10,1:11:51:51,0,440	0/1:4,7:11:99:319,0,141	0/1:7,3:10:99:102,0,327	0/1:3,1:4:33:33,0,123	0/1:1,2:3:36:81,0,36	0/1:3,2:5:72:72,0,120	0/1:2,2:4:78:78,0,78	0/1:3,1:4:28:28,0,118	0/1:1,2:3:36:81,0,36	0/0:.:.:3:0,3,45	0/1:5,1:6:69:69,0,204	0/0:1,0:1:3:0,3,45	0/1:2,2:4:73:78,0,73	1/1:0,1:1:3:45,3,0	0/0:.:.:3:0,3,45	0/1:5,1:6:69:69,0,204	./.	1/1:0,1:1:3:45,3,0	0/1:1,4:5:30:160,0,30	0/1:5,1:6:27:27,0,202	0/1:2,1:3:31:31,0,74	0/0:1,0:1:3:0,3,45	0/0:2,0:2:6:0,6,90	0/1:2,1:3:36:36,0,81	0/0:4,0:4:12:0,12,180	./.	0/0:2,0:2:6:0,6,90	0/1:2,1:3:36:36,0,74	./.	0/0:3,0:3:9:0,9,135	0/0:1,0:1:3:0,3,45	0/0:1,0:1:3:0,3,40
Chr01	5106521	.	A	T	1412.23	.	AC=23;AF=0.329;AN=70;BaseQRankSum=-0.659;ClippingRankSum=0.000;DP=124;ExcessHet=9.4611;FS=0.000;InbreedingCoeff=-0.4263;MLEAC=26;MLEAF=0.371;MQ=60.00;MQRankSum=0.000;QD=19.61;ReadPosRankSum=1.793;SOR=1.068	GT:AD:DP:GQ:PL	0/1:5,1:6:27:27,0,207	0/1:3,2:5:75:75,0,120	0/0:4,0:4:12:0,12,180	0/1:2,3:5:75:120,0,75	0/1:9,2:11:54:54,0,405	0/1:3,7:10:99:285,0,105	0/1:8,3:11:99:102,0,327	0/1:3,1:4:33:33,0,123	0/1:1,2:3:36:81,0,36	0/1:3,1:4:33:33,0,123	0/1:2,2:4:78:78,0,78	0/0:2,0:2:9:0,9,130	0/1:1,2:3:36:81,0,36	0/0:1,0:1:3:0,3,45	0/1:5,2:7:69:69,0,204	0/0:1,0:1:3:0,3,45	0/1:1,2:3:36:81,0,36	1/1:0,1:1:3:45,3,0	0/0:1,0:1:3:0,3,45	0/1:5,2:7:69:69,0,204	0/0:1,0:1:3:0,3,45	1/1:0,1:1:3:45,3,0	0/1:1,2:3:33:123,0,33	0/1:4,1:5:30:30,0,165	0/0:1,0:1:3:0,3,45	0/0:1,0:1:3:0,3,45	0/0:2,0:2:6:0,6,90	0/1:2,1:3:36:36,0,81	0/1:4,0:4:25:25,0,165	0/0:1,0:1:3:0,3,45	0/0:2,0:2:6:0,6,90	0/1:1,1:2:39:39,0,39	./.	0/0:4,0:4:12:0,12,180	0/0:1,0:1:3:0,3,45	0/0:.:.:3:0,3,40
Chr01	5106534	.	A	G	1477.78	.	AC=23;AF=0.329;AN=70;BaseQRankSum=0.240;ClippingRankSum=0.000;DP=126;ExcessHet=9.4611;FS=0.000;InbreedingCoeff=-0.4295;MLEAC=26;MLEAF=0.371;MQ=60.00;MQRankSum=0.000;QD=22.39;ReadPosRankSum=0.701;SOR=1.010	GT:AD:DP:GQ:PL	0/1:5,1:6:27:27,0,207	0/1:1,3:4:33:118,0,33	0/0:4,0:4:12:0,12,175	0/1:1,3:4:33:123,0,33	0/1:8,2:10:60:60,0,330	0/1:4,7:11:99:282,0,142	0/1:8,2:10:99:99,0,364	0/1:3,1:4:33:33,0,123	0/1:2,2:4:70:117,0,70	0/1:3,1:4:33:33,0,118	0/1:3,2:5:75:75,0,115	0/0:2,0:2:6:0,6,90	0/1:1,2:3:36:81,0,36	0/0:1,0:1:3:0,3,45	0/1:5,1:6:24:24,0,246	0/0:1,0:1:3:0,3,45	0/1:1,1:2:36:81,0,36	1/1:0,1:1:3:45,3,0	0/0:1,0:1:3:0,3,45	0/1:5,3:8:99:108,0,196	0/0:1,0:1:3:0,3,45	1/1:0,1:1:3:45,3,0	0/1:1,2:3:36:81,0,36	0/1:6,1:7:24:24,0,240	0/0:1,0:1:3:0,3,45	0/0:1,0:1:3:0,3,45	0/0:2,0:2:6:0,6,90	0/1:2,2:4:73:73,0,73	0/1:3,1:4:28:28,0,118	0/0:1,0:1:3:0,3,45	0/0:2,0:2:6:0,6,90	0/1:1,1:2:39:39,0,39	./.	0/0:4,0:4:12:0,12,180	0/0:1,0:1:3:0,3,45	0/0:1,0:1:3:0,3,40
Chr01	5106573	.	G	A	1509.29	.	AC=25;AF=0.379;AN=66;BaseQRankSum=0.164;ClippingRankSum=0.000;DP=123;ExcessHet=8.8895;FS=1.755;InbreedingCoeff=-0.4107;MLEAC=26;MLEAF=0.394;MQ=60.00;MQRankSum=0.000;QD=25.58;ReadPosRankSum=-1.144;SOR=1.333	GT:AD:DP:GQ:PL	0/0:5,0:5:15:0,15,225	0/1:1,3:4:33:123,0,33	0/1:4,1:5:30:30,0,200	0/1:1,3:4:30:158,0,30	0/1:9,3:12:99:99,0,369	0/1:4,6:10:99:240,0,190	0/1:6,2:8:66:66,0,283	0/1:3,1:4:33:33,0,123	0/1:2,1:3:36:36,0,121	0/1:2,1:3:36:36,0,81	0/0:3,0:3:9:0,9,135	0/0:1,0:1:3:0,3,45	0/1:2,1:3:36:36,0,81	0/0:1,0:1:3:0,3,45	0/1:5,1:6:27:27,0,246	1/1:0,1:1:3:45,3,0	0/0:1,0:1:3:0,3,45	./.	0/0:3,0:3:9:0,9,135	0/1:4,4:8:99:156,0,191	0/1:1,2:3:36:81,0,36	1/1:0,2:2:6:90,6,0	1/1:0,1:1:3:45,3,0	0/1:5,1:6:27:27,0,271	./.	./.	0/0:2,0:2:6:0,6,90	0/1:3,2:5:75:75,0,120	0/1:5,1:6:27:27,0,207	0/1:1,1:2:39:39,0,39	0/0:1,0:1:3:0,3,45	0/1:1,2:3:33:120,0,33	0/1:1,1:2:39:39,0,39	0/0:3,0:3:9:0,9,135	0/0:1,0:1:3:0,3,45	0/0:1,0:1:3:0,3,45
Chr01	5106578	.	G	C	1611.50	.	AC=27;AF=0.397;AN=68;BaseQRankSum=-0.123;ClippingRankSum=0.000;DP=129;ExcessHet=6.9656;FS=0.000;InbreedingCoeff=-0.3768;MLEAC=28;MLEAF=0.412;MQ=60.00;MQRankSum=0.000;QD=23.36;ReadPosRankSum=-1.432;SOR=1.022	GT:AD:DP:GQ:PL	0/0:5,0:5:15:0,15,225	0/1:1,3:4:33:123,0,33	0/1:4,1:5:30:30,0,200	0/1:1,4:5:30:158,0,30	0/1:9,3:12:99:99,0,369	0/1:4,6:10:99:240,0,190	0/1:6,3:9:99:99,0,280	0/1:3,1:4:33:33,0,123	0/1:2,1:3:36:36,0,121	0/1:2,1:3:36:36,0,81	0/0:3,0:3:9:0,9,135	0/0:1,0:1:3:0,3,45	0/1:3,1:4:33:33,0,117	0/0:1,0:1:3:0,3,45	0/1:5,1:6:27:27,0,246	1/1:0,1:1:3:45,3,0	0/0:1,0:1:3:0,3,45	./.	0/0:3,0:3:9:0,9,135	0/1:4,4:8:99:156,0,191	0/1:1,2:3:36:81,0,36	1/1:0,2:2:6:90,6,0	1/1:0,1:1:3:45,3,0	0/1:5,2:7:63:63,0,268	./.	1/1:0,1:1:3:40,3,0	0/0:2,0:2:6:0,6,90	0/1:3,2:5:75:75,0,120	0/1:5,1:6:27:27,0,207	0/1:1,1:2:39:39,0,39	0/0:1,0:1:3:0,3,45	0/1:1,3:4:33:120,0,33	0/1:1,1:2:39:39,0,39	0/0:3,0:3:9:0,9,135	0/0:1,0:1:3:0,3,45	0/0:1,0:1:3:0,3,45
Chr01	5106627	.	G	T	2091.55	.	AC=27;AF=0.422;AN=64;BaseQRankSum=1.444;ClippingRankSum=0.000;DP=129;ExcessHet=4.5715;FS=7.599;InbreedingCoeff=-0.2969;MLEAC=28;MLEAF=0.438;MQ=60.00;MQRankSum=0.000;QD=23.50;ReadPosRankSum=0.944;SOR=0.342	GT:AD:DP:GQ:PL	0/0:4,0:4:12:0,12,180	1/1:0,5:5:18:270,18,0	0/1:2,2:4:75:75,0,110	0/1:2,3:5:75:120,0,75	0/1:6,4:10:99:150,0,240	0/1:5,8:13:99:320,0,183	0/1:6,4:10:99:150,0,232	0/0:2,0:2:6:0,6,90	0/1:1,1:2:36:39,0,36	0/1:3,1:4:33:33,0,123	0/0:1,0:1:3:0,3,45	0/0:1,0:1:3:0,3,45	0/0:2,0:2:9:0,9,135	0/0:1,0:1:3:0,3,45	0/1:2,4:6:66:162,0,66	1/1:0,1:1:3:45,3,0	1/1:0,1:1:3:45,3,0	./.	0/0:4,0:4:12:0,12,180	0/1:6,3:9:99:108,0,233	0/1:1,2:3:36:81,0,36	1/1:0,1:1:3:45,3,0	0/0:3,0:3:9:0,9,135	0/1:6,3:9:99:105,0,212	./.	0/1:1,1:2:39:39,0,39	0/0:1,0:1:3:0,3,45	0/1:2,3:5:75:117,0,75	0/1:6,1:7:24:24,0,249	0/1:1,1:2:39:39,0,39	./.	0/1:3,2:5:75:75,0,120	0/1:1,2:3:36:81,0,36	./.	0/0:1,0:1:3:0,3,45	1/1:0,2:2:6:90,6,0
Chr01	5106635	.	A	G	2198.88	.	AC=28;AF=0.412;AN=68;BaseQRankSum=2.239;ClippingRankSum=0.000;DP=123;ExcessHet=2.2485;FS=11.038;InbreedingCoeff=-0.2152;MLEAC=29;MLEAF=0.426;MQ=60.00;MQRankSum=0.000;QD=27.15;ReadPosRankSum=0.482;SOR=0.592	GT:AD:DP:GQ:PL	0/0:4,0:4:12:0,12,180	1/1:0,6:6:18:270,18,0	0/1:2,2:4:78:78,0,78	0/1:2,3:5:75:120,0,75	0/1:6,5:11:99:192,0,237	0/1:4,7:11:99:365,0,141	0/1:5,4:9:99:153,0,198	0/0:2,0:2:6:0,6,90	1/1:0,1:1:3:45,3,0	0/1:3,1:4:33:33,0,123	0/0:1,0:1:3:0,3,45	0/0:1,0:1:3:0,3,45	0/0:3,0:3:9:0,9,135	0/0:1,0:1:3:0,3,45	0/1:1,4:5:30:165,0,30	1/1:0,1:1:3:45,3,0	1/1:0,1:1:6:90,6,0	0/0:.:.:3:0,3,45	0/0:4,0:4:12:0,12,180	0/1:5,3:8:99:111,0,201	0/1:1,2:3:36:81,0,36	1/1:0,1:1:3:45,3,0	0/0:3,0:3:9:0,9,135	0/1:3,2:5:99:111,0,154	./.	0/1:1,1:2:39:39,0,39	0/0:1,0:1:3:0,3,45	0/1:2,2:4:78:78,0,78	0/1:7,1:8:21:21,0,291	0/1:1,1:2:39:39,0,39	./.	0/1:3,2:5:75:75,0,120	0/1:1,2:3:36:81,0,36	0/0:1,0:1:3:0,3,45	0/0:1,0:1:3:0,3,45	1/1:0,2:2:6:90,6,0
Chr01	5106656	.	G	A	2109.11	.	AC=25;AF=0.391;AN=64;BaseQRankSum=1.401;ClippingRankSum=0.000;DP=116;ExcessHet=2.4569;FS=9.918;InbreedingCoeff=-0.1879;MLEAC=27;MLEAF=0.422;MQ=60.00;MQRankSum=0.000;QD=28.12;ReadPosRankSum=-1.102;SOR=0.728	GT:AD:DP:GQ:PL	0/0:3,0:3:9:0,9,135	1/1:0,6:6:18:270,18,0	0/1:1,4:5:30:165,0,30	0/1:2,2:4:78:78,0,78	0/1:5,7:12:99:279,0,189	0/1:3,9:12:99:369,0,99	0/1:4,4:8:99:156,0,156	0/0:1,0:1:3:0,3,45	0/1:1,1:2:39:39,0,39	0/1:3,2:5:75:75,0,120	0/0:2,0:2:6:0,6,90	0/0:1,0:1:3:0,3,45	0/1:2,1:3:36:36,0,81	0/0:1,0:1:3:0,3,45	1/1:0,4:4:12:180,12,0	./.	1/1:0,2:2:6:90,6,0	0/0:2,0:2:6:0,6,90	0/0:3,0:3:9:0,9,135	0/1:5,2:7:69:69,0,204	0/0:1,0:1:3:0,3,45	./.	0/0:3,0:3:9:0,9,135	0/1:3,2:5:75:75,0,120	./.	0/1:1,1:2:39:39,0,39	1/1:0,1:1:3:45,3,0	0/1:0,1:1:39:39,0,39	0/1:4,1:5:27:27,0,207	0/0:2,0:2:6:0,6,90	./.	0/1:3,1:4:33:33,0,123	0/1:1,2:3:36:81,0,36	0/0:1,0:1:3:0,3,45	0/0:3,0:3:9:0,9,135	1/1:0,2:2:6:90,6,0
Chr01	5106660	.	C	T	2112.38	.	AC=25;AF=0.391;AN=64;BaseQRankSum=0.136;ClippingRankSum=0.000;DP=114;ExcessHet=2.4569;FS=6.868;InbreedingCoeff=-0.1898;MLEAC=27;MLEAF=0.422;MQ=60.00;MQRankSum=0.000;QD=31.53;ReadPosRankSum=-0.750;SOR=0.627	GT:AD:DP:GQ:PL	0/0:3,0:3:9:0,9,135	1/1:0,6:6:18:270,18,0	0/1:1,4:5:30:165,0,30	0/1:2,2:4:78:78,0,78	0/1:5,6:11:99:279,0,189	0/1:3,9:12:99:369,0,99	0/1:4,4:8:99:156,0,156	0/0:1,0:1:3:0,3,45	0/1:1,1:2:39:39,0,39	0/1:3,2:5:75:75,0,120	0/0:2,0:2:6:0,6,90	0/0:1,0:1:3:0,3,45	0/1:2,1:3:36:36,0,81	0/0:1,0:1:3:0,3,45	1/1:0,4:4:12:180,12,0	./.	1/1:0,2:2:6:90,6,0	0/0:2,0:2:6:0,6,90	0/0:2,0:2:6:0,6,90	0/1:4,1:5:69:69,0,204	0/0:1,0:1:3:0,3,45	./.	0/0:4,0:4:12:0,12,171	0/1:3,2:5:75:75,0,120	./.	0/1:1,1:2:39:39,0,39	0/1:1,1:2:31:39,0,31	1/1:0,1:1:3:45,3,0	0/1:4,1:5:30:30,0,165	0/0:2,0:2:6:0,6,90	./.	0/1:3,1:4:33:33,0,123	0/1:1,2:3:36:81,0,36	0/0:1,0:1:3:0,3,45	0/0:3,0:3:9:0,9,135	1/1:0,2:2:6:90,6,0
Chr01	5106744	.	C	T	1182.90	.	AC=21;AF=0.375;AN=56;BaseQRankSum=-0.251;ClippingRankSum=0.000;DP=73;ExcessHet=5.6661;FS=3.998;InbreedingCoeff=-0.3532;MLEAC=24;MLEAF=0.429;MQ=60.00;MQRankSum=0.000;QD=25.17;ReadPosRankSum=0.424;SOR=0.921	GT:AD:DP:GQ:PL	0/1:2,1:3:36:36,0,72	0/1:1,1:2:34:34,0,40	1/1:0,2:2:6:86,6,0	0/0:2,0:2:6:0,6,83	0/1:5,2:7:66:66,0,203	0/1:1,2:3:37:77,0,37	0/1:2,2:4:66:78,0,66	0/1:2,1:3:34:34,0,78	0/1:1,2:3:37:76,0,37	0/1:1,1:2:33:33,0,38	0/1:3,2:5:75:75,0,117	0/0:1,0:1:3:0,3,45	0/1:1,3:4:27:114,0,27	0/0:1,0:1:3:0,3,45	0/1:1,2:3:36:81,0,36	./.	1/1:0,2:2:6:82,6,0	0/0:1,0:1:3:0,3,44	./.	0/0:1,0:1:3:0,3,46	./.	0/0:1,0:1:3:0,3,44	0/1:1,2:3:30:71,0,30	0/1:2,3:5:75:119,0,75	./.	./.	0/1:1,1:2:36:36,0,39	0/0:1,0:1:3:0,3,46	0/1:1,2:3:31:61,0,31	0/0:1,0:1:3:0,3,35	0/0:1,0:1:3:0,3,40	./.	1/1:0,3:3:9:127,9,0	./.	0/0:4,0:4:12:0,12,170	./.
Chr01	5106775	.	A	T	1624.44	.	AC=30;AF=0.500;AN=60;BaseQRankSum=0.159;ClippingRankSum=0.000;DP=78;ExcessHet=3.9916;FS=2.266;InbreedingCoeff=-0.3159;MLEAC=30;MLEAF=0.500;MQ=60.00;MQRankSum=0.000;QD=34.56;ReadPosRankSum=1.112;SOR=0.684	GT:AD:DP:GQ:PL	0/1:2,1:3:36:36,0,110	0/1:2,1:3:36:36,0,116	1/1:0,2:2:6:90,6,0	0/1:1,1:2:39:39,0,77	0/1:5,2:7:69:69,0,194	0/1:1,5:6:99:204,0,115	0/1:2,3:5:99:120,0,153	1/1:0,2:2:6:84,6,0	0/1:1,1:2:34:39,0,34	0/1:1,1:2:39:39,0,40	0/1:2,2:4:72:72,0,112	0/0:3,0:3:9:0,9,130	0/1:1,3:4:72:113,0,72	0/0:1,0:1:3:0,3,40	0/1:1,2:3:31:78,0,31	1/1:0,1:1:3:45,3,0	1/1:0,1:1:3:45,3,0	0/1:1,1:2:34:39,0,34	./.	0/0:1,0:1:3:0,3,44	1/1:0,1:1:3:45,3,0	0/0:1,0:1:3:0,3,39	0/1:1,2:3:33:81,0,33	0/1:1,4:5:64:162,0,64	./.	./.	./.	0/1:1,1:2:36:39,0,36	0/1:1,2:3:76:81,0,76	1/1:0,1:1:3:45,3,0	0/0:1,0:1:3:0,3,85	./.	1/1:0,3:3:9:135,9,0	0/0:1,0:1:3:0,3,45	0/0:3,0:3:9:0,9,212	./.
Chr01	5106795	.	G	A	1397.27	.	AC=32;AF=0.593;AN=54;BaseQRankSum=-0.433;ClippingRankSum=0.000;DP=56;ExcessHet=1.6487;FS=1.708;InbreedingCoeff=-0.2220;MLEAC=30;MLEAF=0.556;MQ=60.00;MQRankSum=0.000;QD=27.46;ReadPosRankSum=0.036;SOR=0.693	GT:AD:DP:GQ:PL	0/1:1,1:2:39:39,0,79	0/1:2,1:3:36:36,0,116	0/1:1,2:3:36:81,0,36	0/1:1,1:2:39:39,0,77	0/1:1,2:3:78:78,0,79	0/1:2,5:7:99:204,0,115	0/1:2,2:4:78:78,0,156	1/1:0,1:1:3:45,3,0	1/1:0,1:1:3:45,3,0	1/1:0,1:1:3:45,3,0	0/0:1,0:1:6:0,6,124	0/0:2,0:2:6:0,6,90	0/1:1,1:2:75:75,0,75	./.	0/1:1,0:1:39:39,0,39	1/1:0,1:1:3:45,3,0	1/1:0,1:1:3:45,3,0	0/1:1,1:2:39:39,0,39	./.	./.	1/1:0,1:1:3:45,3,0	./.	1/1:0,2:2:6:90,6,0	0/1:1,3:4:67:123,0,67	./.	./.	./.	1/1:0,1:1:3:45,3,0	0/1:1,2:3:76:81,0,76	1/1:0,1:1:3:45,3,0	0/0:1,0:1:3:0,3,85	./.	1/1:0,3:3:9:135,9,0	0/0:1,0:1:3:0,3,45	0/0:2,0:2:6:0,6,172	./.
Chr01	5106812	.	A	C	1051.50	.	AC=30;AF=0.577;AN=52;BaseQRankSum=-0.263;ClippingRankSum=0.000;DP=42;ExcessHet=0.1360;FS=0.000;InbreedingCoeff=-0.0499;MLEAC=30;MLEAF=0.577;MQ=60.00;MQRankSum=0.000;QD=36.02;ReadPosRankSum=-0.674;SOR=0.602	GT:AD:DP:GQ:PL	0/0:1,0:1:3:0,3,85	0/0:1,0:1:3:0,3,45	0/1:1,1:2:39:39,0,39	0/1:1,1:2:39:39,0,77	0/1:1,2:3:36:81,0,36	0/1:2,5:7:99:204,0,115	0/1:2,1:3:36:36,0,160	1/1:0,1:1:3:45,3,0	1/1:0,1:1:3:45,3,0	1/1:0,1:1:3:45,3,0	./.	0/0:2,0:2:6:0,6,90	0/1:1,1:2:39:39,0,78	./.	0/0:1,0:1:3:0,3,45	1/1:0,1:1:3:45,3,0	1/1:0,1:1:3:45,3,0	0/1:1,1:2:39:39,0,39	./.	./.	1/1:0,1:1:3:45,3,0	./.	1/1:0,2:2:6:90,6,0	1/1:0,1:1:6:90,6,0	./.	./.	./.	1/1:0,1:1:3:45,3,0	0/1:1,0:1:39:39,0,79	1/1:0,1:1:3:45,3,0	0/0:1,0:1:3:0,3,85	./.	1/1:0,1:1:6:90,6,0	0/0:1,0:1:3:0,3,45	0/0:1,0:1:3:0,3,85	./.
Chr01	5140110	.	A	T	62.86	.	AC=2;AF=1.00;AN=2;DP=2;ExcessHet=3.0103;FS=0.000;MLEAC=2;MLEAF=1.00;MQ=60.00;QD=31.43;SOR=0.693	GT:AD:DP:GQ:PL	./.	./.	./.	./.	./.	./.	./.	./.	./.	./.	./.	./.	./.	./.	./.	./.	./.	./.	./.	./.	./.	./.	./.	1/1:0,2:2:6:85,6,0	./.	./.	./.	./.	./.	./.	./.	./.	./.	./.	./.	./.
Chr01	5140144	.	G	T	112.40	.	AC=2;AF=1.00;AN=2;DP=3;ExcessHet=3.0103;FS=0.000;MLEAC=2;MLEAF=1.00;MQ=60.00;QD=29.55;SOR=1.179	GT:AD:DP:GQ:PL	./.	./.	./.	./.	./.	./.	./.	./.	./.	./.	./.	./.	./.	./.	./.	./.	./.	./.	./.	./.	./.	./.	./.	1/1:0,3:3:9:135,9,0	./.	./.	./.	./.	./.	./.	./.	./.	./.	./.	./.	./.
Chr01	5140150	.	A	C	112.40	.	AC=2;AF=1.00;AN=2;DP=3;ExcessHet=3.0103;FS=0.000;MLEAC=2;MLEAF=1.00;MQ=60.00;QD=32.61;SOR=1.179	GT:AD:DP:GQ:PL	./.	./.	./.	./.	./.	./.	./.	./.	./.	./.	./.	./.	./.	./.	./.	./.	./.	./.	./.	./.	./.	./.	./.	1/1:0,3:3:9:135,9,0	./.	./.	./.	./.	./.	./.	./.	./.	./.	./.	./.	./.
Chr01	5140153	.	C	A	112.40	.	AC=2;AF=1.00;AN=2;DP=3;ExcessHet=3.0103;FS=0.000;MLEAC=2;MLEAF=1.00;MQ=60.00;QD=25.06;SOR=1.179	GT:AD:DP:GQ:PL	./.	./.	./.	./.	./.	./.	./.	./.	./.	./.	./.	./.	./.	./.	./.	./.	./.	./.	./.	./.	./.	./.	./.	1/1:0,3:3:9:135,9,0	./.	./.	./.	./.	./.	./.	./.	./.	./.	./.	./.	./.
Chr01	5140154	.	C	A	112.40	.	AC=2;AF=1.00;AN=2;DP=3;ExcessHet=3.0103;FS=0.000;MLEAC=2;MLEAF=1.00;MQ=60.00;QD=35.81;SOR=1.179	GT:AD:DP:GQ:PL	./.	./.	./.	./.	./.	./.	./.	./.	./.	./.	./.	./.	./.	./.	./.	./.	./.	./.	./.	./.	./.	./.	./.	1/1:0,3:3:9:135,9,0	./.	./.	./.	./.	./.	./.	./.	./.	./.	./.	./.	./.
Chr01	5140171	.	T	G	111.40	.	AC=2;AF=1.00;AN=2;DP=3;ExcessHet=3.0103;FS=0.000;MLEAC=2;MLEAF=1.00;MQ=60.00;QD=26.59;SOR=1.179	GT:AD:DP:GQ:PL	./.	./.	./.	./.	./.	./.	./.	./.	./.	./.	./.	./.	./.	./.	./.	./.	./.	./.	./.	./.	./.	./.	./.	1/1:0,3:3:9:134,9,0	./.	./.	./.	./.	./.	./.	./.	./.	./.	./.	./.	./.
Chr01	5140182	.	T	G	58.86	.	AC=2;AF=1.00;AN=2;DP=2;ExcessHet=3.0103;FS=0.000;MLEAC=2;MLEAF=1.00;MQ=60.00;QD=29.43;SOR=0.693	GT:AD:DP:GQ:PL	./.	./.	./.	./.	./.	./.	./.	./.	./.	./.	./.	./.	./.	./.	./.	./.	./.	./.	./.	./.	./.	./.	./.	1/1:0,2:2:6:81,6,0	./.	./.	./.	./.	./.	./.	./.	./.	./.	./.	./.	./.
Chr01	5268106	.	G	C	106.81	.	AC=4;AF=0.074;AN=54;BaseQRankSum=1.103;ClippingRankSum=0.000;DP=59;ExcessHet=0.2531;FS=4.437;InbreedingCoeff=0.0272;MLEAC=4;MLEAF=0.074;MQ=60.00;MQRankSum=0.000;QD=29.43;ReadPosRankSum=0.425;SOR=3.235	GT:AD:DP:GQ:PL	0/1:2,1:3:36:36,0,261	./.	./.	./.	0/0:1,0:1:3:0,3,136	./.	1/1:0,2:2:6:90,6,0	0/1:1,1:2:39:39,0,47	./.	0/0:3,0:3:9:0,9,410	0/0:2,0:2:6:0,6,196	0/0:2,0:2:6:0,6,263	0/0:2,0:2:6:0,6,253	0/0:2,0:2:6:0,6,250	0/0:5,0:5:15:0,15,618	0/0:1,0:1:3:0,3,36	0/0:3,0:3:9:0,9,398	0/0:2,0:2:6:0,6,272	0/0:2,0:2:6:0,6,269	0/0:1,0:1:3:0,3,68	./.	0/0:2,0:2:6:0,6,218	0/0:1,0:1:3:0,3,124	0/0:3,0:3:9:0,9,410	0/0:1,0:1:3:0,3,129	0/0:2,0:2:6:0,6,270	./.	./.	0/0:2,0:2:6:0,6,205	0/0:4,0:4:12:0,12,545	0/0:2,0:2:6:0,6,268	0/0:1,0:1:3:0,3,137	0/0:2,0:2:6:0,6,266	./.	0/0:4,0:4:12:0,12,543	0/0:2,0:2:6:0,6,173
Chr01	5268107	.	G	A	106.78	.	AC=4;AF=0.074;AN=54;BaseQRankSum=0.949;ClippingRankSum=0.000;DP=57;ExcessHet=0.2531;FS=4.437;InbreedingCoeff=0.0285;MLEAC=4;MLEAF=0.074;MQ=60.00;MQRankSum=0.000;QD=29.57;ReadPosRankSum=0.398;SOR=3.234	GT:AD:DP:GQ:PL	0/1:2,1:3:36:36,0,261	./.	./.	./.	0/0:1,0:1:3:0,3,136	./.	1/1:0,2:2:6:90,6,0	0/1:1,1:2:39:39,0,47	./.	0/0:3,0:3:9:0,9,410	0/0:2,0:2:6:0,6,196	0/0:2,0:2:6:0,6,263	0/0:2,0:2:6:0,6,253	0/0:2,0:2:6:0,6,250	0/0:5,0:5:15:0,15,618	0/0:.:.:3:0,3,36	0/0:3,0:3:9:0,9,398	0/0:2,0:2:6:0,6,272	0/0:2,0:2:6:0,6,269	0/0:1,0:1:3:0,3,68	./.	0/0:2,0:2:6:0,6,218	0/0:1,0:1:3:0,3,124	0/0:3,0:3:9:0,9,410	0/0:1,0:1:3:0,3,129	0/0:2,0:2:6:0,6,270	./.	./.	0/0:2,0:2:6:0,6,205	0/0:4,0:4:15:0,15,585	0/0:2,0:2:6:0,6,268	0/0:1,0:1:3:0,3,137	0/0:2,0:2:6:0,6,266	./.	0/0:4,0:4:12:0,12,543	0/0:1,0:1:6:0,6,173
Chr01	5268116	.	T	A	109.85	.	AC=5;AF=0.089;AN=56;BaseQRankSum=1.066;ClippingRankSum=0.000;DP=63;ExcessHet=0.0112;FS=3.606;InbreedingCoeff=0.1658;MLEAC=4;MLEAF=0.071;MQ=60.00;MQRankSum=0.000;QD=34.14;ReadPosRankSum=2.059;SOR=3.236	GT:AD:DP:GQ:PL	0/1:2,1:3:36:36,0,261	./.	./.	./.	0/0:1,0:1:3:0,3,136	0/0:1,0:1:3:0,3,38	1/1:0,2:2:6:90,6,0	1/1:0,1:1:3:45,3,0	./.	0/0:3,0:3:9:0,9,410	0/0:1,0:1:3:0,3,128	0/0:3,0:3:9:0,9,305	0/0:2,0:2:6:0,6,253	0/0:2,0:2:6:0,6,250	0/0:5,0:5:15:0,15,618	0/0:1,0:1:3:0,3,42	0/0:4,0:4:12:0,12,439	0/0:3,0:3:9:0,9,314	0/0:3,0:3:9:0,9,308	0/0:2,0:2:6:0,6,76	./.	0/0:1,0:1:3:0,3,136	0/0:1,0:1:3:0,3,124	0/0:3,0:3:9:0,9,410	0/0:1,0:1:3:0,3,129	0/0:3,0:3:9:0,9,310	./.	./.	0/0:1,0:1:3:0,3,125	0/0:5,0:5:15:0,15,585	0/0:2,0:2:6:0,6,268	0/0:1,0:1:3:0,3,137	0/0:2,0:2:6:0,6,266	./.	0/0:4,0:4:12:0,12,543	0/0:2,0:2:6:0,6,178
Chr01	5362392	.	C	A	254.32	.	AC=12;AF=1.00;AN=12;DP=7;ExcessHet=3.0103;FS=0.000;MLEAC=12;MLEAF=1.00;MQ=60.00;QD=30.67;SOR=2.584	GT:AD:DP:GQ:PL	./.	./.	./.	./.	./.	./.	./.	./.	1/1:0,1:1:3:42,3,0	./.	./.	1/1:0,1:1:3:10,3,0	./.	./.	./.	./.	./.	./.	1/1:0,2:2:6:90,6,0	./.	./.	./.	./.	1/1:0,1:1:3:45,3,0	./.	./.	./.	1/1:0,1:1:3:43,3,0	./.	./.	./.	./.	1/1:0,1:1:3:45,3,0	./.	./.	./.
Chr01	5520252	.	G	A	21.71	.	AC=1;AF=0.015;AN=68;BaseQRankSum=-2.265;ClippingRankSum=0.000;DP=164;ExcessHet=3.0103;FS=0.000;InbreedingCoeff=-0.0646;MLEAC=1;MLEAF=0.015;MQ=60.00;MQRankSum=0.000;QD=3.62;ReadPosRankSum=0.360;SOR=0.600	GT:AD:DP:GQ:PL	0/0:9,0:9:27:0,27,388	0/0:4,0:4:12:0,12,173	0/0:6,0:6:18:0,18,255	0/0:12,0:12:36:0,36,518	0/0:2,0:2:6:0,6,81	0/0:3,0:3:9:0,9,123	0/0:10,0:10:30:0,30,432	0/0:4,0:4:12:0,12,168	0/0:7,0:7:21:0,21,300	0/0:5,0:5:15:0,15,220	0/0:8,0:8:24:0,24,348	0/0:3,0:3:9:0,9,124	0/1:4,2:6:59:59,0,151	0/0:5,0:5:15:0,15,213	0/0:10,0:10:30:0,30,426	0/0:3,0:3:9:0,9,135	0/0:5,0:5:15:0,15,211	0/0:3,0:3:9:0,9,128	0/0:2,0:2:6:0,6,87	0/0:4,0:4:12:0,12,178	0/0:3,0:3:9:0,9,135	0/0:5,0:5:15:0,15,217	0/0:6,0:6:18:0,18,250	0/0:3,0:3:9:0,9,134	0/0:2,0:2:6:0,6,86	0/0:5,0:5:15:0,15,206	0/0:1,0:1:3:0,3,39	0/0:1,0:1:3:0,3,45	0/0:10,0:10:30:0,30,431	0/0:3,0:3:9:0,9,131	0/0:6,0:6:18:0,18,257	./.	0/0:6,0:6:18:0,18,257	./.	0/0:1,0:1:3:0,3,39	0/0:1,0:1:3:0,3,42
Chr01	5994937	.	G	A	57.49	.	AC=3;AF=0.045;AN=66;BaseQRankSum=-0.879;ClippingRankSum=0.000;DP=127;ExcessHet=0.1014;FS=2.234;InbreedingCoeff=0.0870;MLEAC=2;MLEAF=0.030;MQ=60.00;MQRankSum=0.000;QD=14.37;ReadPosRankSum=0.749;SOR=0.491	GT:AD:DP:GQ:PL	0/0:2,0:2:6:0,6,80	0/0:1,0:1:3:0,3,40	./.	0/0:2,0:2:6:0,6,74	./.	1/1:0,1:1:3:40,3,0	0/0:4,0:4:12:0,12,177	./.	0/0:1,0:1:3:0,3,46	0/0:4,0:4:12:0,12,175	0/1:2,2:4:68:68,0,74	0/0:5,0:5:15:0,15,224	0/0:3,0:3:9:0,9,122	0/0:3,0:3:9:0,9,126	0/0:9,0:9:27:0,27,387	0/0:1,0:1:3:0,3,29	0/0:5,0:5:15:0,15,192	0/0:1,0:1:3:0,3,37	0/0:3,0:3:9:0,9,137	0/0:1,0:1:3:0,3,46	0/0:3,0:3:9:0,9,135	0/0:3,0:3:9:0,9,137	0/0:1,0:1:3:0,3,42	0/0:4,0:4:12:0,12,171	0/0:3,0:3:9:0,9,128	0/0:3,0:3:9:0,9,127	0/0:2,0:2:6:0,6,92	0/0:4,0:4:12:0,12,177	0/0:9,0:9:27:0,27,354	0/0:6,1:7:11:0,11,241	0/0:3,0:3:9:0,9,137	0/0:4,0:4:12:0,12,149	0/0:3,0:3:9:0,9,132	0/0:4,0:4:12:0,12,164	0/0:1,0:1:3:0,3,46	0/0:4,0:4:12:0,12,164
Chr01	6094431	.	A	C	71.25	.	AC=4;AF=0.061;AN=66;BaseQRankSum=1.385;ClippingRankSum=0.000;DP=170;ExcessHet=0.2052;FS=3.024;InbreedingCoeff=0.1807;MLEAC=3;MLEAF=0.045;MQ=60.00;MQRankSum=0.000;QD=34.75;ReadPosRankSum=1.518;SOR=1.497	GT:AD:DP:GQ:PL	0/0:3,0:3:9:0,9,126	./.	0/0:4,0:4:12:0,12,171	0/0:2,0:2:6:0,6,81	0/0:3,0:3:9:0,9,130	1/1:0,2:2:6:90,6,0	0/0:3,0:3:9:0,9,131	./.	0/0:4,0:4:12:0,12,174	0/0:3,0:3:9:0,9,128	0/0:5,0:5:15:0,15,182	0/0:7,0:7:21:0,21,297	0/0:2,0:2:6:0,6,85	0/0:4,0:4:12:0,12,174	0/0:8,0:8:24:0,24,345	0/0:9,0:9:27:0,27,387	0/0:12,0:12:36:0,36,516	0/0:6,0:6:18:0,18,256	0/0:6,0:6:18:0,18,256	0/1:4,1:5:27:27,0,161	0/0:3,0:3:9:0,9,132	0/0:3,0:3:9:0,9,129	0/0:2,0:2:6:0,6,73	0/0:7,0:7:21:0,21,309	0/0:3,0:3:9:0,9,123	0/0:8,0:8:24:0,24,329	./.	0/0:9,0:9:27:0,27,368	0/0:6,0:6:18:0,18,267	0/0:11,0:11:33:0,33,477	0/0:10,0:10:30:0,30,437	0/0:6,0:6:18:0,18,247	0/1:8,1:9:18:18,0,328	0/0:2,0:2:6:0,6,88	0/0:1,0:1:3:0,3,44	0/0:2,0:2:6:0,6,87
Chr01	6367112	.	A	T	38.18	.	AC=4;AF=0.056;AN=72;BaseQRankSum=-10.409;ClippingRankSum=0.000;DP=1496;ExcessHet=3.3908;FS=16.595;InbreedingCoeff=-0.0628;MLEAC=3;MLEAF=0.042;MQ=60.00;MQRankSum=0.000;QD=0.22;ReadPosRankSum=-12.459;SOR=7.838	GT:AD:DP:GQ:PL	0/0:42,3:45:52:0,52,1665	0/0:23,2:25:2:0,2,875	0/0:36,2:38:58:0,58,1465	0/0:34,0:34:99:0,102,1441	0/0:44,3:47:77:0,77,1845	0/0:23,0:23:69:0,69,975	0/0:51,2:53:90:0,90,2113	0/0:26,2:28:11:0,11,1040	0/0:49,2:51:74:0,74,1984	0/1:41,4:45:33:33,0,1615	0/0:43,2:45:66:0,66,1737	0/0:35,1:36:63:0,63,1417	0/1:38,4:42:51:51,0,1468	0/1:27,4:31:7:7,0,1037	0/0:50,3:53:24:0,24,1950	0/0:33,3:36:66:0,66,1374	0/0:43,0:43:99:0,129,1855	0/1:48,4:52:11:11,0,1896	0/0:53,2:55:99:0,110,2189	0/0:45,1:46:93:0,93,1871	0/0:40,1:41:70:0,70,1649	0/0:34,1:35:71:0,71,1400	0/0:37,2:39:56:0,56,1530	0/0:55,1:56:99:0,159,2289	0/0:37,2:39:35:0,35,1510	0/0:66,1:67:99:0,170,2708	0/0:19,1:20:15:0,15,756	0/0:36,1:37:69:0,69,1457	0/0:37,2:39:38:0,38,1475	0/0:51,2:53:99:0,120,2149	0/0:46,2:48:77:0,77,1898	0/0:47,1:48:99:0,103,1943	0/0:45,2:47:55:0,55,1780	0/0:34,0:34:99:0,102,1440	0/0:36,1:37:75:0,75,1501	0/0:27,1:28:39:0,39,1068
Chr01	6446310	.	C	G	191.07	.	AC=8;AF=1.00;AN=8;DP=5;ExcessHet=3.0103;FS=0.000;MLEAC=8;MLEAF=1.00;MQ=60.00;QD=34.46;SOR=1.981	GT:AD:DP:GQ:PL	./.	./.	1/1:0,1:1:3:40,3,0	./.	./.	1/1:0,1:1:3:42,3,0	./.	./.	./.	./.	./.	./.	1/1:0,1:1:3:45,3,0	./.	./.	./.	./.	./.	./.	./.	./.	./.	./.	./.	./.	./.	./.	1/1:0,2:2:6:85,6,0	./.	./.	./.	./.	./.	./.	./.	./.
Chr01	6446337	.	T	A	151.87	.	AC=6;AF=1.00;AN=6;DP=4;ExcessHet=3.0103;FS=0.000;MLEAC=6;MLEAF=1.00;MQ=60.00;QD=28.62;SOR=1.609	GT:AD:DP:GQ:PL	./.	./.	1/1:0,1:1:3:40,3,0	./.	./.	./.	./.	./.	./.	./.	./.	./.	1/1:0,1:1:3:45,3,0	./.	./.	./.	./.	./.	./.	./.	./.	./.	./.	./.	./.	./.	./.	1/1:0,2:2:6:88,6,0	./.	./.	./.	./.	./.	./.	./.	./.
Chr01	6446350	.	T	G	66.86	.	AC=2;AF=1.00;AN=2;DP=2;ExcessHet=3.0103;FS=0.000;MLEAC=2;MLEAF=1.00;MQ=60.00;QD=33.43;SOR=2.303	GT:AD:DP:GQ:PL	./.	./.	./.	./.	./.	./.	./.	./.	./.	./.	./.	./.	./.	./.	./.	./.	./.	./.	./.	./.	./.	./.	./.	./.	./.	./.	./.	1/1:0,2:2:6:89,6,0	./.	./.	./.	./.	./.	./.	./.	./.
Chr01	6714906	.	T	A	23.67	.	AC=2;AF=1.00;AN=2;DP=1;ExcessHet=3.0103;FS=0.000;MLEAC=2;MLEAF=1.00;MQ=60.00;QD=23.67;SOR=1.609	GT:AD:DP:GQ:PL	./.	./.	./.	./.	./.	./.	./.	./.	./.	./.	./.	./.	./.	./.	./.	./.	./.	./.	./.	./.	./.	./.	./.	./.	./.	./.	./.	./.	./.	./.	./.	./.	./.	./.	./.	1/1:0,1:1:3:45,3,0
Chr01	6714907	.	T	C	66.86	.	AC=2;AF=1.00;AN=2;DP=1;ExcessHet=3.0103;FS=0.000;MLEAC=2;MLEAF=1.00;MQ=60.00;QD=31.09;SOR=1.609	GT:AD:DP:GQ:PL	./.	./.	./.	./.	./.	./.	./.	./.	./.	./.	./.	./.	./.	./.	./.	./.	./.	./.	./.	./.	./.	./.	./.	./.	./.	./.	./.	./.	./.	./.	./.	./.	./.	./.	./.	1/1:0,1:1:6:89,6,0
Chr01	6714908	.	T	A	66.86	.	AC=2;AF=1.00;AN=2;DP=1;ExcessHet=3.0103;FS=0.000;MLEAC=2;MLEAF=1.00;MQ=60.00;QD=29.73;SOR=1.609	GT:AD:DP:GQ:PL	./.	./.	./.	./.	./.	./.	./.	./.	./.	./.	./.	./.	./.	./.	./.	./.	./.	./.	./.	./.	./.	./.	./.	./.	./.	./.	./.	./.	./.	./.	./.	./.	./.	./.	./.	1/1:0,1:1:6:89,6,0
Chr01	6714911	.	T	G	66.86	.	AC=2;AF=1.00;AN=2;DP=2;ExcessHet=3.0103;FS=0.000;MLEAC=2;MLEAF=1.00;MQ=60.00;QD=33.43;SOR=0.693	GT:AD:DP:GQ:PL	./.	./.	./.	./.	./.	./.	./.	./.	./.	./.	./.	./.	./.	./.	./.	./.	./.	./.	./.	./.	./.	./.	./.	./.	./.	./.	./.	./.	./.	./.	./.	./.	./.	./.	./.	1/1:0,2:2:6:89,6,0
Chr01	6714970	.	C	G	147.01	.	AC=4;AF=1.00;AN=4;DP=4;ExcessHet=3.0103;FS=0.000;MLEAC=4;MLEAF=1.00;MQ=60.00;QD=25.49;SOR=1.609	GT:AD:DP:GQ:PL	./.	./.	./.	./.	./.	./.	./.	./.	./.	./.	./.	1/1:0,2:2:6:83,6,0	./.	./.	./.	./.	./.	./.	./.	./.	./.	./.	./.	./.	./.	./.	./.	./.	./.	./.	./.	./.	./.	./.	./.	1/1:0,2:2:6:86,6,0
Chr01	6714981	.	G	T	148.87	.	AC=6;AF=1.00;AN=6;DP=4;ExcessHet=3.0103;FS=0.000;MLEAC=6;MLEAF=1.00;MQ=60.00;QD=30.70;SOR=0.693	GT:AD:DP:GQ:PL	./.	./.	./.	./.	./.	./.	./.	./.	./.	./.	./.	1/1:0,2:2:6:86,6,0	./.	./.	./.	./.	./.	./.	./.	./.	./.	./.	./.	./.	./.	./.	1/1:0,1:1:3:40,3,0	./.	./.	./.	./.	./.	./.	./.	./.	1/1:0,1:1:3:44,3,0
Chr01	6757831	.	A	C	632.35	.	AC=24;AF=1.00;AN=24;DP=15;ExcessHet=3.0103;FS=0.000;InbreedingCoeff=-0.1792;MLEAC=24;MLEAF=1.00;MQ=60.00;QD=25.25;SOR=1.911	GT:AD:DP:GQ:PL	./.	./.	./.	./.	1/1:0,1:1:3:38,3,0	./.	./.	./.	./.	1/1:0,1:1:3:40,3,0	1/1:0,1:1:3:41,3,0	./.	1/1:0,1:1:3:42,3,0	./.	1/1:0,3:3:9:134,9,0	1/1:0,1:1:3:45,3,0	1/1:0,2:2:6:89,6,0	./.	./.	./.	./.	1/1:0,1:1:3:45,3,0	./.	./.	1/1:0,1:1:3:45,3,0	./.	./.	1/1:0,1:1:3:45,3,0	1/1:0,1:1:3:45,3,0	./.	1/1:0,1:1:3:44,3,0	./.	./.	./.	./.	./.
Chr01	6799963	.	T	C	33.97	.	AC=1;AF=0.016;AN=62;BaseQRankSum=-1.048;ClippingRankSum=0.000;DP=74;ExcessHet=3.0103;FS=2.847;InbreedingCoeff=-0.1352;MLEAC=1;MLEAF=0.016;MQ=60.00;MQRankSum=0.000;QD=8.49;ReadPosRankSum=-0.300;SOR=1.737	GT:AD:DP:GQ:PL	0/0:3,0:3:9:0,9,133	0/0:1,0:1:3:0,3,46	0/0:3,0:3:9:0,9,124	0/0:1,0:1:3:0,3,46	./.	0/0:1,0:1:3:0,3,39	0/0:5,0:5:15:0,15,219	0/0:5,0:5:15:0,15,217	0/0:1,0:1:3:0,3,44	0/0:6,0:6:18:0,18,257	0/0:1,0:1:3:0,3,39	0/0:1,0:1:3:0,3,44	0/0:1,0:1:3:0,3,46	0/0:4,0:4:12:0,12,177	0/0:2,0:2:6:0,6,84	0/0:3,0:3:9:0,9,133	./.	0/0:1,0:1:3:0,3,35	0/0:4,0:4:12:0,12,171	0/0:2,0:2:6:0,6,80	0/0:4,0:4:12:0,12,172	./.	0/0:1,0:1:3:0,3,43	0/0:2,0:2:6:0,6,90	0/0:1,0:1:3:0,3,40	0/0:6,0:6:18:0,18,257	./.	./.	0/0:1,0:1:3:0,3,41	0/0:3,0:3:9:0,9,128	0/0:1,0:1:3:0,3,41	0/0:1,0:1:3:0,3,35	0/0:2,0:2:6:0,6,92	0/0:1,0:1:3:0,3,39	0/0:2,0:2:6:0,6,86	0/1:2,2:4:69:69,0,69
Chr01	6811215	.	T	A	40.77	.	AC=2;AF=0.037;AN=54;BaseQRankSum=-1.581;ClippingRankSum=0.000;DP=59;ExcessHet=0.0412;FS=0.000;InbreedingCoeff=0.1036;MLEAC=1;MLEAF=0.019;MQ=60.00;MQRankSum=0.000;QD=20.39;ReadPosRankSum=-2.435;SOR=1.109	GT:AD:DP:GQ:PL	0/0:3,0:3:9:0,9,124	0/0:2,0:2:6:0,6,83	0/0:1,0:1:3:0,3,46	0/0:1,0:1:3:0,3,45	0/0:4,0:4:12:0,12,166	0/0:3,0:3:9:0,9,132	0/0:4,0:4:12:0,12,158	./.	./.	1/1:0,2:2:6:81,6,0	0/0:2,0:2:6:0,6,90	0/0:1,0:1:3:0,3,42	./.	./.	./.	./.	0/0:3,0:3:9:0,9,136	./.	0/0:2,0:2:6:0,6,88	0/0:2,0:2:6:0,6,92	0/0:2,0:2:6:0,6,90	0/0:3,0:3:9:0,9,129	0/0:1,0:1:3:0,3,40	0/0:5,0:5:15:0,15,216	0/0:2,0:2:6:0,6,86	0/0:2,0:2:6:0,6,92	0/0:1,0:1:3:0,3,46	0/0:1,0:1:3:0,3,46	0/0:4,0:4:12:0,12,174	./.	0/0:1,0:1:3:0,3,44	./.	0/0:2,0:2:6:0,6,90	0/0:3,0:3:9:0,9,129	0/0:1,0:1:3:0,3,46	0/0:1,0:1:3:0,3,46
Chr01	6894928	.	T	C	3350.36	.	AC=40;AF=1.00;AN=40;DP=77;ExcessHet=3.0103;FS=0.000;InbreedingCoeff=-0.1155;MLEAC=40;MLEAF=1.00;MQ=60.00;QD=28.75;SOR=0.948	GT:AD:DP:GQ:PL	1/1:0,1:1:3:45,3,0	1/1:0,3:3:9:135,9,0	1/1:0,1:1:3:45,3,0	./.	1/1:0,1:1:3:45,3,0	1/1:0,14:14:42:619,42,0	1/1:0,4:4:12:166,12,0	1/1:0,5:5:15:218,15,0	1/1:0,2:2:6:89,6,0	1/1:0,1:1:3:45,3,0	1/1:0,3:3:9:133,9,0	1/1:0,3:3:9:129,9,0	1/1:0,1:1:3:45,3,0	./.	1/1:0,2:2:6:89,6,0	./.	./.	1/1:0,1:1:3:45,3,0	1/1:0,1:1:3:45,3,0	1/1:0,2:2:6:90,6,0	1/1:0,1:1:3:45,3,0	./.	./.	1/1:0,27:27:81:1165,81,0	1/1:0,1:1:3:44,3,0	./.	1/1:0,3:3:9:135,9,0	./.	./.	./.	./.	./.	./.	./.	./.	./.
Chr01	6895026	.	G	A	2318.71	.	AC=44;AF=1.00;AN=44;DP=55;ExcessHet=3.0103;FS=0.000;InbreedingCoeff=-0.1404;MLEAC=44;MLEAF=1.00;MQ=60.00;QD=26.27;SOR=0.729	GT:AD:DP:GQ:PL	1/1:0,1:1:3:41,3,0	1/1:0,1:1:3:45,3,0	1/1:0,2:2:6:82,6,0	./.	1/1:0,1:1:3:40,3,0	1/1:0,5:5:15:211,15,0	1/1:0,1:1:3:45,3,0	./.	1/1:0,2:2:6:84,6,0	./.	./.	1/1:0,1:1:3:41,3,0	./.	1/1:0,2:2:6:82,6,0	1/1:0,2:2:6:90,6,0	./.	1/1:0,2:2:6:90,6,0	./.	./.	1/1:0,1:1:3:45,3,0	1/1:0,2:2:6:81,6,0	./.	1/1:0,2:2:6:82,6,0	1/1:0,20:20:60:845,60,0	./.	1/1:0,3:3:9:130,9,0	./.	./.	1/1:0,1:1:3:42,3,0	1/1:0,1:1:3:42,3,0	1/1:0,1:1:3:45,3,0	1/1:0,1:1:3:45,3,0	1/1:0,2:2:6:90,6,0	1/1:0,1:1:3:42,3,0	./.	./.
Chr01	7096618	.	C	T	36.24	.	AC=1;AF=0.017;AN=60;BaseQRankSum=0.152;ClippingRankSum=0.000;DP=94;ExcessHet=3.0103;FS=3.066;InbreedingCoeff=-0.1069;MLEAC=1;MLEAF=0.017;MQ=60.00;MQRankSum=0.000;QD=7.25;ReadPosRankSum=1.158;SOR=2.076	GT:AD:DP:GQ:PL	0/0:1,0:1:3:0,3,40	./.	0/0:1,0:1:3:0,3,42	0/0:2,0:2:6:0,6,90	0/0:1,0:1:3:0,3,41	0/0:2,0:2:6:0,6,92	0/0:2,0:2:6:0,6,90	./.	0/0:2,0:2:6:0,6,89	0/0:2,0:2:6:0,6,90	0/0:3,0:3:9:0,9,125	0/0:8,0:8:24:0,24,357	./.	0/0:3,0:3:9:0,9,130	0/0:6,0:6:18:0,18,264	0/0:1,0:1:3:0,3,40	0/0:6,0:6:18:0,18,258	0/1:3,2:5:72:72,0,118	0/0:5,0:5:15:0,15,218	0/0:2,0:2:6:0,6,82	0/0:4,0:4:12:0,12,171	0/0:2,0:2:6:0,6,90	0/0:1,0:1:3:0,3,40	0/0:5,0:5:15:0,15,218	./.	0/0:7,0:7:21:0,21,307	0/0:2,0:2:6:0,6,86	0/0:5,0:5:15:0,15,223	0/0:3,0:3:9:0,9,126	0/0:3,0:3:9:0,9,132	0/0:2,0:2:6:0,6,91	./.	0/0:6,0:6:18:0,18,258	0/0:1,0:1:3:0,3,40	0/0:1,0:1:3:0,3,46	./.
Chr01	7158835	.	T	A,C	1002.24	.	AC=4,19;AF=0.065,0.306;AN=62;BaseQRankSum=0.009;ClippingRankSum=0.000;DP=123;ExcessHet=18.5563;FS=1.692;InbreedingCoeff=-0.3424;MLEAC=3,18;MLEAF=0.048,0.290;MQ=60.00;MQRankSum=0.000;QD=22.27;ReadPosRankSum=0.795;SOR=0.919	GT:AD:DP:GQ:PL	0/2:1,0,1:2:35:39,42,80,0,38,35	./.	0/2:3,1,3:7:79:111,79,198,0,80,113	0/0:3,0,0:3:9:0,9,135,9,135,135	0/2:2,0,1:3:31:31,37,122,0,86,83	./.	0/0:5,0,0:5:15:0,15,204,15,204,204	./.	0/0:11,0,0:11:33:0,33,487,33,487,487	0/0:3,0,0:3:9:0,9,126,9,126,126	0/2:2,0,1:3:35:35,41,126,0,86,83	0/2:5,0,1:6:22:22,37,241,0,204,201	0/0:3,0,0:3:9:0,9,128,9,128,128	0/2:1,1,1:3:1:34,1,41,0,7,40	0/0:3,0,0:3:9:0,9,136,9,136,136	./.	0/0:4,0,0:4:12:0,12,168,12,168,168	2/2:0,0,1:1:3:42,42,42,3,3,0	0/2:3,0,1:4:33:33,42,164,0,122,119	0/2:4,0,1:5:30:30,42,205,0,163,160	0/2:1,0,3:4:34:112,115,158,0,43,34	0/0:1,0,0:1:3:0,3,42,3,42,42	0/2:3,0,2:5:75:75,84,208,0,124,118	0/2:4,1,2:7:41:71,41,207,0,127,163	./.	0/1:3,2,0:5:75:75,0,116,84,122,206	0/1:4,1,0:5:30:30,0,162,42,165,207	0/0:1,0,0:1:3:0,3,40,3,40,40	1/2:1,1,1:3:5:44,5,39,5,0,39	0/2:5,0,2:7:64:64,79,291,0,212,206	0/2:1,0,3:4:33:116,120,161,0,42,33	0/2:2,0,1:3:36:36,42,121,0,79,76	0/2:3,0,1:4:33:33,42,166,0,124,121	0/0:3,0,0:3:9:0,9,133,9,133,133	0/1:2,1,0:3:36:36,0,82,42,85,127	0/2:1,0,1:2:34:39,42,79,0,37,34
Chr01	7646992	.	A	T	4988.07	.	AC=63;AF=0.984;AN=64;BaseQRankSum=-0.804;ClippingRankSum=0.000;DP=115;ExcessHet=3.0103;FS=0.000;InbreedingCoeff=-0.1093;MLEAC=63;MLEAF=0.984;MQ=60.00;MQRankSum=0.000;QD=31.53;ReadPosRankSum=-0.755;SOR=0.252	GT:AD:DP:GQ:PL	./.	1/1:0,3:3:9:135,9,0	1/1:0,2:2:6:89,6,0	1/1:0,2:2:6:90,6,0	1/1:0,4:4:12:180,12,0	1/1:0,7:7:21:313,21,0	0/1:1,5:6:73:203,0,73	1/1:0,4:4:12:180,12,0	1/1:0,1:1:3:45,3,0	./.	1/1:0,3:3:9:135,9,0	1/1:0,4:4:12:180,12,0	1/1:0,1:1:3:45,3,0	1/1:0,2:2:6:90,6,0	1/1:0,3:3:9:135,9,0	1/1:0,1:1:3:45,3,0	./.	1/1:0,1:1:3:45,3,0	1/1:0,4:4:12:180,12,0	1/1:0,2:2:6:90,6,0	1/1:0,1:1:3:45,3,0	1/1:0,2:2:6:87,6,0	./.	1/1:0,24:24:72:1062,72,0	1/1:0,2:2:6:90,6,0	1/1:0,10:10:30:445,30,0	1/1:0,1:1:3:45,3,0	1/1:0,2:2:6:85,6,0	1/1:0,4:4:12:175,12,0	1/1:0,3:3:9:130,9,0	1/1:0,4:4:12:162,12,0	1/1:0,5:5:15:216,15,0	1/1:0,1:1:3:42,3,0	1/1:0,1:1:3:45,3,0	1/1:0,1:1:3:40,3,0	1/1:0,4:4:12:175,12,0
Chr01	7647006	.	T	C	4439.36	.	AC=61;AF=0.984;AN=62;BaseQRankSum=-0.929;ClippingRankSum=0.000;DP=78;ExcessHet=3.0103;FS=3.502;InbreedingCoeff=-0.1151;MLEAC=61;MLEAF=0.984;MQ=60.00;MQRankSum=0.000;QD=31.88;ReadPosRankSum=-2.789;SOR=0.431	GT:AD:DP:GQ:PL	./.	1/1:0,3:3:9:135,9,0	1/1:0,1:1:6:89,6,0	1/1:0,2:2:6:90,6,0	1/1:0,3:3:9:135,9,0	1/1:0,4:4:21:313,21,0	0/1:1,3:4:73:203,0,73	1/1:0,4:4:12:180,12,0	1/1:0,1:1:3:45,3,0	./.	1/1:0,2:2:9:135,9,0	1/1:0,3:3:12:180,12,0	1/1:.:.:3:45,3,0	1/1:0,2:2:6:90,6,0	1/1:0,3:3:9:135,9,0	1/1:0,1:1:3:45,3,0	./.	1/1:.:.:3:45,3,0	1/1:0,4:4:12:180,12,0	1/1:0,1:1:6:90,6,0	1/1:0,1:1:3:45,3,0	1/1:0,1:1:3:45,3,0	./.	1/1:0,17:17:54:810,54,0	1/1:0,1:1:6:90,6,0	1/1:0,8:8:27:401,27,0	1/1:0,1:1:3:45,3,0	1/1:0,1:1:3:45,3,0	1/1:0,3:3:9:135,9,0	1/1:0,2:2:9:130,9,0	1/1:.:.:9:118,9,0	1/1:0,2:2:15:216,15,0	./.	1/1:0,1:1:3:45,3,0	1/1:.:.:3:40,3,0	1/1:0,2:2:12:175,12,0
Chr01	7651241	.	C	A	292.30	.	AC=12;AF=1.00;AN=12;DP=13;ExcessHet=3.0103;FS=0.000;MLEAC=12;MLEAF=1.00;MQ=60.00;QD=27.13;SOR=1.609	GT:AD:DP:GQ:PL	./.	./.	./.	./.	./.	./.	./.	./.	./.	./.	./.	1/1:0,2:2:6:90,6,0	1/1:0,1:1:3:45,3,0	./.	1/1:0,1:1:3:45,3,0	./.	1/1:0,1:1:3:45,3,0	./.	./.	./.	./.	./.	./.	./.	./.	./.	./.	1/1:0,1:1:3:43,3,0	./.	./.	./.	./.	1/1:0,1:1:3:45,3,0	./.	./.	./.
Chr01	7651246	.	T	C	292.30	.	AC=12;AF=1.00;AN=12;DP=12;ExcessHet=3.0103;FS=0.000;MLEAC=12;MLEAF=1.00;MQ=60.00;QD=26.96;SOR=2.303	GT:AD:DP:GQ:PL	./.	./.	./.	./.	./.	./.	./.	./.	./.	./.	./.	1/1:0,2:2:6:90,6,0	1/1:0,1:1:3:45,3,0	./.	1/1:0,1:1:3:45,3,0	./.	1/1:0,1:1:3:45,3,0	./.	./.	./.	./.	./.	./.	./.	./.	./.	./.	1/1:0,0:0:3:43,3,0	./.	./.	./.	./.	1/1:0,1:1:3:45,3,0	./.	./.	./.
Chr01	7651248	.	T	A	249.21	.	AC=10;AF=1.00;AN=10;DP=12;ExcessHet=3.0103;FS=0.000;MLEAC=10;MLEAF=1.00;MQ=60.00;QD=27.39;SOR=2.303	GT:AD:DP:GQ:PL	./.	./.	./.	./.	./.	./.	./.	./.	./.	./.	./.	1/1:0,2:2:6:90,6,0	1/1:0,1:1:3:45,3,0	./.	1/1:0,1:1:3:45,3,0	./.	1/1:0,1:1:3:45,3,0	./.	./.	./.	./.	./.	./.	./.	./.	./.	./.	./.	./.	./.	./.	./.	1/1:0,1:1:3:45,3,0	./.	./.	./.
Chr01	7651253	.	T	A	256.47	.	AC=12;AF=1.00;AN=12;DP=12;ExcessHet=3.0103;FS=0.000;MLEAC=12;MLEAF=1.00;MQ=60.00;QD=30.46;SOR=2.303	GT:AD:DP:GQ:PL	./.	./.	./.	./.	./.	./.	./.	./.	./.	./.	./.	1/1:0,2:2:6:90,6,0	1/1:0,1:1:3:45,3,0	./.	1/1:0,1:1:3:45,3,0	./.	1/1:0,1:1:3:45,3,0	./.	./.	./.	./.	./.	./.	./.	./.	1/1:.:.:2:7,2,0	./.	./.	./.	./.	./.	./.	1/1:0,1:1:3:45,3,0	./.	./.	./.
Chr01	7651263	.	C	A	256.47	.	AC=12;AF=1.00;AN=12;DP=12;ExcessHet=3.0103;FS=0.000;MLEAC=12;MLEAF=1.00;MQ=60.00;QD=31.33;SOR=2.303	GT:AD:DP:GQ:PL	./.	./.	./.	./.	./.	./.	./.	./.	./.	./.	./.	1/1:0,2:2:6:90,6,0	1/1:.:.:3:45,3,0	./.	1/1:0,1:1:3:45,3,0	./.	1/1:0,1:1:3:45,3,0	./.	./.	./.	./.	./.	./.	./.	./.	1/1:0,1:1:2:7,2,0	./.	./.	./.	./.	./.	./.	1/1:0,1:1:3:45,3,0	./.	./.	./.
Chr01	7754947	.	T	A	1542.29	.	AC=38;AF=1.00;AN=38;DP=37;ExcessHet=3.0103;FS=0.000;InbreedingCoeff=-0.1729;MLEAC=38;MLEAF=1.00;MQ=60.00;QD=31.14;SOR=1.121	GT:AD:DP:GQ:PL	./.	1/1:0,2:2:6:84,6,0	1/1:0,1:1:3:40,3,0	./.	1/1:0,1:1:3:44,3,0	./.	./.	./.	./.	./.	1/1:0,1:1:3:45,3,0	./.	./.	./.	1/1:0,1:1:3:42,3,0	./.	./.	./.	1/1:0,2:2:6:85,6,0	1/1:0,2:2:6:88,6,0	1/1:0,1:1:3:45,3,0	./.	1/1:0,1:1:3:45,3,0	1/1:0,16:16:48:667,48,0	1/1:0,1:1:3:45,3,0	1/1:0,1:1:3:45,3,0	./.	1/1:0,1:1:3:38,3,0	./.	1/1:0,1:1:3:40,3,0	./.	1/1:0,1:1:3:40,3,0	1/1:0,1:1:3:35,3,0	1/1:0,1:1:3:45,3,0	1/1:0,1:1:3:45,3,0	1/1:0,1:1:3:45,3,0
Chr01	7755026	.	A	G	6102.06	.	AC=68;AF=1.00;AN=68;DP=143;ExcessHet=3.0103;FS=0.000;InbreedingCoeff=-0.0964;MLEAC=68;MLEAF=1.00;MQ=60.00;QD=28.24;SOR=1.101	GT:AD:DP:GQ:PL	./.	1/1:0,7:7:21:301,21,0	1/1:0,2:2:6:83,6,0	1/1:0,2:2:6:90,6,0	1/1:0,3:3:9:130,9,0	1/1:0,2:2:6:85,6,0	./.	1/1:0,2:2:6:90,6,0	1/1:0,5:5:15:217,15,0	1/1:0,2:2:6:80,6,0	1/1:0,3:3:9:129,9,0	1/1:0,3:3:9:127,9,0	1/1:0,3:3:9:127,9,0	1/1:0,1:1:3:45,3,0	1/1:0,4:4:12:169,12,0	1/1:0,1:1:3:45,3,0	1/1:0,4:4:12:166,12,0	1/1:0,3:3:9:127,9,0	1/1:0,6:6:18:260,18,0	1/1:0,7:7:21:294,21,0	1/1:0,1:1:3:40,3,0	1/1:0,2:2:6:86,6,0	1/1:0,2:2:6:87,6,0	1/1:0,53:53:99:2260,160,0	1/1:0,1:1:3:45,3,0	1/1:0,1:1:3:45,3,0	1/1:0,2:2:6:85,6,0	1/1:0,1:1:3:42,3,0	1/1:0,3:3:9:135,9,0	1/1:0,7:7:21:296,21,0	1/1:0,1:1:3:40,3,0	1/1:0,2:2:6:88,6,0	1/1:0,1:1:3:45,3,0	1/1:0,3:3:9:135,9,0	1/1:0,2:2:6:85,6,0	1/1:0,1:1:3:45,3,0
[truncated: 50,621,908 more chars]
