# Supplementary material for: The importance of genotype identity, genetic heterogeneity, and bioinformatic handling for properly assessing genomic variation in transgenic plants
Source: BMC Biotechnol. 2018 Jun 1;18:38. doi: 10.1186/s12896-018-0447-9 (PMC5984819; doi:10.1186/s12896-018-0447-9)
Supplement: Supplementary file 4 — Resulting raw variant indel calls from GATK HaplotypeCaller. (VCF 29397 kb) [file 12896_2018_447_MOESM4_ESM.vcf]

##fileformat=VCFv4.2
##FILTER=<ID=LowQual,Description="Low quality">
##FORMAT=<ID=AD,Number=R,Type=Integer,Description="Allelic depths for the ref and alt alleles in the order listed">
##FORMAT=<ID=DP,Number=1,Type=Integer,Description="Approximate read depth (reads with MQ=255 or with bad mates are filtered)">
##FORMAT=<ID=GQ,Number=1,Type=Integer,Description="Genotype Quality">
##FORMAT=<ID=GT,Number=1,Type=String,Description="Genotype">
##FORMAT=<ID=PL,Number=G,Type=Integer,Description="Normalized, Phred-scaled likelihoods for genotypes as defined in the VCF specification">
##GATKCommandLine.HaplotypeCaller=<ID=HaplotypeCaller,Version=3.7-0-gcfedb67,Date="Wed May 10 13:59:29 CDT 2017",Epoch=1494442769446,CommandLineOptions="analysis_type=HaplotypeCaller input_file=[SRR1737979_rg_added_sorted_dedupped_split.bam, SRR1737980_rg_added_sorted_dedupped_split.bam, SRR1737981_rg_added_sorted_dedupped_split.bam, SRR1737982_rg_added_sorted_dedupped_split.bam, SRR1737983_rg_added_sorted_dedupped_split.bam, SRR1737984_rg_added_sorted_dedupped_split.bam, SRR1737985_rg_added_sorted_dedupped_split.bam, SRR1737986_rg_added_sorted_dedupped_split.bam, SRR1737987_rg_added_sorted_dedupped_split.bam, SRR1737988_rg_added_sorted_dedupped_split.bam, SRR1737989_rg_added_sorted_dedupped_split.bam, SRR1737990_rg_added_sorted_dedupped_split.bam, SRR1737991_rg_added_sorted_dedupped_split.bam, SRR1737992_rg_added_sorted_dedupped_split.bam, SRR1737993_rg_added_sorted_dedupped_split.bam, SRR1737994_rg_added_sorted_dedupped_split.bam, SRR1737995_rg_added_sorted_dedupped_split.bam, SRR1737996_rg_added_sorted_dedupped_split.bam, SRR1737997_rg_added_sorted_dedupped_split.bam, SRR1737998_rg_added_sorted_dedupped_split.bam, SRR1737999_rg_added_sorted_dedupped_split.bam, SRR1738000_rg_added_sorted_dedupped_split.bam, SRR1738001_rg_added_sorted_dedupped_split.bam, SRR1738002_rg_added_sorted_dedupped_split.bam, SRR1738003_rg_added_sorted_dedupped_split.bam, SRR1738004_rg_added_sorted_dedupped_split.bam, SRR1738005_rg_added_sorted_dedupped_split.bam, SRR1738006_rg_added_sorted_dedupped_split.bam, SRR1738007_rg_added_sorted_dedupped_split.bam, SRR1738008_rg_added_sorted_dedupped_split.bam, SRR1738009_rg_added_sorted_dedupped_split.bam, SRR1738010_rg_added_sorted_dedupped_split.bam, SRR1738011_rg_added_sorted_dedupped_split.bam, SRR1738012_rg_added_sorted_dedupped_split.bam, SRR1738013_rg_added_sorted_dedupped_split.bam, SRR1738014_rg_added_sorted_dedupped_split.bam] showFullBamList=false read_buffer_size=null read_filter=[] disable_read_filter=[] intervals=null excludeIntervals=null interval_set_rule=UNION interval_merging=ALL interval_padding=0 reference_sequence=/project/chadm/Meesh/Data/References/Gmax.a2.v1/assembly/Gmax_275_v2.0.fa nonDeterministicRandomSeed=false disableDithering=false maxRuntime=-1 maxRuntimeUnits=MINUTES downsampling_type=BY_SAMPLE downsample_to_fraction=null downsample_to_coverage=500 baq=OFF baqGapOpenPenalty=40.0 refactor_NDN_cigar_string=false fix_misencoded_quality_scores=false allow_potentially_misencoded_quality_scores=false useOriginalQualities=false defaultBaseQualities=-1 performanceLog=null BQSR=null quantize_quals=0 static_quantized_quals=null round_down_quantized=false disable_indel_quals=false emit_original_quals=false preserve_qscores_less_than=6 globalQScorePrior=-1.0 secondsBetweenProgressUpdates=10 validation_strictness=SILENT remove_program_records=false keep_program_records=false sample_rename_mapping_file=null unsafe=null disable_auto_index_creation_and_locking_when_reading_rods=false no_cmdline_in_header=false sites_only=false never_trim_vcf_format_field=false bcf=false bam_compression=null simplifyBAM=false disable_bam_indexing=false generate_md5=false num_threads=1 num_cpu_threads_per_data_thread=30 num_io_threads=0 monitorThreadEfficiency=false num_bam_file_handles=null read_group_black_list=null pedigree=[] pedigreeString=[] pedigreeValidationType=STRICT allow_intervals_with_unindexed_bam=false generateShadowBCF=false variant_index_type=DYNAMIC_SEEK variant_index_parameter=-1 reference_window_stop=0 phone_home= gatk_key=null tag=NA logging_level=INFO log_to_file=null help=false version=false out=/project/csbio/Meesh/Projects/Other_WPT_Study_Results.vcf likelihoodCalculationEngine=PairHMM heterogeneousKmerSizeResolution=COMBO_MIN dbsnp=(RodBinding name= source=UNBOUND) dontTrimActiveRegions=false maxDiscARExtension=25 maxGGAARExtension=300 paddingAroundIndels=150 paddingAroundSNPs=20 comp=[] annotation=[] excludeAnnotation=[] group=[StandardAnnotation, StandardHCAnnotation] debug=false useFilteredReadsForAnnotations=false emitRefConfidence=NONE bamOutput=null bamWriterType=CALLED_HAPLOTYPES emitDroppedReads=false disableOptimizations=false annotateNDA=false useNewAFCalculator=false heterozygosity=0.001 indel_heterozygosity=1.25E-4 heterozygosity_stdev=0.01 standard_min_confidence_threshold_for_calling=20.0 standard_min_confidence_threshold_for_emitting=30.0 max_alternate_alleles=6 max_genotype_count=1024 max_num_PL_values=100 input_prior=[] sample_ploidy=2 genotyping_mode=DISCOVERY alleles=(RodBinding name= source=UNBOUND) contamination_fraction_to_filter=0.0 contamination_fraction_per_sample_file=null p_nonref_model=null exactcallslog=null output_mode=EMIT_VARIANTS_ONLY allSitePLs=false gcpHMM=10 pair_hmm_implementation=VECTOR_LOGLESS_CACHING pair_hmm_sub_implementation=ENABLE_ALL always_load_vector_logless_PairHMM_lib=false phredScaledGlobalReadMismappingRate=45 noFpga=false sample_name=null kmerSize=[10, 25] dontIncreaseKmerSizesForCycles=false allowNonUniqueKmersInRef=false numPruningSamples=1 recoverDanglingHeads=false doNotRecoverDanglingBranches=false minDanglingBranchLength=4 consensus=false maxNumHaplotypesInPopulation=128 errorCorrectKmers=false minPruning=2 debugGraphTransformations=false allowCyclesInKmerGraphToGeneratePaths=false graphOutput=null kmerLengthForReadErrorCorrection=25 minObservationsForKmerToBeSolid=20 GVCFGQBands=[1, 2, 3, 4, 5, 6, 7, 8, 9, 10, 11, 12, 13, 14, 15, 16, 17, 18, 19, 20, 21, 22, 23, 24, 25, 26, 27, 28, 29, 30, 31, 32, 33, 34, 35, 36, 37, 38, 39, 40, 41, 42, 43, 44, 45, 46, 47, 48, 49, 50, 51, 52, 53, 54, 55, 56, 57, 58, 59, 60, 70, 80, 90, 99] indelSizeToEliminateInRefModel=10 min_base_quality_score=10 includeUmappedReads=false useAllelesTrigger=false doNotRunPhysicalPhasing=true keepRG=null justDetermineActiveRegions=false dontGenotype=false dontUseSoftClippedBases=true captureAssemblyFailureBAM=false errorCorrectReads=false pcr_indel_model=CONSERVATIVE maxReadsInRegionPerSample=10000 minReadsPerAlignmentStart=10 mergeVariantsViaLD=false activityProfileOut=null activeRegionOut=null activeRegionIn=null activeRegionExtension=null forceActive=false activeRegionMaxSize=null bandPassSigma=null maxReadsInMemoryPerSample=30000 maxTotalReadsInMemory=10000000 maxProbPropagationDistance=50 activeProbabilityThreshold=0.002 min_mapping_quality_score=20 filter_reads_with_N_cigar=false filter_mismatching_base_and_quals=false filter_bases_not_stored=false">
##GATKCommandLine.SelectVariants=<ID=SelectVariants,Version=3.7-0-gcfedb67,Date="Thu May 11 09:20:34 CDT 2017",Epoch=1494512434886,CommandLineOptions="analysis_type=SelectVariants input_file=[] showFullBamList=false read_buffer_size=null read_filter=[] disable_read_filter=[] intervals=null excludeIntervals=null interval_set_rule=UNION interval_merging=ALL interval_padding=0 reference_sequence=/project/chadm/Meesh/Data/References/Gmax.a2.v1/assembly/Gmax_275_v2.0.fa nonDeterministicRandomSeed=false disableDithering=false maxRuntime=-1 maxRuntimeUnits=MINUTES downsampling_type=BY_SAMPLE downsample_to_fraction=null downsample_to_coverage=1000 baq=OFF baqGapOpenPenalty=40.0 refactor_NDN_cigar_string=false fix_misencoded_quality_scores=false allow_potentially_misencoded_quality_scores=false useOriginalQualities=false defaultBaseQualities=-1 performanceLog=null BQSR=null quantize_quals=0 static_quantized_quals=null round_down_quantized=false disable_indel_quals=false emit_original_quals=false preserve_qscores_less_than=6 globalQScorePrior=-1.0 secondsBetweenProgressUpdates=10 validation_strictness=SILENT remove_program_records=false keep_program_records=false sample_rename_mapping_file=null unsafe=null disable_auto_index_creation_and_locking_when_reading_rods=false no_cmdline_in_header=false sites_only=false never_trim_vcf_format_field=false bcf=false bam_compression=null simplifyBAM=false disable_bam_indexing=false generate_md5=false num_threads=1 num_cpu_threads_per_data_thread=1 num_io_threads=0 monitorThreadEfficiency=false num_bam_file_handles=null read_group_black_list=null pedigree=[] pedigreeString=[] pedigreeValidationType=STRICT allow_intervals_with_unindexed_bam=false generateShadowBCF=false variant_index_type=DYNAMIC_SEEK variant_index_parameter=-1 reference_window_stop=0 phone_home= gatk_key=null tag=NA logging_level=INFO log_to_file=null help=false version=false variant=(RodBinding name=variant source=Other_WPT_Study_Results.vcf) discordance=(RodBinding name= source=UNBOUND) concordance=(RodBinding name= source=UNBOUND) out=/project/csbio/Meesh/Projects/Other_WPT_Study/Other_WPT_Study_Results_INDELs.vcf sample_name=[] sample_expressions=null sample_file=null exclude_sample_name=[] exclude_sample_file=[] exclude_sample_expressions=[] selectexpressions=[] invertselect=false excludeNonVariants=false excludeFiltered=false preserveAlleles=false removeUnusedAlternates=false restrictAllelesTo=ALL keepOriginalAC=false keepOriginalDP=false mendelianViolation=false invertMendelianViolation=false mendelianViolationQualThreshold=0.0 select_random_fraction=0.0 remove_fraction_genotypes=0.0 selectTypeToInclude=[INDEL] selectTypeToExclude=[] keepIDs=null excludeIDs=null fullyDecode=false justRead=false maxIndelSize=2147483647 minIndelSize=0 maxFilteredGenotypes=2147483647 minFilteredGenotypes=0 maxFractionFilteredGenotypes=1.0 minFractionFilteredGenotypes=0.0 maxNOCALLnumber=2147483647 maxNOCALLfraction=1.0 setFilteredGtToNocall=false ALLOW_NONOVERLAPPING_COMMAND_LINE_SAMPLES=false forceValidOutput=false filter_reads_with_N_cigar=false filter_mismatching_base_and_quals=false filter_bases_not_stored=false">
##INFO=<ID=AC,Number=A,Type=Integer,Description="Allele count in genotypes, for each ALT allele, in the same order as listed">
##INFO=<ID=AF,Number=A,Type=Float,Description="Allele Frequency, for each ALT allele, in the same order as listed">
##INFO=<ID=AN,Number=1,Type=Integer,Description="Total number of alleles in called genotypes">
##INFO=<ID=BaseQRankSum,Number=1,Type=Float,Description="Z-score from Wilcoxon rank sum test of Alt Vs. Ref base qualities">
##INFO=<ID=ClippingRankSum,Number=1,Type=Float,Description="Z-score From Wilcoxon rank sum test of Alt vs. Ref number of hard clipped bases">
##INFO=<ID=DP,Number=1,Type=Integer,Description="Approximate read depth; some reads may have been filtered">
##INFO=<ID=DS,Number=0,Type=Flag,Description="Were any of the samples downsampled?">
##INFO=<ID=ExcessHet,Number=1,Type=Float,Description="Phred-scaled p-value for exact test of excess heterozygosity">
##INFO=<ID=FS,Number=1,Type=Float,Description="Phred-scaled p-value using Fisher's exact test to detect strand bias">
##INFO=<ID=HaplotypeScore,Number=1,Type=Float,Description="Consistency of the site with at most two segregating haplotypes">
##INFO=<ID=InbreedingCoeff,Number=1,Type=Float,Description="Inbreeding coefficient as estimated from the genotype likelihoods per-sample when compared against the Hardy-Weinberg expectation">
##INFO=<ID=MLEAC,Number=A,Type=Integer,Description="Maximum likelihood expectation (MLE) for the allele counts (not necessarily the same as the AC), for each ALT allele, in the same order as listed">
##INFO=<ID=MLEAF,Number=A,Type=Float,Description="Maximum likelihood expectation (MLE) for the allele frequency (not necessarily the same as the AF), for each ALT allele, in the same order as listed">
##INFO=<ID=MQ,Number=1,Type=Float,Description="RMS Mapping Quality">
##INFO=<ID=MQRankSum,Number=1,Type=Float,Description="Z-score From Wilcoxon rank sum test of Alt vs. Ref read mapping qualities">
##INFO=<ID=QD,Number=1,Type=Float,Description="Variant Confidence/Quality by Depth">
##INFO=<ID=ReadPosRankSum,Number=1,Type=Float,Description="Z-score from Wilcoxon rank sum test of Alt vs. Ref read position bias">
##INFO=<ID=SOR,Number=1,Type=Float,Description="Symmetric Odds Ratio of 2x2 contingency table to detect strand bias">
##contig=<ID=Chr01,length=56831624>
##contig=<ID=Chr02,length=48577505>
##contig=<ID=Chr03,length=45779781>
##contig=<ID=Chr04,length=52389146>
##contig=<ID=Chr05,length=42234498>
##contig=<ID=Chr06,length=51416486>
##contig=<ID=Chr07,length=44630646>
##contig=<ID=Chr08,length=47837940>
##contig=<ID=Chr09,length=50189764>
##contig=<ID=Chr10,length=51566898>
##contig=<ID=Chr11,length=34766867>
##contig=<ID=Chr12,length=40091314>
##contig=<ID=Chr13,length=45874162>
##contig=<ID=Chr14,length=49042192>
##contig=<ID=Chr15,length=51756343>
##contig=<ID=Chr16,length=37887014>
##contig=<ID=Chr17,length=41641366>
##contig=<ID=Chr18,length=58018742>
##contig=<ID=Chr19,length=50746916>
##contig=<ID=Chr20,length=47904181>
##contig=<ID=scaffold_21,length=3565126>
##contig=<ID=scaffold_22,length=1240113>
##contig=<ID=scaffold_23,length=809636>
##contig=<ID=scaffold_24,length=735592>
##contig=<ID=scaffold_25,length=750012>
##contig=<ID=scaffold_26,length=719293>
##contig=<ID=scaffold_27,length=425344>
##contig=<ID=scaffold_28,length=367934>
##contig=<ID=scaffold_30,length=374509>
##contig=<ID=scaffold_31,length=306967>
##contig=<ID=scaffold_32,length=273180>
##contig=<ID=scaffold_33,length=367064>
##contig=<ID=scaffold_34,length=312168>
##contig=<ID=scaffold_35,length=412299>
##contig=<ID=scaffold_36,length=357887>
##contig=<ID=scaffold_37,length=303488>
##contig=<ID=scaffold_38,length=280888>
##contig=<ID=scaffold_39,length=308105>
##contig=<ID=scaffold_40,length=266805>
##contig=<ID=scaffold_41,length=255068>
##contig=<ID=scaffold_43,length=313007>
##contig=<ID=scaffold_44,length=177731>
##contig=<ID=scaffold_47,length=277228>
##contig=<ID=scaffold_48,length=336578>
##contig=<ID=scaffold_49,length=240486>
##contig=<ID=scaffold_50,length=189765>
##contig=<ID=scaffold_51,length=202321>
##contig=<ID=scaffold_54,length=193136>
##contig=<ID=scaffold_55,length=182568>
##contig=<ID=scaffold_56,length=192360>
##contig=<ID=scaffold_57,length=155335>
##contig=<ID=scaffold_58,length=207779>
##contig=<ID=scaffold_59,length=187061>
##contig=<ID=scaffold_60,length=170654>
##contig=<ID=scaffold_62,length=172653>
##contig=<ID=scaffold_63,length=138345>
##contig=<ID=scaffold_64,length=181950>
##contig=<ID=scaffold_65,length=119159>
##contig=<ID=scaffold_66,length=211266>
##contig=<ID=scaffold_68,length=153269>
##contig=<ID=scaffold_72,length=89645>
##contig=<ID=scaffold_73,length=89132>
##contig=<ID=scaffold_74,length=82894>
##contig=<ID=scaffold_75,length=83870>
##contig=<ID=scaffold_76,length=88913>
##contig=<ID=scaffold_77,length=103230>
##contig=<ID=scaffold_78,length=76287>
##contig=<ID=scaffold_79,length=87788>
##contig=<ID=scaffold_80,length=112932>
##contig=<ID=scaffold_83,length=90134>
##contig=<ID=scaffold_85,length=140667>
##contig=<ID=scaffold_86,length=160509>
##contig=<ID=scaffold_87,length=80428>
##contig=<ID=scaffold_88,length=85245>
##contig=<ID=scaffold_91,length=68552>
##contig=<ID=scaffold_92,length=135760>
##contig=<ID=scaffold_93,length=62536>
##contig=<ID=scaffold_94,length=68260>
##contig=<ID=scaffold_95,length=98277>
##contig=<ID=scaffold_96,length=61293>
##contig=<ID=scaffold_97,length=61081>
##contig=<ID=scaffold_99,length=72843>
##contig=<ID=scaffold_101,length=69611>
##contig=<ID=scaffold_102,length=68194>
##contig=<ID=scaffold_103,length=81888>
##contig=<ID=scaffold_104,length=67956>
##contig=<ID=scaffold_105,length=59625>
##contig=<ID=scaffold_106,length=129691>
##contig=<ID=scaffold_107,length=102792>
##contig=<ID=scaffold_108,length=68738>
##contig=<ID=scaffold_109,length=53818>
##contig=<ID=scaffold_110,length=64967>
##contig=<ID=scaffold_111,length=53974>
##contig=<ID=scaffold_112,length=56345>
##contig=<ID=scaffold_115,length=59862>
##contig=<ID=scaffold_116,length=49343>
##contig=<ID=scaffold_117,length=81213>
##contig=<ID=scaffold_118,length=47540>
##contig=<ID=scaffold_119,length=45891>
##contig=<ID=scaffold_120,length=58774>
##contig=<ID=scaffold_121,length=86835>
##contig=<ID=scaffold_123,length=64745>
##contig=<ID=scaffold_126,length=58733>
##contig=<ID=scaffold_127,length=150335>
##contig=<ID=scaffold_128,length=64874>
##contig=<ID=scaffold_129,length=42664>
##contig=<ID=scaffold_131,length=205366>
##contig=<ID=scaffold_133,length=79621>
##contig=<ID=scaffold_134,length=39643>
##contig=<ID=scaffold_135,length=59466>
##contig=<ID=scaffold_136,length=82376>
##contig=<ID=scaffold_137,length=38044>
##contig=<ID=scaffold_138,length=37391>
##contig=<ID=scaffold_139,length=72293>
##contig=<ID=scaffold_140,length=64207>
##contig=<ID=scaffold_141,length=40514>
##contig=<ID=scaffold_142,length=52403>
##contig=<ID=scaffold_143,length=59103>
##contig=<ID=scaffold_145,length=36581>
##contig=<ID=scaffold_146,length=35312>
##contig=<ID=scaffold_147,length=72795>
##contig=<ID=scaffold_149,length=46420>
##contig=<ID=scaffold_150,length=98055>
##contig=<ID=scaffold_151,length=51819>
##contig=<ID=scaffold_152,length=30947>
##contig=<ID=scaffold_157,length=28868>
##contig=<ID=scaffold_158,length=40619>
##contig=<ID=scaffold_159,length=76039>
##contig=<ID=scaffold_160,length=60683>
##contig=<ID=scaffold_163,length=26852>
##contig=<ID=scaffold_164,length=27988>
##contig=<ID=scaffold_165,length=26294>
##contig=<ID=scaffold_166,length=57849>
##contig=<ID=scaffold_168,length=25701>
##contig=<ID=scaffold_169,length=52805>
##contig=<ID=scaffold_173,length=49100>
##contig=<ID=scaffold_175,length=25619>
##contig=<ID=scaffold_176,length=24353>
##contig=<ID=scaffold_179,length=24602>
##contig=<ID=scaffold_180,length=24298>
##contig=<ID=scaffold_181,length=47194>
##contig=<ID=scaffold_186,length=24081>
##contig=<ID=scaffold_187,length=22003>
##contig=<ID=scaffold_191,length=21768>
##contig=<ID=scaffold_192,length=50633>
##contig=<ID=scaffold_193,length=50627>
##contig=<ID=scaffold_195,length=46683>
##contig=<ID=scaffold_197,length=20693>
##contig=<ID=scaffold_198,length=55222>
##contig=<ID=scaffold_203,length=19385>
##contig=<ID=scaffold_204,length=19361>
##contig=<ID=scaffold_205,length=19314>
##contig=<ID=scaffold_207,length=49120>
##contig=<ID=scaffold_208,length=18786>
##contig=<ID=scaffold_209,length=40172>
##contig=<ID=scaffold_211,length=43990>
##contig=<ID=scaffold_212,length=18905>
##contig=<ID=scaffold_216,length=19468>
##contig=<ID=scaffold_217,length=18424>
##contig=<ID=scaffold_223,length=19769>
##contig=<ID=scaffold_228,length=17867>
##contig=<ID=scaffold_229,length=17833>
##contig=<ID=scaffold_232,length=17572>
##contig=<ID=scaffold_233,length=45335>
##contig=<ID=scaffold_236,length=53713>
##contig=<ID=scaffold_237,length=20430>
##contig=<ID=scaffold_239,length=17176>
##contig=<ID=scaffold_245,length=71355>
##contig=<ID=scaffold_248,length=17016>
##contig=<ID=scaffold_254,length=18164>
##contig=<ID=scaffold_255,length=16593>
##contig=<ID=scaffold_256,length=17428>
##contig=<ID=scaffold_258,length=16543>
##contig=<ID=scaffold_259,length=16386>
##contig=<ID=scaffold_262,length=16387>
##contig=<ID=scaffold_263,length=16266>
##contig=<ID=scaffold_264,length=16226>
##contig=<ID=scaffold_265,length=16308>
##contig=<ID=scaffold_271,length=16237>
##contig=<ID=scaffold_273,length=21974>
##contig=<ID=scaffold_274,length=47539>
##contig=<ID=scaffold_276,length=16510>
##contig=<ID=scaffold_279,length=70428>
##contig=<ID=scaffold_283,length=43700>
##contig=<ID=scaffold_286,length=16625>
##contig=<ID=scaffold_288,length=15214>
##contig=<ID=scaffold_294,length=15717>
##contig=<ID=scaffold_296,length=15178>
##contig=<ID=scaffold_298,length=47921>
##contig=<ID=scaffold_301,length=15025>
##contig=<ID=scaffold_302,length=15799>
##contig=<ID=scaffold_304,length=16751>
##contig=<ID=scaffold_306,length=14555>
##contig=<ID=scaffold_308,length=41054>
##contig=<ID=scaffold_309,length=14738>
##contig=<ID=scaffold_311,length=14410>
##contig=<ID=scaffold_315,length=15713>
##contig=<ID=scaffold_317,length=23759>
##contig=<ID=scaffold_322,length=14124>
##contig=<ID=scaffold_323,length=13876>
##contig=<ID=scaffold_330,length=48004>
##contig=<ID=scaffold_332,length=13700>
##contig=<ID=scaffold_336,length=22858>
##contig=<ID=scaffold_337,length=16732>
##contig=<ID=scaffold_340,length=13445>
##contig=<ID=scaffold_341,length=13161>
##contig=<ID=scaffold_344,length=13079>
##contig=<ID=scaffold_345,length=13132>
##contig=<ID=scaffold_346,length=13001>
##contig=<ID=scaffold_347,length=12985>
##contig=<ID=scaffold_349,length=13354>
##contig=<ID=scaffold_350,length=12855>
##contig=<ID=scaffold_351,length=12828>
##contig=<ID=scaffold_353,length=12758>
##contig=<ID=scaffold_361,length=12515>
##contig=<ID=scaffold_367,length=12650>
##contig=<ID=scaffold_368,length=12349>
##contig=<ID=scaffold_369,length=12345>
##contig=<ID=scaffold_372,length=12580>
##contig=<ID=scaffold_374,length=13592>
##contig=<ID=scaffold_375,length=16121>
##contig=<ID=scaffold_376,length=12441>
##contig=<ID=scaffold_377,length=12042>
##contig=<ID=scaffold_380,length=14361>
##contig=<ID=scaffold_383,length=11953>
##contig=<ID=scaffold_385,length=11833>
##contig=<ID=scaffold_387,length=40325>
##contig=<ID=scaffold_389,length=11833>
##contig=<ID=scaffold_391,length=11682>
##contig=<ID=scaffold_392,length=11680>
##contig=<ID=scaffold_396,length=11566>
##contig=<ID=scaffold_398,length=11712>
##contig=<ID=scaffold_400,length=42465>
##contig=<ID=scaffold_403,length=11545>
##contig=<ID=scaffold_404,length=11426>
##contig=<ID=scaffold_407,length=11362>
##contig=<ID=scaffold_408,length=11326>
##contig=<ID=scaffold_409,length=11322>
##contig=<ID=scaffold_411,length=14800>
##contig=<ID=scaffold_412,length=11245>
##contig=<ID=scaffold_414,length=11321>
##contig=<ID=scaffold_415,length=13129>
##contig=<ID=scaffold_418,length=11177>
##contig=<ID=scaffold_419,length=11276>
##contig=<ID=scaffold_421,length=11147>
##contig=<ID=scaffold_424,length=11124>
##contig=<ID=scaffold_425,length=11716>
##contig=<ID=scaffold_426,length=11102>
##contig=<ID=scaffold_427,length=13297>
##contig=<ID=scaffold_430,length=11081>
##contig=<ID=scaffold_436,length=16632>
##contig=<ID=scaffold_439,length=12957>
##contig=<ID=scaffold_440,length=10959>
##contig=<ID=scaffold_442,length=10934>
##contig=<ID=scaffold_444,length=11433>
##contig=<ID=scaffold_445,length=10865>
##contig=<ID=scaffold_450,length=38385>
##contig=<ID=scaffold_454,length=10767>
##contig=<ID=scaffold_455,length=10643>
##contig=<ID=scaffold_456,length=11532>
##contig=<ID=scaffold_457,length=10619>
##contig=<ID=scaffold_463,length=10689>
##contig=<ID=scaffold_465,length=10584>
##contig=<ID=scaffold_467,length=10539>
##contig=<ID=scaffold_471,length=10505>
##contig=<ID=scaffold_477,length=10363>
##contig=<ID=scaffold_479,length=14758>
##contig=<ID=scaffold_480,length=12204>
##contig=<ID=scaffold_483,length=11859>
##contig=<ID=scaffold_484,length=10193>
##contig=<ID=scaffold_485,length=16860>
##contig=<ID=scaffold_486,length=10174>
##contig=<ID=scaffold_488,length=10160>
##contig=<ID=scaffold_490,length=10131>
##contig=<ID=scaffold_492,length=10351>
##contig=<ID=scaffold_496,length=10039>
##contig=<ID=scaffold_497,length=10135>
##contig=<ID=scaffold_504,length=10072>
##contig=<ID=scaffold_517,length=9669>
##contig=<ID=scaffold_521,length=9608>
##contig=<ID=scaffold_522,length=9577>
##contig=<ID=scaffold_523,length=9893>
##contig=<ID=scaffold_529,length=20110>
##contig=<ID=scaffold_530,length=9400>
##contig=<ID=scaffold_535,length=9263>
##contig=<ID=scaffold_542,length=9611>
##contig=<ID=scaffold_543,length=9171>
##contig=<ID=scaffold_549,length=9221>
##contig=<ID=scaffold_555,length=11254>
##contig=<ID=scaffold_556,length=9678>
##contig=<ID=scaffold_557,length=13571>
##contig=<ID=scaffold_558,length=10655>
##contig=<ID=scaffold_559,length=8948>
##contig=<ID=scaffold_564,length=8859>
##contig=<ID=scaffold_567,length=8801>
##contig=<ID=scaffold_569,length=9208>
##contig=<ID=scaffold_577,length=11260>
##contig=<ID=scaffold_578,length=41976>
##contig=<ID=scaffold_580,length=8625>
##contig=<ID=scaffold_581,length=9990>
##contig=<ID=scaffold_585,length=8546>
##contig=<ID=scaffold_586,length=9399>
##contig=<ID=scaffold_587,length=8468>
##contig=<ID=scaffold_588,length=8447>
##contig=<ID=scaffold_589,length=9674>
##contig=<ID=scaffold_592,length=8411>
##contig=<ID=scaffold_593,length=9040>
##contig=<ID=scaffold_597,length=8346>
##contig=<ID=scaffold_599,length=9737>
##contig=<ID=scaffold_600,length=8889>
##contig=<ID=scaffold_603,length=8428>
##contig=<ID=scaffold_604,length=8298>
##contig=<ID=scaffold_605,length=8994>
##contig=<ID=scaffold_608,length=8255>
##contig=<ID=scaffold_610,length=8333>
##contig=<ID=scaffold_611,length=8827>
##contig=<ID=scaffold_613,length=8191>
##contig=<ID=scaffold_614,length=8186>
##contig=<ID=scaffold_616,length=8181>
##contig=<ID=scaffold_619,length=8151>
##contig=<ID=scaffold_620,length=8452>
##contig=<ID=scaffold_621,length=9907>
##contig=<ID=scaffold_623,length=8129>
##contig=<ID=scaffold_625,length=8108>
##contig=<ID=scaffold_627,length=12255>
##contig=<ID=scaffold_628,length=8124>
##contig=<ID=scaffold_630,length=8483>
##contig=<ID=scaffold_632,length=10351>
##contig=<ID=scaffold_633,length=8000>
##contig=<ID=scaffold_635,length=8499>
##contig=<ID=scaffold_636,length=7985>
##contig=<ID=scaffold_638,length=8789>
##contig=<ID=scaffold_644,length=7835>
##contig=<ID=scaffold_648,length=8130>
##contig=<ID=scaffold_656,length=11421>
##contig=<ID=scaffold_659,length=7713>
##contig=<ID=scaffold_660,length=7677>
##contig=<ID=scaffold_665,length=7547>
##contig=<ID=scaffold_667,length=8248>
##contig=<ID=scaffold_670,length=7571>
##contig=<ID=scaffold_671,length=7467>
##contig=<ID=scaffold_672,length=7761>
##contig=<ID=scaffold_673,length=7576>
##contig=<ID=scaffold_675,length=7968>
##contig=<ID=scaffold_676,length=7592>
##contig=<ID=scaffold_680,length=9757>
##contig=<ID=scaffold_681,length=7305>
##contig=<ID=scaffold_686,length=10980>
##contig=<ID=scaffold_691,length=7313>
##contig=<ID=scaffold_692,length=7211>
##contig=<ID=scaffold_695,length=7174>
##contig=<ID=scaffold_700,length=10628>
##contig=<ID=scaffold_707,length=7365>
##contig=<ID=scaffold_708,length=7183>
##contig=<ID=scaffold_709,length=7706>
##contig=<ID=scaffold_710,length=7129>
##contig=<ID=scaffold_711,length=7022>
##contig=<ID=scaffold_712,length=9286>
##contig=<ID=scaffold_713,length=7002>
##contig=<ID=scaffold_714,length=7000>
##contig=<ID=scaffold_718,length=7473>
##contig=<ID=scaffold_719,length=7351>
##contig=<ID=scaffold_720,length=15316>
##contig=<ID=scaffold_722,length=11345>
##contig=<ID=scaffold_728,length=7827>
##contig=<ID=scaffold_729,length=6958>
##contig=<ID=scaffold_730,length=12516>
##contig=<ID=scaffold_732,length=6825>
##contig=<ID=scaffold_733,length=7337>
##contig=<ID=scaffold_734,length=9976>
##contig=<ID=scaffold_737,length=7143>
##contig=<ID=scaffold_740,length=9601>
##contig=<ID=scaffold_743,length=8164>
##contig=<ID=scaffold_744,length=6646>
##contig=<ID=scaffold_745,length=6850>
##contig=<ID=scaffold_751,length=12850>
##contig=<ID=scaffold_756,length=6976>
##contig=<ID=scaffold_758,length=7818>
##contig=<ID=scaffold_759,length=6574>
##contig=<ID=scaffold_760,length=12654>
##contig=<ID=scaffold_767,length=7780>
##contig=<ID=scaffold_768,length=6772>
##contig=<ID=scaffold_771,length=11305>
##contig=<ID=scaffold_778,length=6583>
##contig=<ID=scaffold_779,length=6897>
##contig=<ID=scaffold_780,length=6482>
##contig=<ID=scaffold_782,length=6366>
##contig=<ID=scaffold_784,length=6346>
##contig=<ID=scaffold_785,length=6768>
##contig=<ID=scaffold_786,length=7285>
##contig=<ID=scaffold_787,length=6494>
##contig=<ID=scaffold_789,length=6973>
##contig=<ID=scaffold_791,length=8777>
##contig=<ID=scaffold_792,length=9004>
##contig=<ID=scaffold_796,length=6547>
##contig=<ID=scaffold_797,length=8921>
##contig=<ID=scaffold_798,length=7468>
##contig=<ID=scaffold_799,length=7608>
##contig=<ID=scaffold_801,length=7618>
##contig=<ID=scaffold_805,length=7695>
##contig=<ID=scaffold_808,length=6291>
##contig=<ID=scaffold_810,length=6394>
##contig=<ID=scaffold_812,length=7104>
##contig=<ID=scaffold_813,length=6164>
##contig=<ID=scaffold_821,length=6128>
##contig=<ID=scaffold_822,length=6122>
##contig=<ID=scaffold_823,length=6338>
##contig=<ID=scaffold_824,length=10724>
##contig=<ID=scaffold_829,length=6571>
##contig=<ID=scaffold_830,length=6060>
##contig=<ID=scaffold_831,length=6055>
##contig=<ID=scaffold_837,length=6529>
##contig=<ID=scaffold_838,length=6015>
##contig=<ID=scaffold_839,length=6283>
##contig=<ID=scaffold_840,length=11510>
##contig=<ID=scaffold_843,length=5999>
##contig=<ID=scaffold_845,length=6093>
##contig=<ID=scaffold_846,length=5993>
##contig=<ID=scaffold_847,length=5987>
##contig=<ID=scaffold_849,length=5985>
##contig=<ID=scaffold_851,length=7193>
##contig=<ID=scaffold_852,length=6111>
##contig=<ID=scaffold_862,length=7407>
##contig=<ID=scaffold_863,length=6303>
##contig=<ID=scaffold_868,length=6385>
##contig=<ID=scaffold_871,length=5853>
##contig=<ID=scaffold_873,length=6223>
##contig=<ID=scaffold_874,length=5835>
##contig=<ID=scaffold_877,length=6387>
##contig=<ID=scaffold_878,length=6627>
##contig=<ID=scaffold_880,length=5882>
##contig=<ID=scaffold_883,length=5766>
##contig=<ID=scaffold_884,length=7017>
##contig=<ID=scaffold_886,length=6556>
##contig=<ID=scaffold_887,length=8518>
##contig=<ID=scaffold_888,length=6200>
##contig=<ID=scaffold_889,length=8876>
##contig=<ID=scaffold_892,length=6747>
##contig=<ID=scaffold_895,length=6363>
##contig=<ID=scaffold_896,length=5715>
##contig=<ID=scaffold_897,length=6197>
##contig=<ID=scaffold_898,length=5793>
##contig=<ID=scaffold_900,length=5688>
##contig=<ID=scaffold_902,length=6641>
##contig=<ID=scaffold_905,length=6736>
##contig=<ID=scaffold_910,length=39623>
##contig=<ID=scaffold_911,length=5648>
##contig=<ID=scaffold_914,length=5637>
##contig=<ID=scaffold_915,length=6079>
##contig=<ID=scaffold_916,length=5625>
##contig=<ID=scaffold_917,length=5622>
##contig=<ID=scaffold_920,length=7248>
##contig=<ID=scaffold_923,length=5970>
##contig=<ID=scaffold_926,length=6096>
##contig=<ID=scaffold_928,length=5551>
##contig=<ID=scaffold_934,length=7737>
##contig=<ID=scaffold_938,length=6005>
##contig=<ID=scaffold_939,length=8390>
##contig=<ID=scaffold_940,length=5594>
##contig=<ID=scaffold_943,length=8623>
##contig=<ID=scaffold_945,length=5458>
##contig=<ID=scaffold_947,length=5452>
##contig=<ID=scaffold_948,length=5451>
##contig=<ID=scaffold_957,length=7686>
##contig=<ID=scaffold_960,length=6971>
##contig=<ID=scaffold_962,length=5740>
##contig=<ID=scaffold_963,length=7239>
##contig=<ID=scaffold_964,length=6423>
##contig=<ID=scaffold_965,length=5572>
##contig=<ID=scaffold_966,length=5562>
##contig=<ID=scaffold_971,length=5337>
##contig=<ID=scaffold_974,length=5330>
##contig=<ID=scaffold_975,length=5547>
##contig=<ID=scaffold_978,length=6095>
##contig=<ID=scaffold_981,length=9156>
##contig=<ID=scaffold_982,length=5801>
##contig=<ID=scaffold_983,length=5296>
##contig=<ID=scaffold_985,length=5292>
##contig=<ID=scaffold_988,length=5283>
##contig=<ID=scaffold_991,length=5262>
##contig=<ID=scaffold_996,length=5239>
##contig=<ID=scaffold_997,length=5438>
##contig=<ID=scaffold_1002,length=5620>
##contig=<ID=scaffold_1005,length=5874>
##contig=<ID=scaffold_1010,length=5172>
##contig=<ID=scaffold_1011,length=5170>
##contig=<ID=scaffold_1013,length=5590>
##contig=<ID=scaffold_1016,length=5374>
##contig=<ID=scaffold_1017,length=7373>
##contig=<ID=scaffold_1018,length=6156>
##contig=<ID=scaffold_1019,length=5239>
##contig=<ID=scaffold_1023,length=5223>
##contig=<ID=scaffold_1025,length=7171>
##contig=<ID=scaffold_1030,length=5100>
##contig=<ID=scaffold_1031,length=5091>
##contig=<ID=scaffold_1033,length=5088>
##contig=<ID=scaffold_1034,length=5567>
##contig=<ID=scaffold_1035,length=8053>
##contig=<ID=scaffold_1038,length=5072>
##contig=<ID=scaffold_1039,length=5368>
##contig=<ID=scaffold_1042,length=6646>
##contig=<ID=scaffold_1043,length=5017>
##contig=<ID=scaffold_1046,length=5384>
##contig=<ID=scaffold_1047,length=5095>
##contig=<ID=scaffold_1048,length=4994>
##contig=<ID=scaffold_1050,length=7599>
##contig=<ID=scaffold_1051,length=6527>
##contig=<ID=scaffold_1052,length=4991>
##contig=<ID=scaffold_1056,length=4975>
##contig=<ID=scaffold_1057,length=4967>
##contig=<ID=scaffold_1058,length=5468>
##contig=<ID=scaffold_1062,length=4960>
##contig=<ID=scaffold_1065,length=8485>
##contig=<ID=scaffold_1068,length=4946>
##contig=<ID=scaffold_1070,length=5882>
##contig=<ID=scaffold_1072,length=5777>
##contig=<ID=scaffold_1074,length=5409>
##contig=<ID=scaffold_1077,length=7827>
##contig=<ID=scaffold_1078,length=4887>
##contig=<ID=scaffold_1081,length=6860>
##contig=<ID=scaffold_1083,length=4971>
##contig=<ID=scaffold_1084,length=4862>
##contig=<ID=scaffold_1085,length=9810>
##contig=<ID=scaffold_1086,length=5102>
##contig=<ID=scaffold_1088,length=4958>
##contig=<ID=scaffold_1093,length=4940>
##contig=<ID=scaffold_1094,length=4839>
##contig=<ID=scaffold_1096,length=4830>
##contig=<ID=scaffold_1099,length=4823>
##contig=<ID=scaffold_1108,length=4801>
##contig=<ID=scaffold_1109,length=7816>
##contig=<ID=scaffold_1115,length=5076>
##contig=<ID=scaffold_1117,length=4944>
##contig=<ID=scaffold_1118,length=5103>
##contig=<ID=scaffold_1122,length=4857>
##contig=<ID=scaffold_1123,length=4851>
##contig=<ID=scaffold_1124,length=4747>
##contig=<ID=scaffold_1125,length=4845>
##contig=<ID=scaffold_1127,length=9494>
##contig=<ID=scaffold_1130,length=4734>
##contig=<ID=scaffold_1131,length=5166>
##contig=<ID=scaffold_1135,length=5470>
##contig=<ID=scaffold_1136,length=4714>
##contig=<ID=scaffold_1138,length=4865>
##contig=<ID=scaffold_1140,length=6076>
##contig=<ID=scaffold_1142,length=6414>
##contig=<ID=scaffold_1143,length=4696>
##contig=<ID=scaffold_1144,length=4694>
##contig=<ID=scaffold_1145,length=8451>
##contig=<ID=scaffold_1146,length=5167>
##contig=<ID=scaffold_1154,length=5113>
##contig=<ID=scaffold_1157,length=6064>
##contig=<ID=scaffold_1160,length=4658>
##contig=<ID=scaffold_1162,length=4650>
##contig=<ID=scaffold_1163,length=4648>
##contig=<ID=scaffold_1164,length=4644>
##contig=<ID=scaffold_1166,length=4889>
##contig=<ID=scaffold_1167,length=5298>
##contig=<ID=scaffold_1173,length=9740>
##contig=<ID=scaffold_1175,length=4620>
##contig=<ID=scaffold_1179,length=4606>
##contig=<ID=scaffold_1183,length=4984>
##contig=<ID=scaffold_1185,length=9470>
##contig=<ID=scaffold_1187,length=5266>
##contig=<ID=scaffold_1188,length=4998>
##contig=<ID=scaffold_1189,length=5055>
##contig=<ID=scaffold_1191,length=5649>
##contig=<ID=scaffold_1195,length=4569>
##contig=<ID=scaffold_1196,length=4568>
##contig=<ID=scaffold_1197,length=4719>
##contig=<ID=scaffold_1200,length=4559>
##contig=<ID=scaffold_1201,length=4849>
##contig=<ID=scaffold_1205,length=4534>
##contig=<ID=scaffold_1207,length=9760>
##contig=<ID=scaffold_1209,length=4522>
##contig=<ID=scaffold_1212,length=4514>
##contig=<ID=scaffold_1213,length=4507>
##contig=<ID=scaffold_1214,length=4502>
##contig=<ID=scaffold_1215,length=5881>
##contig=<ID=scaffold_1216,length=4815>
##contig=<ID=scaffold_1217,length=6086>
##contig=<ID=scaffold_1219,length=4482>
##contig=<ID=scaffold_1223,length=4818>
##contig=<ID=scaffold_1229,length=4690>
##contig=<ID=scaffold_1231,length=6985>
##contig=<ID=scaffold_1233,length=4459>
##contig=<ID=scaffold_1234,length=4455>
##contig=<ID=scaffold_1235,length=4587>
##contig=<ID=scaffold_1236,length=5116>
##contig=<ID=scaffold_1237,length=4440>
##contig=<ID=scaffold_1239,length=4639>
##contig=<ID=scaffold_1241,length=4431>
##contig=<ID=scaffold_1243,length=5530>
##contig=<ID=scaffold_1245,length=4709>
##contig=<ID=scaffold_1247,length=4518>
##contig=<ID=scaffold_1249,length=4668>
##contig=<ID=scaffold_1250,length=4414>
##contig=<ID=scaffold_1256,length=4787>
##contig=<ID=scaffold_1258,length=12621>
##contig=<ID=scaffold_1260,length=6638>
##contig=<ID=scaffold_1261,length=4382>
##contig=<ID=scaffold_1263,length=4368>
##contig=<ID=scaffold_1264,length=4705>
##contig=<ID=scaffold_1265,length=4361>
##contig=<ID=scaffold_1267,length=5384>
##contig=<ID=scaffold_1269,length=4524>
##contig=<ID=scaffold_1271,length=4447>
##contig=<ID=scaffold_1273,length=4487>
##contig=<ID=scaffold_1274,length=9834>
##contig=<ID=scaffold_1277,length=9861>
##contig=<ID=scaffold_1280,length=4753>
##contig=<ID=scaffold_1282,length=9983>
##contig=<ID=scaffold_1284,length=4399>
##contig=<ID=scaffold_1287,length=4557>
##contig=<ID=scaffold_1288,length=7435>
##contig=<ID=scaffold_1290,length=4279>
##contig=<ID=scaffold_1294,length=4388>
##contig=<ID=scaffold_1299,length=4642>
##contig=<ID=scaffold_1300,length=4351>
##contig=<ID=scaffold_1301,length=4250>
##contig=<ID=scaffold_1303,length=6300>
##contig=<ID=scaffold_1304,length=4344>
##contig=<ID=scaffold_1305,length=4393>
##contig=<ID=scaffold_1306,length=4238>
##contig=<ID=scaffold_1307,length=5100>
##contig=<ID=scaffold_1309,length=4232>
##contig=<ID=scaffold_1312,length=5950>
##contig=<ID=scaffold_1313,length=9108>
##contig=<ID=scaffold_1317,length=4209>
##contig=<ID=scaffold_1318,length=4784>
##contig=<ID=scaffold_1320,length=4196>
##contig=<ID=scaffold_1321,length=4192>
##contig=<ID=scaffold_1322,length=4409>
##contig=<ID=scaffold_1323,length=7019>
##contig=<ID=scaffold_1326,length=5611>
##contig=<ID=scaffold_1327,length=4641>
##contig=<ID=scaffold_1328,length=7684>
##contig=<ID=scaffold_1329,length=4163>
##contig=<ID=scaffold_1330,length=4551>
##contig=<ID=scaffold_1335,length=4600>
##contig=<ID=scaffold_1336,length=5115>
##contig=<ID=scaffold_1337,length=4481>
##contig=<ID=scaffold_1338,length=4466>
##contig=<ID=scaffold_1340,length=4424>
##contig=<ID=scaffold_1343,length=4509>
##contig=<ID=scaffold_1345,length=5740>
##contig=<ID=scaffold_1347,length=4221>
##contig=<ID=scaffold_1348,length=4103>
##contig=<ID=scaffold_1353,length=5303>
##contig=<ID=scaffold_1354,length=4373>
##contig=<ID=scaffold_1355,length=9234>
##contig=<ID=scaffold_1359,length=4075>
##contig=<ID=scaffold_1361,length=4071>
##contig=<ID=scaffold_1363,length=5803>
##contig=<ID=scaffold_1364,length=4249>
##contig=<ID=scaffold_1368,length=4312>
##contig=<ID=scaffold_1369,length=4903>
##contig=<ID=scaffold_1370,length=7025>
##contig=<ID=scaffold_1373,length=4332>
##contig=<ID=scaffold_1374,length=5421>
##contig=<ID=scaffold_1375,length=4143>
##contig=<ID=scaffold_1377,length=5334>
##contig=<ID=scaffold_1379,length=4027>
##contig=<ID=scaffold_1380,length=4271>
##contig=<ID=scaffold_1381,length=10938>
##contig=<ID=scaffold_1383,length=4019>
##contig=<ID=scaffold_1384,length=5759>
##contig=<ID=scaffold_1385,length=4539>
##contig=<ID=scaffold_1388,length=4011>
##contig=<ID=scaffold_1389,length=4106>
##contig=<ID=scaffold_1390,length=8145>
##contig=<ID=scaffold_1391,length=4100>
##contig=<ID=scaffold_1394,length=3986>
##contig=<ID=scaffold_1395,length=3985>
##contig=<ID=scaffold_1397,length=5027>
##contig=<ID=scaffold_1398,length=7865>
##contig=<ID=scaffold_1400,length=10234>
##contig=<ID=scaffold_1401,length=6296>
##contig=<ID=scaffold_1402,length=3972>
##contig=<ID=scaffold_1403,length=4128>
##contig=<ID=scaffold_1404,length=4500>
##contig=<ID=scaffold_1406,length=3953>
##contig=<ID=scaffold_1408,length=4503>
##contig=<ID=scaffold_1409,length=4338>
##contig=<ID=scaffold_1410,length=4957>
##contig=<ID=scaffold_1413,length=4262>
##contig=<ID=scaffold_1414,length=4331>
##contig=<ID=scaffold_1416,length=3935>
##contig=<ID=scaffold_1421,length=4189>
##contig=<ID=scaffold_1424,length=4934>
##contig=<ID=scaffold_1425,length=4006>
##contig=<ID=scaffold_1426,length=4584>
##contig=<ID=scaffold_1427,length=3901>
##contig=<ID=scaffold_1429,length=4725>
##contig=<ID=scaffold_1430,length=3990>
##contig=<ID=scaffold_1432,length=3886>
##contig=<ID=scaffold_1433,length=4665>
##contig=<ID=scaffold_1434,length=3877>
##contig=<ID=scaffold_1436,length=3875>
##contig=<ID=scaffold_1437,length=5008>
##contig=<ID=scaffold_1440,length=4190>
##contig=<ID=scaffold_1442,length=7782>
##contig=<ID=scaffold_1443,length=4033>
##contig=<ID=scaffold_1444,length=7423>
##contig=<ID=scaffold_1445,length=4239>
##contig=<ID=scaffold_1448,length=6243>
##contig=<ID=scaffold_1449,length=4870>
##contig=<ID=scaffold_1450,length=3946>
##contig=<ID=scaffold_1452,length=4310>
##contig=<ID=scaffold_1455,length=5129>
##contig=<ID=scaffold_1456,length=4112>
##contig=<ID=scaffold_1457,length=4623>
##contig=<ID=scaffold_1458,length=3823>
##contig=<ID=scaffold_1459,length=4009>
##contig=<ID=scaffold_1462,length=3819>
##contig=<ID=scaffold_1463,length=4501>
##contig=<ID=scaffold_1464,length=4187>
##contig=<ID=scaffold_1466,length=4369>
##contig=<ID=scaffold_1467,length=4100>
##contig=<ID=scaffold_1468,length=4696>
##contig=<ID=scaffold_1470,length=3797>
##contig=<ID=scaffold_1471,length=3795>
##contig=<ID=scaffold_1474,length=4200>
##contig=<ID=scaffold_1476,length=3883>
##contig=<ID=scaffold_1477,length=6800>
##contig=<ID=scaffold_1479,length=4235>
##contig=<ID=scaffold_1481,length=3774>
##contig=<ID=scaffold_1488,length=4273>
##contig=<ID=scaffold_1489,length=3963>
##contig=<ID=scaffold_1490,length=6376>
##contig=<ID=scaffold_1491,length=3765>
##contig=<ID=scaffold_1492,length=5139>
##contig=<ID=scaffold_1493,length=4701>
##contig=<ID=scaffold_1494,length=5540>
##contig=<ID=scaffold_1496,length=7318>
##contig=<ID=scaffold_1497,length=4156>
##contig=<ID=scaffold_1498,length=13785>
##contig=<ID=scaffold_1499,length=38268>
##contig=<ID=scaffold_1500,length=5812>
##contig=<ID=scaffold_1501,length=3844>
##contig=<ID=scaffold_1503,length=4545>
##contig=<ID=scaffold_1504,length=7052>
##contig=<ID=scaffold_1506,length=4659>
##contig=<ID=scaffold_1508,length=4047>
##contig=<ID=scaffold_1509,length=3721>
##contig=<ID=scaffold_1510,length=7508>
##contig=<ID=scaffold_1511,length=3716>
##contig=<ID=scaffold_1512,length=5279>
##contig=<ID=scaffold_1514,length=3704>
##contig=<ID=scaffold_1515,length=3703>
##contig=<ID=scaffold_1516,length=4216>
##contig=<ID=scaffold_1517,length=4261>
##contig=<ID=scaffold_1519,length=4290>
##contig=<ID=scaffold_1521,length=4343>
##contig=<ID=scaffold_1522,length=5748>
##contig=<ID=scaffold_1523,length=3653>
##contig=<ID=scaffold_1528,length=4142>
##contig=<ID=scaffold_1535,length=40013>
##contig=<ID=scaffold_1536,length=3793>
##contig=<ID=scaffold_1537,length=3608>
##contig=<ID=scaffold_1539,length=3607>
##contig=<ID=scaffold_1540,length=4400>
##contig=<ID=scaffold_1543,length=3596>
##contig=<ID=scaffold_1544,length=4219>
##contig=<ID=scaffold_1545,length=4024>
##contig=<ID=scaffold_1546,length=3794>
##contig=<ID=scaffold_1547,length=3847>
##contig=<ID=scaffold_1548,length=3972>
##contig=<ID=scaffold_1549,length=4285>
##contig=<ID=scaffold_1550,length=48061>
##contig=<ID=scaffold_1553,length=3570>
##contig=<ID=scaffold_1554,length=4554>
##contig=<ID=scaffold_1557,length=8100>
##contig=<ID=scaffold_1560,length=3834>
##contig=<ID=scaffold_1561,length=4254>
##contig=<ID=scaffold_1562,length=4036>
##contig=<ID=scaffold_1563,length=3546>
##contig=<ID=scaffold_1564,length=3961>
##contig=<ID=scaffold_1566,length=7397>
##contig=<ID=scaffold_1567,length=4580>
##contig=<ID=scaffold_1569,length=4199>
##contig=<ID=scaffold_1571,length=4841>
##contig=<ID=scaffold_1574,length=3521>
##contig=<ID=scaffold_1575,length=3935>
##contig=<ID=scaffold_1576,length=3518>
##contig=<ID=scaffold_1577,length=6749>
##contig=<ID=scaffold_1578,length=3607>
##contig=<ID=scaffold_1580,length=3715>
##contig=<ID=scaffold_1582,length=4028>
##contig=<ID=scaffold_1584,length=4203>
##contig=<ID=scaffold_1585,length=3587>
##contig=<ID=scaffold_1586,length=4327>
##contig=<ID=scaffold_1587,length=3465>
##contig=<ID=scaffold_1588,length=3711>
##contig=<ID=scaffold_1593,length=3442>
##contig=<ID=scaffold_1598,length=4762>
##contig=<ID=scaffold_1602,length=4019>
##contig=<ID=scaffold_1604,length=3746>
##contig=<ID=scaffold_1605,length=3402>
##contig=<ID=scaffold_1606,length=3400>
##contig=<ID=scaffold_1609,length=5037>
##contig=<ID=scaffold_1611,length=4484>
##contig=<ID=scaffold_1613,length=4452>
##contig=<ID=scaffold_1614,length=3902>
##contig=<ID=scaffold_1615,length=3741>
##contig=<ID=scaffold_1617,length=4135>
##contig=<ID=scaffold_1618,length=3848>
##contig=<ID=scaffold_1619,length=3535>
##contig=<ID=scaffold_1622,length=3750>
##contig=<ID=scaffold_1623,length=3343>
##contig=<ID=scaffold_1627,length=3978>
##contig=<ID=scaffold_1628,length=3798>
##contig=<ID=scaffold_1629,length=4803>
##contig=<ID=scaffold_1631,length=4697>
##contig=<ID=scaffold_1632,length=3846>
##contig=<ID=scaffold_1633,length=4046>
##contig=<ID=scaffold_1634,length=3883>
##contig=<ID=scaffold_1635,length=6697>
##contig=<ID=scaffold_1637,length=4116>
##contig=<ID=scaffold_1638,length=3287>
##contig=<ID=scaffold_1639,length=3455>
##contig=<ID=scaffold_1640,length=4471>
##contig=<ID=scaffold_1642,length=7618>
##contig=<ID=scaffold_1643,length=3275>
##contig=<ID=scaffold_1644,length=4034>
##contig=<ID=scaffold_1645,length=3506>
##contig=<ID=scaffold_1648,length=3268>
##contig=<ID=scaffold_1650,length=30589>
##contig=<ID=scaffold_1655,length=8325>
##contig=<ID=scaffold_1656,length=3602>
##contig=<ID=scaffold_1659,length=4374>
##contig=<ID=scaffold_1661,length=4053>
##contig=<ID=scaffold_1663,length=3874>
##contig=<ID=scaffold_1666,length=3316>
##contig=<ID=scaffold_1668,length=3212>
##contig=<ID=scaffold_1674,length=3844>
##contig=<ID=scaffold_1683,length=3875>
##contig=<ID=scaffold_1684,length=3688>
##contig=<ID=scaffold_1690,length=6359>
##contig=<ID=scaffold_1694,length=3211>
##contig=<ID=scaffold_1703,length=6381>
##contig=<ID=scaffold_1705,length=10057>
##contig=<ID=scaffold_1707,length=4226>
##contig=<ID=scaffold_1708,length=3703>
##contig=<ID=scaffold_1710,length=4103>
##contig=<ID=scaffold_1712,length=3020>
##contig=<ID=scaffold_1713,length=3389>
##contig=<ID=scaffold_1714,length=4224>
##contig=<ID=scaffold_1716,length=3523>
##contig=<ID=scaffold_1717,length=3109>
##contig=<ID=scaffold_1718,length=4036>
##contig=<ID=scaffold_1719,length=4197>
##contig=<ID=scaffold_1721,length=5175>
##contig=<ID=scaffold_1722,length=2995>
##contig=<ID=scaffold_1723,length=3346>
##contig=<ID=scaffold_1725,length=2985>
##contig=<ID=scaffold_1727,length=3659>
##contig=<ID=scaffold_1728,length=4027>
##contig=<ID=scaffold_1729,length=3506>
##contig=<ID=scaffold_1732,length=3790>
##contig=<ID=scaffold_1734,length=4164>
##contig=<ID=scaffold_1735,length=3974>
##contig=<ID=scaffold_1737,length=3724>
##contig=<ID=scaffold_1740,length=4069>
##contig=<ID=scaffold_1741,length=3529>
##contig=<ID=scaffold_1742,length=2904>
##contig=<ID=scaffold_1743,length=4655>
##contig=<ID=scaffold_1744,length=2999>
##contig=<ID=scaffold_1745,length=3845>
##contig=<ID=scaffold_1751,length=4184>
##contig=<ID=scaffold_1753,length=5586>
##contig=<ID=scaffold_1754,length=2876>
##contig=<ID=scaffold_1759,length=4058>
##contig=<ID=scaffold_1760,length=4055>
##contig=<ID=scaffold_1761,length=3687>
##contig=<ID=scaffold_1762,length=3460>
##contig=<ID=scaffold_1765,length=3527>
##contig=<ID=scaffold_1766,length=3718>
##contig=<ID=scaffold_1767,length=4033>
##contig=<ID=scaffold_1768,length=6584>
##contig=<ID=scaffold_1770,length=3381>
##contig=<ID=scaffold_1771,length=3392>
##contig=<ID=scaffold_1774,length=8269>
##contig=<ID=scaffold_1775,length=3816>
##contig=<ID=scaffold_1776,length=3450>
##contig=<ID=scaffold_1777,length=3343>
##contig=<ID=scaffold_1779,length=5835>
##contig=<ID=scaffold_1780,length=3175>
##contig=<ID=scaffold_1781,length=3317>
##contig=<ID=scaffold_1785,length=3699>
##contig=<ID=scaffold_1786,length=3602>
##contig=<ID=scaffold_1791,length=3190>
##contig=<ID=scaffold_1793,length=3376>
##contig=<ID=scaffold_1797,length=3648>
##contig=<ID=scaffold_1798,length=3660>
##contig=<ID=scaffold_1800,length=3591>
##contig=<ID=scaffold_1802,length=3916>
##contig=<ID=scaffold_1803,length=2779>
##contig=<ID=scaffold_1805,length=2889>
##contig=<ID=scaffold_1810,length=7821>
##contig=<ID=scaffold_1812,length=2651>
##contig=<ID=scaffold_1815,length=2645>
##contig=<ID=scaffold_1816,length=4137>
##contig=<ID=scaffold_1817,length=3706>
##contig=<ID=scaffold_1820,length=3620>
##contig=<ID=scaffold_1822,length=2604>
##contig=<ID=scaffold_1823,length=3400>
##contig=<ID=scaffold_1825,length=7061>
##contig=<ID=scaffold_1826,length=3241>
##contig=<ID=scaffold_1827,length=7112>
##contig=<ID=scaffold_1828,length=4067>
##contig=<ID=scaffold_1831,length=3389>
##contig=<ID=scaffold_1833,length=3851>
##contig=<ID=scaffold_1839,length=3032>
##contig=<ID=scaffold_1840,length=2513>
##contig=<ID=scaffold_1850,length=9602>
##contig=<ID=scaffold_1851,length=2492>
##contig=<ID=scaffold_1854,length=4052>
##contig=<ID=scaffold_1857,length=3073>
##contig=<ID=scaffold_1860,length=7563>
##contig=<ID=scaffold_1861,length=2445>
##contig=<ID=scaffold_1862,length=2438>
##contig=<ID=scaffold_1863,length=5009>
##contig=<ID=scaffold_1868,length=3212>
##contig=<ID=scaffold_1869,length=3525>
##contig=<ID=scaffold_1871,length=2410>
##contig=<ID=scaffold_1872,length=4272>
##contig=<ID=scaffold_1874,length=3764>
##contig=<ID=scaffold_1875,length=9036>
##contig=<ID=scaffold_1876,length=3041>
##contig=<ID=scaffold_1878,length=2392>
##contig=<ID=scaffold_1881,length=2376>
##contig=<ID=scaffold_1882,length=2372>
##contig=<ID=scaffold_1887,length=6091>
##contig=<ID=scaffold_1888,length=3594>
##contig=<ID=scaffold_1889,length=4852>
##contig=<ID=scaffold_1890,length=4162>
##contig=<ID=scaffold_1891,length=3244>
##contig=<ID=scaffold_1893,length=3366>
##contig=<ID=scaffold_1894,length=2304>
##contig=<ID=scaffold_1896,length=3582>
##contig=<ID=scaffold_1897,length=2290>
##contig=<ID=scaffold_1899,length=3727>
##contig=<ID=scaffold_1900,length=2277>
##contig=<ID=scaffold_1901,length=2277>
##contig=<ID=scaffold_1907,length=3473>
##contig=<ID=scaffold_1908,length=7075>
##contig=<ID=scaffold_1909,length=8077>
##contig=<ID=scaffold_1912,length=3284>
##contig=<ID=scaffold_1918,length=3073>
##contig=<ID=scaffold_1919,length=2207>
##contig=<ID=scaffold_1920,length=3546>
##contig=<ID=scaffold_1921,length=3245>
##contig=<ID=scaffold_1922,length=3219>
##contig=<ID=scaffold_1923,length=2173>
##contig=<ID=scaffold_1924,length=3196>
##contig=<ID=scaffold_1926,length=2918>
##contig=<ID=scaffold_1927,length=32281>
##contig=<ID=scaffold_1933,length=3427>
##contig=<ID=scaffold_1934,length=2890>
##contig=<ID=scaffold_1935,length=2122>
##contig=<ID=scaffold_1938,length=3602>
##contig=<ID=scaffold_1939,length=2813>
##contig=<ID=scaffold_1940,length=2084>
##contig=<ID=scaffold_1941,length=2072>
##contig=<ID=scaffold_1942,length=2053>
##contig=<ID=scaffold_1944,length=2889>
##contig=<ID=scaffold_1945,length=6403>
##contig=<ID=scaffold_1946,length=2048>
##contig=<ID=scaffold_1947,length=2043>
##contig=<ID=scaffold_1950,length=2577>
##contig=<ID=scaffold_1951,length=3187>
##contig=<ID=scaffold_1952,length=3501>
##contig=<ID=scaffold_1955,length=2021>
##contig=<ID=scaffold_1957,length=4452>
##contig=<ID=scaffold_1959,length=2016>
##contig=<ID=scaffold_1960,length=2014>
##contig=<ID=scaffold_1964,length=3008>
##contig=<ID=scaffold_1967,length=1984>
##contig=<ID=scaffold_1971,length=1950>
##contig=<ID=scaffold_1972,length=2890>
##contig=<ID=scaffold_1973,length=1950>
##contig=<ID=scaffold_1974,length=3143>
##contig=<ID=scaffold_1976,length=1931>
##contig=<ID=scaffold_1977,length=7604>
##contig=<ID=scaffold_1978,length=3448>
##contig=<ID=scaffold_1979,length=1913>
##contig=<ID=scaffold_1980,length=2623>
##contig=<ID=scaffold_1981,length=2883>
##contig=<ID=scaffold_1982,length=1904>
##contig=<ID=scaffold_1983,length=1904>
##contig=<ID=scaffold_1984,length=2302>
##contig=<ID=scaffold_1985,length=3346>
##contig=<ID=scaffold_1987,length=3861>
##contig=<ID=scaffold_1989,length=1846>
##contig=<ID=scaffold_1990,length=1836>
##contig=<ID=scaffold_1992,length=3022>
##contig=<ID=scaffold_1993,length=1821>
##contig=<ID=scaffold_1994,length=1815>
##contig=<ID=scaffold_1995,length=2719>
##contig=<ID=scaffold_1996,length=4136>
##contig=<ID=scaffold_1998,length=6872>
##contig=<ID=scaffold_2000,length=4355>
##contig=<ID=scaffold_2003,length=1760>
##contig=<ID=scaffold_2004,length=4330>
##contig=<ID=scaffold_2005,length=1758>
##contig=<ID=scaffold_2006,length=1758>
##contig=<ID=scaffold_2007,length=3642>
##contig=<ID=scaffold_2009,length=1740>
##contig=<ID=scaffold_2012,length=4327>
##contig=<ID=scaffold_2014,length=3549>
##contig=<ID=scaffold_2017,length=2796>
##contig=<ID=scaffold_2018,length=5055>
##contig=<ID=scaffold_2020,length=1705>
##contig=<ID=scaffold_2021,length=3660>
##contig=<ID=scaffold_2024,length=5238>
##contig=<ID=scaffold_2025,length=5782>
##contig=<ID=scaffold_2026,length=1695>
##contig=<ID=scaffold_2027,length=2157>
##contig=<ID=scaffold_2028,length=5966>
##contig=<ID=scaffold_2029,length=3451>
##contig=<ID=scaffold_2030,length=2534>
##contig=<ID=scaffold_2031,length=3103>
##contig=<ID=scaffold_2032,length=3083>
##contig=<ID=scaffold_2033,length=3672>
##contig=<ID=scaffold_2034,length=1673>
##contig=<ID=scaffold_2035,length=1672>
##contig=<ID=scaffold_2038,length=2918>
##contig=<ID=scaffold_2039,length=8402>
##contig=<ID=scaffold_2041,length=1662>
##contig=<ID=scaffold_2042,length=4217>
##contig=<ID=scaffold_2045,length=1655>
##contig=<ID=scaffold_2046,length=4132>
##contig=<ID=scaffold_2052,length=1624>
##contig=<ID=scaffold_2057,length=1611>
##contig=<ID=scaffold_2058,length=5461>
##contig=<ID=scaffold_2059,length=1603>
##contig=<ID=scaffold_2062,length=2844>
##contig=<ID=scaffold_2063,length=8062>
##contig=<ID=scaffold_2068,length=3019>
##contig=<ID=scaffold_2069,length=3537>
##contig=<ID=scaffold_2070,length=2013>
##contig=<ID=scaffold_2072,length=2266>
##contig=<ID=scaffold_2073,length=1572>
##contig=<ID=scaffold_2075,length=4694>
##contig=<ID=scaffold_2076,length=2742>
##contig=<ID=scaffold_2077,length=6266>
##contig=<ID=scaffold_2078,length=1558>
##contig=<ID=scaffold_2080,length=3153>
##contig=<ID=scaffold_2081,length=7112>
##contig=<ID=scaffold_2082,length=32408>
##contig=<ID=scaffold_2084,length=1544>
##contig=<ID=scaffold_2088,length=1539>
##contig=<ID=scaffold_2089,length=3711>
##contig=<ID=scaffold_2090,length=2848>
##contig=<ID=scaffold_2091,length=7476>
##contig=<ID=scaffold_2093,length=1527>
##contig=<ID=scaffold_2094,length=1527>
##contig=<ID=scaffold_2095,length=4455>
##contig=<ID=scaffold_2097,length=1520>
##contig=<ID=scaffold_2098,length=1520>
##contig=<ID=scaffold_2099,length=8088>
##contig=<ID=scaffold_2100,length=2478>
##contig=<ID=scaffold_2101,length=7468>
##contig=<ID=scaffold_2102,length=2883>
##contig=<ID=scaffold_2103,length=3416>
##contig=<ID=scaffold_2104,length=7525>
##contig=<ID=scaffold_2105,length=1504>
##contig=<ID=scaffold_2106,length=1503>
##contig=<ID=scaffold_2112,length=1490>
##contig=<ID=scaffold_2115,length=4944>
##contig=<ID=scaffold_2116,length=2940>
##contig=<ID=scaffold_2117,length=1479>
##contig=<ID=scaffold_2118,length=1479>
##contig=<ID=scaffold_2119,length=1476>
##contig=<ID=scaffold_2121,length=5942>
##contig=<ID=scaffold_2126,length=7136>
##contig=<ID=scaffold_2127,length=3600>
##contig=<ID=scaffold_2128,length=1458>
##contig=<ID=scaffold_2129,length=1458>
##contig=<ID=scaffold_2130,length=3139>
##contig=<ID=scaffold_2132,length=7372>
##contig=<ID=scaffold_2133,length=3390>
##contig=<ID=scaffold_2136,length=1451>
##contig=<ID=scaffold_2137,length=2918>
##contig=<ID=scaffold_2138,length=1665>
##contig=<ID=scaffold_2139,length=1443>
##contig=<ID=scaffold_2140,length=1443>
##contig=<ID=scaffold_2141,length=2404>
##contig=<ID=scaffold_2144,length=1431>
##contig=<ID=scaffold_2145,length=1429>
##contig=<ID=scaffold_2148,length=6882>
##contig=<ID=scaffold_2149,length=3680>
##contig=<ID=scaffold_2150,length=1404>
##contig=<ID=scaffold_2153,length=1391>
##contig=<ID=scaffold_2154,length=1386>
##contig=<ID=scaffold_2155,length=1383>
##contig=<ID=scaffold_2156,length=3669>
##contig=<ID=scaffold_2157,length=1374>
##contig=<ID=scaffold_2159,length=7925>
##contig=<ID=scaffold_2161,length=1357>
##contig=<ID=scaffold_2163,length=1775>
##contig=<ID=scaffold_2164,length=7070>
##contig=<ID=scaffold_2165,length=1340>
##contig=<ID=scaffold_2166,length=32299>
##contig=<ID=scaffold_2168,length=3548>
##contig=<ID=scaffold_2169,length=1327>
##contig=<ID=scaffold_2170,length=2709>
##contig=<ID=scaffold_2171,length=1318>
##contig=<ID=scaffold_2172,length=1316>
##contig=<ID=scaffold_2173,length=1314>
##contig=<ID=scaffold_2174,length=1310>
##contig=<ID=scaffold_2176,length=3478>
##contig=<ID=scaffold_2177,length=3806>
##contig=<ID=scaffold_2178,length=2821>
##contig=<ID=scaffold_2180,length=1280>
##contig=<ID=scaffold_2182,length=1276>
##contig=<ID=scaffold_2183,length=3976>
##contig=<ID=scaffold_2184,length=1262>
##contig=<ID=scaffold_2185,length=1259>
##contig=<ID=scaffold_2186,length=1257>
##contig=<ID=scaffold_2188,length=1249>
##contig=<ID=scaffold_2189,length=2405>
##contig=<ID=scaffold_2190,length=1241>
##contig=<ID=scaffold_2192,length=1232>
##contig=<ID=scaffold_2193,length=1223>
##contig=<ID=scaffold_2194,length=1563>
##contig=<ID=scaffold_2195,length=1214>
##contig=<ID=scaffold_2198,length=1200>
##contig=<ID=scaffold_2199,length=1199>
##contig=<ID=scaffold_2202,length=1185>
##contig=<ID=scaffold_2203,length=1181>
##contig=<ID=scaffold_2204,length=1179>
##contig=<ID=scaffold_2205,length=1177>
##contig=<ID=scaffold_2206,length=1175>
##contig=<ID=scaffold_2207,length=1171>
##contig=<ID=scaffold_2208,length=1169>
##contig=<ID=scaffold_2209,length=6766>
##contig=<ID=scaffold_2210,length=1166>
##contig=<ID=scaffold_2211,length=1165>
##contig=<ID=scaffold_2212,length=1159>
##contig=<ID=scaffold_2213,length=1156>
##contig=<ID=scaffold_2215,length=1149>
##contig=<ID=scaffold_2216,length=1147>
##contig=<ID=scaffold_2217,length=1145>
##contig=<ID=scaffold_2218,length=1139>
##contig=<ID=scaffold_2219,length=1136>
##contig=<ID=scaffold_2220,length=1133>
##contig=<ID=scaffold_2221,length=1121>
##contig=<ID=scaffold_2222,length=1120>
##contig=<ID=scaffold_2223,length=1117>
##contig=<ID=scaffold_2225,length=1106>
##contig=<ID=scaffold_2226,length=1105>
##contig=<ID=scaffold_2227,length=1104>
##contig=<ID=scaffold_2229,length=1094>
##contig=<ID=scaffold_2230,length=1093>
##contig=<ID=scaffold_2232,length=3500>
##contig=<ID=scaffold_2235,length=1078>
##contig=<ID=scaffold_2236,length=1077>
##contig=<ID=scaffold_2237,length=1076>
##contig=<ID=scaffold_2238,length=1073>
##contig=<ID=scaffold_2239,length=1062>
##contig=<ID=scaffold_2240,length=1060>
##contig=<ID=scaffold_2241,length=1058>
##contig=<ID=scaffold_2242,length=1056>
##contig=<ID=scaffold_2244,length=1040>
##contig=<ID=scaffold_2245,length=1037>
##contig=<ID=scaffold_2247,length=1025>
##contig=<ID=scaffold_2248,length=1025>
##contig=<ID=scaffold_2249,length=1336>
##contig=<ID=scaffold_2250,length=1023>
##contig=<ID=scaffold_2251,length=1019>
##contig=<ID=scaffold_2255,length=1009>
##contig=<ID=scaffold_2256,length=1006>
##contig=<ID=scaffold_2257,length=1002>
##contig=<ID=scaffold_2273,length=9540>
##contig=<ID=scaffold_2279,length=2448>
##contig=<ID=scaffold_2290,length=8961>
##contig=<ID=scaffold_2302,length=10856>
##contig=<ID=scaffold_2308,length=2944>
##contig=<ID=scaffold_2310,length=2358>
##contig=<ID=scaffold_2346,length=5319>
##contig=<ID=scaffold_2356,length=2544>
##contig=<ID=scaffold_2378,length=2064>
##contig=<ID=scaffold_2456,length=2454>
##contig=<ID=scaffold_2573,length=3151>
##contig=<ID=scaffold_2654,length=2711>
##contig=<ID=scaffold_2706,length=3302>
##contig=<ID=scaffold_2709,length=9068>
##contig=<ID=scaffold_2735,length=2655>
##reference=file:///project/chadm/Meesh/Data/References/Gmax.a2.v1/assembly/Gmax_275_v2.0.fa
##source=SelectVariants
#CHROM	POS	ID	REF	ALT	QUAL	FILTER	INFO	FORMAT	SRR1737979	SRR1737980	SRR1737981	SRR1737982	SRR1737983	SRR1737984	SRR1737985	SRR1737986	SRR1737987	SRR1737988	SRR1737989	SRR1737990	SRR1737991	SRR1737992	SRR1737993	SRR1737994	SRR1737995	SRR1737996	SRR1737997	SRR1737998	SRR1737999	SRR1738000	SRR1738001	SRR1738002	SRR1738003	SRR1738004	SRR1738005	SRR1738006	SRR1738007	SRR1738008	SRR1738009	SRR1738010	SRR1738011	SRR1738012	SRR1738013	SRR1738014
Chr01	198145	.	C	CT,CTT	635.91	.	AC=13,16;AF=0.210,0.258;AN=62;BaseQRankSum=0.396;ClippingRankSum=0.000;DP=110;ExcessHet=19.7173;FS=3.240;InbreedingCoeff=-0.1439;MLEAC=14,11;MLEAF=0.226,0.177;MQ=60.00;MQRankSum=0.000;QD=12.72;ReadPosRankSum=1.530;SOR=0.807	GT:AD:DP:GQ:PL	0/2:1,0,1:2:26:31,26,49,0,28,32	2/2:0,0,1:1:3:37,29,27,3,3,0	0/1:1,1,0:2:21:21,0,22,24,28,58	1/1:0,1,0:1:3:27,3,0,27,3,27	0/2:2,1,1:4:2:28,2,47,0,31,67	./.	0/2:2,1,1:4:2:28,2,29,0,13,49	0/2:1,0,0:1:1:1,1,24,0,26,33	0/2:1,1,1:3:2:34,3,20,0,2,30	0/2:2,1,1:4:2:28,2,47,0,31,67	./.	0/0:2,0,0:2:6:0,6,56,6,61,76	./.	./.	0/0:1,0,0:1:3:0,3,28,3,31,38	2/2:0,0,1:1:3:37,29,27,3,3,0	0/1:3,1,1:5:15:23,0,52,15,55,98	0/2:1,0,1:2:10:31,26,31,0,10,14	0/0:2,0,0:2:6:0,6,56,6,61,76	0/1:3,1,0:4:15:15,0,72,24,83,129	0/1:1,2,0:3:19:45,0,19,48,28,82	1/1:0,1,0:1:3:27,3,0,27,3,27	0/0:4,0,0:4:12:0,12,112,12,122,152	1/2:0,1,2:3:18:92,52,44,24,0,18	0/0:1,0,0:1:3:0,3,28,3,31,38	0/1:4,3,2:9:21:54,0,69,21,59,138	./.	0/2:5,1,1:7:2:19,2,120,0,112,166	0/2:6,0,1:7:16:16,26,155,0,147,189	0/1:2,1,0:3:18:18,0,46,24,54,91	0/2:2,1,1:4:2:28,2,29,0,13,49	0/0:4,0,0:4:6:0,6,104,6,114,144	0/1:1,1,0:2:21:21,0,23,24,29,60	0/2:2,0,2:4:52:61,52,97,0,55,64	0/0:3,0,0:3:9:0,9,65,9,73,92	0/1:5,1,0:6:9:9,0,104,24,120,181
Chr01	198837	.	C	CT	38.74	.	AC=6;AF=0.088;AN=68;BaseQRankSum=0.843;ClippingRankSum=0.000;DP=135;ExcessHet=4.0539;FS=0.000;InbreedingCoeff=-0.1677;MLEAC=6;MLEAF=0.088;MQ=60.00;MQRankSum=0.000;QD=7.75;ReadPosRankSum=0.417;SOR=0.544	GT:AD:DP:GQ:PL	0/0:6,0:6:18:0,18,183	./.	0/0:4,1:5:4:0,4,112	0/0:7,0:7:21:0,21,214	0/0:5,0:5:15:0,15,153	0/0:4,0:4:12:0,12,122	0/0:7,0:7:21:0,21,214	0/0:3,0:3:9:0,9,92	0/0:4,0:4:12:0,12,122	0/0:2,0:2:6:0,6,61	0/1:8,1:9:3:3,0,217	0/0:3,1:4:6:0,6,86	0/1:3,1:4:18:18,0,80	0/0:2,0:2:6:0,6,60	0/1:4,1:5:15:15,0,107	./.	0/0:5,0:5:15:0,15,150	0/1:2,1:3:21:21,0,52	0/0:3,0:3:9:0,9,92	0/0:2,0:2:6:0,6,61	0/0:4,0:4:12:0,12,122	0/1:3,2:5:46:46,0,77	0/0:2,0:2:6:0,6,61	0/0:2,0:2:6:0,6,61	0/0:2,0:2:6:0,6,61	0/0:11,0:11:33:0,33,336	0/0:1,0:1:3:0,3,31	0/0:3,1:4:1:0,1,81	0/0:3,0:3:9:0,9,91	0/1:3,1:4:18:18,0,80	0/0:2,0:2:6:0,6,61	0/0:2,0:2:6:0,6,61	0/0:4,0:4:12:0,12,122	0/0:3,0:3:9:0,9,92	0/0:1,0:1:3:0,3,31	0/0:2,0:2:6:0,6,61
Chr01	201507	.	C	CA	106.01	.	AC=12;AF=0.167;AN=72;BaseQRankSum=0.684;ClippingRankSum=0.000;DP=242;ExcessHet=3.0420;FS=8.843;InbreedingCoeff=-0.1520;MLEAC=12;MLEAF=0.167;MQ=60.00;MQRankSum=0.000;QD=6.24;ReadPosRankSum=3.185;SOR=2.203	GT:AD:DP:GQ:PL	./.	0/0:2,0:2:6:0,6,61	0/0:4,0:4:12:0,12,122	0/1:4,1:5:15:15,0,107	0/0:2,0:2:6:0,6,61	0/0:4,0:4:12:0,12,122	0/1:5,1:6:12:12,0,135	0/1:2,1:3:21:21,0,52	0/1:6,1:7:9:9,0,162	0/0:8,0:8:24:0,24,244	0/1:3,2:5:46:46,0,77	0/1:4,1:5:15:15,0,107	0/0:2,0:2:6:0,6,61	0/0:5,0:5:15:0,15,153	0/0:2,0:2:6:0,6,61	0/0:2,0:2:6:0,6,61	0/1:4,1:5:15:15,0,107	0/0:2,0:2:6:0,6,61	0/0:7,0:7:21:0,21,214	0/0:5,0:5:15:0,15,153	0/0:2,0:2:6:0,6,61	0/0:2,0:2:6:0,6,61	0/1:2,1:3:21:21,0,52	0/0:2,0:2:6:0,6,61	0/1:6,1:7:9:9,0,162	0/0:3,0:3:9:0,9,92	1/1:0,1:1:3:31,3,0	0/0:5,0:5:15:0,15,153	0/0:2,0:2:6:0,6,61	0/1:10,2:12:25:25,0,270	0/0:3,0:3:9:0,9,92	0/0:8,0:8:24:0,24,244	0/0:3,0:3:9:0,9,91	0/0:1,0:1:3:0,3,31	0/0:1,0:1:3:0,3,31	0/0:5,0:5:15:0,15,153
Chr01	261690	.	G	GT	73.37	.	AC=10;AF=0.139;AN=72;BaseQRankSum=0.529;ClippingRankSum=0.000;DP=604;ExcessHet=6.7890;FS=1.129;InbreedingCoeff=-0.1610;MLEAC=8;MLEAF=0.111;MQ=60.00;MQRankSum=0.000;QD=0.49;ReadPosRankSum=2.905;SOR=0.776	GT:AD:DP:GQ:PL	0/1:15,2:17:10:10,0,408	0/1:5,1:6:12:12,0,135	0/1:7,3:10:35:35,0,185	0/0:11,0:11:33:0,33,336	0/0:8,0:8:24:0,24,245	0/0:10,0:10:30:0,30,305	0/0:13,0:13:39:0,39,398	0/0:7,0:7:21:0,21,214	0/0:20,1:21:33:0,33,581	0/0:15,1:16:18:0,18,427	0/0:13,1:14:12:0,12,367	0/0:22,2:24:11:0,11,611	0/0:16,0:16:48:0,48,489	0/1:8,2:10:11:11,0,215	0/0:23,0:23:69:0,69,703	0/0:5,0:5:15:0,15,133	0/1:12,3:15:46:46,0,321	0/0:10,0:10:30:0,30,285	0/0:13,0:13:39:0,39,397	0/0:17,0:17:51:0,51,520	0/1:15,3:18:17:17,0,406	./.	0/0:5,0:5:15:0,15,153	0/0:17,0:17:51:0,51,520	0/0:10,0:10:30:0,30,306	0/1:22,3:25:17:17,0,557	0/0:5,0:5:15:0,15,153	0/0:18,1:19:46:0,46,539	0/0:26,1:27:71:0,71,785	0/1:17,2:19:4:4,0,463	0/0:19,1:20:30:0,30,551	0/1:16,2:18:7:7,0,434	0/1:15,2:17:10:10,0,407	0/0:10,0:10:30:0,30,306	0/0:14,1:15:15:0,15,397	0/0:14,0:14:42:0,42,428
Chr01	262489	.	A	AT	266.37	.	AC=17;AF=0.283;AN=60;BaseQRankSum=-0.816;ClippingRankSum=0.000;DP=68;ExcessHet=0.0590;FS=1.697;InbreedingCoeff=0.0084;MLEAC=17;MLEAF=0.283;MQ=60.00;MQRankSum=0.000;QD=29.60;ReadPosRankSum=1.487;SOR=0.846	GT:AD:DP:GQ:PL	0/0:1,0:1:3:0,3,31	./.	0/0:1,0:1:3:0,3,31	1/1:0,1:1:3:31,3,0	0/1:2,1:3:22:22,0,52	./.	0/0:1,0:1:3:0,3,31	1/1:0,1:1:3:31,3,0	0/0:1,0:1:3:0,3,31	1/1:0,1:1:3:10,3,0	0/0:2,0:2:6:0,6,61	0/0:2,0:2:6:0,6,61	0/1:1,1:2:25:25,0,25	0/0:2,0:2:6:0,6,61	./.	./.	0/0:1,0:1:3:0,3,31	1/1:0,1:1:3:31,3,0	0/1:1,1:2:25:25,0,25	0/0:6,0:6:18:0,18,183	0/1:2,2:4:49:49,0,49	0/1:1,1:2:25:25,0,25	0/0:2,0:2:6:0,6,61	0/0:4,0:4:12:0,12,121	0/0:1,0:1:3:0,3,31	./.	./.	0/0:3,0:3:9:0,9,92	0/1:3,1:4:18:18,0,80	0/1:2,3:5:46:77,0,46	0/0:1,0:1:3:0,3,31	0/0:1,0:1:3:0,3,31	0/0:2,0:2:6:0,6,61	0/0:1,0:1:3:0,3,31	1/1:0,1:1:3:31,3,0	0/0:1,0:1:3:0,3,31
Chr01	307403	.	T	TA	20.45	.	AC=2;AF=0.063;AN=32;BaseQRankSum=0.591;ClippingRankSum=0.000;DP=32;ExcessHet=3.1527;FS=7.549;InbreedingCoeff=-0.2235;MLEAC=3;MLEAF=0.094;MQ=60.00;MQRankSum=0.000;QD=6.82;ReadPosRankSum=-0.520;SOR=0.954	GT:AD:DP:GQ:PL	0/1:1,2:3:22:52,0,22	./.	./.	./.	0/0:1,0:1:3:0,3,31	./.	0/0:1,0:1:3:0,3,31	./.	./.	0/0:1,0:1:3:0,3,31	./.	0/0:3,0:3:9:0,9,92	0/0:1,0:1:3:0,3,31	./.	0/0:1,0:1:3:0,3,30	0/0:1,0:1:3:0,3,31	./.	./.	./.	0/0:1,0:1:3:0,3,31	./.	0/0:2,0:2:6:0,6,61	./.	0/0:3,0:3:9:0,9,92	./.	0/0:2,0:2:6:0,6,61	./.	./.	0/0:1,0:1:3:0,3,31	0/1:4,1:5:15:15,0,107	./.	./.	0/0:1,0:1:3:0,3,31	./.	0/0:1,0:1:3:0,3,31	./.
Chr01	342846	.	C	CA	79.27	.	AC=9;AF=0.129;AN=70;BaseQRankSum=0.903;ClippingRankSum=0.000;DP=163;ExcessHet=5.5605;FS=6.806;InbreedingCoeff=-0.1952;MLEAC=9;MLEAF=0.129;MQ=60.00;MQRankSum=0.000;QD=3.30;ReadPosRankSum=0.836;SOR=1.766	GT:AD:DP:GQ:PL	0/0:4,0:4:12:0,12,125	0/0:1,0:1:3:0,3,31	0/0:7,0:7:21:0,21,218	0/0:5,0:5:15:0,15,156	0/0:6,0:6:18:0,18,186	0/0:2,0:2:6:0,6,62	0/0:3,0:3:9:0,9,94	0/0:1,0:1:3:0,3,31	0/0:2,0:2:6:0,6,62	0/1:3,1:4:19:19,0,82	0/0:7,0:7:21:0,21,218	0/1:3,1:4:19:19,0,81	0/0:3,0:3:9:0,9,93	0/0:4,0:4:12:0,12,125	0/1:5,2:7:41:41,0,133	0/0:2,0:2:6:0,6,62	0/0:4,0:4:12:0,12,125	0/1:2,1:3:22:22,0,53	0/1:4,1:5:16:16,0,111	0/0:3,0:3:9:0,9,94	0/1:5,1:6:13:13,0,136	0/1:1,1:2:25:25,0,25	0/0:1,0:1:3:0,3,31	0/1:3,1:4:19:19,0,81	0/0:5,0:5:15:0,15,156	0/1:15,2:17:11:11,0,415	0/0:3,0:3:9:0,9,93	0/0:5,0:5:15:0,15,156	0/0:4,0:4:12:0,12,125	0/0:4,0:4:12:0,12,125	0/0:6,0:6:18:0,18,187	0/0:7,0:7:21:0,21,217	0/0:10,0:10:30:0,30,311	0/0:3,0:3:9:0,9,93	0/0:4,0:4:12:0,12,125	./.
Chr01	370334	.	C	CA	99	.	AC=9;AF=0.205;AN=44;BaseQRankSum=-0.315;ClippingRankSum=0.000;DP=39;ExcessHet=0.4481;FS=0.000;InbreedingCoeff=-0.0986;MLEAC=10;MLEAF=0.227;MQ=60.00;MQRankSum=0.000;QD=24.75;ReadPosRankSum=0.224;SOR=0.446	GT:AD:DP:GQ:PL	./.	./.	./.	0/0:1,0:1:3:0,3,29	1/1:0,1:1:3:29,3,0	./.	./.	0/0:1,0:1:3:0,3,29	0/0:1,0:1:3:0,3,29	0/0:1,0:1:3:0,3,29	0/0:1,0:1:3:0,3,29	./.	./.	0/0:2,0:2:6:0,6,57	1/1:0,1:1:3:29,3,0	0/0:1,0:1:3:0,3,29	./.	./.	./.	0/0:2,0:2:6:0,6,57	0/1:1,1:2:5:5,0,23	0/0:1,0:1:3:0,3,29	0/0:1,0:1:3:0,3,29	./.	./.	0/0:1,0:1:3:0,3,29	./.	./.	0/1:1,1:2:23:23,0,23	0/1:2,2:4:45:45,0,45	0/1:1,1:2:23:23,0,23	0/0:1,0:1:3:0,3,29	0/0:2,0:2:6:0,6,57	0/0:1,0:1:3:0,3,29	0/0:2,0:2:6:0,6,57	0/1:2,1:3:20:20,0,48
Chr01	372121	.	C	CT	214.41	.	AC=17;AF=0.304;AN=56;BaseQRankSum=-2.111;ClippingRankSum=0.000;DP=105;ExcessHet=0.4807;FS=0.000;InbreedingCoeff=0.0311;MLEAC=16;MLEAF=0.286;MQ=60.00;MQRankSum=0.000;QD=10.72;ReadPosRankSum=0.800;SOR=1.442	GT:AD:DP:GQ:PL	./.	1/1:0,2:2:4:15,4,0	0/1:3,1:4:15:15,0,70	0/0:2,0:2:6:0,6,57	0/0:1,0:1:3:0,3,28	./.	0/1:2,2:4:42:42,0,44	0/0:3,0:3:9:0,9,84	0/0:3,0:3:9:0,9,84	0/1:5,1:6:9:9,0,121	0/1:4,2:6:36:36,0,94	0/1:1,1:2:5:5,0,22	1/1:0,2:2:6:54,6,0	0/0:1,0:1:3:0,3,28	0/0:4,0:4:12:0,12,112	./.	0/0:3,0:3:9:0,9,84	./.	0/0:6,1:7:17:0,17,165	0/0:2,0:2:6:0,6,56	0/0:3,1:4:1:0,1,74	0/0:4,0:4:12:0,12,112	0/0:1,0:1:3:0,3,28	0/1:1,1:2:4:21,0,4	1/1:0,1:1:3:10,3,0	./.	1/1:0,2:2:6:54,6,0	./.	0/1:1,1:2:21:21,0,22	./.	./.	0/1:2,2:4:26:26,0,44	0/0:7,0:7:21:0,21,177	0/1:2,1:3:18:18,0,47	0/0:3,0:3:9:0,9,84	0/0:1,0:1:3:0,3,10
Chr01	388469	.	T	TA	156.91	.	AC=7;AF=0.100;AN=70;BaseQRankSum=-2.073;ClippingRankSum=0.000;DP=350;ExcessHet=4.4490;FS=4.175;InbreedingCoeff=-0.1262;MLEAC=6;MLEAF=0.086;MQ=60.00;MQRankSum=0.000;QD=6.28;ReadPosRankSum=-0.135;SOR=0.710	GT:AD:DP:GQ:PL	0/0:11,0:11:33:0,33,343	./.	0/1:5,1:6:13:13,0,138	0/0:6,0:6:18:0,18,187	0/0:10,0:10:30:0,30,312	0/0:7,0:7:21:0,21,217	0/0:12,1:13:8:0,8,341	0/1:5,1:6:13:13,0,138	0/0:15,1:16:17:0,17,436	0/0:13,0:13:39:0,39,404	0/0:9,1:10:20:0,20,271	0/0:10,0:10:30:0,30,312	0/0:6,0:6:18:0,18,187	0/1:10,3:13:54:54,0,273	0/0:16,1:17:20:0,20,493	0/0:6,0:6:18:0,18,186	0/1:1,2:3:22:53,0,22	0/1:5,4:9:97:97,0,128	0/0:16,0:16:48:0,48,498	0/0:10,1:11:2:0,2,281	0/0:10,1:11:2:0,2,281	0/0:10,0:10:30:0,30,312	0/0:6,0:6:18:0,18,187	0/0:11,0:11:33:0,33,342	0/0:7,0:7:21:0,21,218	0/0:18,1:19:26:0,26,530	0/0:4,0:4:12:0,12,125	0/0:12,1:13:8:0,8,343	0/0:14,1:15:14:0,14,405	0/1:8,1:9:4:4,0,222	0/0:10,0:10:30:0,30,312	0/0:10,0:10:30:0,30,312	0/0:12,0:12:36:0,36,374	0/0:4,0:4:12:0,12,125	0/1:4,1:5:16:16,0,109	0/0:7,0:7:21:0,21,218
Chr01	388758	.	G	GT	111.96	.	AC=12;AF=0.167;AN=72;BaseQRankSum=2.002;ClippingRankSum=0.000;DP=297;ExcessHet=7.7766;FS=28.344;InbreedingCoeff=-0.1933;MLEAC=10;MLEAF=0.139;MQ=60.00;MQRankSum=0.000;QD=4.87;ReadPosRankSum=2.517;SOR=3.250	GT:AD:DP:GQ:PL	0/0:14,0:14:42:0,42,437	0/0:2,0:2:6:0,6,63	0/0:12,0:12:36:0,36,375	0/0:4,0:4:12:0,12,125	0/0:9,0:9:27:0,27,281	0/1:5,1:6:13:13,0,138	0/0:6,0:6:18:0,18,188	0/1:4,1:5:16:16,0,110	0/0:9,0:9:27:0,27,281	0/0:9,0:9:27:0,27,281	0/0:8,0:8:24:0,24,249	0/1:7,2:9:35:35,0,191	0/1:4,2:6:44:44,0,106	0/0:4,0:4:12:0,12,125	0/0:14,1:15:14:0,14,405	0/0:6,0:6:18:0,18,188	0/1:4,1:5:16:16,0,110	0/1:3,1:4:19:19,0,82	0/1:6,2:8:38:38,0,163	0/0:9,0:9:27:0,27,282	0/0:10,0:10:30:0,30,291	0/1:8,1:9:4:4,0,223	0/0:6,0:6:18:0,18,188	0/0:8,0:8:24:0,24,250	0/1:6,1:7:10:10,0,166	0/0:16,0:16:48:0,48,499	0/1:2,1:3:22:22,0,53	0/0:7,0:7:21:0,21,219	0/0:11,0:11:33:0,33,344	0/1:8,1:9:4:4,0,223	0/0:9,0:9:27:0,27,281	0/0:9,0:9:27:0,27,280	0/1:7,1:8:7:7,0,193	0/0:3,0:3:9:0,9,94	0/0:4,0:4:12:0,12,124	0/0:9,0:9:27:0,27,282
Chr01	397727	.	A	AT	252.86	.	AC=15;AF=0.208;AN=72;BaseQRankSum=-1.736;ClippingRankSum=0.000;DP=621;ExcessHet=11.0264;FS=6.658;InbreedingCoeff=-0.2634;MLEAC=14;MLEAF=0.194;MQ=60.00;MQRankSum=0.000;QD=1.00;ReadPosRankSum=1.055;SOR=1.297	GT:AD:DP:GQ:PL	0/0:15,0:15:45:0,45,450	0/0:25,0:25:75:0,75,750	0/1:11,2:13:22:22,0,290	0/0:17,0:17:51:0,51,510	0/0:22,2:24:14:0,14,603	0/0:17,1:18:25:0,25,461	0/0:18,2:20:2:0,2,483	0/0:17,0:17:51:0,51,511	0/1:11,4:15:53:53,0,286	0/0:19,2:21:5:0,5,513	0/1:28,4:32:20:20,0,745	0/1:18,3:21:24:24,0,457	0/0:14,1:15:16:0,16,392	0/1:12,4:16:68:68,0,312	0/1:20,3:23:18:18,0,531	0/0:4,0:4:12:0,12,120	0/0:21,2:23:11:0,11,572	0/0:13,0:13:39:0,39,391	0/1:20,4:24:26:26,0,529	0/1:16,2:18:4:4,0,426	0/1:6,1:7:8:8,0,159	0/1:10,2:12:23:23,0,243	0/0:9,0:9:27:0,27,270	0/1:16,2:18:4:4,0,426	0/0:10,0:10:30:0,30,300	0/0:26,0:26:78:0,78,781	0/0:15,0:15:45:0,45,451	0/0:13,1:14:13:0,13,361	0/0:18,0:18:54:0,54,540	0/0:18,1:19:28:0,28,512	0/1:13,2:15:13:13,0,346	0/0:17,0:17:51:0,51,510	0/1:13,2:15:13:13,0,346	0/0:14,1:15:16:0,16,392	0/1:13,2:15:13:13,0,345	0/1:11,4:15:71:71,0,285
Chr01	425640	.	C	CA	41.73	.	AC=4;AF=0.077;AN=52;BaseQRankSum=1.528;ClippingRankSum=0.000;DP=176;ExcessHet=0.2633;FS=3.711;InbreedingCoeff=0.0654;MLEAC=4;MLEAF=0.077;MQ=60.00;MQRankSum=0.000;QD=20.87;ReadPosRankSum=1.046;SOR=0.919	GT:AD:DP:GQ:PL	0/0:1,0:1:3:0,3,31	./.	./.	0/1:1,1:2:25:25,0,25	0/0:5,0:5:15:0,15,155	0/0:1,0:1:3:0,3,31	0/0:2,0:2:6:0,6,62	0/0:1,0:1:3:0,3,31	./.	0/0:1,0:1:3:0,3,31	./.	0/0:2,0:2:6:0,6,63	1/1:0,2:2:6:62,6,0	0/0:2,0:2:6:0,6,62	0/0:2,0:2:6:0,6,62	0/0:1,0:1:3:0,3,31	./.	./.	0/0:6,0:6:18:0,18,187	0/1:2,1:3:22:22,0,52	0/0:5,0:5:15:0,15,156	0/0:3,0:3:9:0,9,93	0/0:6,0:6:18:0,18,187	./.	./.	0/0:2,0:2:6:0,6,62	./.	0/0:1,0:1:3:0,3,31	0/0:7,0:7:21:0,21,218	./.	0/0:2,0:2:6:0,6,62	0/0:3,0:3:9:0,9,93	0/0:4,0:4:12:0,12,125	0/0:2,0:2:6:0,6,62	0/0:2,0:2:6:0,6,62	0/0:5,0:5:15:0,15,156
Chr01	426058	.	G	GT	123.74	.	AC=12;AF=0.194;AN=62;BaseQRankSum=-0.781;ClippingRankSum=0.000;DP=255;ExcessHet=3.1127;FS=2.607;InbreedingCoeff=-0.1520;MLEAC=11;MLEAF=0.177;MQ=60.00;MQRankSum=0.000;QD=4.42;ReadPosRankSum=2.079;SOR=0.677	GT:AD:DP:GQ:PL	0/1:2,1:3:20:20,0,51	0/0:2,0:2:6:0,6,60	./.	0/0:1,0:1:3:0,3,30	0/1:7,2:9:31:31,0,182	0/0:3,0:3:9:0,9,90	0/0:6,0:6:18:0,18,180	0/0:2,0:2:6:0,6,60	0/0:2,0:2:6:0,6,60	./.	0/0:2,0:2:6:0,6,60	0/0:4,0:4:12:0,12,120	./.	0/0:2,0:2:6:0,6,60	0/1:3,1:4:17:17,0,78	0/1:3,2:5:43:43,0,75	0/1:2,1:3:2:2,0,51	./.	0/1:4,1:5:14:14,0,105	0/0:5,0:5:15:0,15,150	0/1:10,2:12:22:22,0,264	0/0:3,0:3:9:0,9,90	0/0:2,0:2:6:0,6,60	0/0:2,0:2:6:0,6,60	0/0:1,0:1:3:0,3,30	0/0:2,0:2:6:0,6,60	./.	0/1:3,1:4:17:17,0,78	0/0:8,0:8:24:0,24,240	0/0:1,0:1:3:0,3,30	1/1:0,2:2:6:39,6,0	0/0:3,0:3:9:0,9,90	0/0:4,0:4:12:0,12,120	0/1:2,1:3:20:20,0,51	0/0:2,0:2:6:0,6,43	0/1:8,1:9:2:2,0,212
Chr01	426765	.	A	AT	273.76	.	AC=21;AF=0.404;AN=52;BaseQRankSum=-2.469;ClippingRankSum=0.000;DP=147;ExcessHet=0.3432;FS=0.000;InbreedingCoeff=-0.0759;MLEAC=21;MLEAF=0.404;MQ=60.00;MQRankSum=0.000;QD=21.06;ReadPosRankSum=0.822;SOR=0.646	GT:AD:DP:GQ:PL	1/1:0,1:1:3:27,3,0	./.	./.	./.	1/1:0,1:1:3:27,3,0	0/0:1,0:1:3:0,3,28	./.	1/1:0,1:1:3:27,3,0	./.	./.	./.	1/1:0,2:2:6:54,6,0	./.	0/0:1,0:1:3:0,3,28	0/0:2,0:2:6:0,6,56	0/0:1,0:1:3:0,3,28	0/0:1,0:1:3:0,3,28	0/1:1,2:3:19:45,0,19	0/1:2,2:4:25:25,0,44	0/0:5,0:5:15:0,15,139	0/1:2,1:3:18:18,0,47	0/1:3,1:4:15:15,0,54	0/1:2,1:3:18:18,0,47	0/0:1,0:1:3:0,3,28	./.	0/0:1,0:1:3:0,3,28	./.	0/0:1,0:1:3:0,3,28	0/0:4,1:5:5:0,5,101	0/1:2,1:3:18:18,0,47	0/1:1,1:2:5:5,0,22	1/1:0,1:1:3:27,3,0	1/1:0,1:1:3:10,3,0	0/1:2,1:3:18:18,0,47	0/0:1,0:1:3:0,3,28	0/1:2,2:4:26:42,0,26
Chr01	427225	.	C	CT	39.33	.	AC=5;AF=0.109;AN=46;BaseQRankSum=2.054;ClippingRankSum=0.000;DP=199;ExcessHet=0.5115;FS=5.693;InbreedingCoeff=-0.0222;MLEAC=4;MLEAF=0.087;MQ=60.00;MQRankSum=0.000;QD=7.87;ReadPosRankSum=1.077;SOR=2.652	GT:AD:DP:GQ:PL	./.	./.	0/0:1,0:1:3:0,3,31	./.	0/0:2,0:2:6:0,6,62	./.	0/0:4,0:4:12:0,12,124	0/0:1,0:1:3:0,3,31	./.	./.	0/0:1,0:1:3:0,3,31	./.	./.	./.	0/1:3,2:5:47:47,0,78	./.	0/0:3,0:3:9:0,9,93	./.	0/0:5,0:5:15:0,15,156	0/0:5,0:5:15:0,15,155	0/0:2,0:2:6:0,6,62	0/0:1,0:1:3:0,3,31	0/0:1,0:1:3:0,3,31	0/0:4,0:4:12:0,12,124	1/1:0,1:1:3:31,3,0	0/0:1,0:1:3:0,3,30	./.	0/0:3,0:3:9:0,9,93	0/0:14,0:14:42:0,42,436	0/0:2,0:2:6:0,6,62	./.	0/0:1,0:1:3:0,3,31	0/1:2,1:3:22:22,0,53	0/0:1,0:1:3:0,3,31	0/0:1,0:1:3:0,3,31	0/1:1,1:2:2:2,0,26
Chr01	430601	.	G	GT	215.93	.	AC=20;AF=0.667;AN=30;BaseQRankSum=-1.381;ClippingRankSum=0.000;DP=22;ExcessHet=0.0222;FS=0.000;InbreedingCoeff=0.1571;MLEAC=20;MLEAF=0.667;MQ=60.00;MQRankSum=0.000;QD=32.42;ReadPosRankSum=0.993;SOR=0.442	GT:AD:DP:GQ:PL	1/1:0,1:1:3:27,3,0	./.	./.	1/1:0,1:1:3:27,3,0	./.	1/1:0,1:1:3:10,3,0	./.	./.	./.	0/0:1,0:1:3:0,3,28	./.	./.	./.	./.	1/1:0,1:1:3:27,3,0	./.	1/1:0,1:1:3:27,3,0	./.	./.	1/1:0,1:1:2:7,2,0	./.	./.	./.	0/0:1,0:1:3:0,3,19	1/1:0,3:3:9:80,9,0	0/1:1,1:2:21:21,0,22	1/1:0,1:1:3:27,3,0	0/0:1,0:1:3:0,3,28	0/0:1,0:1:3:0,3,28	./.	1/1:0,1:1:3:10,3,0	./.	0/1:2,1:3:18:18,0,29	./.	./.	./.
Chr01	434843	.	C	CT	109.14	.	AC=9;AF=0.173;AN=52;BaseQRankSum=-0.671;ClippingRankSum=0.000;DP=692;ExcessHet=1.8559;FS=6.330;InbreedingCoeff=-0.1867;MLEAC=10;MLEAF=0.192;MQ=60.00;MQRankSum=0.000;QD=21.83;ReadPosRankSum=0.999;SOR=1.759	GT:AD:DP:GQ:PL	0/1:2,1:3:22:22,0,53	./.	./.	0/0:1,0:1:3:0,3,31	./.	./.	0/0:1,0:1:3:0,3,31	./.	0/0:1,0:1:3:0,3,31	0/1:4,1:5:17:17,0,85	0/0:1,0:1:3:0,3,31	0/0:5,0:5:15:0,15,156	0/0:1,0:1:3:0,3,31	0/0:2,0:2:6:0,6,62	0/0:5,0:5:15:0,15,156	./.	0/1:5,1:6:13:13,0,138	0/0:2,0:2:6:0,6,62	0/1:2,1:3:22:22,0,53	./.	0/1:3,2:5:47:47,0,78	0/0:1,0:1:3:0,3,31	./.	0/0:2,0:2:6:0,6,62	1/1:0,1:1:3:31,3,0	0/0:1,0:1:3:0,3,31	./.	0/0:4,0:4:12:0,12,125	0/0:2,0:2:6:0,6,62	0/1:2,1:3:22:22,0,53	0/0:2,0:2:6:0,6,62	0/0:1,0:1:3:0,3,31	0/0:2,0:2:6:0,6,62	0/1:2,1:3:22:22,0,53	./.	0/0:2,0:2:6:0,6,62
Chr01	435728	.	C	CT	299.76	.	AC=19;AF=0.380;AN=50;BaseQRankSum=1.967;ClippingRankSum=0.000;DP=168;ExcessHet=0.5415;FS=14.989;InbreedingCoeff=-0.0853;MLEAC=19;MLEAF=0.380;MQ=60.00;MQRankSum=0.000;QD=13.63;ReadPosRankSum=0.719;SOR=2.636	GT:AD:DP:GQ:PL	0/0:1,0:1:3:0,3,28	./.	./.	1/1:0,1:1:3:10,3,0	./.	./.	./.	./.	./.	0/1:2,3:5:42:52,0,42	0/1:1,1:2:5:5,0,23	0/1:1,2:3:20:30,0,20	0/0:1,0:1:3:0,3,28	0/1:3,2:5:42:42,0,52	0/0:4,0:4:12:0,12,113	1/1:0,1:1:3:28,3,0	0/1:1,2:3:20:30,0,20	0/0:1,0:1:3:0,3,28	./.	1/1:0,2:2:6:57,6,0	1/1:0,1:1:3:28,3,0	./.	0/1:1,1:2:22:22,0,22	0/0:1,0:1:3:0,3,28	0/0:1,0:1:3:0,3,28	0/1:2,2:4:45:45,0,45	./.	./.	0/0:1,0:1:3:0,3,28	0/1:3,1:4:16:16,0,73	0/0:3,0:3:9:0,9,85	0/0:2,0:2:6:0,6,38	0/0:1,0:1:3:0,3,28	1/1:0,1:1:3:28,3,0	0/0:1,0:1:3:0,3,28	0/1:1,1:2:5:5,0,23
Chr01	436463	.	CA	C	40.47	.	AC=3;AF=0.045;AN=66;BaseQRankSum=-0.511;ClippingRankSum=0.000;DP=144;ExcessHet=0.1014;FS=2.868;InbreedingCoeff=0.0868;MLEAC=2;MLEAF=0.030;MQ=60.00;MQRankSum=0.000;QD=5.78;ReadPosRankSum=0.009;SOR=1.823	GT:AD:DP:GQ:PL	0/0:3,0:3:9:0,9,121	0/0:1,0:1:3:0,3,40	./.	0/0:2,0:2:6:0,6,80	0/0:2,0:2:6:0,6,81	0/0:1,0:1:3:0,3,40	0/0:5,0:5:15:0,15,202	0/0:1,0:1:3:0,3,40	./.	0/0:2,0:2:6:0,6,81	0/0:5,0:5:15:0,15,202	0/1:5,2:7:60:60,0,181	./.	1/1:0,1:1:3:40,3,0	0/0:7,0:7:21:0,21,283	0/0:3,0:3:9:0,9,110	0/0:1,0:1:3:0,3,40	0/0:5,0:5:15:0,15,202	0/0:3,0:3:9:0,9,119	0/0:3,0:3:9:0,9,121	0/0:2,0:2:6:0,6,81	0/0:1,0:1:3:0,3,40	0/0:3,0:3:9:0,9,121	0/0:1,0:1:3:0,3,40	0/0:2,0:2:6:0,6,81	0/0:7,0:7:21:0,21,283	0/0:1,0:1:3:0,3,40	0/0:3,0:3:9:0,9,121	0/0:3,0:3:9:0,9,121	0/0:9,0:9:27:0,27,364	0/0:8,0:8:24:0,24,323	0/0:5,0:5:15:0,15,202	0/0:5,0:5:15:0,15,202	0/0:3,0:3:9:0,9,121	0/0:4,0:4:12:0,12,162	0/0:5,0:5:15:0,15,202
Chr01	436941	.	C	CT,CTT	996.16	.	AC=17,9;AF=0.236,0.125;AN=72;BaseQRankSum=0.188;ClippingRankSum=0.000;DP=525;ExcessHet=33.2140;FS=26.747;InbreedingCoeff=-0.5230;MLEAC=17,6;MLEAF=0.236,0.083;MQ=60.00;MQRankSum=0.000;QD=2.94;ReadPosRankSum=3.338;SOR=1.451	GT:AD:DP:GQ:PL	0/2:15,1,2:18:8:8,12,408,0,414,529	0/1:5,3,0:8:64:64,0,127,78,149,263	0/1:14,7,2:23:99:157,0,332,126,337,608	0/2:11,1,3:15:59:75,59,345,0,299,390	0/1:10,2,1:13:24:30,0,261,24,266,381	0/0:3,0,0:3:9:0,9,90,9,97,116	0/0:22,2,0:24:14:0,14,599,66,662,869	0/2:13,1,2:16:12:14,12,356,0,358,472	0/1:12,4,2:18:47:84,0,307,47,298,477	0/2:16,0,2:18:5:5,38,466,0,474,584	0/1:13,7,0:20:99:100,0,331,139,383,606	0/0:13,1,0:14:13:0,13,360,39,395,503	0/1:5,2,1:8:24:45,0,127,24,121,206	0/2:5,0,2:7:57:57,57,186,0,148,175	0/1:9,3,1:13:50:59,0,232,50,238,376	0/0:3,0,0:3:9:0,9,90,9,97,116	0/1:12,2,1:15:24:24,0,314,24,322,445	0/2:3,0,2:5:57:63,57,132,0,88,101	0/1:14,3,0:17:37:37,0,371,78,416,594	0/0:10,1,0:11:4:0,4,271,30,299,392	0/1:12,2,1:15:24:24,0,314,24,324,451	0/1:7,3,0:10:58:58,0,181,78,208,338	0/0:10,1,0:11:4:0,4,272,30,300,397	0/0:6,0,0:6:18:0,18,180,18,195,237	0/2:11,1,1:13:2:3,2,294,0,299,399	0/0:14,1,1:16:6:0,8,381,6,394,514	0/0:6,0,0:6:18:0,18,160,18,175,216	0/1:14,2,0:16:10:10,0,373,52,415,567	0/1:11,3,1:15:50:53,0,284,50,294,438	0/0:10,0,0:10:30:0,30,301,30,327,401	0/1:13,3,1:17:24:24,0,341,27,356,495	0/1:8,2,0:10:4:4,0,212,29,238,324	0/1:12,3,2:17:23:59,0,285,23,273,425	0/2:10,0,1:11:6:6,28,294,0,293,360	0/1:9,3,0:12:52:52,0,234,78,266,407	0/2:9,0,1:10:9:9,28,269,0,265,322
Chr01	437062	.	G	GA	106.43	.	AC=10;AF=0.139;AN=72;BaseQRankSum=0.284;ClippingRankSum=0.000;DP=405;ExcessHet=6.1491;FS=0.000;InbreedingCoeff=-0.1677;MLEAC=8;MLEAF=0.111;MQ=60.00;MQRankSum=0.000;QD=1.74;ReadPosRankSum=-0.692;SOR=0.755	GT:AD:DP:GQ:PL	0/0:8,0:8:24:0,24,240	0/0:3,0:3:9:0,9,90	0/1:10,4:14:52:52,0,260	0/0:12,1:13:29:0,29,350	0/0:12,1:13:10:0,10,331	0/1:6,1:7:8:8,0,159	0/1:8,2:10:28:28,0,210	0/1:6,1:7:8:8,0,159	0/0:21,0:21:63:0,63,631	0/1:7,2:9:31:31,0,183	0/0:5,0:5:15:0,15,150	0/0:11,0:11:33:0,33,311	0/0:5,0:5:15:0,15,150	0/0:9,1:10:19:0,19,260	0/0:6,0:6:18:0,18,180	0/0:4,0:4:12:0,12,120	0/0:10,0:10:30:0,30,301	0/0:2,0:2:6:0,6,60	0/0:10,0:10:30:0,30,301	0/0:15,1:16:19:0,19,421	0/0:11,1:12:7:0,7,301	0/0:3,0:3:9:0,9,90	0/0:3,0:3:9:0,9,90	0/1:11,4:15:51:51,0,286	0/1:7,1:8:5:5,0,186	0/0:15,0:15:45:0,45,412	0/0:4,0:4:12:0,12,120	0/1:10,3:13:11:11,0,243	0/1:5,1:6:11:11,0,132	0/0:6,0:6:18:0,18,180	0/0:5,0:5:15:0,15,130	0/1:6,1:7:8:8,0,159	0/0:10,0:10:30:0,30,301	0/0:4,0:4:12:0,12,120	0/0:9,0:9:27:0,27,250	0/0:7,0:7:21:0,21,210
Chr01	462993	.	G	GT	109.46	.	AC=8;AF=0.571;AN=14;BaseQRankSum=-0.015;ClippingRankSum=0.000;DP=11;ExcessHet=0.0254;FS=0.000;MLEAC=9;MLEAF=0.643;MQ=60.00;MQRankSum=0.000;QD=37.76;ReadPosRankSum=-0.366;SOR=0.804	GT:AD:DP:GQ:PL	./.	./.	./.	./.	1/1:0,1:1:3:26,3,0	0/0:1,0:1:3:0,3,26	1/1:0,1:1:3:26,3,0	1/1:0,1:1:3:26,3,0	0/0:1,0:1:3:0,3,26	./.	./.	./.	1/1:0,3:3:9:78,9,0	./.	./.	./.	./.	./.	./.	0/0:1,0:1:3:0,3,26	./.	./.	./.	./.	./.	./.	./.	./.	./.	./.	./.	./.	./.	./.	./.	./.
Chr01	465271	.	T	TA	136.60	.	AC=5;AF=0.069;AN=72;BaseQRankSum=-4.527;ClippingRankSum=0.000;DP=2907;ExcessHet=3.9623;FS=0.000;InbreedingCoeff=-0.0937;MLEAC=5;MLEAF=0.069;MQ=60.00;MQRankSum=0.000;QD=0.33;ReadPosRankSum=3.707;SOR=0.557	GT:AD:DP:GQ:PL	0/0:67,4:71:91:0,91,1962	0/0:42,4:46:14:0,14,1183	0/0:75,4:79:99:0,114,2209	0/1:56,8:64:56:56,0,1551	0/0:92,7:99:80:0,80,2644	0/0:68,5:73:65:0,65,1962	0/0:76,8:84:5:0,5,2118	0/0:69,4:73:99:0,116,2044	0/0:88,2:90:99:0,209,2676	0/1:81,11:92:64:64,0,2225	0/0:70,4:74:98:0,98,2055	0/0:80,2:82:99:0,184,2427	0/0:73,5:78:80:0,80,2099	0/0:64,7:71:17:0,17,1795	0/1:69,8:77:17:17,0,1916	0/0:48,5:53:4:0,4,1340	./.	0/0:48,1:49:99:0,116,1463	0/0:75,6:81:57:0,57,2146	0/0:70,7:77:13:0,13,1936	0/0:71,1:72:99:0,186,2175	0/0:73,5:78:79:0,79,2096	0/0:73,4:77:99:0,107,2127	0/0:97,3:100:99:0,208,2929	0/0:57,3:60:87:0,87,1679	0/0:87,8:95:37:0,37,2460	0/0:46,4:50:26:0,26,1308	0/0:78,4:82:99:0,122,2303	0/0:88,9:97:12:0,12,2460	0/0:68,1:69:99:0,177,2086	0/0:71,5:76:73:0,73,2053	0/0:55,5:60:27:0,27,1537	0/0:61,2:63:99:0,127,1837	0/1:77,9:86:21:21,0,2138	0/1:81,11:92:65:65,0,2244	0/0:45,3:48:51:0,51,1307
Chr01	586474	.	G	GA	731.90	.	AC=26;AF=0.371;AN=70;BaseQRankSum=1.190;ClippingRankSum=0.000;DP=385;ExcessHet=24.1232;FS=4.100;InbreedingCoeff=-0.5294;MLEAC=25;MLEAF=0.357;MQ=60.00;MQRankSum=0.000;QD=3.77;ReadPosRankSum=0.934;SOR=1.035	GT:AD:DP:GQ:PL	0/0:1,0:1:3:0,3,27	0/1:3,1:4:14:14,0,68	./.	0/1:3,1:4:14:14,0,68	0/1:6,1:7:5:5,0,138	0/0:3,0:3:9:0,9,79	0/1:2,1:3:17:17,0,44	0/1:2,2:4:25:41,0,25	0/0:3,0:3:9:0,9,78	0/1:6,2:8:29:29,0,135	0/1:9,5:14:58:58,0,197	0/0:18,2:20:22:0,22,409	0/1:7,2:9:26:26,0,158	0/1:9,4:13:35:35,0,200	0/0:9,0:9:27:0,27,239	1/1:0,1:1:3:26,3,0	0/1:2,2:4:41:41,0,41	0/0:2,0:2:6:0,6,53	0/1:11,2:13:14:14,0,237	0/1:5,3:8:54:54,0,109	0/1:12,3:15:36:36,0,225	0/1:2,2:4:39:41,0,39	0/0:3,1:4:1:0,1,53	0/1:7,2:9:26:26,0,158	0/0:2,0:2:6:0,6,53	0/0:11,1:12:10:0,10,264	0/1:1,3:4:15:51,0,15	0/1:13,2:15:8:8,0,299	0/1:12,5:17:64:64,0,265	0/1:20,5:25:58:58,0,439	0/1:2,3:5:38:64,0,38	0/1:2,1:3:17:17,0,44	0/1:2,1:3:17:17,0,44	0/0:11,1:12:26:0,26,281	0/1:9,4:13:67:67,0,198	0/1:11,3:14:21:21,0,249
Chr01	589244	.	AT	A	76.18	.	AC=3;AF=0.042;AN=72;BaseQRankSum=2.094;ClippingRankSum=0.000;DP=463;ExcessHet=3.1978;FS=0.000;InbreedingCoeff=-0.0557;MLEAC=3;MLEAF=0.042;MQ=60.00;MQRankSum=0.000;QD=5.86;ReadPosRankSum=1.172;SOR=0.692	GT:AD:DP:GQ:PL	0/1:10,3:13:55:55,0,252	0/0:2,0:2:6:0,6,62	0/0:9,0:9:27:0,27,280	0/1:3,1:4:19:19,0,81	0/0:8,0:8:24:0,24,248	0/0:6,0:6:18:0,18,213	0/0:15,0:15:45:0,45,467	0/0:12,0:12:36:0,36,352	0/0:7,0:7:21:0,21,218	0/0:20,2:22:3:0,3,539	0/0:20,0:20:60:0,60,601	0/0:22,1:23:38:0,38,631	0/0:4,0:4:12:0,12,124	0/0:7,0:7:21:0,21,217	0/0:13,0:13:39:0,39,384	0/0:5,0:5:15:0,15,154	0/0:18,0:18:54:0,54,539	0/0:11,0:11:33:0,33,321	0/0:20,0:20:59:0,59,579	0/0:14,1:15:14:0,14,381	0/0:17,0:17:51:0,51,529	0/0:7,0:7:21:0,21,196	0/1:2,1:3:22:22,0,53	0/0:6,0:6:18:0,18,186	0/0:9,0:9:27:0,27,280	0/0:25,1:26:46:0,46,684	0/0:5,0:5:15:0,15,156	0/0:18,0:18:54:0,54,539	0/0:11,0:11:32:0,32,301	0/0:32,1:33:68:0,68,946	0/0:15,0:15:44:0,44,425	0/0:19,0:19:57:0,57,571	0/0:10,0:10:30:0,30,311	0/0:4,0:4:12:0,12,124	0/0:16,0:16:48:0,48,457	0/0:11,0:11:33:0,33,321
Chr01	590324	.	T	TA	42.88	.	AC=5;AF=0.093;AN=54;BaseQRankSum=-1.959;ClippingRankSum=0.000;DP=89;ExcessHet=0.4303;FS=4.473;InbreedingCoeff=0.0335;MLEAC=4;MLEAF=0.074;MQ=60.00;MQRankSum=0.000;QD=10.72;ReadPosRankSum=0.748;SOR=1.968	GT:AD:DP:GQ:PL	./.	0/0:1,0:1:3:0,3,31	0/0:2,0:2:6:0,6,62	0/0:2,0:2:6:0,6,61	0/0:4,0:4:12:0,12,125	./.	0/0:1,0:1:3:0,3,31	./.	0/0:3,0:3:9:0,9,93	0/0:4,0:4:12:0,12,125	0/0:3,0:3:9:0,9,93	0/0:5,0:5:15:0,15,156	./.	0/0:3,0:3:9:0,9,94	0/0:5,0:5:15:0,15,156	./.	0/0:2,0:2:6:0,6,62	./.	0/0:3,0:3:9:0,9,93	0/0:4,0:4:12:0,12,125	0/0:2,0:2:6:0,6,61	./.	1/1:0,1:1:3:31,3,0	0/0:1,0:1:3:0,3,30	./.	0/0:5,0:5:15:0,15,156	./.	0/0:3,0:3:9:0,9,93	0/0:5,0:5:15:0,15,156	0/0:5,0:5:15:0,15,156	0/0:3,0:3:9:0,9,93	0/1:4,1:5:16:16,0,110	0/1:3,1:4:19:19,0,81	0/0:3,0:3:9:0,9,93	0/0:2,0:2:6:0,6,61	0/1:2,2:4:50:50,0,50
Chr01	598598	.	C	CT	103.99	.	AC=11;AF=0.289;AN=38;BaseQRankSum=-1.456;ClippingRankSum=0.000;DP=39;ExcessHet=0.0267;FS=0.000;InbreedingCoeff=0.0895;MLEAC=11;MLEAF=0.289;MQ=60.00;MQRankSum=0.000;QD=17.33;ReadPosRankSum=-0.995;SOR=0.293	GT:AD:DP:GQ:PL	./.	./.	0/0:2,0:2:6:0,6,57	0/0:1,0:1:3:0,3,29	0/0:3,0:3:9:0,9,85	./.	0/1:4,2:6:39:39,0,97	0/0:1,0:1:3:0,3,29	0/1:2,1:3:20:20,0,48	./.	1/1:0,1:1:3:29,3,0	./.	0/0:1,0:1:3:0,3,29	1/1:0,1:1:3:29,3,0	./.	./.	0/0:1,0:1:3:0,3,29	./.	./.	./.	0/0:1,0:1:3:0,3,29	./.	1/1:0,1:1:3:29,3,0	./.	./.	0/1:1,1:2:23:23,0,23	./.	0/0:2,0:2:6:0,6,57	./.	0/0:1,0:1:3:0,3,29	1/1:0,1:1:3:10,3,0	./.	0/0:1,0:1:3:0,3,29	0/0:1,0:1:3:0,3,29	./.	0/0:1,0:1:3:0,3,29
Chr01	612184	.	C	CA	103.24	.	AC=8;AF=0.114;AN=70;BaseQRankSum=1.973;ClippingRankSum=0.000;DP=322;ExcessHet=4.9605;FS=0.998;InbreedingCoeff=-0.1478;MLEAC=7;MLEAF=0.100;MQ=60.00;MQRankSum=0.000;QD=4.30;ReadPosRankSum=2.263;SOR=0.505	GT:AD:DP:GQ:PL	0/0:7,0:7:21:0,21,213	0/0:5,0:5:15:0,15,152	0/0:11,1:12:6:0,6,305	0/0:4,0:4:12:0,12,122	0/0:5,0:5:15:0,15,152	0/1:3,1:4:18:18,0,79	0/0:9,0:9:26:0,26,233	0/1:4,1:5:15:15,0,107	0/1:4,1:5:15:15,0,107	0/0:14,1:15:14:0,14,376	0/0:14,0:14:42:0,42,426	0/0:14,1:15:15:0,15,394	0/0:1,0:1:3:0,3,30	0/0:8,0:8:24:0,24,244	0/0:11,0:11:33:0,33,335	0/0:8,0:8:24:0,24,244	0/0:7,0:7:21:0,21,193	0/0:8,0:8:24:0,24,243	0/1:12,2:14:19:19,0,322	0/0:7,0:7:21:0,21,213	0/1:7,3:10:61:61,0,183	0/0:5,0:5:15:0,15,152	./.	0/0:7,0:7:21:0,21,213	0/1:7,1:8:6:6,0,190	0/0:13,0:13:39:0,39,395	0/0:2,0:2:6:0,6,61	0/0:16,0:16:48:0,48,446	0/1:5,1:6:12:12,0,134	0/0:15,1:16:18:0,18,425	0/0:6,0:6:18:0,18,183	0/0:10,0:10:30:0,30,305	0/1:6,1:7:9:9,0,162	0/0:10,1:11:2:0,2,254	0/0:8,0:8:24:0,24,244	0/0:4,0:4:12:0,12,121
Chr01	648200	.	G	GT,GTT	513.68	.	AC=14,10;AF=0.206,0.147;AN=68;BaseQRankSum=2.412;ClippingRankSum=0.000;DP=91;ExcessHet=16.8775;FS=1.057;InbreedingCoeff=-0.0461;MLEAC=14,7;MLEAF=0.206,0.103;MQ=60.00;MQRankSum=0.000;QD=13.52;ReadPosRankSum=2.044;SOR=0.616	GT:AD:DP:GQ:PL	0/0:3,0,0:3:9:0,9,90,9,98,120	./.	0/0:1,0,0:1:3:0,3,30,3,33,40	2/2:0,0,1:1:3:39,31,29,3,3,0	0/2:1,0,1:2:28:33,28,53,0,30,34	0/1:1,1,0:2:23:23,0,24,26,30,63	0/2:3,0,1:4:27:27,28,107,0,89,108	1/1:0,1,0:1:3:29,3,0,29,3,29	0/0:4,0,0:4:12:0,12,120,12,131,160	0/0:1,0,0:1:3:0,3,30,3,33,40	0/0:1,0,0:1:3:0,3,30,3,33,40	0/1:2,2,0:4:46:46,0,48,52,59,125	0/0:1,0,0:1:3:0,3,30,3,33,40	0/0:1,0,0:1:3:0,3,29,3,32,36	0/0:2,0,0:2:6:0,6,60,6,65,80	0/1:3,1,0:4:17:17,0,78,26,89,137	0/0:1,0,0:1:3:0,3,30,3,33,40	0/0:2,0,0:2:6:0,6,60,6,65,80	0/1:3,2,0:5:43:43,0,75,52,89,162	0/2:4,1,1:6:2:24,2,104,0,91,141	0/1:2,1,1:4:16:28,0,48,16,49,87	1/1:0,1,0:1:3:29,3,0,29,3,29	0/1:1,2,0:3:21:49,0,21,52,30,88	0/1:1,1,0:2:23:23,0,23,26,28,57	0/2:1,1,1:3:2:33,2,24,0,4,34	0/2:6,0,2:8:54:54,56,213,0,178,216	./.	0/1:2,1,0:3:20:20,0,50,26,58,96	0/0:1,0,0:1:3:0,3,29,3,31,36	2/2:0,0,1:1:3:39,31,29,3,3,0	0/0:1,0,0:1:3:0,3,30,3,33,40	0/0:4,0,0:4:12:0,12,120,12,131,160	0/2:3,1,1:5:2:27,2,78,0,63,108	0/0:1,0,0:1:3:0,3,30,3,33,40	0/0:2,0,0:2:6:0,6,60,6,65,80	1/1:0,1,0:1:3:29,3,0,29,3,29
Chr01	649887	.	C	CT	80.90	.	AC=8;AF=0.308;AN=26;BaseQRankSum=1.015;ClippingRankSum=0.000;DP=22;ExcessHet=0.0742;FS=0.000;InbreedingCoeff=0.1078;MLEAC=8;MLEAF=0.308;MQ=60.00;MQRankSum=0.000;QD=26.97;ReadPosRankSum=1.312;SOR=1.206	GT:AD:DP:GQ:PL	./.	0/0:1,0:1:3:0,3,26	./.	./.	0/0:2,0:2:6:0,6,52	0/0:2,0:2:6:0,6,52	./.	./.	./.	./.	./.	1/1:0,1:1:3:26,3,0	0/0:1,0:1:3:0,3,26	0/1:1,1:2:20:20,0,20	./.	./.	./.	./.	./.	./.	./.	0/0:1,0:1:3:0,3,26	./.	0/0:1,0:1:3:0,3,26	./.	0/1:1,2:3:17:43,0,17	./.	1/1:0,1:1:3:26,3,0	0/0:1,0:1:3:0,3,26	1/1:0,1:1:3:26,3,0	0/0:1,0:1:3:0,3,26	./.	./.	./.	./.	./.
Chr01	673635	.	G	GA	61.14	.	AC=5;AF=0.093;AN=54;BaseQRankSum=0.774;ClippingRankSum=0.000;DP=81;ExcessHet=3.8888;FS=0.000;InbreedingCoeff=-0.2024;MLEAC=6;MLEAF=0.111;MQ=60.00;MQRankSum=0.000;QD=20.38;ReadPosRankSum=0.949;SOR=1.031	GT:AD:DP:GQ:PL	0/0:5,0:5:15:0,15,153	./.	0/0:2,0:2:6:0,6,61	./.	0/0:1,0:1:3:0,3,31	0/0:2,0:2:6:0,6,61	0/0:2,0:2:6:0,6,61	./.	./.	0/0:3,0:3:9:0,9,92	./.	0/0:5,0:5:15:0,15,153	./.	0/0:3,0:3:9:0,9,92	0/0:2,0:2:6:0,6,61	0/0:1,0:1:3:0,3,31	0/0:4,0:4:12:0,12,122	0/0:2,0:2:6:0,6,61	0/1:2,1:3:21:21,0,52	0/0:5,0:5:15:0,15,153	0/1:3,1:4:18:18,0,80	0/0:1,0:1:3:0,3,31	./.	0/1:2,1:3:21:21,0,52	0/0:1,0:1:3:0,3,31	0/1:1,2:3:22:52,0,22	0/0:1,0:1:3:0,3,31	0/0:4,0:4:12:0,12,122	./.	0/0:2,0:2:6:0,6,61	0/0:4,0:4:12:0,12,122	0/0:2,0:2:6:0,6,61	0/0:1,0:1:3:0,3,31	./.	0/0:1,0:1:3:0,3,31	0/1:1,1:2:24:24,0,25
Chr01	674422	.	A	AT	64.92	.	AC=8;AF=0.121;AN=66;BaseQRankSum=-0.763;ClippingRankSum=0.000;DP=131;ExcessHet=5.0945;FS=0.000;InbreedingCoeff=-0.2089;MLEAC=8;MLEAF=0.121;MQ=60.00;MQRankSum=0.000;QD=6.49;ReadPosRankSum=1.195;SOR=0.762	GT:AD:DP:GQ:PL	0/1:6,1:7:8:8,0,159	0/0:3,0:3:9:0,9,90	0/0:4,0:4:12:0,12,120	0/0:4,0:4:12:0,12,120	0/1:3,1:4:17:17,0,78	0/0:3,0:3:9:0,9,90	0/0:9,1:10:1:0,1,241	0/0:3,0:3:9:0,9,90	0/0:5,0:5:15:0,15,150	0/1:4,1:5:15:15,0,83	0/0:9,0:9:27:0,27,270	0/1:4,3:7:44:44,0,100	0/0:3,0:3:9:0,9,90	0/0:3,0:3:9:0,9,90	0/0:3,0:3:9:0,9,90	0/0:1,0:1:3:0,3,30	0/0:2,0:2:6:0,6,60	./.	0/1:3,1:4:17:17,0,78	0/0:1,0:1:3:0,3,30	0/1:1,1:2:23:23,0,24	0/1:1,2:3:22:28,0,22	0/0:1,0:1:3:0,3,30	0/0:5,0:5:15:0,15,150	0/0:4,0:4:10:0,10,93	0/0:2,0:2:6:0,6,60	./.	0/0:5,0:5:15:0,15,130	0/0:3,0:3:9:0,9,90	0/0:3,0:3:9:0,9,90	0/0:3,0:3:9:0,9,90	0/0:3,1:4:1:0,1,80	0/0:4,0:4:12:0,12,120	./.	0/1:1,1:2:5:5,0,24	0/0:1,0:1:3:0,3,30
Chr01	730132	.	C	CA	2565.50	.	AC=31;AF=0.431;AN=72;BaseQRankSum=2.854;ClippingRankSum=0.000;DP=857;ExcessHet=57.4031;FS=13.193;InbreedingCoeff=-0.7409;MLEAC=31;MLEAF=0.431;MQ=60.00;MQRankSum=0.000;QD=3.52;ReadPosRankSum=2.097;SOR=1.942	GT:AD:DP:GQ:PL	0/1:21,4:25:41:41,0,571	0/1:5,2:7:37:37,0,129	0/1:20,5:25:69:69,0,541	0/1:11,9:20:99:146,0,271	0/1:17,2:19:1:1,0,454	0/0:17,2:19:17:0,17,516	0/1:20,6:26:96:96,0,523	0/1:12,7:19:99:106,0,347	0/1:31,9:40:99:123,0,826	0/1:20,9:29:99:174,0,514	0/1:25,4:29:29:29,0,663	0/0:30,7:37:3:0,3,827	0/1:27,8:35:88:88,0,730	0/1:7,6:13:98:98,0,172	0/1:30,11:41:99:159,0,810	0/0:11,1:12:7:0,7,301	0/1:24,6:30:66:66,0,646	0/0:9,0:9:27:0,27,270	0/1:14,6:20:77:77,0,361	0/1:10,3:13:26:26,0,290	0/1:17,10:27:99:191,0,430	0/1:12,7:19:99:128,0,304	0/1:14,3:17:18:18,0,370	0/1:23,9:32:99:166,0,575	0/1:11,5:16:79:79,0,283	0/0:33,5:38:11:0,11,925	0/1:2,5:7:39:124,0,39	0/1:18,6:24:65:65,0,469	0/1:21,5:26:45:45,0,568	0/1:16,7:23:99:134,0,412	0/1:30,6:36:66:66,0,787	0/1:21,4:25:41:41,0,555	0/1:24,9:33:99:107,0,623	0/1:17,2:19:1:1,0,434	0/1:12,7:19:99:109,0,304	0/1:13,2:15:13:13,0,346
Chr01	732298	.	A	AT	92.60	.	AC=11;AF=0.167;AN=66;BaseQRankSum=0.591;ClippingRankSum=0.000;DP=3721;ExcessHet=7.3397;FS=2.584;InbreedingCoeff=-0.2467;MLEAC=11;MLEAF=0.167;MQ=60.00;MQRankSum=0.000;QD=5.45;ReadPosRankSum=0.397;SOR=0.487	GT:AD:DP:GQ:PL	0/0:1,0:1:3:0,3,29	./.	0/0:1,0:1:3:0,3,29	0/0:1,0:1:3:0,3,29	0/1:3,1:4:17:17,0,74	0/0:1,0:1:3:0,3,29	0/0:2,0:2:6:0,6,57	0/1:1,1:2:23:23,0,23	./.	0/1:5,1:6:11:11,0,125	0/0:4,0:4:12:0,12,114	0/0:8,0:8:24:0,24,229	0/0:7,0:7:21:0,21,200	0/0:3,0:3:9:0,9,86	0/1:9,3:12:50:50,0,222	0/0:1,0:1:3:0,3,29	0/0:5,0:5:15:0,15,143	0/0:3,0:3:9:0,9,86	0/0:6,0:6:18:0,18,171	0/0:4,0:4:12:0,12,115	0/1:5,1:6:11:11,0,124	0/0:2,0:2:6:0,6,39	./.	0/0:4,0:4:12:0,12,114	0/1:1,1:2:23:23,0,23	0/0:3,0:3:9:0,9,86	0/0:3,0:3:9:0,9,86	0/0:5,0:5:15:0,15,143	0/1:5,1:6:11:11,0,125	0/0:19,1:20:31:0,31,515	0/0:6,0:6:18:0,18,172	0/0:3,0:3:9:0,9,86	0/1:7,1:8:5:5,0,176	0/1:3,2:5:24:24,0,71	0/1:3,1:4:17:17,0,74	0/1:7,1:8:5:5,0,176
Chr01	733664	.	A	AT	404.46	.	AC=11;AF=0.167;AN=66;BaseQRankSum=-0.380;ClippingRankSum=0.000;DP=290;ExcessHet=7.3397;FS=15.420;InbreedingCoeff=-0.2510;MLEAC=6;MLEAF=0.091;MQ=60.00;MQRankSum=0.000;QD=3.55;ReadPosRankSum=1.598;SOR=1.412	GT:AD:DP:GQ:PL	0/1:1,1:2:4:4,0,23	./.	0/0:1,0:1:3:0,3,29	0/0:1,0:1:3:0,3,29	0/0:6,0:6:18:0,18,172	0/1:1,1:2:4:4,0,23	0/0:1,0:1:3:0,3,29	./.	0/0:3,0:3:9:0,9,86	0/1:7,3:10:18:18,0,171	0/0:13,2:15:23:0,23,351	0/0:12,0:12:36:0,36,343	0/0:3,0:3:9:0,9,86	0/1:8,3:11:53:53,0,196	0/1:13,4:17:45:45,0,322	0/0:2,0:2:6:0,6,57	0/1:8,2:10:9:9,0,200	0/1:6,3:9:59:59,0,145	0/1:4,3:7:65:65,0,93	0/0:4,0:4:12:0,12,115	0/0:4,0:4:12:0,12,115	0/0:10,1:11:4:0,4,258	./.	0/0:9,1:10:1:0,1,229	0/0:1,0:1:3:0,3,29	0/0:15,1:16:23:0,23,404	0/0:1,0:1:3:0,3,29	0/1:16,5:21:44:44,0,395	0/0:7,1:8:14:0,14,191	0/0:12,2:14:3:0,3,304	0/0:8,0:8:24:0,24,229	0/0:8,0:8:24:0,24,229	0/0:9,1:10:20:0,20,247	0/1:8,3:11:13:13,0,197	0/0:7,1:8:14:0,14,191	0/1:16,2:18:3:3,0,404
Chr01	733762	.	C	CA	102.63	.	AC=8;AF=0.114;AN=70;BaseQRankSum=1.089;ClippingRankSum=0.000;DP=263;ExcessHet=4.9605;FS=0.000;InbreedingCoeff=-0.1634;MLEAC=7;MLEAF=0.100;MQ=60.00;MQRankSum=0.000;QD=2.63;ReadPosRankSum=1.797;SOR=0.460	GT:AD:DP:GQ:PL	0/0:2,0:2:6:0,6,62	0/1:1,1:2:25:25,0,25	0/0:3,0:3:9:0,9,93	0/0:5,0:5:15:0,15,156	0/0:5,0:5:15:0,15,156	0/0:1,0:1:3:0,3,31	0/0:3,0:3:9:0,9,93	0/0:1,0:1:3:0,3,31	0/0:1,0:1:3:0,3,31	0/1:7,1:8:7:7,0,194	0/0:3,0:3:9:0,9,93	0/0:17,1:18:23:0,23,497	0/0:4,0:4:12:0,12,125	0/0:10,0:10:30:0,30,312	0/1:14,3:17:42:42,0,384	0/0:1,0:1:3:0,3,31	0/1:9,1:10:1:1,0,250	0/0:8,0:8:24:0,24,249	0/0:10,0:10:30:0,30,290	0/0:12,0:12:36:0,36,374	0/0:11,0:11:33:0,33,342	0/1:7,2:9:35:35,0,191	0/0:1,0:1:3:0,3,31	0/1:6,1:7:10:10,0,166	0/0:3,0:3:9:0,9,93	0/0:11,0:11:33:0,33,342	./.	0/0:8,0:8:24:0,24,249	0/0:5,0:5:15:0,15,156	0/0:17,0:17:51:0,51,529	0/0:10,0:10:30:0,30,312	0/0:5,0:5:15:0,15,156	0/0:5,0:5:15:0,15,156	0/0:4,0:4:12:0,12,125	0/1:2,1:3:22:22,0,53	0/1:10,3:13:54:54,0,272
Chr01	734090	.	A	AT	29.98	.	AC=8;AF=0.118;AN=68;BaseQRankSum=-0.845;ClippingRankSum=0.000;DP=496;ExcessHet=5.0253;FS=2.366;InbreedingCoeff=-0.1797;MLEAC=6;MLEAF=0.088;MQ=60.00;MQRankSum=0.000;QD=1.07;ReadPosRankSum=1.138;SOR=1.311	GT:AD:DP:GQ:PL	0/0:2,0:2:6:0,6,60	0/0:1,0:1:3:0,3,30	./.	0/0:3,0:3:9:0,9,90	0/0:4,0:4:12:0,12,120	0/0:2,0:2:6:0,6,60	0/0:4,0:4:12:0,12,120	0/0:1,0:1:3:0,3,30	0/0:1,0:1:3:0,3,30	0/1:8,1:9:2:2,0,213	0/0:9,0:9:27:0,27,270	0/1:11,2:13:19:19,0,291	0/0:7,0:7:21:0,21,210	0/0:5,0:5:15:0,15,150	0/0:7,0:7:21:0,21,210	0/1:5,1:6:11:11,0,131	0/1:8,1:9:2:2,0,213	./.	0/1:8,2:10:28:28,0,210	0/0:9,1:10:1:0,1,241	0/0:6,1:7:10:0,10,170	0/0:4,0:4:12:0,12,120	0/0:2,0:2:6:0,6,60	0/0:6,0:6:18:0,18,180	0/1:1,1:2:23:23,0,24	0/1:7,1:8:5:5,0,166	0/0:1,0:1:3:0,3,30	0/0:2,0:2:6:0,6,60	0/0:9,0:9:27:0,27,270	0/0:13,0:13:39:0,39,389	0/0:11,0:11:33:0,33,330	0/0:3,0:3:9:0,9,90	0/1:3,2:5:25:25,0,75	0/0:4,1:5:4:0,4,109	0/0:4,0:4:12:0,12,120	0/0:13,1:14:13:0,13,361
Chr01	734467	.	CA	C	300.25	.	AC=13;AF=0.210;AN=62;BaseQRankSum=-0.084;ClippingRankSum=0.000;DP=503;ExcessHet=3.8501;FS=4.471;InbreedingCoeff=-0.1549;MLEAC=12;MLEAF=0.194;MQ=60.00;MQRankSum=0.000;QD=9.38;ReadPosRankSum=1.738;SOR=0.272	GT:AD:DP:GQ:PL	./.	1/1:0,1:1:3:41,3,0	0/0:2,0:2:6:0,6,81	./.	0/0:1,0:1:3:0,3,40	./.	0/0:2,0:2:6:0,6,80	./.	./.	0/0:6,0:6:18:0,18,243	0/1:9,2:11:45:45,0,331	0/1:11,1:12:4:4,0,408	0/0:3,0:3:9:0,9,121	0/1:8,1:9:13:13,0,296	0/0:15,1:16:8:0,8,566	0/1:5,1:6:22:22,0,184	0/0:11,0:11:33:0,33,445	0/0:6,0:6:18:0,18,243	0/0:14,0:14:42:0,42,566	0/1:4,3:7:99:100,0,141	0/1:7,1:8:12:12,0,258	0/1:5,1:6:22:22,0,184	0/0:5,0:5:15:0,15,202	0/1:4,2:6:63:63,0,144	0/0:3,0:3:9:0,9,121	0/0:9,0:9:27:0,27,364	0/0:2,0:2:6:0,6,81	0/0:5,0:5:15:0,15,202	0/1:11,1:12:4:4,0,409	0/0:22,1:23:29:0,29,844	0/1:6,2:8:57:57,0,218	0/1:3,1:4:28:28,0,109	0/0:7,0:7:21:0,21,283	0/0:8,0:8:24:0,24,323	0/0:2,0:2:6:0,6,81	0/0:10,0:10:30:0,30,404
Chr01	735586	.	C	CA	380.40	.	AC=19;AF=0.271;AN=70;BaseQRankSum=-0.780;ClippingRankSum=0.000;DP=186;ExcessHet=17.7561;FS=11.001;InbreedingCoeff=-0.4242;MLEAC=20;MLEAF=0.286;MQ=60.00;MQRankSum=0.000;QD=5.68;ReadPosRankSum=-1.071;SOR=1.491	GT:AD:DP:GQ:PL	0/1:6,2:8:34:34,0,156	0/0:1,0:1:3:0,3,30	0/0:4,0:4:12:0,12,119	0/1:4,1:5:14:14,0,105	0/1:5,1:6:11:11,0,132	0/1:4,1:5:14:14,0,105	0/1:1,1:2:23:23,0,24	0/0:1,0:1:3:0,3,29	0/0:3,1:4:1:0,1,79	0/0:6,0:6:18:0,18,180	0/0:4,0:4:12:0,12,120	0/1:5,2:7:19:19,0,130	0/1:7,1:8:5:5,0,185	0/1:5,1:6:11:11,0,111	0/1:7,6:13:98:98,0,171	0/0:2,0:2:6:0,6,60	0/1:3,2:5:43:43,0,75	0/1:3,1:4:17:17,0,78	0/0:3,0:3:9:0,9,90	0/1:4,1:5:14:14,0,86	0/1:5,1:6:11:11,0,132	0/0:4,0:4:12:0,12,120	0/0:3,0:3:9:0,9,90	0/1:4,2:6:40:40,0,102	0/0:1,0:1:3:0,3,29	0/1:5,2:7:37:37,0,128	./.	0/0:6,0:6:18:0,18,180	0/1:2,3:5:45:69,0,45	0/0:7,1:8:13:0,13,200	0/0:1,0:1:3:0,3,30	0/1:8,2:10:28:28,0,210	0/1:4,2:6:3:3,0,103	0/0:2,0:2:6:0,6,60	0/0:2,0:2:6:0,6,60	0/1:4,1:5:14:14,0,105
Chr01	737101	.	G	GA	1086.37	.	AC=34;AF=1.00;AN=34;DP=37;ExcessHet=3.0103;FS=0.000;InbreedingCoeff=-0.1232;MLEAC=34;MLEAF=1.00;MQ=60.00;QD=27.64;SOR=1.244	GT:AD:DP:GQ:PL	1/1:0,3:3:9:101,9,0	./.	./.	./.	1/1:0,2:2:6:67,6,0	1/1:0,1:1:3:34,3,0	./.	./.	./.	./.	./.	1/1:0,3:3:9:101,9,0	./.	1/1:0,2:2:6:67,6,0	1/1:0,1:1:3:34,3,0	./.	1/1:0,2:2:6:67,6,0	./.	1/1:0,3:3:9:101,9,0	1/1:0,3:3:9:101,9,0	1/1:0,1:1:3:34,3,0	1/1:0,2:2:5:39,5,0	1/1:0,2:2:6:67,6,0	./.	./.	./.	./.	./.	1/1:0,1:1:3:34,3,0	1/1:0,1:1:3:34,3,0	1/1:0,1:1:3:34,3,0	./.	1/1:0,4:4:12:135,12,0	./.	./.	1/1:0,2:2:6:67,6,0
Chr01	739836	.	G	GT	52.77	.	AC=4;AF=0.061;AN=66;BaseQRankSum=-0.123;ClippingRankSum=0.000;DP=188;ExcessHet=3.4274;FS=9.394;InbreedingCoeff=-0.1168;MLEAC=4;MLEAF=0.061;MQ=60.00;MQRankSum=0.000;QD=3.77;ReadPosRankSum=-0.655;SOR=2.282	GT:AD:DP:GQ:PL	0/0:2,0:2:6:0,6,61	./.	0/0:1,0:1:3:0,3,31	./.	0/0:4,0:4:11:0,11,102	0/0:1,0:1:3:0,3,31	0/0:2,0:2:6:0,6,61	./.	0/0:3,0:3:9:0,9,92	0/0:7,0:7:21:0,21,215	0/0:8,0:8:24:0,24,245	0/0:5,0:5:15:0,15,153	0/0:5,0:5:15:0,15,153	0/0:3,0:3:9:0,9,92	0/0:6,0:6:18:0,18,184	0/0:2,0:2:6:0,6,61	0/0:5,0:5:15:0,15,154	0/0:1,0:1:3:0,3,31	0/1:3,1:4:19:19,0,80	0/0:2,0:2:6:0,6,61	0/0:3,0:3:9:0,9,91	0/0:5,0:5:15:0,15,153	0/1:3,1:4:19:19,0,80	0/0:3,0:3:9:0,9,92	0/0:5,0:5:15:0,15,153	0/0:7,0:7:21:0,21,214	0/0:4,0:4:12:0,12,147	0/0:9,0:9:27:0,27,276	0/1:7,2:9:34:34,0,186	0/0:9,0:9:27:0,27,275	0/1:3,2:5:46:46,0,77	0/0:6,0:6:18:0,18,184	0/0:3,0:3:9:0,9,92	0/0:6,0:6:18:0,18,184	0/0:2,0:2:6:0,6,61	0/0:5,0:5:15:0,15,153
Chr01	740394	.	C	CA	909.55	.	AC=22;AF=0.306;AN=72;BaseQRankSum=-1.483;ClippingRankSum=0.000;DP=981;ExcessHet=23.5216;FS=7.874;InbreedingCoeff=-0.4293;MLEAC=20;MLEAF=0.278;MQ=60.00;MQRankSum=0.000;QD=1.62;ReadPosRankSum=-0.257;SOR=1.100	GT:AD:DP:GQ:PL	0/1:30,5:35:50:50,0,828	0/1:10,2:12:6:6,0,276	0/0:19,1:20:49:0,49,582	0/1:28,7:35:93:93,0,744	0/1:23,3:26:15:15,0,639	0/0:26,2:28:22:0,22,748	0/0:22,3:25:2:0,2,612	0/0:9,1:10:19:0,19,270	0/1:33,6:39:49:49,0,912	0/1:24,3:27:12:12,0,667	0/0:24,2:26:57:0,57,727	0/0:25,1:26:47:0,47,748	0/1:27,3:30:3:3,0,751	0/0:24,2:26:16:0,16,685	0/1:35,7:42:71:71,0,965	0/1:14,4:18:70:70,0,381	0/0:41,4:45:31:0,31,1152	0/1:17,2:19:5:5,0,473	0/1:16,6:22:80:80,0,433	0/1:19,5:24:83:83,0,520	0/1:26,4:30:34:34,0,719	0/1:17,4:21:41:41,0,466	0/0:22,2:24:30:0,30,644	0/0:32,3:35:12:0,12,903	0/1:19,6:25:91:91,0,517	0/0:20,0:20:60:0,60,622	0/1:9,3:12:57:57,0,244	0/1:9,4:13:44:44,0,241	0/0:34,1:35:74:0,74,1028	0/1:21,6:27:85:85,0,574	0/0:31,1:32:65:0,65,935	0/1:30,4:34:2:2,0,833	0/1:34,6:40:67:67,0,918	0/0:10,1:11:2:0,2,281	0/1:7,2:9:35:35,0,191	0/1:17,3:20:33:33,0,469
Chr01	745444	.	G	GT	196.33	.	AC=10;AF=0.161;AN=62;BaseQRankSum=-0.969;ClippingRankSum=0.000;DP=94;ExcessHet=0.0316;FS=0.000;InbreedingCoeff=0.1549;MLEAC=9;MLEAF=0.145;MQ=60.00;MQRankSum=0.000;QD=16.36;ReadPosRankSum=1.056;SOR=0.265	GT:AD:DP:GQ:PL	0/0:7,0:7:21:0,21,214	0/0:1,0:1:3:0,3,31	0/0:2,0:2:6:0,6,61	0/0:2,0:2:6:0,6,61	0/1:2,2:4:49:49,0,49	0/0:3,0:3:9:0,9,92	0/0:3,0:3:9:0,9,92	0/0:1,0:1:3:0,3,31	0/0:6,0:6:18:0,18,183	0/0:2,0:2:6:0,6,61	0/1:1,1:2:24:24,0,25	0/0:1,0:1:3:0,3,31	0/0:3,0:3:9:0,9,91	0/0:1,0:1:3:0,3,31	1/1:0,3:3:9:92,9,0	0/0:2,0:2:6:0,6,61	0/0:6,0:6:18:0,18,183	0/0:2,0:2:6:0,6,61	0/0:4,0:4:12:0,12,122	./.	0/0:1,0:1:3:0,3,31	0/0:4,0:4:12:0,12,122	1/1:0,1:1:3:31,3,0	0/0:1,0:1:3:0,3,31	0/1:1,1:2:25:25,0,25	0/0:2,0:2:6:0,6,61	./.	./.	1/1:0,1:1:3:31,3,0	0/1:3,2:5:46:46,0,77	0/0:4,0:4:12:0,12,122	0/0:5,0:5:15:0,15,153	0/0:4,0:4:12:0,12,122	0/0:2,0:2:6:0,6,60	./.	./.
Chr01	819375	.	G	GT	56.31	.	AC=6;AF=0.111;AN=54;BaseQRankSum=-1.843;ClippingRankSum=0.000;DP=81;ExcessHet=0.6624;FS=1.986;InbreedingCoeff=-0.0404;MLEAC=6;MLEAF=0.111;MQ=60.00;MQRankSum=0.000;QD=14.08;ReadPosRankSum=-2.549;SOR=1.841	GT:AD:DP:GQ:PL	0/1:2,2:4:49:49,0,50	0/0:1,0:1:3:0,3,31	1/1:0,1:1:3:31,3,0	0/0:2,0:2:6:0,6,62	0/0:1,0:1:3:0,3,31	./.	0/0:1,0:1:3:0,3,31	0/1:1,1:2:24:24,0,25	0/0:4,0:4:12:0,12,124	0/0:4,0:4:12:0,12,124	0/1:3,1:4:19:19,0,81	0/0:9,0:9:27:0,27,279	./.	./.	0/0:2,0:2:6:0,6,62	./.	0/0:4,0:4:12:0,12,124	./.	./.	0/0:4,0:4:12:0,12,124	0/0:2,0:2:6:0,6,62	./.	0/0:1,0:1:3:0,3,31	./.	0/0:3,0:3:9:0,9,93	0/1:6,1:7:10:10,0,165	0/0:1,0:1:3:0,3,31	0/0:3,0:3:9:0,9,92	0/0:2,0:2:6:0,6,62	0/0:3,0:3:9:0,9,93	0/0:6,0:6:18:0,18,186	0/0:3,0:3:9:0,9,93	./.	0/0:1,0:1:3:0,3,31	0/0:1,0:1:3:0,3,31	0/0:4,0:4:12:0,12,124
Chr01	836030	.	A	AT	45.02	.	AC=5;AF=0.179;AN=28;BaseQRankSum=0.293;ClippingRankSum=0.000;DP=26;ExcessHet=0.0485;FS=0.000;InbreedingCoeff=0.1835;MLEAC=5;MLEAF=0.179;MQ=60.00;MQRankSum=0.000;QD=22.51;ReadPosRankSum=0.569;SOR=0.148	GT:AD:DP:GQ:PL	./.	0/1:2,1:3:19:19,0,47	0/0:3,0:3:9:0,9,85	0/0:2,0:2:6:0,6,38	./.	./.	0/0:1,0:1:3:0,3,28	0/0:2,0:2:6:0,6,56	./.	0/0:2,0:2:6:0,6,56	0/0:1,0:1:3:0,3,28	./.	0/0:2,0:2:6:0,6,56	./.	0/0:1,0:1:3:0,3,28	./.	./.	0/0:1,0:1:3:0,3,28	./.	./.	0/0:1,0:1:3:0,3,28	./.	./.	./.	./.	./.	./.	0/0:1,0:1:3:0,3,28	./.	./.	./.	1/1:0,2:2:6:56,6,0	./.	1/1:0,1:1:3:28,3,0	./.	./.
Chr01	863548	.	G	GT	45.25	.	AC=3;AF=0.083;AN=36;BaseQRankSum=-0.823;ClippingRankSum=0.000;DP=35;ExcessHet=3.3995;FS=2.963;InbreedingCoeff=-0.2340;MLEAC=4;MLEAF=0.111;MQ=60.00;MQRankSum=0.000;QD=15.08;ReadPosRankSum=0.828;SOR=2.239	GT:AD:DP:GQ:PL	./.	./.	./.	./.	./.	./.	0/0:1,0:1:3:0,3,31	./.	./.	0/1:2,1:3:22:22,0,53	0/0:1,0:1:3:0,3,31	0/0:2,0:2:6:0,6,62	./.	0/0:1,0:1:3:0,3,31	0/1:1,1:2:24:25,0,24	0/0:3,0:3:9:0,9,93	./.	./.	./.	0/0:1,0:1:3:0,3,31	0/0:2,0:2:6:0,6,62	./.	./.	./.	0/0:3,0:3:9:0,9,93	0/0:1,0:1:3:0,3,31	./.	0/0:1,0:1:3:0,3,31	0/0:1,0:1:3:0,3,31	0/1:1,2:3:22:53,0,22	0/0:2,0:2:6:0,6,62	0/0:1,0:1:3:0,3,31	./.	./.	0/0:1,0:1:3:0,3,31	0/0:3,0:3:9:0,9,93
Chr01	871938	.	C	CT	39.28	.	AC=7;AF=0.117;AN=60;BaseQRankSum=0.960;ClippingRankSum=0.000;DP=113;ExcessHet=0.8496;FS=0.000;InbreedingCoeff=-0.0674;MLEAC=7;MLEAF=0.117;MQ=60.00;MQRankSum=0.000;QD=3.57;ReadPosRankSum=2.114;SOR=0.796	GT:AD:DP:GQ:PL	0/0:1,0:1:3:0,3,31	./.	0/0:2,0:2:6:0,6,62	0/0:2,0:2:6:0,6,62	0/0:3,0:3:9:0,9,93	./.	0/1:5,1:6:13:13,0,138	1/1:0,1:1:3:31,3,0	./.	0/0:1,0:1:3:0,3,30	0/0:2,0:2:6:0,6,62	0/0:2,0:2:6:0,6,62	./.	0/0:2,0:2:6:0,6,62	0/0:4,0:4:12:0,12,125	./.	0/0:3,0:3:9:0,9,93	0/0:7,0:7:21:0,21,217	0/0:4,0:4:12:0,12,125	0/0:5,0:5:15:0,15,156	0/0:10,0:10:30:0,30,311	0/0:1,0:1:3:0,3,31	0/0:2,0:2:6:0,6,62	0/0:1,0:1:3:0,3,31	./.	0/1:9,2:11:29:29,0,247	0/0:1,0:1:3:0,3,31	0/0:2,0:2:6:0,6,62	0/0:4,0:4:12:0,12,125	0/0:4,0:4:12:0,12,125	0/0:3,0:3:9:0,9,93	0/0:2,0:2:6:0,6,62	0/1:3,1:4:19:19,0,81	0/0:1,0:1:3:0,3,31	0/1:3,1:4:19:19,0,81	0/1:5,1:6:13:13,0,138
Chr01	959904	.	G	GA	32.78	.	AC=4;AF=0.074;AN=54;BaseQRankSum=-0.118;ClippingRankSum=0.000;DP=44;ExcessHet=0.0024;FS=0.000;InbreedingCoeff=0.1417;MLEAC=3;MLEAF=0.056;MQ=60.00;MQRankSum=0.000;QD=16.39;ReadPosRankSum=-0.607;SOR=0.013	GT:AD:DP:GQ:PL	0/0:3,0:3:9:0,9,93	0/0:2,0:2:6:0,6,62	0/0:2,0:2:6:0,6,62	0/0:1,0:1:3:0,3,31	0/0:1,0:1:3:0,3,31	0/0:2,0:2:6:0,6,62	0/0:2,0:2:6:0,6,62	0/0:1,0:1:3:0,3,31	0/0:2,0:2:6:0,6,62	./.	0/0:2,0:2:6:0,6,62	0/0:1,0:1:3:0,3,30	1/1:0,1:1:3:31,3,0	./.	0/0:2,0:2:6:0,6,62	./.	./.	./.	0/0:1,0:1:3:0,3,31	0/0:4,0:4:12:0,12,124	0/0:2,0:2:6:0,6,62	0/0:1,0:1:3:0,3,31	0/0:2,0:2:6:0,6,62	0/0:1,0:1:3:0,3,30	0/0:2,0:2:6:0,6,62	0/0:1,0:1:3:0,3,31	./.	0/0:1,0:1:3:0,3,31	0/0:2,0:2:6:0,6,62	./.	0/0:1,0:1:3:0,3,31	1/1:0,2:2:6:62,6,0	0/0:1,0:1:3:0,3,31	./.	0/0:1,0:1:3:0,3,31	./.
Chr01	989254	.	A	AC	192.97	.	AC=2;AF=1.00;AN=2;DP=9;ExcessHet=3.0103;FS=0.000;MLEAC=2;MLEAF=1.00;MQ=60.00;QD=26.28;SOR=1.022	GT:AD:DP:GQ:PL	./.	./.	./.	./.	./.	./.	./.	./.	./.	./.	./.	./.	./.	./.	./.	./.	./.	./.	./.	./.	./.	./.	./.	1/1:0,5:5:15:225,15,0	./.	./.	./.	./.	./.	./.	./.	./.	./.	./.	./.	./.
Chr01	1003910	.	G	GA	140.45	.	AC=7;AF=0.097;AN=72;BaseQRankSum=-0.577;ClippingRankSum=0.000;DP=1798;ExcessHet=4.4049;FS=0.000;InbreedingCoeff=-0.1193;MLEAC=7;MLEAF=0.097;MQ=60.00;MQRankSum=0.000;QD=0.45;ReadPosRankSum=1.500;SOR=0.756	GT:AD:DP:GQ:PL	0/0:51,3:54:72:0,72,1460	0/1:10,3:13:52:52,0,264	0/0:63,5:68:52:0,52,1732	0/0:46,2:48:84:0,84,1340	0/0:56,6:62:4:0,4,1520	0/0:40,2:42:65:0,65,1141	0/0:48,4:52:35:0,35,1338	0/0:41,3:44:41:0,41,1157	0/1:63,8:71:30:30,0,1701	0/1:40,6:46:43:43,0,1077	0/0:51,1:52:99:0,126,1519	0/1:46,6:52:23:23,0,1243	0/0:37,0:37:99:0,111,1126	0/0:30,2:32:36:0,36,854	0/0:63,3:66:99:0,127,1843	0/0:34,3:37:20:0,20,944	0/0:51,5:56:37:0,37,1419	0/0:23,1:24:42:0,42,653	0/0:50,1:51:99:0,123,1487	0/0:37,4:41:2:0,2,1005	0/0:54,4:58:52:0,52,1498	0/0:34,1:35:75:0,75,1003	0/0:30,1:31:63:0,63,882	0/0:61,3:64:99:0,101,1764	0/0:36,1:37:81:0,81,1065	0/1:53,7:60:32:32,0,1432	0/0:21,1:22:36:0,36,608	0/0:46,3:49:56:0,56,1307	0/0:55,4:59:56:0,56,1550	0/0:39,0:39:99:0,117,1186	0/0:64,1:65:99:0,165,1919	0/0:51,3:54:72:0,72,1460	0/0:60,4:64:71:0,71,1697	0/0:33,2:35:45:0,45,973	0/1:36,5:41:29:29,0,973	0/1:25,4:29:33:33,0,672
Chr01	1004159	.	T	TA	73.23	.	AC=4;AF=0.067;AN=60;BaseQRankSum=0.662;ClippingRankSum=0.000;DP=106;ExcessHet=3.4718;FS=1.363;InbreedingCoeff=-0.1792;MLEAC=5;MLEAF=0.083;MQ=60.00;MQRankSum=0.000;QD=6.10;ReadPosRankSum=1.176;SOR=0.874	GT:AD:DP:GQ:PL	0/0:1,0:1:3:0,3,30	./.	0/0:2,0:2:6:0,6,60	0/0:1,0:1:3:0,3,30	0/0:1,0:1:3:0,3,30	./.	0/0:2,0:2:6:0,6,60	./.	0/0:1,0:1:3:0,3,30	0/0:3,0:3:9:0,9,90	0/0:1,0:1:3:0,3,30	0/1:5,3:8:63:63,0,126	./.	./.	0/0:4,0:4:12:0,12,120	0/0:2,0:2:6:0,6,60	0/0:4,0:4:12:0,12,120	0/0:1,0:1:3:0,3,30	0/0:1,0:1:3:0,3,30	0/0:4,0:4:12:0,12,99	0/0:3,1:4:1:0,1,80	0/0:1,0:1:3:0,3,30	0/1:3,1:4:17:17,0,78	0/0:4,0:4:12:0,12,120	0/0:1,0:1:3:0,3,30	0/0:6,0:6:18:0,18,180	./.	0/0:5,1:6:7:0,7,140	0/0:3,0:3:9:0,9,89	0/0:8,0:8:24:0,24,240	0/0:8,0:8:24:0,24,240	0/1:2,2:4:46:46,0,48	0/1:3,1:4:17:17,0,78	0/0:2,0:2:6:0,6,60	0/0:2,0:2:6:0,6,60	0/0:3,0:3:9:0,9,90
Chr01	1004317	.	A	AT	78.05	.	AC=7;AF=0.117;AN=60;BaseQRankSum=0.865;ClippingRankSum=0.000;DP=60;ExcessHet=0.8496;FS=1.805;InbreedingCoeff=-0.1146;MLEAC=9;MLEAF=0.150;MQ=60.00;MQRankSum=0.000;QD=26.02;ReadPosRankSum=0.646;SOR=0.914	GT:AD:DP:GQ:PL	0/0:1,0:1:3:0,3,29	0/0:1,0:1:3:0,3,29	0/0:2,0:2:6:0,6,57	./.	0/0:1,0:1:3:0,3,29	0/0:1,0:1:3:0,3,29	0/0:1,0:1:3:0,3,29	./.	0/0:1,0:1:3:0,3,29	0/0:3,0:3:9:0,9,86	0/1:1,1:2:23:23,0,23	0/1:3,1:4:16:16,0,74	0/0:1,0:1:3:0,3,28	0/0:3,0:3:9:0,9,86	./.	0/0:1,0:1:3:0,3,29	0/0:1,0:1:3:0,3,29	./.	0/0:2,0:2:6:0,6,57	0/0:1,0:1:3:0,3,29	0/1:1,1:2:22:22,0,23	0/0:1,0:1:3:0,3,29	0/0:1,0:1:3:0,3,29	0/0:1,0:1:3:0,3,29	0/0:1,0:1:3:0,3,29	0/1:2,1:3:20:20,0,48	./.	0/0:3,0:3:9:0,9,86	0/0:1,0:1:3:0,3,29	0/1:4,1:5:13:13,0,99	0/0:3,0:3:9:0,9,86	0/0:1,0:1:3:0,3,29	1/1:0,3:3:9:68,9,0	0/0:1,0:1:3:0,3,29	./.	0/0:3,0:3:9:0,9,68
Chr01	1036488	.	C	CA,CAA	2305.93	.	AC=28,16;AF=0.389,0.222;AN=72;BaseQRankSum=-0.564;ClippingRankSum=0.000;DP=246;ExcessHet=40.6222;FS=3.034;InbreedingCoeff=-0.4498;MLEAC=25,9;MLEAF=0.347,0.125;MQ=60.00;MQRankSum=0.000;QD=12.60;ReadPosRankSum=1.229;SOR=0.810	GT:AD:DP:GQ:PL	2/2:0,0,4:4:12:130,101,91,12,12,0	1/2:0,2,1:3:18:84,26,18,50,0,47	1/2:0,4,5:9:42:202,67,42,101,0,86	1/1:0,1,0:1:3:28,3,0,28,3,28	1/2:0,4,4:8:32:155,52,32,79,0,71	1/2:0,1,1:2:3:48,11,3,28,0,22	0/2:1,0,5:6:20:143,112,125,0,27,20	1/2:0,1,1:2:21:57,26,21,24,0,22	0/2:1,1,2:4:2:41,8,25,0,2,29	0/1:2,3,2:7:3:85,0,36,22,3,86	0/1:4,6,0:10:83:139,0,83,150,111,290	0/1:6,3,1:10:49:65,0,139,49,139,252	0/2:2,0,1:3:26:28,26,74,0,56,67	0/1:3,1,0:4:17:17,0,55,26,66,109	0/1:3,5,0:8:62:94,0,62,105,84,213	0/0:1,0,0:1:3:0,3,28,3,31,38	1/2:1,3,3:7:47:147,51,60,47,0,73	0/1:3,2,1:6:24:49,0,68,24,58,126	0/2:6,0,1:7:16:16,26,176,0,168,209	0/1:7,4,0:11:80:80,0,147,100,177,328	0/2:8,1,1:10:1:10,1,161,0,160,235	0/1:2,2,0:4:44:44,0,44,50,56,120	0/1:2,3,0:5:41:69,0,41,75,56,145	0/1:3,2,1:6:40:48,0,67,40,73,143	0/1:3,2,0:5:42:42,0,52,50,65,134	0/1:7,3,1:11:59:59,0,130,69,151,268	1/1:0,1,0:1:3:28,3,0,28,3,28	0/1:3,2,0:5:41:41,0,70,50,83,155	0/1:2,2,1:5:20:27,0,44,20,47,92	0/2:5,2,2:9:2:53,2,99,0,70,148	0/1:7,1,1:9:8:8,0,154,19,169,241	0/1:3,4,0:7:64:92,0,64,100,83,205	0/1:3,2,1:6:24:49,0,49,24,39,104	0/1:2,2,0:4:21:21,0,28,29,39,83	0/2:3,0,1:4:25:25,26,81,0,65,81	0/2:3,0,1:4:25:25,25,74,0,58,77
Chr01	1047832	.	G	GT,GTT	3349.16	.	AC=27,14;AF=0.375,0.194;AN=72;BaseQRankSum=-1.180;ClippingRankSum=0.000;DP=596;ExcessHet=57.4031;FS=4.162;InbreedingCoeff=-0.6743;MLEAC=23,10;MLEAF=0.319,0.139;MQ=60.00;MQRankSum=0.000;QD=9.20;ReadPosRankSum=3.119;SOR=0.526	GT:AD:DP:GQ:PL	1/2:3,3,4:10:5:125,36,71,5,0,73	0/2:2,0,1:3:24:26,24,68,0,52,63	0/1:5,2,3:10:8:47,0,114,8,98,165	0/1:2,4,3:9:11:102,0,28,52,11,109	0/1:6,7,3:16:96:157,0,108,99,96,282	0/1:4,2,1:7:22:42,0,93,22,85,150	0/2:8,3,4:15:11:82,11,159,0,117,231	0/1:3,3,3:9:11:74,0,55,11,23,101	0/1:5,3,2:10:20:69,0,139,20,111,193	0/2:10,5,7:22:11:150,11,178,0,107,267	0/1:5,7,7:19:2:190,0,73,38,2,175	0/2:2,1,2:5:24:56,24,62,0,29,60	1/2:4,5,7:16:15:169,22,79,15,0,114	0/2:2,1,4:7:28:84,44,79,0,28,55	0/2:9,3,7:19:70:158,70,233,0,141,248	0/1:2,1,0:3:17:17,0,27,23,35,72	0/2:8,0,9:17:99:178,141,258,0,155,184	1/2:0,1,3:4:14:104,59,48,23,0,14	0/1:3,3,3:9:33:68,0,56,33,43,124	0/1:3,2,3:8:6:53,0,57,6,37,97	0/1:4,3,1:8:45:65,0,65,45,63,157	1/2:2,2,4:8:11:104,33,48,11,0,48	0/1:4,3,2:9:21:72,0,79,21,54,148	0/1:4,3,3:10:14:73,0,78,14,48,138	1/2:0,4,2:6:17:142,35,17,92,0,86	0/1:10,4,4:18:28:87,0,166,28,146,294	0/1:2,3,0:5:37:61,0,37,66,52,131	0/1:5,4,1:10:68:85,0,86,68,89,213	0/2:7,1,6:14:56:86,56,197,0,149,206	0/1:4,4,5:13:20:110,0,70,20,34,137	0/1:4,3,3:10:47:67,0,64,47,64,153	0/1:3,4,3:10:19:104,0,50,30,19,120	0/1:2,4,2:8:31:95,0,31,76,36,137	0/2:1,1,3:5:3:91,48,61,0,3,24	0/1:4,5,1:10:96:104,0,96,109,113,247	0/1:3,3,2:8:35:75,0,55,35,43,128
Chr01	1057182	.	G	GT	246.49	.	AC=17;AF=0.386;AN=44;BaseQRankSum=2.199;ClippingRankSum=0.000;DP=47;ExcessHet=0.2866;FS=2.764;InbreedingCoeff=0.0060;MLEAC=16;MLEAF=0.364;MQ=60.00;MQRankSum=0.000;QD=16.43;ReadPosRankSum=1.110;SOR=2.390	GT:AD:DP:GQ:PL	0/1:1,1:2:22:23,0,22	1/1:0,1:1:3:29,3,0	./.	0/1:1,1:2:5:5,0,23	1/1:0,2:2:6:39,6,0	0/0:2,0:2:6:0,6,57	0/1:3,2:5:42:42,0,71	0/0:1,0:1:3:0,3,29	./.	./.	0/1:2,2:4:45:45,0,45	0/0:1,0:1:3:0,3,29	0/1:2,2:4:45:45,0,45	./.	0/0:3,0:3:9:0,9,86	./.	./.	0/0:1,0:1:3:0,3,29	0/0:2,0:2:6:0,6,57	./.	0/1:2,1:3:20:20,0,48	0/0:4,0:4:12:0,12,115	./.	1/1:0,1:1:3:29,3,0	./.	0/0:1,0:1:3:0,3,29	./.	1/1:0,1:1:3:29,3,0	1/1:0,1:1:3:29,3,0	./.	0/0:1,0:1:3:0,3,29	./.	./.	0/1:2,1:3:2:2,0,49	0/0:1,0:1:3:0,3,29	./.
Chr01	1057412	.	C	CT	29.06	.	AC=3;AF=0.063;AN=48;BaseQRankSum=-0.430;ClippingRankSum=0.000;DP=722;ExcessHet=3.2968;FS=0.000;InbreedingCoeff=-0.1898;MLEAC=4;MLEAF=0.083;MQ=60.00;MQRankSum=0.000;QD=7.27;ReadPosRankSum=0.071;SOR=1.165	GT:AD:DP:GQ:PL	0/0:4,0:4:12:0,12,125	./.	./.	./.	./.	./.	0/0:1,0:1:3:0,3,31	./.	./.	0/0:2,0:2:6:0,6,63	0/0:7,0:7:21:0,21,219	0/1:4,1:5:16:16,0,110	0/0:1,0:1:3:0,3,31	./.	0/0:7,0:7:21:0,21,219	0/0:1,0:1:3:0,3,31	0/0:1,0:1:3:0,3,31	0/0:1,0:1:3:0,3,31	0/0:2,0:2:6:0,6,63	0/0:1,0:1:3:0,3,31	0/0:2,0:2:6:0,6,63	0/0:2,0:2:6:0,6,63	0/0:2,0:2:6:0,6,63	0/0:1,0:1:3:0,3,31	0/0:1,0:1:3:0,3,31	0/0:8,0:8:24:0,24,250	./.	./.	0/0:1,0:1:3:0,3,31	0/1:2,2:4:50:50,0,51	0/0:2,0:2:6:0,6,63	./.	0/0:1,0:1:3:0,3,31	./.	0/1:2,1:3:22:22,0,54	0/0:3,0:3:9:0,9,94
Chr01	1060699	.	C	CT	24.50	.	AC=3;AF=0.058;AN=52;BaseQRankSum=-0.993;ClippingRankSum=0.000;DP=71;ExcessHet=0.1296;FS=0.000;InbreedingCoeff=0.0638;MLEAC=2;MLEAF=0.038;MQ=60.00;MQRankSum=0.000;QD=6.12;ReadPosRankSum=-0.911;SOR=1.017	GT:AD:DP:GQ:PL	0/0:3,0:3:9:0,9,94	1/1:0,1:1:3:31,3,0	./.	./.	./.	./.	0/0:1,0:1:3:0,3,31	./.	./.	./.	0/0:1,0:1:3:0,3,31	0/0:5,0:5:15:0,15,156	./.	0/0:2,0:2:6:0,6,62	0/0:1,0:1:3:0,3,31	0/0:1,0:1:3:0,3,31	0/0:5,0:5:15:0,15,156	./.	0/0:2,0:2:6:0,6,62	0/0:1,0:1:3:0,3,31	0/0:3,0:3:9:0,9,93	0/0:1,0:1:3:0,3,31	0/0:3,0:3:9:0,9,93	0/0:2,0:2:6:0,6,62	0/0:4,0:4:12:0,12,125	0/0:3,0:3:9:0,9,93	./.	0/0:4,0:4:12:0,12,125	0/0:2,0:2:6:0,6,62	0/0:5,0:5:15:0,15,156	0/1:2,2:4:50:50,0,50	0/0:4,0:4:12:0,12,125	0/0:4,0:4:12:0,12,124	0/0:1,0:1:3:0,3,31	0/0:3,0:3:9:0,9,93	0/0:1,0:1:3:0,3,31
Chr01	1060911	.	C	CT	100.35	.	AC=8;AF=0.121;AN=66;BaseQRankSum=-1.498;ClippingRankSum=0.000;DP=105;ExcessHet=1.0488;FS=5.696;InbreedingCoeff=-0.0752;MLEAC=8;MLEAF=0.121;MQ=60.00;MQRankSum=0.000;QD=8.36;ReadPosRankSum=0.348;SOR=1.983	GT:AD:DP:GQ:PL	1/1:0,1:1:3:31,3,0	./.	0/0:1,0:1:3:0,3,31	0/0:1,0:1:3:0,3,31	0/0:2,0:2:6:0,6,62	0/0:2,0:2:6:0,6,62	0/0:4,0:4:12:0,12,125	./.	./.	0/1:4,2:6:44:44,0,107	0/0:1,0:1:3:0,3,31	0/0:2,0:2:6:0,6,62	0/0:4,0:4:12:0,12,125	0/0:3,0:3:9:0,9,93	0/0:3,0:3:9:0,9,93	0/0:1,0:1:3:0,3,31	0/0:6,0:6:18:0,18,187	0/1:3,1:4:19:19,0,81	0/0:4,0:4:12:0,12,125	0/0:5,0:5:15:0,15,156	0/0:2,0:2:6:0,6,62	0/0:4,0:4:12:0,12,125	0/0:2,0:2:6:0,6,62	0/0:4,0:4:12:0,12,125	0/0:3,0:3:9:0,9,93	0/0:3,0:3:9:0,9,93	0/1:2,1:3:22:22,0,53	0/0:4,0:4:12:0,12,125	0/1:5,1:6:13:13,0,137	0/0:3,0:3:9:0,9,93	0/1:2,1:3:22:22,0,53	0/0:3,0:3:9:0,9,93	0/0:3,0:3:9:0,9,93	0/0:2,0:2:6:0,6,62	0/0:1,0:1:3:0,3,31	0/1:4,2:6:44:44,0,107
Chr01	1066964	.	G	GT	1488.71	.	AC=34;AF=0.486;AN=70;BaseQRankSum=0.118;ClippingRankSum=0.000;DP=302;ExcessHet=34.9166;FS=1.784;InbreedingCoeff=-0.6056;MLEAC=30;MLEAF=0.429;MQ=60.00;MQRankSum=0.000;QD=7.52;ReadPosRankSum=3.707;SOR=0.808	GT:AD:DP:GQ:PL	0/1:6,5:11:99:122,0,154	./.	0/0:9,1:10:19:0,19,278	0/0:4,1:5:4:0,4,114	0/1:6,4:10:94:94,0,158	1/1:0,2:2:6:62,6,0	0/1:8,3:11:60:60,0,221	0/1:4,1:5:16:16,0,108	0/1:6,3:9:66:66,0,164	0/1:4,1:5:16:16,0,114	0/1:11,6:17:99:115,0,292	0/1:13,2:15:17:17,0,359	0/1:5,1:6:13:13,0,137	0/1:1,2:3:22:33,0,22	0/1:6,5:11:99:122,0,153	0/1:5,1:6:13:13,0,142	0/1:9,2:11:29:29,0,245	0/1:4,5:9:88:88,0,103	0/1:5,5:10:99:105,0,126	0/1:8,1:9:4:4,0,221	0/1:8,2:10:12:12,0,224	0/1:1,1:2:6:25,0,6	0/0:3,0:3:9:0,9,93	0/1:4,1:5:16:16,0,114	1/1:0,1:1:3:31,3,0	0/1:10,3:13:34:34,0,286	1/1:0,2:2:6:62,6,0	0/1:9,1:10:1:1,0,250	0/1:7,2:9:35:35,0,190	0/0:4,0:4:12:0,12,125	0/1:7,6:13:99:127,0,164	0/1:5,3:8:49:49,0,132	0/1:4,3:7:52:52,0,104	0/1:2,3:5:47:78,0,47	0/1:2,2:4:50:50,0,50	0/1:6,2:8:18:18,0,164
Chr01	1192655	.	G	GA	242.36	.	AC=12;AF=0.182;AN=66;BaseQRankSum=0.034;ClippingRankSum=0.000;DP=137;ExcessHet=8.3088;FS=19.623;InbreedingCoeff=-0.3043;MLEAC=14;MLEAF=0.212;MQ=60.00;MQRankSum=0.000;QD=6.21;ReadPosRankSum=1.272;SOR=2.784	GT:AD:DP:GQ:PL	0/0:1,0:1:3:0,3,31	0/0:5,0:5:15:0,15,156	0/0:2,0:2:6:0,6,57	0/0:1,0:1:3:0,3,31	0/1:5,2:7:41:41,0,133	0/0:1,0:1:3:0,3,31	0/1:2,1:3:22:22,0,53	./.	0/1:5,2:7:21:21,0,134	0/0:3,0:3:9:0,9,93	0/1:4,1:5:16:16,0,110	0/0:3,0:3:9:0,9,93	0/1:10,3:13:54:54,0,273	0/0:3,0:3:9:0,9,93	0/1:6,1:7:10:10,0,165	0/0:1,0:1:3:0,3,31	0/0:3,0:3:9:0,9,93	./.	0/0:4,0:4:12:0,12,125	0/0:4,0:4:12:0,12,125	0/1:5,1:6:13:13,0,137	0/0:6,0:6:18:0,18,185	0/0:1,0:1:3:0,3,31	0/0:8,0:8:24:0,24,248	0/0:1,0:1:3:0,3,31	0/1:4,1:5:16:16,0,109	./.	0/0:2,0:2:6:0,6,62	0/1:3,3:6:75:75,0,75	0/1:4,2:6:44:44,0,107	0/0:3,0:3:9:0,9,93	0/1:3,1:4:19:19,0,81	0/0:4,0:4:12:0,12,125	0/1:2,1:3:22:22,0,53	0/0:1,0:1:3:0,3,30	0/0:3,0:3:9:0,9,93
Chr01	1192991	.	G	GA	97.99	.	AC=9;AF=0.129;AN=70;BaseQRankSum=1.205;ClippingRankSum=0.000;DP=356;ExcessHet=5.5605;FS=0.000;InbreedingCoeff=-0.1447;MLEAC=7;MLEAF=0.100;MQ=60.00;MQRankSum=0.000;QD=3.16;ReadPosRankSum=2.461;SOR=0.781	GT:AD:DP:GQ:PL	0/0:12,1:13:8:0,8,341	0/1:4,1:5:16:16,0,110	0/0:10,0:10:30:0,30,312	0/0:7,0:7:21:0,21,218	0/0:14,0:14:42:0,42,436	0/0:7,0:7:21:0,21,218	0/0:7,0:7:21:0,21,218	0/0:3,0:3:9:0,9,93	0/1:8,1:9:4:4,0,221	0/0:16,1:17:20:0,20,467	0/0:11,0:11:33:0,33,343	0/1:12,2:14:20:20,0,331	0/1:4,1:5:16:16,0,109	0/0:13,0:13:39:0,39,404	0/0:14,1:15:14:0,14,404	0/1:2,1:3:22:22,0,53	0/1:7,3:10:63:63,0,188	0/0:6,0:6:18:0,18,187	0/0:17,0:17:51:0,51,528	0/0:10,0:10:30:0,30,312	0/0:7,0:7:21:0,21,217	0/1:4,1:5:16:16,0,110	0/0:4,0:4:12:0,12,125	0/0:7,0:7:21:0,21,217	0/0:4,0:4:12:0,12,125	0/0:16,1:17:20:0,20,466	./.	0/0:13,1:14:11:0,11,374	0/0:13,1:14:11:0,11,372	0/1:5,2:7:41:41,0,135	0/0:15,1:16:17:0,17,436	0/0:12,0:12:36:0,36,373	0/0:16,0:16:48:0,48,499	0/0:6,0:6:18:0,18,186	0/1:9,1:10:1:1,0,250	0/0:9,0:9:27:0,27,280
Chr01	1194520	.	A	AT	32.57	.	AC=5;AF=0.076;AN=66;BaseQRankSum=-1.161;ClippingRankSum=0.000;DP=168;ExcessHet=3.7170;FS=0.000;InbreedingCoeff=-0.1155;MLEAC=4;MLEAF=0.061;MQ=60.00;MQRankSum=0.000;QD=8.14;ReadPosRankSum=-0.114;SOR=0.909	GT:AD:DP:GQ:PL	0/0:5,0:5:15:0,15,156	./.	0/0:3,0:3:9:0,9,94	0/0:5,0:5:15:0,15,156	0/0:4,0:4:12:0,12,125	0/0:2,0:2:6:0,6,63	0/0:1,0:1:3:0,3,31	0/1:3,1:4:19:19,0,82	0/0:4,0:4:12:0,12,125	0/0:3,0:3:9:0,9,94	0/0:3,0:3:9:0,9,94	0/0:12,0:12:36:0,36,375	0/1:6,1:7:10:10,0,166	0/0:3,0:3:9:0,9,94	0/0:10,0:10:30:0,30,313	0/1:2,2:4:50:50,0,51	0/0:3,0:3:9:0,9,94	0/0:2,0:2:6:0,6,62	0/0:8,0:8:24:0,24,250	0/1:7,1:8:7:7,0,195	0/0:7,0:7:21:0,21,219	0/1:1,1:2:25:25,0,25	0/0:3,0:3:9:0,9,94	0/0:4,0:4:12:0,12,125	./.	0/0:4,0:4:12:0,12,125	./.	0/0:3,0:3:9:0,9,94	0/0:7,0:7:21:0,21,219	0/0:3,0:3:9:0,9,94	0/0:9,0:9:27:0,27,281	0/0:5,0:5:15:0,15,156	0/0:7,0:7:21:0,21,219	0/0:5,0:5:15:0,15,156	0/0:5,0:5:15:0,15,156	0/0:3,0:3:9:0,9,94
Chr01	1198071	.	C	CT	23.96	.	AC=2;AF=0.053;AN=38;BaseQRankSum=-0.332;ClippingRankSum=0.000;DP=32;ExcessHet=3.1293;FS=0.000;InbreedingCoeff=-0.2249;MLEAC=3;MLEAF=0.079;MQ=60.00;MQRankSum=0.000;QD=4.79;ReadPosRankSum=1.470;SOR=1.179	GT:AD:DP:GQ:PL	0/0:1,0:1:3:0,3,31	./.	0/1:1,1:2:25:25,0,25	0/0:1,0:1:3:0,3,31	./.	./.	./.	./.	./.	0/0:1,0:1:3:0,3,31	./.	0/0:1,0:1:3:0,3,31	./.	./.	0/1:3,2:5:47:47,0,78	./.	0/0:1,0:1:3:0,3,31	./.	0/0:1,0:1:3:0,3,31	0/0:2,0:2:6:0,6,62	0/0:1,0:1:3:0,3,31	./.	./.	0/0:1,0:1:3:0,3,31	./.	0/0:3,0:3:9:0,9,93	./.	0/0:2,0:2:6:0,6,62	0/0:1,0:1:3:0,3,31	0/0:1,0:1:3:0,3,31	0/0:1,0:1:3:0,3,31	./.	0/0:1,0:1:3:0,3,31	0/0:2,0:2:6:0,6,62	./.	0/0:1,0:1:3:0,3,31
Chr01	1199445	.	C	CT	33.89	.	AC=3;AF=0.125;AN=24;BaseQRankSum=0.798;ClippingRankSum=0.000;DP=16;ExcessHet=0.2929;FS=4.771;InbreedingCoeff=0.0235;MLEAC=3;MLEAF=0.125;MQ=60.00;MQRankSum=0.000;QD=16.94;ReadPosRankSum=0.539;SOR=0.991	GT:AD:DP:GQ:PL	./.	./.	./.	0/0:1,0:1:3:0,3,31	./.	./.	0/0:1,0:1:3:0,3,31	./.	./.	0/0:1,0:1:3:0,3,31	./.	./.	./.	./.	0/0:1,0:1:3:0,3,31	./.	./.	./.	0/0:1,0:1:3:0,3,31	./.	0/0:2,0:2:6:0,6,61	./.	./.	./.	./.	0/1:2,1:3:21:21,0,52	./.	./.	1/1:0,2:2:6:61,6,0	./.	0/0:1,0:1:3:0,3,31	0/0:1,0:1:3:0,3,31	./.	0/0:1,0:1:3:0,3,31	0/0:1,0:1:3:0,3,31	./.
Chr01	1205915	.	C	CT	86.29	.	AC=6;AF=0.167;AN=36;BaseQRankSum=0.587;ClippingRankSum=0.000;DP=202;ExcessHet=1.0462;FS=0.000;InbreedingCoeff=-0.1605;MLEAC=7;MLEAF=0.194;MQ=60.00;MQRankSum=0.000;QD=21.57;ReadPosRankSum=1.321;SOR=0.804	GT:AD:DP:GQ:PL	./.	./.	./.	0/0:1,0:1:3:0,3,31	0/1:3,1:4:19:19,0,81	./.	1/1:0,1:1:3:31,3,0	./.	./.	./.	0/0:2,0:2:6:0,6,62	0/1:1,1:2:25:25,0,25	./.	./.	0/0:2,0:2:6:0,6,62	0/0:1,0:1:3:0,3,31	./.	./.	0/0:1,0:1:3:0,3,31	0/0:1,0:1:3:0,3,31	./.	0/0:1,0:1:3:0,3,10	./.	0/0:1,0:1:3:0,3,30	0/0:1,0:1:3:0,3,31	0/1:1,1:2:25:25,0,25	./.	0/0:1,0:1:3:0,3,31	0/0:2,0:2:6:0,6,62	0/1:2,2:4:50:50,0,50	./.	./.	0/0:1,0:1:3:0,3,31	./.	./.	0/0:1,0:1:3:0,3,31
Chr01	1207654	.	G	GT	47.54	.	AC=6;AF=0.111;AN=54;BaseQRankSum=-1.808;ClippingRankSum=0.000;DP=65;ExcessHet=0.0361;FS=2.722;InbreedingCoeff=0.1112;MLEAC=5;MLEAF=0.093;MQ=60.00;MQRankSum=0.000;QD=23.77;ReadPosRankSum=0.506;SOR=0.714	GT:AD:DP:GQ:PL	0/0:3,0:3:9:0,9,92	0/0:1,0:1:3:0,3,31	./.	0/0:1,0:1:3:0,3,31	./.	./.	0/0:3,0:3:9:0,9,92	./.	./.	1/1:0,2:2:6:61,6,0	0/0:2,0:2:6:0,6,61	0/0:3,0:3:9:0,9,92	0/0:1,0:1:3:0,3,31	0/1:5,1:6:12:12,0,135	1/1:0,1:1:3:31,3,0	0/0:3,0:3:9:0,9,92	0/0:3,0:3:9:0,9,92	0/0:2,0:2:6:0,6,61	0/0:2,0:2:6:0,6,61	0/0:2,0:2:6:0,6,61	0/0:2,0:2:6:0,6,61	0/0:1,0:1:3:0,3,31	0/0:1,0:1:3:0,3,31	./.	./.	0/0:2,0:2:6:0,6,61	./.	0/0:1,0:1:3:0,3,31	0/0:2,0:2:6:0,6,61	0/1:3,1:4:18:18,0,80	./.	0/0:3,0:3:9:0,9,92	0/0:1,0:1:3:0,3,31	0/0:2,0:2:6:0,6,61	0/0:1,0:1:3:0,3,31	0/0:4,0:4:12:0,12,122
Chr01	1208123	.	AT	A,ATT	321.52	.	AC=9,18;AF=0.167,0.333;AN=54;BaseQRankSum=1.511;ClippingRankSum=0.000;DP=70;ExcessHet=12.6867;FS=0.000;InbreedingCoeff=0.0137;MLEAC=8,14;MLEAF=0.148,0.259;MQ=60.00;MQRankSum=0.000;QD=13.40;ReadPosRankSum=1.174;SOR=0.706	GT:AD:DP:GQ:PL	2/2:0,0,1:1:3:26,29,36,3,3,0	./.	./.	1/1:0,1,0:1:3:27,3,0,29,3,37	0/0:3,0,0:3:9:0,9,80,9,79,79	./.	0/2:1,0,1:2:4:4,10,41,0,24,21	./.	./.	0/1:2,1,0:3:18:18,0,44,26,47,80	0/1:7,3,0:10:33:33,0,157,62,165,248	0/1:2,1,0:3:18:18,0,44,26,47,80	2/2:0,0,1:1:3:10,13,20,3,3,0	./.	0/2:2,1,3:6:42:45,55,158,0,42,44	0/0:1,0,0:1:3:0,3,27,3,26,26	1/2:0,1,1:2:20:41,26,76,20,0,25	0/2:1,0,2:3:18:28,36,74,0,24,18	./.	0/0:2,0,0:2:6:0,9,79,6,56,53	./.	2/2:0,0,1:1:3:26,29,36,3,3,0	./.	0/1:1,1,0:2:18:18,0,43,23,24,54	./.	0/1:1,1,0:2:4:4,0,21,10,24,41	0/0:1,0,0:1:3:0,3,45,3,28,25	2/2:0,0,1:1:3:10,13,20,3,3,0	./.	0/0:2,0,0:2:6:0,6,53,6,53,53	2/2:0,0,1:1:3:10,13,20,3,3,0	0/1:1,2,0:3:18:28,0,18,36,24,74	0/2:1,0,1:2:20:20,26,57,0,23,20	0/2:1,0,1:2:5:5,13,67,0,27,21	2/2:0,0,1:1:3:26,29,36,3,3,0	./.
Chr01	1208243	.	C	CA	228.76	.	AC=13;AF=0.181;AN=72;BaseQRankSum=-2.212;ClippingRankSum=0.000;DP=776;ExcessHet=9.5974;FS=5.480;InbreedingCoeff=-0.2396;MLEAC=13;MLEAF=0.181;MQ=60.00;MQRankSum=0.000;QD=0.88;ReadPosRankSum=-2.257;SOR=0.855	GT:AD:DP:GQ:PL	0/0:21,1:22:34:0,34,599	0/0:16,1:17:20:0,20,467	0/1:13,2:15:17:17,0,360	0/0:24,2:26:16:0,16,686	0/0:26,1:27:50:0,50,779	0/0:18,1:19:26:0,26,530	0/0:20,0:20:60:0,60,623	0/1:11,2:13:23:23,0,304	0/1:20,4:24:52:52,0,551	0/0:22,2:24:30:0,30,644	0/1:24,3:27:12:12,0,666	0/0:19,2:21:1:0,1,530	0/1:19,4:23:35:35,0,524	0/0:27,1:28:53:0,53,810	0/0:31,2:33:37:0,37,904	0/0:10,1:11:2:0,2,280	0/0:22,1:23:38:0,38,654	0/0:12,0:12:36:0,36,374	0/0:17,1:18:23:0,23,499	0/0:24,1:25:44:0,44,717	0/1:20,3:23:25:25,0,533	0/1:18,3:21:30:30,0,498	0/0:14,1:15:14:0,14,405	0/0:25,1:26:47:0,47,748	0/0:19,1:20:29:0,29,561	0/0:30,2:32:34:0,34,872	0/1:11,2:13:23:23,0,304	0/0:20,1:21:32:0,32,592	0/1:15,3:18:39:39,0,413	0/1:21,3:24:21:21,0,582	0/1:20,4:24:52:52,0,551	0/1:18,2:20:2:2,0,501	./.	0/0:14,0:14:42:0,42,436	0/0:28,0:28:84:0,84,872	0/1:12,2:14:20:20,0,332
Chr01	1211266	.	C	CA,CAA	684.28	.	AC=18,6;AF=0.257,0.086;AN=70;BaseQRankSum=-2.067;ClippingRankSum=0.000;DP=214;ExcessHet=27.7370;FS=2.326;InbreedingCoeff=-0.3928;MLEAC=18,4;MLEAF=0.257,0.057;MQ=60.00;MQRankSum=0.000;QD=6.84;ReadPosRankSum=-1.585;SOR=0.458	GT:AD:DP:GQ:PL	0/1:6,1,0:7:9:9,0,162,27,180,252	0/1:1,1,0:2:25:25,0,25,27,30,65	0/1:2,1,0:3:21:21,0,52,27,60,102	0/0:2,0,0:2:6:0,6,61,6,66,81	0/1:4,1,0:5:16:16,0,86,28,100,174	0/0:3,0,0:3:9:0,9,92,9,100,122	0/1:7,1,0:8:6:6,0,189,27,210,290	0/1:3,1,0:4:18:18,0,80,27,90,140	0/1:5,1,1:7:1:19,0,112,1,104,165	0/1:1,1,0:2:24:24,0,25,27,30,65	0/1:4,1,0:5:15:15,0,107,27,121,177	0/0:11,1,0:12:6:0,6,305,33,336,442	0/1:5,2,0:7:40:40,0,132,55,151,242	0/2:2,0,1:3:29:30,29,81,0,60,72	0/1:5,3,0:8:67:67,0,129,81,151,269	0/0:3,0,0:3:9:0,9,92,9,100,122	0/2:11,0,2:13:40:40,57,355,0,332,407	0/0:1,0,0:1:3:0,3,31,3,33,41	0/1:2,1,0:3:21:21,0,52,27,60,102	0/1:3,1,0:4:18:18,0,79,27,90,140	0/0:8,0,0:8:24:0,24,245,24,265,325	0/0:2,0,0:2:6:0,6,61,6,66,81	0/0:1,0,0:1:3:0,3,31,3,33,41	0/0:2,0,0:2:6:0,6,61,6,66,81	2/2:0,0,1:1:3:21,13,10,3,3,0	0/1:11,4,0:15:77:77,0,291,109,332,521	./.	0/0:4,0,0:4:12:0,12,122,12,132,162	0/1:12,2,0:14:19:19,0,321,55,358,505	0/2:9,1,1:11:2:9,2,245,0,245,335	0/2:3,0,2:5:57:64,57,135,0,90,107	0/1:5,5,0:10:99:122,0,122,136,150,323	0/1:5,4,1:10:80:103,0,123,80,122,264	0/1:2,1,0:3:21:21,0,52,27,60,102	0/0:5,0,0:5:15:0,15,153,15,166,203	0/0:3,0,0:3:9:0,9,92,9,99,122
Chr01	1312122	.	C	CA	114.77	.	AC=12;AF=0.167;AN=72;BaseQRankSum=-0.112;ClippingRankSum=0.000;DP=253;ExcessHet=7.7766;FS=8.533;InbreedingCoeff=-0.2194;MLEAC=11;MLEAF=0.153;MQ=60.00;MQRankSum=0.000;QD=4.78;ReadPosRankSum=0.689;SOR=1.436	GT:AD:DP:GQ:PL	0/1:8,1:9:4:4,0,223	0/0:2,0:2:6:0,6,63	0/1:9,1:10:1:1,0,251	0/0:7,0:7:21:0,21,219	0/0:8,0:8:24:0,24,250	0/1:4,1:5:17:17,0,109	0/1:8,2:10:32:32,0,220	0/0:6,0:6:18:0,18,188	0/0:7,0:7:21:0,21,219	0/0:11,1:12:5:0,5,310	0/0:9,0:9:27:0,27,281	0/0:9,0:9:27:0,27,280	0/0:13,0:13:39:0,39,407	0/1:2,1:3:22:22,0,54	0/0:13,0:13:39:0,39,406	0/1:4,2:6:44:44,0,107	0/1:4,1:5:16:16,0,108	0/0:2,0:2:6:0,6,63	0/1:6,1:7:10:10,0,166	0/1:7,1:8:7:7,0,195	0/0:5,0:5:15:0,15,156	0/0:3,0:3:9:0,9,94	0/0:4,0:4:12:0,12,125	0/0:8,0:8:24:0,24,250	0/0:7,0:7:21:0,21,218	0/1:6,2:8:38:38,0,164	0/1:2,1:3:22:22,0,54	0/0:8,0:8:24:0,24,250	0/0:3,0:3:9:0,9,94	0/1:5,1:6:13:13,0,138	0/0:10,1:11:2:0,2,282	0/0:10,1:11:2:0,2,282	0/0:7,0:7:21:0,21,219	0/0:5,0:5:15:0,15,156	0/0:3,0:3:9:0,9,94	0/0:3,0:3:9:0,9,94
Chr01	1312160	.	G	GA	20.28	.	AC=8;AF=0.114;AN=70;BaseQRankSum=1.457;ClippingRankSum=0.000;DP=222;ExcessHet=4.9605;FS=0.000;InbreedingCoeff=-0.1350;MLEAC=6;MLEAF=0.086;MQ=60.00;MQRankSum=0.000;QD=1.69;ReadPosRankSum=2.286;SOR=1.032	GT:AD:DP:GQ:PL	0/0:6,0:6:18:0,18,183	0/0:3,0:3:9:0,9,92	0/1:8,1:9:3:3,0,217	0/0:6,0:6:18:0,18,183	0/0:7,0:7:21:0,21,214	0/0:6,0:6:18:0,18,183	0/0:11,0:11:33:0,33,336	0/0:6,0:6:18:0,18,183	0/1:3,1:4:18:18,0,80	0/0:9,0:9:27:0,27,275	0/0:7,0:7:21:0,21,214	0/0:5,0:5:15:0,15,153	0/0:8,0:8:24:0,24,244	0/0:4,0:4:12:0,12,122	0/1:10,2:12:25:25,0,269	0/0:4,0:4:12:0,12,122	0/0:5,0:5:15:0,15,152	0/0:2,0:2:6:0,6,61	0/1:6,1:7:9:9,0,162	0/1:8,1:9:3:3,0,217	0/0:2,0:2:6:0,6,61	0/1:4,1:5:15:15,0,107	0/0:3,0:3:9:0,9,92	0/0:6,0:6:18:0,18,183	0/0:7,0:7:21:0,21,214	0/0:7,0:7:21:0,21,213	0/0:3,0:3:9:0,9,92	0/0:5,0:5:15:0,15,153	0/0:3,0:3:9:0,9,92	0/0:5,0:5:15:0,15,153	0/0:5,0:5:15:0,15,153	0/0:9,0:9:27:0,27,275	0/0:8,0:8:24:0,24,244	0/1:4,1:5:15:15,0,107	0/1:1,1:2:24:25,0,24	./.
Chr01	1373242	.	C	CT	35	.	AC=7;AF=0.097;AN=72;BaseQRankSum=0.115;ClippingRankSum=0.000;DP=306;ExcessHet=4.4049;FS=0.000;InbreedingCoeff=-0.1302;MLEAC=6;MLEAF=0.083;MQ=60.00;MQRankSum=0.000;QD=0.90;ReadPosRankSum=0.050;SOR=0.620	GT:AD:DP:GQ:PL	0/0:5,0:5:15:0,15,156	0/0:2,0:2:6:0,6,62	0/0:1,0:1:3:0,3,31	0/0:9,0:9:27:0,27,280	0/0:10,0:10:30:0,30,311	0/1:4,1:5:16:16,0,110	0/0:13,0:13:39:0,39,406	0/0:2,0:2:6:0,6,62	0/0:14,0:14:42:0,42,436	0/0:4,0:4:12:0,12,125	0/1:6,1:7:10:10,0,166	0/0:6,0:6:18:0,18,186	0/1:8,2:10:7:7,0,219	0/0:6,0:6:18:0,18,186	0/0:12,0:12:36:0,36,373	0/0:2,0:2:6:0,6,61	0/1:14,3:17:42:42,0,384	0/1:3,1:4:19:19,0,80	0/0:10,0:10:30:0,30,312	0/0:11,0:11:33:0,33,342	0/0:12,1:13:8:0,8,343	0/0:7,0:7:21:0,21,218	0/0:4,0:4:12:0,12,125	0/1:10,2:12:26:26,0,275	0/0:3,0:3:9:0,9,94	0/0:15,1:16:17:0,17,434	0/0:2,0:2:6:0,6,62	0/0:4,0:4:12:0,12,125	0/0:11,0:11:33:0,33,322	0/0:5,0:5:15:0,15,156	0/0:7,0:7:21:0,21,218	0/1:7,1:8:7:7,0,193	0/0:15,1:16:17:0,17,435	0/0:6,0:6:18:0,18,187	0/0:6,0:6:18:0,18,186	0/0:6,0:6:18:0,18,187
Chr01	1391263	.	A	AT	81.76	.	AC=7;AF=0.350;AN=20;BaseQRankSum=0.407;ClippingRankSum=0.000;DP=20;ExcessHet=0.0473;FS=0.000;InbreedingCoeff=0.2084;MLEAC=8;MLEAF=0.400;MQ=60.00;MQRankSum=0.000;QD=25.82;ReadPosRankSum=0.393;SOR=1.872	GT:AD:DP:GQ:PL	0/0:1,0:1:3:0,3,28	./.	0/0:1,0:1:3:0,3,28	./.	./.	./.	./.	./.	./.	1/1:0,1:1:3:28,3,0	./.	0/0:1,0:1:3:0,3,28	./.	0/0:1,0:1:3:0,3,28	./.	./.	0/0:1,0:1:3:0,3,10	./.	./.	0/1:1,1:2:22:22,0,22	./.	./.	./.	./.	./.	1/1:0,1:1:3:28,3,0	./.	./.	./.	1/1:0,2:2:6:57,6,0	./.	./.	./.	0/0:1,0:1:3:0,3,28	./.	./.
Chr01	1393351	.	G	GT	384.68	.	AC=14;AF=0.304;AN=46;BaseQRankSum=1.198;ClippingRankSum=0.000;DP=47;ExcessHet=0.0000;FS=2.740;InbreedingCoeff=0.4793;MLEAC=13;MLEAF=0.283;MQ=60.00;MQRankSum=0.000;QD=25.91;ReadPosRankSum=0.696;SOR=1.673	GT:AD:DP:GQ:PL	1/1:0,1:1:3:37,3,0	./.	1/1:0,1:1:3:37,3,0	1/1:0,1:1:3:37,3,0	1/1:0,2:2:6:75,6,0	./.	1/1:0,5:5:15:187,15,0	1/1:0,2:2:6:75,6,0	1/1:0,1:1:3:37,3,0	0/0:1,0:1:3:0,3,37	0/0:2,0:2:6:0,6,75	0/0:2,0:2:6:0,6,75	./.	0/0:3,0:3:9:0,9,112	0/0:4,0:4:12:0,12,150	./.	0/0:1,0:1:3:0,3,37	0/0:1,0:1:3:0,3,37	0/0:1,0:1:3:0,3,37	./.	0/0:3,0:3:9:0,9,112	0/0:2,0:2:6:0,6,75	0/0:1,0:1:3:0,3,37	0/0:2,0:2:6:0,6,75	./.	0/0:3,0:3:9:0,9,112	./.	./.	0/0:3,0:3:9:0,9,112	./.	./.	0/0:1,0:1:3:0,3,37	./.	0/0:1,0:1:3:0,3,37	./.	./.
Chr01	1397815	.	AC	A	173.02	.	AC=10;AF=0.385;AN=26;BaseQRankSum=0.043;ClippingRankSum=0.000;DP=22;ExcessHet=0.0005;FS=0.000;InbreedingCoeff=0.4319;MLEAC=10;MLEAF=0.385;MQ=60.00;MQRankSum=0.000;QD=32.17;ReadPosRankSum=0.000;SOR=0.070	GT:AD:DP:GQ:PL	1/1:0,2:2:6:69,6,0	./.	./.	1/1:0,1:1:3:34,3,0	1/1:0,1:1:3:34,3,0	1/1:0,1:1:3:34,3,0	1/1:0,2:2:6:69,6,0	./.	./.	./.	./.	0/0:3,0:3:9:0,9,101	./.	0/0:1,0:1:3:0,3,34	./.	./.	./.	./.	0/0:1,0:1:3:0,3,34	0/0:2,0:2:6:0,6,67	./.	./.	./.	./.	./.	0/0:1,0:1:3:0,3,34	0/0:2,0:2:6:0,6,67	./.	./.	0/0:1,0:1:3:0,3,34	0/0:1,0:1:3:0,3,34	./.	./.	./.	./.	./.
Chr01	1427910	.	G	GT	61.01	.	AC=6;AF=0.120;AN=50;BaseQRankSum=1.013;ClippingRankSum=0.000;DP=74;ExcessHet=0.7211;FS=0.000;InbreedingCoeff=-0.0493;MLEAC=6;MLEAF=0.120;MQ=60.00;MQRankSum=0.000;QD=15.25;ReadPosRankSum=0.767;SOR=0.653	GT:AD:DP:GQ:PL	0/0:1,0:1:3:0,3,31	./.	./.	0/0:2,0:2:6:0,6,61	0/0:2,0:2:6:0,6,61	./.	./.	0/0:1,0:1:3:0,3,31	0/0:1,0:1:3:0,3,31	0/0:2,0:2:6:0,6,61	0/0:5,0:5:15:0,15,153	0/1:3,1:4:18:18,0,80	0/0:4,0:4:12:0,12,122	0/0:4,0:4:12:0,12,122	0/0:8,0:8:24:0,24,244	./.	0/1:2,1:3:21:21,0,52	0/0:1,0:1:3:0,3,31	./.	0/0:1,0:1:3:0,3,31	0/0:4,0:4:12:0,12,122	./.	0/0:3,0:3:9:0,9,92	0/0:1,0:1:3:0,3,31	./.	0/0:2,0:2:6:0,6,61	./.	0/0:3,0:3:9:0,9,91	0/1:3,1:4:18:18,0,80	0/0:2,0:2:6:0,6,61	./.	./.	1/1:0,1:1:3:31,3,0	0/0:3,0:3:9:0,9,92	0/1:2,2:4:49:49,0,49	0/0:4,0:4:12:0,12,122
Chr01	1428151	.	C	CT	112.69	.	AC=11;AF=0.458;AN=24;BaseQRankSum=0.195;ClippingRankSum=0.000;DP=28;ExcessHet=0.2176;FS=0.000;InbreedingCoeff=0.1781;MLEAC=11;MLEAF=0.458;MQ=60.00;MQRankSum=0.000;QD=30.77;ReadPosRankSum=-0.094;SOR=0.892	GT:AD:DP:GQ:PL	./.	./.	./.	./.	./.	./.	./.	./.	./.	./.	0/1:1,1:2:4:4,0,21	./.	0/0:1,0:1:3:0,3,27	./.	./.	./.	./.	./.	./.	./.	0/1:1,1:2:4:21,0,4	1/1:0,1:1:3:26,3,0	1/1:0,1:1:3:10,3,0	./.	./.	0/0:1,0:1:3:0,3,27	./.	0/0:1,0:1:3:0,3,10	1/1:0,3:3:9:79,9,0	0/0:1,0:1:3:0,3,27	0/1:1,1:2:5:5,0,21	./.	0/0:1,0:1:3:0,3,27	./.	./.	1/1:0,1:1:3:26,3,0
Chr01	1459794	.	TC	T	1970.59	.	AC=48;AF=1.00;AN=48;DP=56;ExcessHet=3.0103;FS=0.000;InbreedingCoeff=-0.1336;MLEAC=48;MLEAF=1.00;MQ=60.00;QD=28.35;SOR=0.941	GT:AD:DP:GQ:PL	1/1:0,1:1:3:45,3,0	./.	./.	./.	./.	1/1:0,1:1:3:45,3,0	./.	1/1:0,1:1:3:45,3,0	1/1:0,1:1:6:78,6,0	1/1:0,2:2:6:90,6,0	1/1:0,1:1:3:45,3,0	1/1:0,0:0:3:45,3,0	./.	1/1:0,1:1:3:33,3,0	1/1:0,1:1:3:45,3,0	1/1:0,3:3:9:123,9,0	1/1:0,1:1:3:45,3,0	./.	1/1:0,1:1:3:33,3,0	1/1:0,4:4:12:155,12,0	./.	./.	1/1:0,1:1:3:45,3,0	1/1:0,2:2:9:135,9,0	./.	1/1:0,5:5:18:258,18,0	./.	1/1:0,1:1:3:45,3,0	1/1:0,4:4:12:155,12,0	1/1:0,2:2:6:90,6,0	1/1:0,2:2:6:65,6,0	1/1:0,4:4:12:180,12,0	1/1:0,1:1:3:33,3,0	1/1:0,1:1:3:45,3,0	./.	1/1:0,2:2:9:123,9,0
Chr01	1459864	.	CAG	C	380.72	.	AC=12;AF=0.240;AN=50;BaseQRankSum=1.188;ClippingRankSum=0.000;DP=64;ExcessHet=0.0000;FS=2.526;InbreedingCoeff=0.5046;MLEAC=10;MLEAF=0.200;MQ=60.00;MQRankSum=0.000;QD=28.92;ReadPosRankSum=-1.052;SOR=1.287	GT:AD:DP:GQ:PL	./.	./.	1/1:0,2:2:6:90,6,0	1/1:0,1:1:3:45,3,0	1/1:0,1:1:3:45,3,0	./.	1/1:0,2:2:6:90,6,0	1/1:0,4:4:12:174,12,0	1/1:0,1:1:3:38,3,0	0/0:1,0:1:3:0,3,45	0/0:3,0:3:9:0,9,135	0/0:1,0:1:3:0,3,45	0/0:2,0:2:6:0,6,71	0/0:1,0:1:3:0,3,45	./.	0/0:1,0:1:3:0,3,41	./.	0/0:1,0:1:3:0,3,45	./.	0/0:4,0:4:12:0,12,163	./.	./.	0/0:3,0:3:9:0,9,127	0/0:3,0:3:9:0,9,135	./.	0/0:7,0:7:21:0,21,308	./.	0/0:1,0:1:3:0,3,45	0/0:2,0:2:6:0,6,55	./.	0/0:4,0:4:12:0,12,180	0/0:5,0:5:15:0,15,214	0/0:4,0:4:12:0,12,176	0/0:1,0:1:3:0,3,45	0/0:2,0:2:6:0,6,63	0/0:4,0:4:12:0,12,180
Chr01	1459887	.	GA	G	1994.35	.	AC=54;AF=1.00;AN=54;DP=66;ExcessHet=3.0103;FS=0.000;InbreedingCoeff=-0.1193;MLEAC=54;MLEAF=1.00;MQ=60.00;QD=33.23;SOR=1.536	GT:AD:DP:GQ:PL	1/1:0,1:1:3:33,3,0	./.	1/1:0,4:4:12:131,12,0	1/1:0,1:1:3:33,3,0	1/1:0,1:1:3:33,3,0	./.	1/1:0,2:2:6:65,6,0	1/1:0,3:3:9:98,9,0	1/1:0,2:2:6:65,6,0	1/1:0,2:2:6:65,6,0	1/1:0,2:2:6:65,6,0	./.	1/1:0,2:2:6:65,6,0	1/1:0,1:1:3:33,3,0	1/1:0,1:1:3:33,3,0	./.	1/1:0,1:1:3:33,3,0	1/1:0,1:1:3:33,3,0	./.	1/1:0,3:3:9:98,9,0	./.	./.	1/1:0,2:2:6:65,6,0	1/1:0,2:2:6:65,6,0	1/1:0,1:1:3:33,3,0	1/1:0,9:9:27:294,27,0	./.	1/1:0,1:1:3:33,3,0	1/1:0,2:2:6:65,6,0	./.	1/1:0,5:5:15:163,15,0	1/1:0,5:5:15:163,15,0	1/1:0,3:3:9:98,9,0	1/1:0,1:1:3:33,3,0	1/1:0,2:2:6:65,6,0	1/1:0,2:2:6:65,6,0
Chr01	1483540	.	CT	C	270.93	.	AC=10;AF=0.185;AN=54;BaseQRankSum=-0.645;ClippingRankSum=0.000;DP=42;ExcessHet=0.0000;FS=0.000;InbreedingCoeff=0.3147;MLEAC=9;MLEAF=0.167;MQ=60.00;MQRankSum=0.000;QD=30.99;ReadPosRankSum=1.358;SOR=0.434	GT:AD:DP:GQ:PL	1/1:0,2:2:6:90,6,0	./.	./.	./.	1/1:0,2:2:6:90,6,0	1/1:0,1:1:3:45,3,0	1/1:0,1:1:3:45,3,0	./.	1/1:0,2:2:6:90,6,0	0/0:1,0:1:3:0,3,81	0/0:3,0:3:9:0,9,231	0/0:3,0:3:9:0,9,199	0/0:1,0:1:3:0,3,80	./.	0/0:1,0:1:3:0,3,81	./.	0/0:1,0:1:3:0,3,81	0/0:2,0:2:6:0,6,163	0/0:1,0:1:3:0,3,77	0/0:1,0:1:3:0,3,81	0/0:1,0:1:3:0,3,79	0/0:1,0:1:3:0,3,81	./.	0/0:1,0:1:6:0,6,121	0/0:1,0:1:3:0,3,81	0/0:1,0:1:3:0,3,81	./.	0/0:2,0:2:6:0,6,152	0/0:1,0:1:3:0,3,75	0/0:2,0:2:6:0,6,117	0/0:2,0:2:6:0,6,155	0/0:2,0:2:6:0,6,157	0/0:1,0:1:3:0,3,77	0/0:1,0:1:3:0,3,40	./.	0/0:1,0:1:3:0,3,81
Chr01	1485693	.	G	GATAACA	2840.88	.	AC=18;AF=0.250;AN=72;BaseQRankSum=3.096;ClippingRankSum=0.000;DP=442;ExcessHet=0.0000;FS=0.000;InbreedingCoeff=0.9696;MLEAC=17;MLEAF=0.236;MQ=60.00;MQRankSum=0.000;QD=29.40;ReadPosRankSum=0.275;SOR=0.760	GT:AD:DP:GQ:PL	1/1:0,7:7:21:310,21,0	1/1:0,7:7:21:315,21,0	1/1:0,7:7:21:315,21,0	1/1:0,11:11:33:495,33,0	1/1:0,9:9:27:405,27,0	1/1:0,5:5:15:220,15,0	1/1:0,7:7:21:306,21,0	1/1:0,2:2:6:90,6,0	1/1:0,13:13:39:577,39,0	0/0:19,0:19:57:0,57,1447	0/0:16,0:16:48:0,48,1229	0/0:29,0:29:87:0,87,2260	0/0:8,0:8:24:0,24,590	0/0:9,0:9:27:0,27,725	0/0:13,0:13:39:0,39,1002	0/0:6,0:6:18:0,18,429	0/0:14,0:14:42:0,42,1073	0/0:11,0:11:33:0,33,886	0/0:25,0:25:75:0,75,1953	0/0:15,0:15:45:0,45,1195	0/0:12,0:12:36:0,36,946	0/0:9,0:9:27:0,27,725	0/0:11,0:11:33:0,33,881	0/0:19,0:19:57:0,57,1484	0/0:5,0:5:15:0,15,403	0/0:24,0:24:72:0,72,1877	0/0:6,0:6:18:0,18,477	0/0:15,0:15:45:0,45,1125	0/0:15,0:15:45:0,45,1150	0/0:17,0:17:51:0,51,1327	0/0:16,0:16:48:0,48,1204	0/0:4,0:4:12:0,12,322	0/0:15,0:15:45:0,45,1164	0/0:7,0:7:21:0,21,502	0/0:9,0:9:27:0,27,704	0/0:9,0:9:27:0,27,674
Chr01	1491053	.	T	TA	142.04	.	AC=11;AF=0.196;AN=56;BaseQRankSum=0.112;ClippingRankSum=0.000;DP=71;ExcessHet=0.0920;FS=4.619;InbreedingCoeff=0.0828;MLEAC=12;MLEAF=0.214;MQ=60.00;MQRankSum=0.000;QD=11.84;ReadPosRankSum=1.649;SOR=0.653	GT:AD:DP:GQ:PL	0/0:3,0:3:9:0,9,135	0/0:1,0:1:3:0,3,45	0/0:1,0:1:3:0,3,45	0/0:2,0:2:6:0,6,73	0/0:1,0:1:3:0,3,33	0/0:1,0:1:2:0,2,6	./.	0/0:1,0:1:3:0,3,45	0/0:2,0:2:6:0,6,85	0/1:1,2:3:2:29,0,2	./.	0/0:2,0:2:6:0,6,56	./.	0/0:1,0:1:3:0,3,28	0/1:4,1:5:12:12,0,96	0/0:1,0:1:3:0,3,28	./.	0/0:2,0:2:6:0,6,56	0/0:1,0:1:3:0,3,28	0/0:2,0:2:6:0,6,56	0/0:2,0:2:6:0,6,56	0/0:1,0:1:3:0,3,28	./.	1/1:0,1:1:3:27,3,0	1/1:0,2:2:6:54,6,0	0/1:2,1:3:2:2,0,47	./.	1/1:0,2:2:6:54,6,0	./.	0/1:3,2:5:39:39,0,69	0/0:1,0:1:3:0,3,27	0/0:1,0:1:3:0,3,28	./.	0/0:1,0:1:3:0,3,28	0/1:3,1:4:15:15,0,54	0/0:1,0:1:3:0,3,28
Chr01	1491198	.	A	AT	150.04	.	AC=10;AF=0.179;AN=56;BaseQRankSum=0.258;ClippingRankSum=0.000;DP=102;ExcessHet=0.0000;FS=0.000;InbreedingCoeff=0.5062;MLEAC=6;MLEAF=0.107;MQ=60.00;MQRankSum=0.000;QD=28.75;ReadPosRankSum=0.183;SOR=1.530	GT:AD:DP:GQ:PL	1/1:0,2:2:6:75,6,0	./.	1/1:0,1:1:3:37,3,0	1/1:0,2:2:6:75,6,0	./.	./.	1/1:0,1:1:3:21,3,0	./.	1/1:0,1:1:3:37,3,0	0/0:5,0:5:15:0,15,179	0/0:3,0:3:9:0,9,112	0/0:2,0:2:6:0,6,75	0/0:4,0:4:12:0,12,148	0/0:1,0:1:3:0,3,37	0/0:3,0:3:9:0,9,111	0/0:1,0:1:3:0,3,37	0/0:7,0:7:21:0,21,261	0/0:2,0:2:6:0,6,75	0/0:2,0:2:6:0,6,75	0/0:6,0:6:18:0,18,225	0/0:1,0:1:3:0,3,37	0/0:1,0:1:3:0,3,37	0/0:1,0:1:3:0,3,37	0/0:5,0:5:15:0,15,187	./.	0/0:7,0:7:21:0,21,259	./.	0/0:5,0:5:15:0,15,187	0/0:6,0:6:18:0,18,223	0/0:7,0:7:21:0,21,241	0/0:4,0:4:12:0,12,148	0/0:2,0:2:6:0,6,54	0/0:2,0:2:6:0,6,75	0/0:5,0:5:15:0,15,160	./.	./.
Chr01	1491445	.	C	CT,CTT	1264.37	.	AC=15,20;AF=0.208,0.278;AN=72;BaseQRankSum=-0.417;ClippingRankSum=0.000;DP=237;ExcessHet=32.1863;FS=7.784;InbreedingCoeff=-0.3344;MLEAC=15,18;MLEAF=0.208,0.250;MQ=60.00;MQRankSum=0.000;QD=8.49;ReadPosRankSum=2.293;SOR=0.317	GT:AD:DP:GQ:PL	0/1:4,1,0:5:13:13,0,98,25,111,163	1/1:0,1,0:1:3:28,3,0,28,3,28	0/1:1,3,0:4:16:72,0,16,75,28,110	0/0:3,0,0:3:9:0,9,85,9,92,115	0/1:2,2,0:4:44:44,0,44,50,55,117	1/2:0,1,1:2:21:59,26,21,25,0,22	0/2:2,1,2:5:28:62,28,70,0,31,64	0/2:2,0,1:3:26:28,26,74,0,56,67	0/2:4,1,1:6:1:22,1,96,0,86,138	0/2:7,1,1:9:1:13,1,172,0,169,241	0/0:4,0,0:4:12:0,12,111,12,121,151	0/2:2,1,1:4:1:28,1,46,0,31,67	0/2:6,2,3:11:13:68,13,150,0,116,199	0/1:3,2,0:5:41:41,0,70,50,83,155	0/2:3,1,1:5:1:25,1,53,0,40,82	0/2:1,0,1:2:26:31,26,49,0,28,32	0/1:1,4,1:6:1:105,0,11,74,1,105	0/0:3,0,0:3:9:0,9,66,9,74,96	0/0:2,0,0:2:6:0,6,56,6,62,77	0/2:3,0,2:5:36:42,36,107,0,83,100	./.	0/2:3,1,2:6:24:54,24,74,0,40,81	0/2:6,0,1:7:16:16,26,157,0,149,190	0/1:5,1,0:6:10:10,0,123,25,139,201	0/0:2,0,0:2:6:0,6,57,6,62,77	0/2:13,2,4:19:39:80,39,350,0,311,443	1/2:0,2,1:3:18:84,26,18,50,0,47	0/1:8,2,1:11:12:19,0,193,12,196,303	0/2:3,0,3:6:78:92,78,146,0,83,97	0/1:2,3,2:7:3:84,0,36,22,3,86	0/1:5,1,1:7:15:18,0,120,15,129,186	0/2:3,1,1:5:1:25,1,53,0,40,84	0/1:7,4,0:11:79:79,0,164,100,194,343	2/2:0,0,1:1:3:37,29,27,3,3,0	0/2:1,0,1:2:26:31,26,49,0,28,32	0/2:2,1,2:5:11:46,11,54,0,30,64
Chr01	1504680	.	T	TA	150.97	.	AC=13;AF=0.210;AN=62;BaseQRankSum=1.564;ClippingRankSum=0.000;DP=95;ExcessHet=1.1674;FS=7.576;InbreedingCoeff=-0.1145;MLEAC=13;MLEAF=0.210;MQ=60.00;MQRankSum=0.000;QD=15.10;ReadPosRankSum=1.231;SOR=1.731	GT:AD:DP:GQ:PL	0/1:3,2:5:46:46,0,76	1/1:0,1:1:3:30,3,0	0/0:2,0:2:6:0,6,61	0/1:1,1:2:25:25,0,25	0/1:1,1:2:25:25,0,25	0/0:2,0:2:6:0,6,61	0/0:3,1:4:1:0,1,82	0/0:4,0:4:12:0,12,122	0/0:3,0:3:9:0,9,92	0/0:3,0:3:9:0,9,91	0/0:1,0:1:3:0,3,31	0/0:5,0:5:15:0,15,152	0/0:4,0:4:12:0,12,122	0/0:3,0:3:9:0,9,91	0/1:3,1:4:19:19,0,79	./.	0/1:2,1:3:2:2,0,53	0/0:2,0:2:6:0,6,61	0/0:1,0:1:3:0,3,31	1/1:0,1:1:3:31,3,0	0/1:3,2:5:26:26,0,75	0/0:2,0:2:6:0,6,60	0/0:1,0:1:3:0,3,31	0/0:2,0:2:6:0,6,61	./.	0/1:3,1:4:19:19,0,79	./.	0/0:2,0:2:6:0,6,61	0/1:6,1:7:10:10,0,163	0/0:1,0:1:3:0,3,31	0/0:2,0:2:6:0,6,61	0/0:2,0:2:6:0,6,61	0/1:2,1:3:22:22,0,52	0/0:3,0:3:9:0,9,92	./.	./.
Chr01	1505088	.	C	CT,CTTT	342.66	.	AC=11,4;AF=0.172,0.063;AN=64;BaseQRankSum=-0.925;ClippingRankSum=0.000;DP=110;ExcessHet=10.2600;FS=2.752;InbreedingCoeff=-0.0954;MLEAC=11,4;MLEAF=0.172,0.063;MQ=60.00;MQRankSum=0.000;QD=18.03;ReadPosRankSum=0.484;SOR=0.726	GT:AD:DP:GQ:PL	0/0:5,0,0:5:15:0,15,140,15,155,241	0/0:2,0,0:2:6:0,6,56,6,62,96	0/1:1,2,0:3:19:47,0,19,56,28,115	0/0:3,0,0:3:9:0,9,84,9,93,145	0/1:3,2,0:5:42:42,0,52,56,67,188	0/0:2,0,0:2:6:0,6,56,6,62,96	0/1:5,1,0:6:10:10,0,122,28,139,243	0/0:1,0,0:1:3:0,3,28,3,31,48	0/2:2,1,1:4:9:41,9,51,0,26,82	0/0:3,0,0:3:9:0,9,84,9,92,131	./.	0/0:2,0,0:2:6:0,6,56,6,62,96	0/1:2,1,0:3:19:19,0,47,27,56,123	0/1:2,1,0:3:19:19,0,47,28,56,125	0/1:1,1,0:2:22:22,0,22,28,28,80	0/0:1,0,0:1:3:0,3,28,3,31,48	0/1:1,1,0:2:4:23,0,4,28,10,62	./.	0/0:1,0,0:1:3:0,3,28,3,31,48	1/1:0,1,0:1:3:28,3,0,31,3,38	0/1:1,1,0:2:22:22,0,22,28,28,80	0/0:3,0,0:3:2:0,2,75,2,84,135	0/0:2,0,0:2:6:0,6,56,6,62,96	0/2:2,0,2:4:54:86,72,115,0,54,82	0/2:2,0,1:3:36:36,36,84,0,56,87	0/0:3,0,0:3:9:0,9,84,9,93,145	./.	0/0:2,0,0:2:6:0,6,56,6,62,94	./.	0/0:1,0,0:1:3:0,3,28,3,31,48	0/0:3,0,0:3:9:0,9,85,9,94,145	./.	0/0:2,0,0:2:6:0,6,56,6,62,96	./.	0/0:1,0,0:1:3:0,3,28,3,31,48	0/0:1,0,0:1:3:0,3,10,3,13,27
Chr01	1508227	.	AT	A	40.29	.	AC=14;AF=0.233;AN=60;BaseQRankSum=0.567;ClippingRankSum=0.000;DP=107;ExcessHet=0.0000;FS=0.000;InbreedingCoeff=0.4560;MLEAC=9;MLEAF=0.150;MQ=60.00;MQRankSum=0.000;QD=20.14;ReadPosRankSum=0.200;SOR=2.833	GT:AD:DP:GQ:PL	1/1:0,1:1:3:11,3,0	./.	1/1:0,2:2:6:44,6,0	1/1:0,1:1:3:15,3,0	1/1:0,1:1:3:11,3,0	./.	1/1:0,1:1:3:33,3,0	1/1:0,1:1:3:15,3,0	1/1:0,1:1:3:13,3,0	0/0:6,0:6:18:0,18,202	0/0:4,0:4:12:0,12,133	0/0:3,0:3:9:0,9,101	0/0:3,0:3:9:0,9,101	0/0:1,0:1:3:0,3,34	0/0:6,0:6:18:0,18,186	0/0:2,0:2:6:0,6,67	0/0:4,0:4:12:0,12,135	0/0:4,0:4:12:0,12,135	0/0:1,0:1:3:0,3,33	./.	0/0:1,0:1:3:0,3,34	0/0:1,0:1:3:0,3,33	./.	./.	0/0:1,0:1:3:0,3,34	0/0:6,0:6:18:0,18,202	0/0:1,0:1:3:0,3,34	0/0:3,0:3:9:0,9,101	0/0:2,0:2:6:0,6,67	0/0:8,0:8:24:0,24,269	0/0:3,0:3:9:0,9,100	0/0:1,0:1:3:0,3,34	./.	0/0:2,0:2:6:0,6,67	0/0:1,0:1:3:0,3,34	0/0:2,0:2:6:0,6,67
Chr01	1508732	.	T	TTC	479.07	.	AC=17;AF=0.386;AN=44;BaseQRankSum=-1.867;ClippingRankSum=0.000;DP=48;ExcessHet=0.0000;FS=0.000;InbreedingCoeff=0.3960;MLEAC=18;MLEAF=0.409;MQ=60.00;MQRankSum=0.000;QD=34.22;ReadPosRankSum=-1.722;SOR=2.331	GT:AD:DP:GQ:PL	./.	1/1:0,3:3:9:114,9,0	1/1:0,1:1:3:38,3,0	1/1:0,2:2:6:76,6,0	1/1:0,1:1:3:38,3,0	1/1:0,2:2:6:76,6,0	1/1:0,1:1:3:38,3,0	1/1:0,4:4:12:126,12,0	1/1:0,1:1:3:38,3,0	0/0:2,0:2:6:0,6,77	0/0:1,0:1:3:0,3,38	./.	0/0:2,0:2:6:0,6,77	./.	0/0:1,0:1:3:0,3,38	./.	0/0:1,0:1:3:0,3,38	./.	0/0:1,0:1:3:0,3,38	0/0:3,0:3:9:0,9,110	./.	0/0:1,0:1:3:0,3,38	./.	0/1:1,2:3:31:35,0,31	./.	0/0:2,0:2:6:0,6,77	./.	0/0:1,0:1:3:0,3,38	0/0:1,0:1:3:0,3,38	./.	./.	./.	./.	0/0:2,0:2:6:0,6,77	./.	0/0:1,0:1:3:0,3,38
Chr01	1519822	.	G	GA	39.52	.	AC=4;AF=0.071;AN=56;BaseQRankSum=-0.547;ClippingRankSum=0.000;DP=62;ExcessHet=0.2436;FS=3.912;InbreedingCoeff=0.0060;MLEAC=4;MLEAF=0.071;MQ=60.00;MQRankSum=0.000;QD=19.76;ReadPosRankSum=-0.540;SOR=0.483	GT:AD:DP:GQ:PL	0/0:2,0:2:6:0,6,62	0/0:1,0:1:3:0,3,31	0/0:5,0:5:15:0,15,156	0/0:1,0:1:3:0,3,31	0/0:6,0:6:18:0,18,187	0/0:1,0:1:3:0,3,31	0/0:1,0:1:3:0,3,31	0/0:2,0:2:6:0,6,61	0/0:4,0:4:12:0,12,125	0/0:3,0:3:9:0,9,94	1/1:0,2:2:6:62,6,0	0/0:1,0:1:3:0,3,31	0/0:4,0:4:12:0,12,124	./.	0/0:2,0:2:6:0,6,62	./.	./.	./.	0/0:1,0:1:3:0,3,31	0/1:3,1:4:19:19,0,81	0/1:1,1:2:25:25,0,25	0/0:1,0:1:3:0,3,31	./.	0/0:3,0:3:9:0,9,94	0/0:1,0:1:3:0,3,31	0/0:2,0:2:6:0,6,62	0/0:1,0:1:3:0,3,31	0/0:1,0:1:3:0,3,31	0/0:3,0:3:9:0,9,93	./.	0/0:2,0:2:6:0,6,62	0/0:2,0:2:6:0,6,62	0/0:2,0:2:6:0,6,62	0/0:1,0:1:3:0,3,31	./.	./.
Chr01	1532003	.	A	AT	221.06	.	AC=20;AF=0.455;AN=44;BaseQRankSum=-0.717;ClippingRankSum=0.000;DP=43;ExcessHet=0.0811;FS=0.000;InbreedingCoeff=0.0330;MLEAC=20;MLEAF=0.455;MQ=60.00;MQRankSum=0.000;QD=28.60;ReadPosRankSum=0.072;SOR=0.614	GT:AD:DP:GQ:PL	./.	./.	1/1:0,1:1:3:27,3,0	0/0:1,0:1:3:0,3,28	0/0:3,0:3:9:0,9,83	0/0:1,0:1:3:0,3,28	0/1:1,2:3:19:45,0,19	1/1:0,1:1:3:10,3,0	./.	./.	0/1:2,1:3:18:18,0,46	0/1:1,1:2:21:21,0,22	0/0:1,0:1:3:0,3,28	./.	1/1:0,2:2:5:35,5,0	1/1:0,1:1:3:10,3,0	./.	1/1:0,1:1:3:27,3,0	1/1:0,1:1:3:27,3,0	./.	0/1:1,1:2:4:21,0,4	./.	./.	./.	0/0:1,0:1:3:0,3,10	./.	./.	0/0:1,0:1:3:0,3,28	./.	1/1:0,1:1:3:27,3,0	0/1:1,1:2:21:21,0,22	0/1:1,1:2:21:21,0,22	0/0:1,0:1:3:0,3,28	0/0:1,0:1:3:0,3,28	0/0:1,0:1:3:0,3,29	./.
Chr01	1537223	.	T	TA	214.58	.	AC=16;AF=0.242;AN=66;BaseQRankSum=1.535;ClippingRankSum=0.000;DP=136;ExcessHet=6.2273;FS=12.695;InbreedingCoeff=-0.2835;MLEAC=16;MLEAF=0.242;MQ=60.00;MQRankSum=0.000;QD=11.29;ReadPosRankSum=2.407;SOR=2.052	GT:AD:DP:GQ:PL	0/0:2,0:2:6:0,6,41	./.	0/1:1,1:2:24:24,0,25	0/0:1,0:1:3:0,3,31	0/0:4,0:4:12:0,12,122	0/0:2,0:2:6:0,6,61	0/1:2,1:3:21:21,0,52	0/0:5,0:5:15:0,15,151	0/1:4,1:5:15:15,0,107	0/0:5,0:5:15:0,15,153	0/0:3,0:3:9:0,9,92	0/0:3,0:3:9:0,9,92	0/0:2,0:2:6:0,6,61	0/1:1,1:2:24:24,0,25	0/0:4,1:5:4:0,4,112	1/1:0,1:1:3:10,3,0	0/0:4,0:4:12:0,12,121	./.	0/0:6,0:6:18:0,18,183	0/1:4,1:5:15:15,0,107	0/1:8,1:9:3:3,0,216	0/0:1,0:1:3:0,3,31	0/0:1,0:1:3:0,3,31	0/0:3,0:3:9:0,9,92	0/0:1,0:1:3:0,3,31	0/1:7,1:8:6:6,0,189	./.	0/1:1,1:2:24:24,0,25	0/1:3,2:5:46:46,0,77	0/1:4,2:6:43:43,0,104	0/1:4,1:5:15:15,0,107	0/0:2,0:2:6:0,6,60	0/1:4,1:5:15:15,0,107	0/1:2,1:3:21:21,0,52	0/0:1,0:1:3:0,3,31	0/1:5,3:8:48:48,0,129
Chr01	1538566	.	C	CA	433.17	.	AC=17;AF=0.236;AN=72;BaseQRankSum=0.787;ClippingRankSum=0.000;DP=428;ExcessHet=13.8139;FS=1.888;InbreedingCoeff=-0.3088;MLEAC=16;MLEAF=0.222;MQ=60.00;MQRankSum=0.000;QD=2.28;ReadPosRankSum=1.774;SOR=0.873	GT:AD:DP:GQ:PL	0/0:13,0:13:39:0,39,405	0/0:4,0:4:12:0,12,125	0/0:18,0:18:54:0,54,559	0/1:5,2:7:41:41,0,135	0/1:15,2:17:11:11,0,415	0/0:3,0:3:9:0,9,93	0/1:13,2:15:17:17,0,359	0/1:7,3:10:63:63,0,188	0/0:11,0:11:33:0,33,343	0/1:8,1:9:4:4,0,222	0/1:14,3:17:42:42,0,385	0/1:12,2:14:20:20,0,331	0/0:9,0:9:27:0,27,280	0/0:12,1:13:8:0,8,342	0/1:13,2:15:17:17,0,358	0/0:5,0:5:15:0,15,156	0/1:9,4:13:85:85,0,241	0/1:11,3:14:51:51,0,301	0/1:7,2:9:35:35,0,191	0/0:13,1:14:11:0,11,374	0/0:16,1:17:20:0,20,467	0/0:10,0:10:30:0,30,311	0/1:5,1:6:13:13,0,138	0/0:7,0:7:21:0,21,218	0/0:5,0:5:15:0,15,155	0/0:21,1:22:35:0,35,621	0/0:2,0:2:6:0,6,62	0/1:8,2:10:32:32,0,218	0/0:6,0:6:18:0,18,187	0/1:13,5:18:99:101,0,349	0/0:13,1:14:11:0,11,373	0/1:14,2:16:14:14,0,386	0/0:21,1:22:35:0,35,622	0/0:5,0:5:15:0,15,156	0/1:13,2:15:17:17,0,360	0/1:8,1:9:4:4,0,222
Chr01	1539027	.	T	TA	228.67	.	AC=14;AF=0.250;AN=56;BaseQRankSum=0.921;ClippingRankSum=0.000;DP=81;ExcessHet=0.0773;FS=1.319;InbreedingCoeff=0.1201;MLEAC=15;MLEAF=0.268;MQ=60.00;MQRankSum=0.000;QD=22.87;ReadPosRankSum=2.324;SOR=0.839	GT:AD:DP:GQ:PL	1/1:0,3:3:9:86,9,0	0/1:1,1:2:23:23,0,24	./.	./.	1/1:0,3:3:9:87,9,0	./.	./.	./.	1/1:0,2:2:6:39,6,0	0/0:1,0:1:3:0,3,30	0/0:1,0:1:3:0,3,30	0/0:4,0:4:12:0,12,120	./.	0/0:1,0:1:3:0,3,30	0/0:5,0:5:15:0,15,130	0/0:3,0:3:9:0,9,90	0/0:3,0:3:9:0,9,90	./.	0/1:3,1:4:17:17,0,78	0/1:4,1:5:14:14,0,105	0/0:1,0:1:3:0,3,30	0/0:3,0:3:9:0,9,90	0/0:1,0:1:3:0,3,30	0/0:2,0:2:6:0,6,60	0/0:2,0:2:6:0,6,60	0/1:3,1:4:17:17,0,78	./.	0/0:2,0:2:6:0,6,60	0/0:1,0:1:3:0,3,30	0/1:3,1:4:17:17,0,78	0/0:3,0:3:9:0,9,90	0/0:3,0:3:9:0,9,70	0/1:2,1:3:20:20,0,51	1/1:0,2:2:5:21,5,0	0/0:1,0:1:3:0,3,30	0/0:1,0:1:3:0,3,30
Chr01	1544951	.	T	TAAG	312.65	.	AC=11;AF=0.306;AN=36;BaseQRankSum=1.265;ClippingRankSum=0.000;DP=32;ExcessHet=0.0008;FS=0.000;InbreedingCoeff=0.3309;MLEAC=10;MLEAF=0.278;MQ=60.00;MQRankSum=0.000;QD=25.31;ReadPosRankSum=1.019;SOR=0.824	GT:AD:DP:GQ:PL	1/1:0,3:3:9:135,9,0	1/1:0,1:1:3:45,3,0	1/1:0,1:1:3:45,3,0	1/1:0,1:1:3:45,3,0	0/1:1,2:3:36:77,0,36	./.	1/1:0,1:1:3:45,3,0	./.	./.	0/0:1,0:1:3:0,3,45	0/0:2,0:2:6:0,6,90	0/0:2,0:2:6:0,6,90	0/0:1,0:1:3:0,3,45	./.	./.	./.	0/0:2,0:2:6:0,6,90	./.	0/0:1,0:1:3:0,3,45	./.	./.	./.	0/0:2,0:2:6:0,6,55	0/0:3,0:3:9:0,9,135	./.	./.	./.	0/0:1,0:1:3:0,3,45	0/0:1,0:1:3:0,3,45	./.	0/0:1,0:1:3:0,3,45	./.	0/0:3,0:3:9:0,9,135	./.	./.	./.
Chr01	1551222	.	C	CT	194.22	.	AC=19;AF=0.396;AN=48;BaseQRankSum=-0.463;ClippingRankSum=0.000;DP=49;ExcessHet=0.0142;FS=2.350;InbreedingCoeff=0.0900;MLEAC=18;MLEAF=0.375;MQ=60.00;MQRankSum=0.000;QD=16.18;ReadPosRankSum=1.673;SOR=0.510	GT:AD:DP:GQ:PL	0/0:1,0:1:3:0,3,29	./.	1/1:0,1:1:2:6,2,0	./.	0/0:1,0:1:3:0,3,29	0/0:1,0:1:3:0,3,28	1/1:0,1:1:2:8,2,0	1/1:0,2:2:6:57,6,0	./.	0/1:2,1:3:20:20,0,48	1/1:0,1:1:3:29,3,0	0/0:1,0:1:3:0,3,29	./.	0/0:1,0:1:3:0,3,29	1/1:0,2:2:6:57,6,0	./.	./.	1/1:0,1:1:2:8,2,0	0/1:1,1:2:23:23,0,23	./.	0/0:1,0:1:3:0,3,29	./.	0/1:1,1:2:23:23,0,23	./.	0/0:1,0:1:3:0,3,29	0/1:3,1:4:17:17,0,74	./.	1/1:0,1:1:3:29,3,0	0/0:1,0:1:3:0,3,29	0/1:6,2:8:11:11,0,150	0/0:1,0:1:3:0,3,29	0/0:2,0:2:6:0,6,57	0/0:4,0:4:12:0,12,115	0/0:1,0:1:3:0,3,29	./.	./.
Chr01	1553492	.	A	AT	521.49	.	AC=15;AF=0.326;AN=46;BaseQRankSum=0.442;ClippingRankSum=0.000;DP=48;ExcessHet=0.0000;FS=0.000;InbreedingCoeff=0.4438;MLEAC=17;MLEAF=0.370;MQ=60.00;MQRankSum=0.000;QD=27.45;ReadPosRankSum=2.038;SOR=0.244	GT:AD:DP:GQ:PL	1/1:0,3:3:9:87,9,0	1/1:0,5:5:15:145,15,0	1/1:0,3:3:9:87,9,0	./.	./.	1/1:0,1:1:3:29,3,0	1/1:0,5:5:15:145,15,0	1/1:0,1:1:3:29,3,0	1/1:0,3:3:9:87,9,0	0/0:2,0:2:6:0,6,59	0/0:1,0:1:3:0,3,29	0/0:2,0:2:6:0,6,60	./.	0/0:1,0:1:3:0,3,30	./.	./.	0/0:1,0:1:3:0,3,30	./.	./.	./.	0/0:1,0:1:3:0,3,30	0/0:1,0:1:3:0,3,15	./.	0/0:1,0:1:3:0,3,30	./.	0/0:4,0:4:12:0,12,120	./.	./.	0/0:1,0:1:3:0,3,30	0/0:1,0:1:3:0,3,15	0/0:1,0:1:3:0,3,30	./.	0/0:2,0:2:6:0,6,59	0/1:1,1:2:20:20,0,24	0/0:2,0:2:6:0,6,59	0/0:2,0:2:6:0,6,60
Chr01	1553707	.	A	AT	216.30	.	AC=23;AF=0.411;AN=56;BaseQRankSum=2.099;ClippingRankSum=0.000;DP=65;ExcessHet=0.0249;FS=5.518;InbreedingCoeff=0.1082;MLEAC=21;MLEAF=0.375;MQ=60.00;MQRankSum=0.000;QD=21.63;ReadPosRankSum=0.840;SOR=1.814	GT:AD:DP:GQ:PL	0/0:3,0:3:9:0,9,83	0/1:1,1:2:21:21,0,22	0/1:2,1:3:1:1,0,47	0/1:2,2:4:25:25,0,44	1/1:0,1:1:3:27,3,0	0/0:1,0:1:3:0,3,28	1/1:0,2:2:6:54,6,0	0/1:2,2:4:42:42,0,44	0/1:1,1:2:21:21,0,22	0/0:1,0:1:3:0,3,28	0/0:4,0:4:12:0,12,111	./.	./.	./.	1/1:0,1:1:3:27,3,0	./.	0/1:2,1:3:18:18,0,47	0/0:1,0:1:3:0,3,28	1/1:0,1:1:3:10,3,0	./.	0/0:1,0:1:3:0,3,28	0/0:2,0:2:6:0,6,56	./.	./.	1/1:0,1:1:3:10,3,0	1/1:0,1:1:3:27,3,0	./.	1/1:0,1:1:3:27,3,0	0/0:1,0:1:3:0,3,28	0/0:1,0:1:3:0,3,28	0/0:2,0:2:6:0,6,56	0/0:1,0:1:3:0,3,28	0/1:1,1:2:5:5,0,22	0/0:2,0:2:6:0,6,56	0/0:2,0:2:6:0,6,56	1/1:0,1:1:3:10,3,0
Chr01	1611953	.	G	GA	44.12	.	AC=5;AF=0.069;AN=72;BaseQRankSum=-0.833;ClippingRankSum=0.000;DP=464;ExcessHet=3.6541;FS=0.000;InbreedingCoeff=-0.0903;MLEAC=4;MLEAF=0.056;MQ=60.00;MQRankSum=0.000;QD=0.66;ReadPosRankSum=-1.182;SOR=0.643	GT:AD:DP:GQ:PL	0/0:15,0:15:45:0,45,458	0/0:8,0:8:24:0,24,243	0/1:8,1:9:3:3,0,217	0/0:12,0:12:36:0,36,367	0/0:9,0:9:27:0,27,275	0/0:9,0:9:27:0,27,275	0/0:14,0:14:42:0,42,406	0/0:6,0:6:18:0,18,183	0/0:14,2:16:13:0,13,393	0/0:13,1:14:12:0,12,365	0/0:22,0:22:66:0,66,671	0/0:15,0:15:45:0,45,459	0/0:10,1:11:1:0,1,248	0/0:4,0:4:12:0,12,122	0/0:14,0:14:42:0,42,427	0/0:6,0:6:18:0,18,183	0/1:14,2:16:13:13,0,379	0/0:11,1:12:6:0,6,305	0/1:12,3:15:46:46,0,322	0/0:7,0:7:21:0,21,214	0/0:12,0:12:36:0,36,366	0/0:5,0:5:15:0,15,153	0/0:6,0:6:18:0,18,183	0/0:15,0:15:45:0,45,458	0/0:7,0:7:21:0,21,213	0/0:15,0:15:45:0,45,457	0/0:3,0:3:9:0,9,92	0/0:8,0:8:24:0,24,245	0/0:18,0:18:54:0,54,548	0/0:10,1:11:3:0,3,275	0/0:16,1:17:20:0,20,438	0/1:14,2:16:13:13,0,379	0/1:17,3:20:31:31,0,458	0/0:6,0:6:18:0,18,183	0/0:12,0:12:36:0,36,366	0/0:8,0:8:24:0,24,245
Chr01	1616691	.	G	GA	67.56	.	AC=7;AF=0.184;AN=38;BaseQRankSum=-0.902;ClippingRankSum=0.000;DP=30;ExcessHet=0.1742;FS=4.771;InbreedingCoeff=-0.0189;MLEAC=7;MLEAF=0.184;MQ=60.00;MQRankSum=0.000;QD=22.52;ReadPosRankSum=0.757;SOR=3.902	GT:AD:DP:GQ:PL	./.	./.	0/0:1,0:1:3:0,3,30	./.	0/0:1,0:1:3:0,3,30	./.	0/0:1,0:1:3:0,3,30	./.	./.	0/0:1,0:1:3:0,3,30	./.	0/0:2,0:2:6:0,6,60	0/0:2,0:2:6:0,6,60	./.	0/0:1,0:1:3:0,3,30	1/1:0,1:1:3:29,3,0	./.	0/1:1,1:2:23:23,0,24	0/1:1,2:3:21:49,0,21	0/1:1,1:2:23:23,0,24	0/0:2,0:2:6:0,6,60	0/0:1,0:1:3:0,3,30	./.	./.	./.	0/0:1,0:1:3:0,3,30	./.	0/0:1,0:1:3:0,3,30	1/1:0,1:1:3:10,3,0	0/0:1,0:1:3:0,3,30	./.	./.	0/0:2,0:2:6:0,6,60	./.	./.	0/0:2,0:2:6:0,6,60
Chr01	1624175	.	G	GT	23.72	.	AC=4;AF=0.067;AN=60;BaseQRankSum=0.494;ClippingRankSum=0.000;DP=118;ExcessHet=3.2451;FS=0.000;InbreedingCoeff=-0.0844;MLEAC=4;MLEAF=0.067;MQ=60.00;MQRankSum=0.000;QD=5.93;ReadPosRankSum=1.041;SOR=1.091	GT:AD:DP:GQ:PL	0/0:3,0:3:9:0,9,90	./.	0/0:1,0:1:3:0,3,30	0/0:3,0:3:9:0,9,90	0/0:7,0:7:21:0,21,210	0/0:2,0:2:6:0,6,60	0/0:2,0:2:6:0,6,60	0/0:3,0:3:9:0,9,90	0/0:2,0:2:6:0,6,60	0/0:4,0:4:12:0,12,120	0/0:3,0:3:9:0,9,90	0/0:3,0:3:9:0,9,91	0/1:1,1:2:23:23,0,24	0/0:5,0:5:15:0,15,150	0/0:1,0:1:3:0,3,30	0/0:1,0:1:3:0,3,30	0/0:2,0:2:6:0,6,60	./.	0/1:3,1:4:17:17,0,78	0/1:2,2:4:46:46,0,48	0/0:2,0:2:6:0,6,60	0/0:1,0:1:3:0,3,30	./.	0/0:5,0:5:15:0,15,150	./.	0/0:5,0:5:15:0,15,150	./.	0/0:3,0:3:9:0,9,90	0/0:1,0:1:3:0,3,30	0/0:1,0:1:3:0,3,30	./.	0/0:1,0:1:3:0,3,30	0/0:3,0:3:9:0,9,90	0/0:2,0:2:6:0,6,60	0/0:4,0:4:12:0,12,120	0/1:1,1:2:2:3,0,2
Chr01	1652825	.	TTG	T	139.45	.	AC=6;AF=0.600;AN=10;BaseQRankSum=0.431;ClippingRankSum=0.000;DP=7;ExcessHet=0.1047;FS=0.000;MLEAC=6;MLEAF=0.600;MQ=60.00;MQRankSum=0.000;QD=31.84;ReadPosRankSum=1.282;SOR=1.609	GT:AD:DP:GQ:PL	1/1:0,1:1:3:45,3,0	./.	1/1:0,2:2:6:90,6,0	./.	./.	./.	./.	1/1:0,1:1:3:45,3,0	./.	./.	./.	./.	0/0:1,0:1:3:0,3,45	./.	./.	./.	./.	./.	./.	./.	./.	./.	./.	./.	./.	./.	0/0:1,0:1:3:0,3,46	./.	./.	./.	./.	./.	./.	./.	./.	./.
Chr01	1653536	.	CAG	C	167.62	.	AC=8;AF=0.571;AN=14;BaseQRankSum=0.180;ClippingRankSum=0.000;DP=9;ExcessHet=0.0254;FS=0.000;MLEAC=8;MLEAF=0.571;MQ=60.00;MQRankSum=0.000;QD=29.04;ReadPosRankSum=-0.010;SOR=0.598	GT:AD:DP:GQ:PL	1/1:0,1:1:3:45,3,0	./.	1/1:0,1:1:3:45,3,0	./.	./.	./.	1/1:0,2:2:6:80,6,0	./.	1/1:0,1:1:3:45,3,0	./.	0/0:1,0:1:3:0,3,45	./.	./.	0/0:2,0:2:6:0,6,90	./.	./.	./.	./.	./.	0/0:1,0:1:3:0,3,45	./.	./.	./.	./.	./.	./.	./.	./.	./.	./.	./.	./.	./.	./.	./.	./.
Chr01	1653825	.	T	TA	2256.49	.	AC=18;AF=0.290;AN=62;BaseQRankSum=0.173;ClippingRankSum=0.000;DP=87;ExcessHet=0.0000;FS=5.178;InbreedingCoeff=0.6443;MLEAC=22;MLEAF=0.355;MQ=60.00;MQRankSum=0.000;QD=32.22;ReadPosRankSum=-1.053;SOR=0.181	GT:AD:DP:GQ:PL	1/1:0,3:3:12:176,12,0	1/1:0,6:6:27:391,27,0	1/1:0,2:2:15:209,15,0	1/1:0,2:2:12:176,12,0	1/1:0,6:6:21:310,21,0	1/1:0,4:4:12:180,12,0	1/1:0,6:6:21:310,21,0	1/1:0,4:4:15:220,15,0	1/1:0,8:8:30:440,30,0	0/0:2,0:2:6:0,6,90	0/0:1,0:1:3:0,3,45	0/0:4,0:4:12:0,12,173	0/0:5,0:5:15:0,15,225	0/0:1,0:1:3:0,3,45	0/0:3,0:3:9:0,9,135	0/0:1,0:1:3:0,3,45	0/0:1,0:1:3:0,3,45	./.	0/0:2,0:2:6:0,6,121	0/0:2,0:2:6:0,6,90	0/0:3,0:3:9:0,9,135	0/0:3,0:3:9:0,9,187	./.	0/0:4,0:4:12:0,12,211	0/0:1,0:1:3:0,3,45	./.	0/0:.:.:3:0,3,37	0/0:2,0:2:6:0,6,90	0/0:1,0:1:3:0,3,45	0/0:1,0:1:3:0,3,45	0/0:3,0:3:9:0,9,135	./.	0/0:2,0:2:9:0,9,127	0/0:1,0:1:3:0,3,45	./.	0/0:1,0:1:3:0,3,76
Chr01	1654054	.	C	CTTCACTTCCAGCATCTTTATCTTGGTCTTCATCTTT	53.41	.	AC=5;AF=0.069;AN=72;BaseQRankSum=-2.307;ClippingRankSum=0.000;DP=808;ExcessHet=3.6541;FS=0.000;InbreedingCoeff=-0.0794;MLEAC=5;MLEAF=0.069;MQ=60.00;MQRankSum=0.000;QD=0.63;ReadPosRankSum=-2.880;SOR=2.662	GT:AD:DP:GQ:PL	0/0:23,0:23:79:0,79,1826	0/0:15,0:15:51:0,51,1013	0/0:29,0:29:95:0,95,2140	0/0:18,0:18:61:0,61,1127	0/0:26,0:26:45:0,45,1712	0/0:22,1:23:30:0,30,1438	0/0:29,0:29:96:0,96,2129	0/0:17,0:17:56:0,56,1168	0/0:39,0:39:86:0,86,2495	0/0:11,0:11:37:0,37,803	0/0:8,0:8:26:0,26,538	0/0:8,0:8:24:0,24,585	0/0:27,0:27:90:0,90,1819	0/0:6,0:6:21:0,21,427	0/1:20,1:21:20:20,0,1332	0/0:3,0:3:11:0,11,226	0/1:19,0:19:17:17,0,1274	0/0:6,0:6:22:0,22,383	0/0:7,0:7:23:0,23,469	0/0:5,0:5:16:0,16,208	0/0:11,0:11:36:0,36,829	0/0:17,0:17:56:0,56,1112	0/0:12,0:12:38:0,38,852	0/0:16,0:16:56:0,56,1160	0/1:5,0:5:24:24,0,286	0/0:19,0:19:59:0,59,1226	0/0:5,0:5:16:0,16,350	0/0:11,0:11:36:0,36,820	0/1:20,0:20:16:16,0,1367	0/0:10,0:10:32:0,32,753	0/0:10,0:10:35:0,35,598	0/0:15,0:15:7:0,7,926	0/1:19,1:20:63:63,0,1139	0/0:5,0:5:18:0,18,335	0/0:6,0:6:20:0,20,424	0/0:5,0:5:19:0,19,352
Chr01	1655071	.	G	GT	25.21	.	AC=2;AF=0.028;AN=72;BaseQRankSum=0.962;ClippingRankSum=0.000;DP=697;ExcessHet=3.0719;FS=1.996;InbreedingCoeff=-0.0318;MLEAC=2;MLEAF=0.028;MQ=60.00;MQRankSum=0.000;QD=1.05;ReadPosRankSum=1.117;SOR=1.175	GT:AD:DP:GQ:PL	0/0:20,1:21:52:0,52,611	0/0:11,1:12:32:0,32,340	0/0:36,0:36:99:0,108,1120	0/0:31,0:31:93:0,93,962	0/0:37,1:38:83:0,83,1117	0/0:29,0:29:87:0,87,902	0/0:23,1:24:41:0,41,685	0/0:16,0:16:48:0,48,497	0/0:50,0:50:99:0,150,1556	0/0:15,1:16:17:0,17,435	0/0:17,0:17:51:0,51,528	0/0:10,0:10:30:0,30,311	0/0:41,0:41:99:0,123,1277	0/0:8,0:8:24:0,24,249	0/0:19,1:20:29:0,29,561	0/0:5,0:5:15:0,15,155	0/0:18,2:20:18:0,18,518	0/0:5,0:5:15:0,15,156	0/0:12,0:12:36:0,36,373	0/0:10,0:10:30:0,30,310	0/0:15,1:16:17:0,17,434	0/0:13,0:13:39:0,39,404	0/0:11,0:11:33:0,33,342	0/0:26,2:28:22:0,22,747	0/1:5,3:8:69:69,0,131	0/1:14,2:16:14:14,0,386	0/0:3,0:3:9:0,9,94	0/0:10,0:10:30:0,30,312	0/0:26,2:28:22:0,22,748	0/0:8,0:8:24:0,24,249	0/0:20,0:20:60:0,60,620	0/0:9,0:9:27:0,27,279	0/0:26,0:26:78:0,78,808	0/0:9,0:9:27:0,27,280	0/0:12,0:12:36:0,36,373	0/0:10,0:10:30:0,30,310
Chr01	1655400	.	T	TA	54.91	.	AC=6;AF=0.200;AN=30;BaseQRankSum=1.094;ClippingRankSum=0.000;DP=22;ExcessHet=0.0017;FS=0.000;InbreedingCoeff=0.2985;MLEAC=5;MLEAF=0.167;MQ=60.00;MQRankSum=0.000;QD=27.46;ReadPosRankSum=1.749;SOR=0.616	GT:AD:DP:GQ:PL	./.	./.	./.	0/0:1,0:1:3:0,3,29	./.	./.	./.	./.	./.	./.	./.	0/0:1,0:1:3:0,3,29	0/0:1,0:1:3:0,3,29	0/0:2,0:2:6:0,6,57	0/0:1,0:1:3:0,3,29	./.	0/0:3,0:3:9:0,9,86	./.	./.	./.	./.	1/1:0,1:1:3:29,3,0	./.	0/0:1,0:1:3:0,3,29	1/1:0,1:1:3:29,3,0	0/0:1,0:1:3:0,3,29	./.	./.	0/0:3,0:3:9:0,9,86	./.	0/0:1,0:1:3:0,3,28	./.	0/0:1,0:1:3:0,3,29	./.	0/0:1,0:1:3:0,3,29	1/1:0,2:2:6:57,6,0
Chr01	1656624	.	AATAT	A	187.98	.	AC=6;AF=0.188;AN=32;BaseQRankSum=1.059;ClippingRankSum=0.000;DP=32;ExcessHet=0.0013;FS=0.000;InbreedingCoeff=0.3878;MLEAC=5;MLEAF=0.156;MQ=60.00;MQRankSum=0.000;QD=29.55;ReadPosRankSum=1.151;SOR=1.095	GT:AD:DP:GQ:PL	1/1:0,2:2:6:90,6,0	./.	./.	1/1:0,1:1:3:30,3,0	./.	./.	./.	./.	1/1:0,3:3:9:135,9,0	./.	0/0:2,0:2:6:0,6,90	0/0:2,0:2:6:0,6,115	./.	./.	0/0:1,0:1:3:0,3,45	0/0:2,0:2:6:0,6,105	./.	./.	./.	0/0:1,0:1:3:0,3,45	./.	./.	./.	./.	0/0:1,0:1:3:0,3,45	0/0:2,0:2:6:0,6,90	0/0:1,0:1:3:0,3,57	0/0:2,0:2:6:0,6,105	./.	0/0:3,0:3:9:0,9,135	0/0:2,0:2:6:0,6,90	0/0:2,0:2:6:0,6,90	0/0:1,0:1:3:0,3,45	./.	./.	./.
Chr01	1690640	.	G	GT,GTT	358.42	.	AC=11,7;AF=0.204,0.130;AN=54;BaseQRankSum=-1.795;ClippingRankSum=0.000;DP=370;ExcessHet=21.8025;FS=1.562;InbreedingCoeff=-0.2580;MLEAC=11,6;MLEAF=0.204,0.111;MQ=60.00;MQRankSum=0.000;QD=27.57;ReadPosRankSum=-2.098;SOR=0.200	GT:AD:DP:GQ:PL	0/1:1,1,0:2:21:21,0,22,24,27,58	0/0:1,0,0:1:3:0,3,28,3,30,38	./.	./.	./.	./.	0/1:1,1,0:2:21:21,0,22,24,27,58	./.	./.	0/2:2,0,0:2:1:15,1,48,0,52,66	0/2:1,0,2:3:27:64,52,72,0,27,29	0/1:1,1,0:2:21:21,0,22,24,27,58	0/2:1,0,1:2:26:31,26,48,0,27,32	0/0:1,0,0:1:3:0,3,28,3,30,38	0/1:3,2,0:5:39:39,0,68,47,82,151	1/1:0,1,0:1:3:27,3,0,27,3,27	0/1:2,1,0:3:18:18,0,47,24,55,93	0/0:1,0,0:1:3:0,3,28,3,30,38	0/1:3,2,0:5:39:39,0,68,47,82,152	0/2:3,0,1:4:25:25,26,98,0,82,101	0/2:2,0,1:3:26:28,26,73,0,55,67	./.	0/1:1,1,0:2:21:21,0,22,24,27,58	./.	0/0:1,0,0:1:3:0,3,28,3,30,38	0/0:4,0,0:4:12:0,12,111,12,122,151	./.	2/2:0,0,1:1:3:37,29,26,3,3,0	0/0:7,0,0:7:21:0,21,195,21,213,265	0/0:1,0,0:1:3:0,3,28,3,30,38	0/0:1,0,0:1:3:0,3,28,3,30,38	0/1:1,1,0:2:21:21,0,22,24,27,58	0/0:1,0,0:1:3:0,3,28,3,30,38	0/1:2,1,0:3:18:18,0,47,24,55,93	0/0:2,0,0:2:6:0,6,56,6,61,76	0/0:4,0,0:4:12:0,12,111,12,122,151
Chr01	1690981	.	AT	A	151.34	.	AC=8;AF=0.118;AN=68;BaseQRankSum=1.184;ClippingRankSum=0.000;DP=404;ExcessHet=1.0138;FS=1.555;InbreedingCoeff=-0.0483;MLEAC=8;MLEAF=0.118;MQ=60.00;MQRankSum=0.000;QD=30.27;ReadPosRankSum=2.328;SOR=1.071	GT:AD:DP:GQ:PL	0/0:3,0:3:9:0,9,135	./.	0/0:1,0:1:3:0,3,45	0/0:2,0:2:6:0,6,90	0/0:4,0:4:12:0,12,180	0/0:1,0:1:3:0,3,45	0/0:1,0:1:3:0,3,45	0/0:1,0:1:3:0,3,45	0/0:4,0:4:12:0,12,180	0/1:6,1:7:24:24,0,249	0/0:4,0:4:12:0,12,180	0/0:5,0:5:15:0,15,225	0/0:5,0:5:15:0,15,255	0/0:2,0:2:6:0,6,90	0/0:3,0:3:9:0,9,135	0/0:1,0:1:3:0,3,45	0/0:9,0:9:27:0,27,405	1/1:0,1:1:3:45,3,0	0/0:12,0:12:39:0,39,571	0/0:6,0:6:18:0,18,298	0/0:7,0:7:21:0,21,345	0/0:2,0:2:6:0,6,90	0/1:3,2:5:75:75,0,120	0/0:5,0:5:15:0,15,225	./.	0/0:9,0:9:27:0,27,435	0/0:2,0:2:6:0,6,90	0/0:12,0:12:36:0,36,540	0/1:6,1:7:24:24,0,249	0/0:5,0:5:15:0,15,225	0/1:3,1:4:33:33,0,123	0/1:4,1:5:30:30,0,165	0/1:8,1:9:18:18,0,333	0/0:2,0:2:6:0,6,90	0/0:3,0:3:9:0,9,135	0/0:6,0:6:18:0,18,270
Chr01	1690997	.	T	TA	20.48	.	AC=4;AF=0.057;AN=70;BaseQRankSum=0.757;ClippingRankSum=0.000;DP=461;ExcessHet=3.4023;FS=0.000;InbreedingCoeff=-0.0971;MLEAC=3;MLEAF=0.043;MQ=60.00;MQRankSum=0.000;QD=1.37;ReadPosRankSum=0.770;SOR=0.800	GT:AD:DP:GQ:PL	0/0:6,0:6:18:0,18,187	0/0:1,0:1:3:0,3,31	0/0:5,0:5:15:0,15,156	0/0:3,0:3:9:0,9,93	0/0:6,0:6:18:0,18,185	0/1:2,1:3:22:22,0,53	0/0:4,0:4:12:0,12,125	0/0:2,0:2:6:0,6,62	0/0:5,0:5:15:0,15,156	0/0:7,0:7:21:0,21,232	0/0:5,0:5:15:0,15,156	0/0:6,0:6:18:0,18,185	0/0:6,0:6:18:0,18,187	0/0:3,0:3:9:0,9,94	0/0:3,0:3:9:0,9,93	0/0:2,0:2:6:0,6,62	0/1:7,1:8:7:7,0,194	0/0:2,0:2:6:0,6,76	0/1:12,3:15:48:48,0,329	0/0:10,0:10:30:0,30,312	0/0:10,0:10:30:0,30,311	0/0:2,0:2:6:0,6,62	0/0:5,0:5:15:0,15,183	0/1:4,1:5:16:16,0,109	./.	0/0:11,1:12:5:0,5,312	0/0:2,0:2:6:0,6,62	0/0:15,0:15:45:0,45,467	0/0:8,0:8:24:0,24,263	0/0:6,0:6:18:0,18,187	0/0:8,0:8:24:0,24,262	0/0:7,0:7:21:0,21,231	0/0:9,0:9:27:0,27,293	0/0:4,0:4:12:0,12,125	0/0:3,0:3:9:0,9,93	0/0:5,0:5:15:0,15,155
Chr01	1691073	.	A	AT	393.38	.	AC=15;AF=0.208;AN=72;BaseQRankSum=-1.063;ClippingRankSum=0.000;DP=533;ExcessHet=11.0264;FS=0.000;InbreedingCoeff=-0.2702;MLEAC=13;MLEAF=0.181;MQ=60.00;MQRankSum=0.000;QD=4.80;ReadPosRankSum=1.440;SOR=0.699	GT:AD:DP:GQ:PL	0/0:6,0:6:18:0,18,192	0/0:3,0:3:9:0,9,92	0/0:4,0:4:12:0,12,122	0/0:5,0:5:15:0,15,161	0/0:11,1:12:5:0,5,306	0/1:3,1:4:19:19,0,80	0/1:5,2:7:40:40,0,132	0/0:3,0:3:9:0,9,92	0/0:6,0:6:18:0,18,192	0/1:9,1:10:1:1,0,231	0/1:6,1:7:10:10,0,163	0/0:10,0:10:30:0,30,307	0/0:3,0:3:9:0,9,91	0/0:5,0:5:15:0,15,169	0/1:5,1:6:13:13,0,135	0/0:4,0:4:12:0,12,123	0/0:13,1:14:31:0,31,388	0/0:5,0:5:15:0,15,153	0/1:9,1:10:1:1,0,246	0/0:11,1:12:5:0,5,308	0/0:9,0:9:27:0,27,275	0/1:6,1:7:10:10,0,163	0/0:1,0:1:3:0,3,31	0/0:4,0:4:12:0,12,123	0/1:1,2:3:22:52,0,22	0/1:9,1:10:1:1,0,245	0/0:1,0:1:3:0,3,31	0/1:16,5:21:90:90,0,427	0/1:11,5:16:99:105,0,297	0/1:14,2:16:13:13,0,381	0/1:7,2:9:14:14,0,188	0/1:3,1:4:19:19,0,80	0/0:4,0:4:12:0,12,123	0/1:5,5:10:99:122,0,123	0/0:6,0:6:18:0,18,169	0/0:5,1:6:7:0,7,122
Chr01	1691247	.	G	GA	20.96	.	AC=6;AF=0.086;AN=70;BaseQRankSum=1.190;ClippingRankSum=0.000;DP=519;ExcessHet=4.0214;FS=3.123;InbreedingCoeff=-0.1190;MLEAC=5;MLEAF=0.071;MQ=60.00;MQRankSum=0.000;QD=2.33;ReadPosRankSum=0.881;SOR=1.124	GT:AD:DP:GQ:PL	0/0:3,0:3:9:0,9,92	0/0:2,0:2:6:0,6,61	0/0:1,0:1:3:0,3,31	0/0:6,0:6:18:0,18,183	0/1:6,1:7:9:9,0,162	0/0:3,0:3:9:0,9,92	0/0:3,0:3:9:0,9,92	./.	0/0:4,0:4:12:0,12,122	0/0:6,0:6:18:0,18,183	0/1:5,1:6:12:12,0,135	0/0:13,1:14:12:0,12,367	0/0:10,0:10:30:0,30,306	0/0:5,0:5:15:0,15,153	0/0:8,0:8:24:0,24,244	0/0:2,0:2:6:0,6,61	0/0:9,0:9:27:0,27,275	0/0:3,0:3:9:0,9,92	0/0:8,0:8:24:0,24,244	0/0:7,0:7:21:0,21,214	0/0:10,0:10:30:0,30,306	0/0:5,0:5:15:0,15,153	0/0:3,0:3:9:0,9,91	0/0:10,0:10:30:0,30,306	0/0:3,0:3:9:0,9,91	0/0:7,0:7:21:0,21,214	0/1:2,1:3:21:21,0,52	0/0:16,0:16:48:0,48,488	0/0:7,0:7:21:0,21,214	0/0:7,0:7:21:0,21,214	0/1:7,2:9:34:34,0,186	0/1:2,1:3:21:21,0,52	0/0:9,0:9:27:0,27,275	0/0:5,0:5:15:0,15,153	0/1:5,1:6:12:12,0,135	0/0:8,0:8:24:0,24,244
Chr01	1691262	.	G	GA	494.27	.	AC=18;AF=0.257;AN=70;BaseQRankSum=-1.244;ClippingRankSum=0.000;DP=505;ExcessHet=17.1807;FS=11.286;InbreedingCoeff=-0.3761;MLEAC=18;MLEAF=0.257;MQ=60.00;MQRankSum=0.000;QD=5.62;ReadPosRankSum=-0.065;SOR=1.637	GT:AD:DP:GQ:PL	0/1:2,1:3:21:21,0,52	0/0:2,0:2:6:0,6,61	0/0:2,0:2:6:0,6,61	0/0:5,0:5:15:0,15,153	0/1:7,1:8:6:6,0,189	0/0:2,0:2:6:0,6,61	0/1:2,1:3:21:21,0,52	./.	0/0:3,0:3:9:0,9,92	0/0:7,0:7:21:0,21,213	0/1:4,1:5:15:15,0,107	0/0:13,1:14:12:0,12,366	0/0:10,0:10:30:0,30,305	0/0:6,0:6:18:0,18,183	0/1:8,2:10:11:11,0,214	0/1:1,1:2:24:24,0,25	0/1:8,1:9:3:3,0,217	0/0:4,0:4:12:0,12,122	0/0:10,1:11:3:0,3,274	0/1:3,3:6:74:74,0,74	0/1:9,3:12:30:30,0,241	0/0:5,0:5:15:0,15,153	0/0:3,0:3:9:0,9,92	0/1:5,2:7:40:40,0,132	0/1:2,1:3:21:21,0,52	./.	0/1:2,1:3:21:21,0,52	0/1:11,4:15:77:77,0,291	0/1:8,2:10:31:31,0,214	0/1:4,3:7:71:71,0,101	0/1:9,3:12:55:55,0,239	0/0:3,0:3:9:0,9,92	0/1:7,1:8:6:6,0,189	0/0:5,0:5:15:0,15,152	0/0:6,0:6:18:0,18,181	0/1:5,4:9:95:95,0,106
Chr01	1722308	.	G	GA	257.31	.	AC=15;AF=0.227;AN=66;BaseQRankSum=1.889;ClippingRankSum=0.000;DP=131;ExcessHet=5.4412;FS=3.425;InbreedingCoeff=-0.2364;MLEAC=11;MLEAF=0.167;MQ=60.00;MQRankSum=0.000;QD=7.57;ReadPosRankSum=1.467;SOR=1.800	GT:AD:DP:GQ:PL	0/1:5,1:6:11:11,0,132	0/0:2,0:2:6:0,6,60	0/0:2,0:2:6:0,6,60	0/0:3,0:3:9:0,9,90	0/1:7,2:9:13:13,0,183	0/0:5,0:5:15:0,15,149	0/0:6,1:7:10:0,10,170	1/1:0,1:1:3:29,3,0	0/0:2,0:2:6:0,6,60	0/1:5,1:6:11:11,0,132	0/1:5,2:7:37:37,0,129	0/0:3,0:3:9:0,9,90	0/0:2,0:2:6:0,6,60	0/1:4,1:5:14:14,0,104	0/1:5,3:8:6:6,0,108	0/0:1,0:1:3:0,3,30	0/0:3,0:3:9:0,9,90	./.	0/0:1,0:1:3:0,3,30	0/1:3,1:4:17:17,0,78	0/0:4,0:4:12:0,12,120	0/1:7,1:8:5:5,0,186	0/0:1,0:1:3:0,3,30	0/0:4,0:4:12:0,12,120	0/1:1,1:2:23:23,0,24	0/1:6,1:7:8:8,0,158	0/1:3,2:5:43:43,0,75	0/0:2,0:2:6:0,6,60	0/0:5,0:5:15:0,15,150	0/0:3,0:3:9:0,9,90	./.	./.	./.	0/1:3,2:5:43:43,0,75	0/0:2,0:2:6:0,6,60	0/1:2,1:3:2:2,0,52
Chr01	1737591	.	A	AT	1603.17	.	AC=34;AF=0.472;AN=72;BaseQRankSum=0.138;ClippingRankSum=0.000;DP=620;ExcessHet=58.8498;FS=14.470;InbreedingCoeff=-0.7717;MLEAC=32;MLEAF=0.444;MQ=60.00;MQRankSum=0.000;QD=3.16;ReadPosRankSum=1.675;SOR=1.903	GT:AD:DP:GQ:PL	0/1:6,2:8:37:37,0,158	0/1:5,2:7:40:40,0,132	0/1:6,3:9:45:45,0,157	0/1:11,6:17:99:132,0,285	0/1:15,3:18:37:37,0,404	0/0:15,1:16:18:0,18,427	0/1:11,5:16:80:80,0,288	0/1:9,4:13:83:83,0,236	0/1:10,4:14:60:60,0,264	0/1:17,7:24:82:82,0,448	0/1:20,4:24:10:10,0,539	0/1:18,5:23:83:83,0,481	0/1:18,8:26:99:146,0,472	0/1:8,4:12:66:66,0,209	0/1:13,8:21:99:141,0,335	0/0:2,0:2:6:0,6,61	0/1:14,4:18:22:22,0,376	1/1:0,1:1:3:31,3,0	0/1:18,2:20:1:1,0,490	0/1:21,5:26:74:74,0,563	0/0:11,0:11:33:0,33,335	0/1:11,4:15:37:37,0,291	0/1:9,3:12:55:55,0,238	0/1:14,2:16:13:13,0,380	0/1:6,2:8:17:17,0,159	0/1:10,3:13:33:33,0,267	0/1:3,4:7:71:77,0,71	0/1:15,4:19:65:65,0,401	0/1:11,2:13:22:22,0,296	0/1:18,3:21:28:28,0,486	0/1:7,2:9:34:34,0,187	0/1:13,2:15:16:16,0,352	0/1:10,2:12:5:5,0,268	0/1:14,5:19:56:56,0,371	0/1:12,4:16:54:54,0,318	0/1:13,3:16:44:44,0,329
Chr01	1773220	.	C	CA	611.94	.	AC=22;AF=0.306;AN=72;BaseQRankSum=0.209;ClippingRankSum=0.000;DP=441;ExcessHet=23.5216;FS=0.000;InbreedingCoeff=-0.4834;MLEAC=23;MLEAF=0.319;MQ=60.00;MQRankSum=0.000;QD=2.72;ReadPosRankSum=1.534;SOR=0.707	GT:AD:DP:GQ:PL	0/0:11,1:12:5:0,5,312	0/0:4,0:4:12:0,12,125	0/1:7,2:9:35:35,0,190	0/1:5,2:7:41:41,0,135	0/1:9,2:11:29:29,0,247	0/1:2,2:4:50:50,0,50	0/0:12,1:13:8:0,8,343	0/1:4,2:6:44:44,0,107	0/1:3,1:4:19:19,0,81	0/1:13,4:17:73:73,0,353	0/1:12,4:16:56:56,0,326	0/0:24,2:26:36:0,36,706	0/1:7,2:9:35:35,0,191	0/0:11,0:11:33:0,33,343	0/1:7,1:8:7:7,0,194	0/0:11,1:12:5:0,5,312	0/1:9,2:11:29:29,0,247	0/1:10,2:12:26:26,0,276	0/0:15,1:16:17:0,17,437	0/1:10,2:12:26:26,0,276	0/1:14,2:16:14:14,0,388	0/0:3,0:3:9:0,9,93	0/1:7,2:9:35:35,0,191	0/1:6,1:7:10:10,0,166	0/1:4,1:5:16:16,0,110	0/1:19,4:23:55:55,0,522	0/1:2,1:3:22:22,0,53	0/1:18,5:23:62:62,0,493	0/0:11,1:12:5:0,5,310	0/1:20,3:23:24:24,0,553	0/0:5,1:6:7:0,7,145	0/0:9,0:9:27:0,27,280	0/0:10,1:11:2:0,2,281	0/0:13,1:14:11:0,11,374	0/1:14,3:17:42:42,0,385	0/0:12,1:13:8:0,8,343
Chr01	1773746	.	A	AT	13415.92	.	AC=70;AF=1.00;AN=70;DP=394;ExcessHet=3.0103;FS=0.000;InbreedingCoeff=-0.0079;MLEAC=70;MLEAF=1.00;MQ=60.00;QD=28.49;SOR=0.816	GT:AD:DP:GQ:PL	1/1:0,13:13:39:463,39,0	./.	1/1:0,10:10:30:357,30,0	1/1:0,7:7:21:250,21,0	1/1:0,12:12:36:428,36,0	1/1:0,6:6:18:214,18,0	1/1:0,13:13:39:463,39,0	1/1:0,12:12:36:428,36,0	1/1:0,7:7:21:226,21,0	1/1:0,17:17:51:606,51,0	1/1:0,18:18:54:642,54,0	1/1:0,23:23:69:820,69,0	1/1:0,5:5:15:178,15,0	1/1:0,14:14:42:499,42,0	1/1:0,7:7:21:250,21,0	1/1:0,3:3:9:107,9,0	1/1:0,9:9:27:321,27,0	1/1:0,5:5:15:178,15,0	1/1:0,14:14:42:499,42,0	1/1:0,10:10:30:356,30,0	1/1:0,18:18:54:641,54,0	1/1:0,5:5:15:178,15,0	1/1:0,11:11:33:392,33,0	1/1:0,8:8:24:285,24,0	1/1:0,4:4:12:143,12,0	1/1:0,21:21:63:749,63,0	1/1:0,2:2:6:71,6,0	1/1:0,22:22:66:784,66,0	1/1:0,11:11:33:392,33,0	1/1:0,20:20:60:712,60,0	1/1:0,7:7:21:250,21,0	1/1:0,6:6:18:214,18,0	1/1:0,7:7:21:250,21,0	1/1:0,9:9:27:318,27,0	1/1:0,11:11:33:392,33,0	1/1:0,11:11:33:392,33,0
Chr01	1775009	.	C	CT	442.70	.	AC=19;AF=0.264;AN=72;BaseQRankSum=0.379;ClippingRankSum=0.000;DP=434;ExcessHet=19.8369;FS=20.079;InbreedingCoeff=-0.3553;MLEAC=18;MLEAF=0.250;MQ=60.00;MQRankSum=0.000;QD=2.42;ReadPosRankSum=0.007;SOR=1.628	GT:AD:DP:GQ:PL	0/0:7,0:7:21:0,21,214	0/1:7,1:8:6:6,0,190	0/1:10,2:12:25:25,0,270	0/1:11,2:13:22:22,0,297	0/1:12,3:15:46:46,0,322	0/1:5,1:6:12:12,0,135	0/1:20,3:23:3:3,0,541	0/0:10,0:10:30:0,30,306	0/0:8,0:8:24:0,24,245	0/1:15,3:18:37:37,0,404	0/1:17,4:21:59:59,0,457	0/0:21,2:23:8:0,8,580	0/0:4,0:4:12:0,12,122	./.	0/1:8,1:9:3:3,0,217	0/1:4,3:7:70:70,0,101	0/1:6,1:7:9:9,0,162	0/1:5,1:6:12:12,0,135	0/1:8,3:11:58:58,0,211	0/0:12,0:12:36:0,36,366	0/1:15,2:17:10:10,0,407	0/1:2,1:3:2:2,0,53	./.	0/0:9,0:9:27:0,27,275	0/0:8,0:8:24:0,24,245	0/0:21,2:23:28:0,28,578	0/0:7,0:7:21:0,21,213	0/1:9,4:13:83:83,0,236	0/1:9,2:11:28:28,0,242	0/0:13,1:14:12:0,12,366	0/1:8,2:10:31:31,0,215	0/1:9,3:12:55:55,0,239	0/0:8,0:8:24:0,24,244	0/0:4,0:4:12:0,12,122	0/0:12,1:13:9:0,9,334	0/0:8,0:8:24:0,24,244
Chr01	1791546	.	C	CT	192.65	.	AC=14;AF=0.206;AN=68;BaseQRankSum=-0.969;ClippingRankSum=0.000;DP=98;ExcessHet=1.3289;FS=5.706;InbreedingCoeff=-0.1610;MLEAC=15;MLEAF=0.221;MQ=60.00;MQRankSum=0.000;QD=19.27;ReadPosRankSum=0.691;SOR=0.588	GT:AD:DP:GQ:PL	0/0:1,0:1:3:0,3,31	0/0:1,0:1:3:0,3,31	0/1:4,1:5:16:16,0,110	0/0:3,0:3:9:0,9,93	0/1:2,2:4:30:30,0,51	0/0:2,0:2:6:0,6,62	0/1:4,1:5:16:16,0,110	0/0:1,0:1:3:0,3,31	0/0:2,0:2:6:0,6,62	0/0:2,0:2:6:0,6,62	0/0:4,0:4:12:0,12,125	0/0:3,0:3:9:0,9,93	0/0:1,0:1:3:0,3,31	0/0:2,0:2:6:0,6,62	0/0:3,0:3:9:0,9,93	0/0:1,0:1:3:0,3,31	0/0:4,0:4:12:0,12,125	./.	0/1:4,2:6:44:44,0,107	0/1:1,1:2:25:25,0,25	0/0:2,0:2:6:0,6,62	0/0:1,0:1:3:0,3,31	0/0:2,0:2:6:0,6,62	0/0:2,0:2:6:0,6,62	0/1:1,1:2:25:25,0,25	0/0:6,0:6:17:0,17,185	./.	0/1:1,1:2:25:25,0,25	0/1:4,1:5:16:16,0,109	1/1:0,1:1:3:31,3,0	0/1:2,1:3:22:22,0,53	0/1:1,1:2:25:25,0,25	1/1:0,1:1:3:31,3,0	0/0:1,0:1:3:0,3,31	0/0:1,0:1:3:0,3,31	0/0:1,0:1:3:0,3,31
Chr01	1971974	.	C	CT	33.23	.	AC=8;AF=0.111;AN=72;BaseQRankSum=0.970;ClippingRankSum=0.000;DP=364;ExcessHet=4.8997;FS=4.721;InbreedingCoeff=-0.1531;MLEAC=7;MLEAF=0.097;MQ=60.00;MQRankSum=0.000;QD=1.01;ReadPosRankSum=3.406;SOR=1.127	GT:AD:DP:GQ:PL	0/0:7,0:7:21:0,21,217	0/0:1,0:1:3:0,3,31	0/0:11,1:12:5:0,5,311	0/0:6,0:6:18:0,18,187	0/1:7,2:9:10:10,0,191	0/0:2,0:2:6:0,6,62	0/0:7,0:7:21:0,21,218	0/0:8,0:8:24:0,24,248	0/0:4,0:4:12:0,12,125	0/1:12,2:14:20:20,0,331	0/0:14,1:15:40:0,40,433	0/0:10,1:11:2:0,2,280	0/0:4,0:4:12:0,12,124	0/0:3,0:3:9:0,9,94	0/0:11,0:11:33:0,33,342	0/0:8,0:8:24:0,24,249	0/0:4,0:4:12:0,12,125	0/0:12,2:14:5:0,5,336	0/1:7,1:8:7:7,0,193	0/0:9,0:9:27:0,27,281	0/1:9,1:10:1:1,0,249	0/1:4,1:5:16:16,0,110	0/0:4,0:4:12:0,12,125	0/1:3,1:4:19:19,0,81	0/0:6,0:6:18:0,18,187	0/0:26,0:26:78:0,78,808	0/1:2,1:3:22:22,0,53	0/0:32,0:32:96:0,96,996	0/1:8,2:10:32:32,0,217	0/0:15,0:15:45:0,45,462	0/0:13,0:13:39:0,39,404	0/0:10,1:11:2:0,2,278	0/0:4,1:5:9:0,9,120	0/0:12,0:12:36:0,36,372	0/0:7,0:7:21:0,21,218	0/0:8,0:8:24:0,24,248
Chr01	1976363	.	G	GT	261.98	.	AC=18;AF=0.265;AN=68;BaseQRankSum=-1.026;ClippingRankSum=0.000;DP=226;ExcessHet=8.3141;FS=0.812;InbreedingCoeff=-0.2678;MLEAC=18;MLEAF=0.265;MQ=60.00;MQRankSum=0.000;QD=2.94;ReadPosRankSum=-1.736;SOR=0.657	GT:AD:DP:GQ:PL	0/1:2,1:3:2:2,0,52	0/0:1,0:1:3:0,3,31	0/0:6,0:6:18:0,18,182	0/0:1,0:1:3:0,3,31	0/0:3,0:3:9:0,9,92	0/1:1,1:2:24:24,0,25	0/0:4,0:4:12:0,12,122	1/1:0,2:2:6:61,6,0	0/1:3,1:4:18:18,0,80	0/1:7,2:9:34:34,0,186	0/1:13,2:15:16:16,0,351	0/0:7,0:7:21:0,21,214	./.	0/0:2,0:2:6:0,6,61	0/1:6,1:7:9:9,0,162	0/0:2,0:2:6:0,6,61	0/1:2,1:3:21:21,0,52	0/0:4,0:4:12:0,12,122	0/1:4,1:5:15:15,0,107	0/1:3,1:4:18:18,0,80	0/1:4,2:6:43:43,0,104	./.	0/0:1,0:1:3:0,3,31	0/0:4,0:4:12:0,12,122	0/1:4,2:6:41:41,0,104	0/1:20,4:24:31:31,0,517	0/0:2,0:2:6:0,6,61	0/1:16,2:18:7:7,0,434	0/1:8,1:9:3:3,0,217	0/1:7,2:9:34:34,0,186	0/0:3,0:3:9:0,9,92	0/0:8,0:8:24:0,24,245	0/0:2,0:2:6:0,6,61	0/1:6,1:7:9:9,0,162	0/0:8,0:8:24:0,24,245	0/0:6,1:7:10:0,10,173
Chr01	2012250	.	CATT	C	446.79	.	AC=14;AF=0.200;AN=70;BaseQRankSum=2.860;ClippingRankSum=0.000;DP=542;ExcessHet=10.0726;FS=14.289;InbreedingCoeff=-0.2558;MLEAC=13;MLEAF=0.186;MQ=60.00;MQRankSum=0.000;QD=13.96;ReadPosRankSum=2.951;SOR=2.035	GT:AD:DP:GQ:PL	0/0:2,0:2:6:0,6,102	0/1:1,1:2:7:7,0,39	0/0:3,0:3:9:0,9,160	0/1:3,1:4:33:33,0,160	0/1:7,1:8:21:21,0,340	0/1:1,1:2:39:39,0,51	0/0:9,1:10:17:0,17,424	./.	0/0:2,0:2:6:0,6,115	0/0:6,0:6:18:0,18,307	0/1:13,3:16:87:87,0,635	0/1:12,1:13:6:6,0,575	0/0:3,0:3:9:0,9,147	0/0:8,0:8:24:0,24,422	0/0:18,0:18:54:0,54,933	0/0:4,0:4:12:0,12,184	0/0:8,0:8:24:0,24,422	0/0:5,0:5:15:0,15,262	0/1:12,1:13:6:6,0,557	0/0:10,0:10:30:0,30,499	0/1:5,1:6:27:27,0,244	0/1:11,1:12:9:9,0,518	0/1:1,1:2:7:7,0,52	0/1:7,5:12:99:189,0,341	0/1:4,1:5:30:30,0,214	0/0:16,1:17:6:0,6,776	0/1:2,2:4:78:78,0,90	0/0:10,0:10:30:0,30,524	0/0:8,0:8:24:0,24,409	0/0:21,1:22:21:0,21,1053	0/0:18,0:18:54:0,54,921	0/0:3,0:3:9:0,9,160	0/1:4,1:5:30:30,0,190	0/0:7,0:7:21:0,21,340	0/0:6,0:6:18:0,18,307	0/0:7,0:7:21:0,21,377
Chr01	2012544	.	C	CT	171.46	.	AC=15;AF=0.227;AN=66;BaseQRankSum=0.461;ClippingRankSum=0.000;DP=134;ExcessHet=0.4954;FS=5.446;InbreedingCoeff=-0.0037;MLEAC=14;MLEAF=0.212;MQ=60.00;MQRankSum=0.000;QD=8.57;ReadPosRankSum=0.200;SOR=0.612	GT:AD:DP:GQ:PL	0/0:1,0:1:3:0,3,28	./.	0/1:1,1:2:21:21,0,22	0/1:3,1:4:15:15,0,54	0/0:2,0:2:6:0,6,55	0/0:3,0:3:9:0,9,84	0/0:1,0:1:3:0,3,28	0/0:1,0:1:3:0,3,28	./.	0/0:2,0:2:6:0,6,56	0/0:4,0:4:12:0,12,112	1/1:0,2:2:6:54,6,0	0/1:1,1:2:21:21,0,21	1/1:0,2:2:6:54,6,0	0/0:5,0:5:15:0,15,140	0/0:2,0:2:6:0,6,56	0/0:3,0:3:9:0,9,84	0/0:4,0:4:12:0,12,93	0/0:3,0:3:9:0,9,84	0/0:3,0:3:9:0,9,84	0/1:5,2:7:33:33,0,119	./.	0/0:2,0:2:6:0,6,56	0/1:3,1:4:15:15,0,72	0/1:1,1:2:2:2,0,23	0/1:4,1:5:12:12,0,97	0/0:1,0:1:3:0,3,28	0/1:6,1:7:6:6,0,147	0/0:1,0:1:3:0,3,28	0/1:7,2:9:27:27,0,168	0/0:6,1:7:11:0,11,158	0/0:1,0:1:3:0,3,28	0/0:3,0:3:9:0,9,84	0/0:3,0:3:9:0,9,84	1/1:0,1:1:3:27,3,0	0/0:2,0:2:6:0,6,56
Chr01	2012950	.	T	TA	162.07	.	AC=12;AF=0.167;AN=72;BaseQRankSum=-1.153;ClippingRankSum=0.000;DP=273;ExcessHet=7.7766;FS=0.855;InbreedingCoeff=-0.2354;MLEAC=12;MLEAF=0.167;MQ=60.00;MQRankSum=0.000;QD=5.23;ReadPosRankSum=-0.520;SOR=0.606	GT:AD:DP:GQ:PL	0/1:7,2:9:35:35,0,191	0/0:2,1:3:3:0,3,58	0/1:4,2:6:44:44,0,107	0/1:3,1:4:19:19,0,81	0/0:5,0:5:15:0,15,156	0/0:2,0:2:6:0,6,62	0/1:4,2:6:44:44,0,107	0/1:1,1:2:25:25,0,25	0/1:4,1:5:16:16,0,110	0/1:8,2:10:32:32,0,216	0/0:10,1:11:2:0,2,280	0/0:11,0:11:33:0,33,344	0/0:3,0:3:9:0,9,93	0/0:6,0:6:18:0,18,187	0/0:10,0:10:30:0,30,312	0/1:2,1:3:22:22,0,53	0/1:7,1:8:7:7,0,194	0/0:10,1:11:29:0,29,309	0/0:7,0:7:21:0,21,218	0/0:11,0:11:33:0,33,343	0/0:11,0:11:33:0,33,343	0/0:3,0:3:9:0,9,93	0/0:4,0:4:12:0,12,125	0/0:8,0:8:24:0,24,249	0/0:2,0:2:6:0,6,62	0/0:15,0:15:45:0,45,467	0/0:2,0:2:6:0,6,62	0/0:8,0:8:24:0,24,249	0/0:11,1:12:5:0,5,290	0/0:16,1:17:20:0,20,468	0/0:10,0:10:30:0,30,312	0/0:11,1:12:5:0,5,312	0/1:7,1:8:7:7,0,194	0/1:5,1:6:13:13,0,138	0/1:4,1:5:16:16,0,110	0/0:5,0:5:15:0,15,156
Chr01	2013391	.	CATA	C	80.04	.	AC=6;AF=0.094;AN=64;BaseQRankSum=2.298;ClippingRankSum=0.000;DP=368;ExcessHet=4.1254;FS=2.880;InbreedingCoeff=-0.1419;MLEAC=6;MLEAF=0.094;MQ=60.00;MQRankSum=0.000;QD=5.34;ReadPosRankSum=1.705;SOR=1.314	GT:AD:DP:GQ:PL	0/1:8,1:9:9:9,0,324	./.	./.	0/0:2,0:2:6:0,6,90	0/0:6,0:6:18:0,18,270	0/0:5,0:5:15:0,15,225	0/0:6,0:6:18:0,18,270	0/0:3,0:3:9:0,9,135	./.	0/0:4,0:4:12:0,12,180	0/1:13,2:15:45:45,0,514	0/0:6,0:6:18:0,18,270	0/0:2,0:2:6:0,6,90	0/0:3,0:3:9:0,9,135	0/0:7,0:7:21:0,21,315	0/0:2,0:2:6:0,6,90	0/0:5,0:5:15:0,15,225	0/0:6,0:6:18:0,18,270	0/0:3,0:3:9:0,9,135	0/1:6,1:7:24:24,0,249	0/0:3,0:3:9:0,9,135	0/1:3,1:4:33:33,0,123	0/0:3,0:3:9:0,9,135	0/0:3,0:3:9:0,9,135	0/0:1,0:1:3:0,3,45	0/0:10,1:11:23:0,23,440	./.	0/0:9,0:9:27:0,27,398	0/1:7,1:8:21:21,0,291	0/0:16,1:17:41:0,41,702	0/0:12,0:12:36:0,36,540	0/0:5,0:5:15:0,15,225	0/0:3,0:3:9:0,9,126	0/0:3,0:3:9:0,9,135	0/1:2,1:3:36:36,0,81	0/0:8,1:9:17:0,17,350
Chr01	2013478	.	G	GA	813.78	.	AC=23;AF=0.329;AN=70;BaseQRankSum=-3.890;ClippingRankSum=0.000;DP=442;ExcessHet=16.3986;FS=15.204;InbreedingCoeff=-0.4248;MLEAC=17;MLEAF=0.243;MQ=60.00;MQRankSum=0.000;QD=5.50;ReadPosRankSum=-0.700;SOR=0.866	GT:AD:DP:GQ:PL	0/0:5,1:6:7:0,7,130	./.	0/0:3,0:3:9:0,9,71	0/0:3,1:4:1:0,1,74	0/1:3,2:5:41:41,0,70	0/0:2,0:2:6:0,6,56	0/1:4,3:7:46:46,0,92	1/1:0,1:1:2:10,2,0	0/1:1,1:2:22:22,0,22	0/1:8,4:12:39:39,0,191	0/1:4,5:9:69:95,0,69	0/1:3,5:8:44:64,0,44	0/1:1,2:3:19:47,0,19	0/1:3,1:4:15:15,0,73	0/1:6,4:10:63:63,0,140	0/0:5,0:5:15:0,15,123	0/1:8,4:12:42:42,0,173	0/1:3,2:5:41:41,0,70	0/1:2,1:3:2:2,0,48	0/0:8,0:8:24:0,24,226	0/1:6,1:7:7:7,0,148	0/0:3,0:3:9:0,9,85	0/0:4,0:4:12:0,12,113	0/1:4,3:7:46:46,0,92	0/0:1,0:1:3:0,3,28	0/1:11,4:15:50:50,0,265	0/0:2,0:2:6:0,6,56	0/0:12,1:13:9:0,9,284	0/1:6,2:8:32:32,0,145	0/1:13,5:18:52:52,0,313	0/1:11,4:15:50:50,0,266	0/0:2,0:2:6:0,6,56	0/0:4,0:4:12:0,12,113	0/1:6,1:7:8:8,0,130	0/1:1,1:2:22:22,0,22	0/1:12,2:14:1:1,0,295
Chr01	2015284	.	A	AT	82.36	.	AC=11;AF=0.177;AN=62;BaseQRankSum=1.115;ClippingRankSum=0.000;DP=117;ExcessHet=2.4829;FS=1.398;InbreedingCoeff=-0.1175;MLEAC=10;MLEAF=0.161;MQ=60.00;MQRankSum=0.000;QD=24.66;ReadPosRankSum=-0.084;SOR=0.703	GT:AD:DP:GQ:PL	0/0:3,0:3:9:0,9,66	./.	0/1:2,1:3:19:19,0,47	0/1:1,1:2:22:22,0,22	0/1:5,1:6:10:10,0,123	0/0:2,0:2:6:0,6,56	./.	./.	./.	0/0:7,0:7:21:0,21,197	0/0:3,0:3:9:0,9,85	0/0:4,0:4:12:0,12,113	0/0:1,0:1:3:0,3,23	0/0:2,0:2:6:0,6,56	0/0:3,0:3:9:0,9,85	0/0:5,0:5:15:0,15,141	0/1:2,1:3:19:19,0,47	0/0:1,0:1:3:0,3,28	./.	0/1:2,1:3:2:2,0,48	0/0:1,0:1:3:0,3,28	0/0:3,0:3:9:0,9,85	0/0:2,0:2:6:0,6,56	0/0:2,0:2:6:0,6,56	0/0:1,0:1:3:0,3,28	0/1:3,1:4:16:16,0,73	0/0:3,0:3:9:0,9,85	0/0:5,0:5:15:0,15,141	0/0:10,0:10:30:0,30,282	0/0:3,0:3:9:0,9,66	0/1:6,1:7:8:8,0,130	0/1:3,1:4:16:16,0,73	0/0:2,0:2:6:0,6,56	0/1:3,1:4:16:16,0,73	0/0:4,0:4:12:0,12,113	1/1:0,2:2:6:56,6,0
Chr01	2016269	.	T	TA	23.51	.	AC=4;AF=0.063;AN=64;BaseQRankSum=-1.456;ClippingRankSum=0.000;DP=218;ExcessHet=3.4412;FS=12.527;InbreedingCoeff=-0.1367;MLEAC=3;MLEAF=0.047;MQ=60.00;MQRankSum=0.000;QD=3.36;ReadPosRankSum=1.143;SOR=2.283	GT:AD:DP:GQ:PL	0/0:2,0:2:6:0,6,62	0/0:2,0:2:6:0,6,62	0/0:1,0:1:3:0,3,31	0/0:1,0:1:3:0,3,31	0/0:4,0:4:12:0,12,125	0/1:2,1:3:22:22,0,53	0/0:3,0:3:9:0,9,93	./.	0/0:1,0:1:3:0,3,30	0/0:3,0:3:9:0,9,93	0/0:8,0:8:24:0,24,248	0/0:7,0:7:21:0,21,218	0/0:1,0:1:3:0,3,30	0/0:2,0:2:6:0,6,62	0/0:4,0:4:12:0,12,124	0/1:1,1:2:25:25,0,25	0/0:4,0:4:12:0,12,125	./.	0/0:1,0:1:3:0,3,31	0/0:3,0:3:9:0,9,93	0/1:5,2:7:41:41,0,135	./.	0/0:1,0:1:3:0,3,31	0/0:2,0:2:6:0,6,62	0/0:3,0:3:9:0,9,93	0/0:7,0:7:21:0,21,217	./.	0/0:7,1:8:16:0,16,211	0/0:6,0:6:18:0,18,186	0/0:8,0:8:24:0,24,249	0/0:2,0:2:6:0,6,62	0/1:1,1:2:2:2,0,26	0/0:8,0:8:24:0,24,248	0/0:3,0:3:9:0,9,93	0/0:1,0:1:3:0,3,31	0/0:4,0:4:12:0,12,124
Chr01	2016301	.	T	TA	50.03	.	AC=6;AF=0.100;AN=60;BaseQRankSum=0.215;ClippingRankSum=0.000;DP=232;ExcessHet=0.5902;FS=0.000;InbreedingCoeff=0.0377;MLEAC=5;MLEAF=0.083;MQ=60.00;MQRankSum=0.000;QD=25.01;ReadPosRankSum=-0.316;SOR=1.329	GT:AD:DP:GQ:PL	0/0:2,0:2:6:0,6,61	0/0:2,0:2:6:0,6,61	1/1:0,2:2:6:61,6,0	./.	0/0:4,0:4:12:0,12,122	0/0:3,0:3:9:0,9,71	0/1:4,1:5:16:16,0,108	./.	0/0:1,0:1:3:0,3,31	0/0:8,0:8:24:0,24,245	0/0:8,0:8:24:0,24,245	0/0:3,0:3:9:0,9,92	./.	0/0:1,0:1:3:0,3,30	0/0:6,0:6:18:0,18,184	0/1:2,1:3:22:22,0,52	0/0:4,0:4:12:0,12,123	./.	0/0:1,0:1:3:0,3,31	0/0:1,0:1:3:0,3,31	0/0:9,0:9:27:0,27,276	0/0:1,0:1:3:0,3,31	./.	0/0:4,0:4:12:0,12,123	0/1:3,1:4:19:19,0,80	0/0:7,0:7:21:0,21,215	./.	0/0:11,0:11:33:0,33,337	0/0:3,0:3:9:0,9,92	0/0:10,0:10:30:0,30,307	0/0:2,0:2:6:0,6,61	0/0:3,0:3:9:0,9,92	0/0:9,0:9:27:0,27,276	0/0:3,0:3:9:0,9,92	0/0:3,0:3:9:0,9,91	0/1:4,1:5:16:16,0,108
Chr01	2019252	.	C	CA	60.79	.	AC=5;AF=0.125;AN=40;BaseQRankSum=-0.815;ClippingRankSum=0.000;DP=164;ExcessHet=4.2367;FS=0.000;InbreedingCoeff=-0.2858;MLEAC=7;MLEAF=0.175;MQ=60.00;MQRankSum=0.000;QD=15.20;ReadPosRankSum=1.309;SOR=1.275	GT:AD:DP:GQ:PL	0/0:1,0:1:3:0,3,30	./.	0/0:1,0:1:3:0,3,30	./.	./.	0/0:3,0:3:9:0,9,90	0/0:1,0:1:3:0,3,30	./.	./.	./.	0/0:1,0:1:3:0,3,30	0/0:1,0:1:3:0,3,30	./.	./.	0/0:4,0:4:12:0,12,120	./.	0/0:2,0:2:6:0,6,60	0/1:1,1:2:23:23,0,24	./.	0/0:2,0:2:6:0,6,60	0/0:3,0:3:9:0,9,90	0/0:1,0:1:3:0,3,30	0/1:1,1:2:23:23,0,24	0/0:1,0:1:3:0,3,30	0/0:1,0:1:3:0,3,29	./.	./.	0/0:1,0:1:3:0,3,30	0/1:2,2:4:46:46,0,48	0/1:3,1:4:17:17,0,78	0/0:1,0:1:3:0,3,30	./.	./.	./.	./.	0/1:3,1:4:17:17,0,78
Chr01	2191717	.	C	CA	93.96	.	AC=10;AF=0.278;AN=36;BaseQRankSum=-1.173;ClippingRankSum=0.000;DP=31;ExcessHet=0.0097;FS=0.000;InbreedingCoeff=0.1929;MLEAC=9;MLEAF=0.250;MQ=60.00;MQRankSum=0.000;QD=32.52;ReadPosRankSum=0.000;SOR=1.492	GT:AD:DP:GQ:PL	./.	./.	1/1:0,1:1:3:29,3,0	./.	./.	0/0:1,0:1:3:0,3,28	0/0:4,0:4:12:0,12,114	0/0:1,0:1:3:0,3,29	./.	./.	./.	0/0:1,0:1:3:0,3,29	./.	0/0:1,0:1:3:0,3,29	./.	./.	0/1:2,1:3:20:20,0,48	0/0:1,0:1:3:0,3,29	1/1:0,2:2:6:57,6,0	1/1:0,1:1:3:29,3,0	./.	./.	./.	0/0:1,0:1:3:0,3,29	./.	0/0:5,0:5:15:0,15,143	./.	0/1:1,1:2:23:23,0,23	./.	./.	0/0:2,0:2:6:0,6,57	0/0:1,0:1:3:0,3,29	0/0:1,0:1:3:0,3,29	./.	1/1:0,1:1:3:10,3,0	0/0:1,0:1:3:0,3,29
Chr01	2211441	.	C	CT,CTT	2416.12	.	AC=27,5;AF=0.375,0.069;AN=72;BaseQRankSum=-3.292;ClippingRankSum=0.000;DP=980;ExcessHet=61.0390;FS=0.621;InbreedingCoeff=-0.7412;MLEAC=27,3;MLEAF=0.375,0.042;MQ=60.00;MQRankSum=0.000;QD=3.15;ReadPosRankSum=-0.438;SOR=0.586	GT:AD:DP:GQ:PL	0/1:15,9,2:26:99:170,0,348,173,385,690	0/0:9,1,0:10:2:0,2,226,27,252,344	0/1:11,7,0:18:99:143,0,238,175,287,538	0/0:13,2,0:15:12:0,12,320,40,358,479	0/1:28,4,1:33:23:23,0,674,91,750,1044	0/1:22,4,1:27:23:23,0,521,53,565,818	0/1:18,8,2:28:99:163,0,389,148,411,731	0/2:10,1,1:12:1:4,1,212,0,216,306	0/1:31,4,2:37:21:21,0,708,61,767,1069	0/1:14,5,2:21:72:99,0,333,72,337,558	0/1:9,5,1:15:99:107,0,174,99,187,369	0/0:16,1,1:18:26:0,26,440,41,462,602	0/1:22,4,1:27:43:43,0,488,75,532,781	0/1:6,6,1:13:99:141,0,113,124,122,309	0/1:13,9,4:26:99:208,0,275,167,283,591	0/1:20,5,0:25:66:66,0,471,125,538,807	0/1:20,4,4:28:36:63,0,466,36,473,707	0/1:7,2,1:10:24:37,0,150,24,150,245	0/1:15,6,4:25:24:117,0,315,24,274,494	0/1:23,3,3:29:26:26,0,563,30,593,828	0/1:13,5,0:18:87:87,0,295,125,344,564	0/1:24,6,1:31:87:87,0,566,124,622,939	0/1:20,4,3:27:45:57,0,472,45,487,727	0/1:30,6,2:38:77:77,0,697,98,744,1101	0/1:5,3,1:9:66:67,0,79,66,92,196	0/1:28,4,0:32:17:17,0,675,101,759,1064	0/0:7,0,0:7:20:0,20,179,21,197,245	0/1:17,4,2:23:48:65,0,394,48,402,617	0/2:30,2,6:38:91:95,91,790,0,747,994	0/2:18,2,2:22:2:14,2,409,0,413,584	0/2:17,2,4:23:41:68,41,437,0,407,564	0/1:21,8,1:30:99:146,0,485,174,539,887	0/2:16,3,4:23:31:88,31,415,0,370,551	0/1:11,3,3:17:13:66,0,243,13,225,369	0/1:13,5,2:20:72:102,0,308,72,309,523	0/1:12,3,2:17:1:35,0,289,1,280,415
Chr01	2236713	.	C	CA	621.83	.	AC=16;AF=0.242;AN=66;BaseQRankSum=0.035;ClippingRankSum=0.000;DP=170;ExcessHet=6.2273;FS=4.015;InbreedingCoeff=-0.2877;MLEAC=14;MLEAF=0.212;MQ=60.00;MQRankSum=0.000;QD=10.72;ReadPosRankSum=0.906;SOR=0.989	GT:AD:DP:GQ:PL	0/0:6,1:7:10:0,10,176	0/0:2,0:2:6:0,6,62	0/0:4,0:4:12:0,12,124	0/1:4,1:5:16:16,0,110	0/1:5,4:9:97:97,0,129	0/1:3,2:5:47:47,0,78	0/0:4,0:4:12:0,12,125	0/0:1,0:1:3:0,3,31	0/0:2,0:2:6:0,6,62	0/0:5,1:6:7:0,7,145	0/0:2,0:2:6:0,6,62	0/1:6,4:10:94:94,0,157	0/0:1,0:1:3:0,3,31	0/1:3,2:5:44:44,0,78	0/1:2,2:4:50:50,0,50	0/0:3,0:3:9:0,9,94	0/0:1,0:1:3:0,3,31	0/0:3,0:3:9:0,9,93	0/1:6,4:10:51:51,0,158	0/0:2,0:2:6:0,6,62	0/1:8,1:9:4:4,0,222	1/1:0,1:1:2:5,2,0	./.	0/1:6,1:7:10:10,0,165	./.	0/1:8,1:9:4:4,0,222	./.	0/0:7,0:7:21:0,21,218	0/0:10,1:11:2:0,2,280	0/1:2,2:4:10:10,0,51	0/0:3,0:3:9:0,9,93	0/0:2,0:2:6:0,6,62	0/1:1,3:4:19:81,0,19	0/0:6,1:7:10:0,10,176	0/1:4,3:7:72:72,0,104	0/1:2,1:3:22:22,0,53
Chr01	2246323	.	C	CT	847.89	.	AC=20;AF=0.286;AN=70;BaseQRankSum=1.490;ClippingRankSum=0.000;DP=410;ExcessHet=21.2172;FS=3.858;InbreedingCoeff=-0.4163;MLEAC=20;MLEAF=0.286;MQ=60.00;MQRankSum=0.000;QD=3.65;ReadPosRankSum=0.106;SOR=1.111	GT:AD:DP:GQ:PL	0/1:4,5:9:93:119,0,93	0/0:9,0:9:27:0,27,271	0/0:6,0:6:18:0,18,181	0/1:6,3:9:87:87,0,154	0/1:17,2:19:1:1,0,450	0/0:7,0:7:21:0,21,211	0/1:19,5:24:72:72,0,500	0/1:5,3:8:64:64,0,127	0/1:4,1:5:14:14,0,106	0/1:10,2:12:22:22,0,265	0/1:8,6:14:99:131,0,199	0/1:12,2:14:16:16,0,317	0/0:5,1:6:3:0,3,135	0/1:7,2:9:38:38,0,184	0/0:13,1:14:13:0,13,362	0/1:2,1:3:7:7,0,51	0/0:14,2:16:10:0,10,384	0/0:6,0:6:18:0,18,181	0/1:21,6:27:63:63,0,552	0/1:8,1:9:39:39,0,211	0/1:8,2:10:19:19,0,211	0/0:5,0:5:15:0,15,151	0/0:3,1:4:1:0,1,80	0/0:12,1:13:10:0,10,332	0/1:5,1:6:11:11,0,133	0/0:16,1:17:22:0,22,452	./.	0/1:20,3:23:19:19,0,533	0/1:13,5:18:77:77,0,338	0/1:19,7:26:99:135,0,469	./.	0/0:8,0:8:24:0,24,240	0/0:8,0:8:24:0,24,241	0/0:9,0:9:27:0,27,271	0/1:7,3:10:39:39,0,181	0/1:10,0:10:5:5,0,267
Chr01	2248034	.	A	AT	96.80	.	AC=8;AF=0.174;AN=46;BaseQRankSum=1.586;ClippingRankSum=0.000;DP=44;ExcessHet=0.0114;FS=2.963;InbreedingCoeff=0.1020;MLEAC=8;MLEAF=0.174;MQ=60.00;MQRankSum=0.000;QD=32.27;ReadPosRankSum=0.510;SOR=1.651	GT:AD:DP:GQ:PL	0/1:1,1:2:25:25,0,25	0/0:1,0:1:3:0,3,31	1/1:0,1:1:3:31,3,0	./.	./.	./.	0/0:1,0:1:3:0,3,31	0/0:1,0:1:3:0,3,31	1/1:0,1:1:3:31,3,0	0/0:1,0:1:3:0,3,31	0/0:3,0:3:9:0,9,93	0/0:1,0:1:3:0,3,31	./.	0/0:4,0:4:12:0,12,125	0/0:4,0:4:12:0,12,125	./.	0/0:1,0:1:3:0,3,31	0/0:2,0:2:6:0,6,62	0/0:1,0:1:3:0,3,31	0/0:1,0:1:3:0,3,31	./.	./.	0/0:1,0:1:3:0,3,31	./.	./.	./.	./.	0/0:1,0:1:3:0,3,31	1/1:0,1:1:3:31,3,0	0/0:1,0:1:3:0,3,31	./.	0/1:1,2:3:22:53,0,22	0/0:1,0:1:3:0,3,31	0/0:1,0:1:3:0,3,31	./.	0/0:2,0:2:6:0,6,62
Chr01	2248625	.	C	CT	297.36	.	AC=21;AF=0.389;AN=54;BaseQRankSum=-0.727;ClippingRankSum=0.000;DP=96;ExcessHet=2.8937;FS=4.670;InbreedingCoeff=-0.2199;MLEAC=20;MLEAF=0.370;MQ=60.00;MQRankSum=0.000;QD=16.52;ReadPosRankSum=0.542;SOR=1.470	GT:AD:DP:GQ:PL	0/0:4,0:4:12:0,12,113	./.	0/0:1,0:1:3:0,3,28	./.	0/1:3,1:4:13:13,0,73	0/1:1,2:3:19:47,0,19	0/0:3,0:3:9:0,9,85	0/1:1,1:2:22:22,0,22	./.	0/0:2,0:2:6:0,6,56	0/1:1,2:3:19:47,0,19	0/1:8,1:9:1:1,0,199	./.	0/0:1,0:1:3:0,3,28	0/1:2,1:3:19:19,0,47	1/1:0,1:1:2:6,2,0	1/1:0,1:1:3:28,3,0	./.	1/1:0,2:2:6:38,6,0	0/0:1,0:1:3:0,3,28	0/1:1,1:2:4:4,0,23	./.	0/1:1,1:2:5:5,0,23	0/0:1,0:1:3:0,3,28	./.	0/1:2,1:3:19:19,0,47	./.	0/0:2,0:2:6:0,6,57	0/1:3,2:5:41:41,0,70	0/1:4,1:5:13:13,0,97	./.	1/1:0,1:1:3:28,3,0	0/0:1,1:2:2:0,2,26	0/0:1,0:1:3:0,3,28	0/1:1,1:2:22:22,0,22	0/1:2,3:5:42:46,0,42
Chr01	2248641	.	A	AT	163.30	.	AC=11;AF=0.183;AN=60;BaseQRankSum=-0.797;ClippingRankSum=0.000;DP=78;ExcessHet=6.1841;FS=5.982;InbreedingCoeff=-0.2718;MLEAC=12;MLEAF=0.200;MQ=60.00;MQRankSum=0.000;QD=20.41;ReadPosRankSum=-0.270;SOR=0.545	GT:AD:DP:GQ:PL	0/1:2,1:3:20:20,0,51	./.	0/0:1,0:1:3:0,3,30	./.	0/0:4,0:4:12:0,12,121	0/1:2,1:3:20:20,0,51	0/0:2,0:2:6:0,6,60	0/0:1,0:1:3:0,3,30	./.	0/0:2,0:2:6:0,6,60	0/0:1,0:1:3:0,3,30	0/1:4,4:8:93:93,0,97	0/0:1,0:1:3:0,3,30	1/1:0,0:0:1:1,1,0	0/1:1,1:2:23:23,0,24	0/0:1,0:1:3:0,3,30	0/0:1,0:1:3:0,3,30	./.	0/1:1,1:2:23:23,0,24	0/0:2,0:2:6:0,6,60	0/1:2,1:3:20:20,0,51	0/0:1,0:1:3:0,3,30	0/0:2,0:2:6:0,6,60	0/0:1,0:1:3:0,3,30	./.	0/0:2,0:2:6:0,6,40	./.	0/0:2,0:2:6:0,6,60	0/1:3,1:4:17:17,0,78	0/1:4,1:5:14:14,0,106	0/0:2,0:2:6:0,6,60	0/0:1,0:1:3:0,3,30	0/0:2,0:2:6:0,6,60	0/0:2,0:2:6:0,6,60	0/1:1,1:2:23:23,0,24	0/0:3,1:4:1:0,1,80
Chr01	2248966	.	C	CT	198.49	.	AC=18;AF=0.375;AN=48;BaseQRankSum=-0.802;ClippingRankSum=0.000;DP=54;ExcessHet=0.3620;FS=7.228;InbreedingCoeff=-0.0880;MLEAC=17;MLEAF=0.354;MQ=60.00;MQRankSum=0.000;QD=18.04;ReadPosRankSum=2.068;SOR=1.234	GT:AD:DP:GQ:PL	1/1:0,1:1:2:5,2,0	./.	0/0:1,0:1:3:0,3,31	./.	1/1:0,1:1:3:10,3,0	1/1:0,1:1:3:10,3,0	0/0:1,0:1:3:0,3,31	./.	0/1:1,1:2:21:21,0,25	./.	./.	0/1:4,1:5:16:16,0,109	0/0:1,0:1:3:0,3,31	0/0:1,0:1:3:0,3,31	0/1:1,1:2:25:25,0,25	0/0:1,0:1:3:0,3,31	0/1:1,1:2:24:25,0,24	./.	0/1:1,2:3:22:53,0,22	0/0:1,0:1:3:0,3,31	0/0:2,0:2:6:0,6,62	./.	0/1:2,1:3:2:2,0,54	./.	0/0:1,0:1:3:0,3,31	0/0:1,0:1:3:0,3,31	./.	0/1:3,2:5:27:27,0,79	./.	0/1:1,2:3:22:53,0,22	./.	1/1:0,1:1:3:31,3,0	0/0:1,0:1:3:0,3,31	./.	1/1:0,1:1:3:10,3,0	0/0:5,0:5:15:0,15,156
Chr01	2250505	.	CGTG	C	68.95	.	AC=4;AF=0.056;AN=72;BaseQRankSum=0.040;ClippingRankSum=0.000;DP=292;ExcessHet=3.3908;FS=1.758;InbreedingCoeff=-0.0819;MLEAC=4;MLEAF=0.056;MQ=60.00;MQRankSum=0.000;QD=9.85;ReadPosRankSum=-0.541;SOR=0.927	GT:AD:DP:GQ:PL	0/0:6,0:6:18:0,18,269	0/1:3,1:4:33:33,0,122	0/0:5,0:5:15:0,15,224	0/0:4,0:4:12:0,12,179	0/0:12,0:12:36:0,36,527	0/0:4,0:4:12:0,12,171	0/0:9,0:9:27:0,27,382	0/0:4,0:4:12:0,12,155	0/0:5,0:5:15:0,15,224	0/0:6,0:6:18:0,18,269	0/0:3,0:3:9:0,9,126	0/0:13,0:13:39:0,39,569	0/0:7,0:7:21:0,21,314	0/0:5,0:5:15:0,15,186	0/0:4,0:4:12:0,12,179	0/1:4,1:5:30:30,0,156	0/0:6,0:6:18:0,18,269	0/0:4,0:4:12:0,12,179	0/1:5,2:7:69:69,0,203	0/0:7,0:7:21:0,21,313	0/0:5,0:5:15:0,15,224	0/0:2,0:2:6:0,6,89	0/0:4,0:4:12:0,12,179	0/0:5,0:5:15:0,15,224	0/0:3,0:3:9:0,9,125	0/0:13,0:13:39:0,39,568	0/0:1,0:1:3:0,3,45	0/0:13,0:13:39:0,39,582	0/0:12,0:12:36:0,36,537	0/0:11,0:11:33:0,33,486	0/0:4,0:4:12:0,12,172	0/0:6,0:6:18:0,18,269	0/0:5,0:5:15:0,15,224	0/1:9,1:10:15:15,0,365	0/0:5,0:5:15:0,15,224	0/0:6,0:6:18:0,18,268
Chr01	2251277	.	AAG	A	59	.	AC=4;AF=0.065;AN=62;BaseQRankSum=0.370;ClippingRankSum=0.000;DP=84;ExcessHet=3.4560;FS=0.000;InbreedingCoeff=-0.1724;MLEAC=4;MLEAF=0.065;MQ=60.00;MQRankSum=0.000;QD=19.67;ReadPosRankSum=0.510;SOR=0.534	GT:AD:DP:GQ:PL	./.	./.	0/0:1,0:1:3:0,3,36	0/0:3,0:3:9:0,9,108	0/0:6,0:6:18:0,18,217	0/0:1,0:1:3:0,3,36	0/0:5,0:5:15:0,15,180	0/0:2,0:2:6:0,6,72	0/0:3,0:3:9:0,9,108	0/0:4,0:4:12:0,12,144	0/0:3,0:3:9:0,9,108	0/0:2,0:2:6:0,6,72	0/0:1,0:1:3:0,3,36	0/0:1,0:1:3:0,3,36	0/0:2,0:2:6:0,6,72	0/0:2,0:2:6:0,6,72	0/1:1,2:3:27:65,0,27	./.	0/0:3,0:3:9:0,9,108	0/0:1,0:1:3:0,3,36	0/1:3,1:4:25:25,0,96	0/0:1,0:1:3:0,3,36	./.	0/0:2,0:2:6:0,6,72	0/0:2,0:2:6:0,6,72	0/1:2,1:3:28:28,0,63	./.	0/0:5,0:5:15:0,15,181	0/0:2,0:2:6:0,6,72	0/0:4,0:4:12:0,12,144	0/1:2,1:3:11:11,0,63	0/0:2,0:2:6:0,6,72	0/0:1,0:1:3:0,3,34	0/0:2,0:2:6:0,6,72	0/0:1,0:1:3:0,3,36	0/0:3,0:3:9:0,9,108
Chr01	2288426	.	C	CT	24.93	.	AC=2;AF=0.083;AN=24;BaseQRankSum=1.199;ClippingRankSum=0.000;DP=31;ExcessHet=3.2034;FS=0.000;InbreedingCoeff=-0.2422;MLEAC=3;MLEAF=0.125;MQ=60.00;MQRankSum=0.000;QD=6.23;ReadPosRankSum=1.313;SOR=0.991	GT:AD:DP:GQ:PL	0/0:3,0:3:9:0,9,90	./.	0/0:1,0:1:3:0,3,30	./.	0/0:1,0:1:3:0,3,30	./.	0/1:1,1:2:23:23,0,23	./.	./.	./.	./.	0/0:1,0:1:3:0,3,29	./.	./.	./.	./.	0/0:1,0:1:3:0,3,30	0/0:2,0:2:6:0,6,59	0/0:1,0:1:3:0,3,30	0/0:1,0:1:3:0,3,30	./.	./.	./.	./.	./.	0/0:3,0:3:9:0,9,90	./.	0/0:1,0:1:3:0,3,30	./.	0/1:2,2:4:28:47,0,28	./.	./.	./.	./.	./.	./.
Chr01	2302276	.	C	CT	359.05	.	AC=11;AF=0.153;AN=72;BaseQRankSum=-0.210;ClippingRankSum=0.000;DP=646;ExcessHet=7.6223;FS=1.031;InbreedingCoeff=-0.1985;MLEAC=10;MLEAF=0.139;MQ=60.00;MQRankSum=0.000;QD=4.72;ReadPosRankSum=0.663;SOR=0.896	GT:AD:DP:GQ:PL	0/0:15,1:16:38:0,38,457	0/1:3,1:4:19:19,0,81	0/1:9,1:10:1:1,0,251	0/0:10,1:11:2:0,2,281	0/1:10,2:12:26:26,0,276	0/1:6,1:7:10:10,0,165	0/0:15,1:16:17:0,17,435	0/1:4,1:5:16:16,0,108	0/1:8,1:9:4:4,0,222	0/0:19,0:19:57:0,57,591	0/0:17,0:17:51:0,51,530	0/1:12,8:20:99:189,0,314	0/1:8,2:10:32:32,0,219	0/0:20,2:22:4:0,4,560	0/0:26,2:28:22:0,22,748	0/0:13,0:13:39:0,39,405	0/0:22,1:23:64:0,64,681	0/0:16,1:17:20:0,20,468	0/0:22,0:22:66:0,66,684	0/0:31,0:31:93:0,93,965	0/0:28,2:30:48:0,48,830	0/0:13,2:15:23:0,23,383	0/0:10,1:11:2:0,2,280	0/0:13,1:14:31:0,31,394	0/1:7,2:9:35:35,0,191	./.	0/1:2,1:3:22:22,0,53	0/0:21,1:22:35:0,35,621	0/0:30,1:31:82:0,82,924	0/1:20,5:25:80:80,0,548	0/0:24,2:26:16:0,16,685	0/0:14,1:15:34:0,34,425	0/0:16,1:17:20:0,20,467	0/0:15,1:16:17:0,17,436	0/0:12,1:13:8:0,8,342	0/0:30,2:32:34:0,34,872
Chr01	2303276	.	CTGA	C	498.32	.	AC=13;AF=0.181;AN=72;BaseQRankSum=0.842;ClippingRankSum=0.000;DP=854;ExcessHet=9.5974;FS=4.738;InbreedingCoeff=-0.2176;MLEAC=12;MLEAF=0.167;MQ=60.00;MQRankSum=0.000;QD=4.08;ReadPosRankSum=2.278;SOR=0.450	GT:AD:DP:GQ:PL	0/0:9,0:9:27:0,27,455	0/1:4,3:7:99:114,0,176	0/1:7,1:8:21:21,0,309	0/0:9,0:9:27:0,27,417	0/1:10,1:11:12:12,0,441	0/0:8,0:8:24:0,24,419	0/1:10,3:13:96:96,0,445	0/0:4,0:4:12:0,12,205	0/0:2,0:2:6:0,6,98	0/0:22,0:22:66:0,66,1068	0/0:22,0:22:66:0,66,1115	0/0:23,1:24:27:0,27,1057	0/1:13,1:14:3:3,0,605	0/0:21,1:22:21:0,21,976	0/1:26,2:28:6:6,0,1236	0/0:15,0:15:45:0,45,750	0/0:26,1:27:36:0,36,1230	0/0:16,0:16:48:0,48,814	./.	0/0:15,0:15:45:0,45,750	0/0:16,0:16:48:0,48,820	0/1:13,1:14:3:3,0,635	0/1:5,3:8:99:111,0,226	0/1:12,2:14:48:48,0,532	0/0:7,0:7:21:0,21,313	0/0:27,1:28:39:0,39,1304	0/1:7,2:9:63:63,0,296	0/0:21,0:21:63:0,63,1004	0/0:21,1:22:21:0,21,987	0/0:41,2:43:39:0,39,1961	0/0:21,1:22:21:0,21,1017	0/1:16,2:18:36:36,0,741	0/1:9,2:11:57:57,0,414	0/1:12,2:14:48:48,0,565	0/0:19,0:19:57:0,57,920	0/0:26,1:27:36:0,36,1259
Chr01	2304093	.	C	CA	87.24	.	AC=11;AF=0.172;AN=64;BaseQRankSum=0.516;ClippingRankSum=0.000;DP=88;ExcessHet=0.0610;FS=0.000;InbreedingCoeff=0.0983;MLEAC=9;MLEAF=0.141;MQ=60.00;MQRankSum=0.000;QD=21.81;ReadPosRankSum=0.943;SOR=0.683	GT:AD:DP:GQ:PL	0/0:4,0:4:12:0,12,122	./.	0/0:1,0:1:3:0,3,31	0/1:2,1:3:2:2,0,53	0/0:1,0:1:3:0,3,31	0/0:1,0:1:3:0,3,31	0/0:2,0:2:6:0,6,61	0/0:2,0:2:6:0,6,61	0/1:4,1:5:15:15,0,107	0/0:2,0:2:6:0,6,61	0/0:2,0:2:6:0,6,61	1/1:0,2:2:6:61,6,0	1/1:0,1:1:3:10,3,0	0/0:2,0:2:6:0,6,61	0/1:3,1:4:18:18,0,79	./.	0/0:3,0:3:9:0,9,91	./.	0/0:1,0:1:3:0,3,31	0/0:3,0:3:9:0,9,92	0/0:6,0:6:18:0,18,182	0/0:3,0:3:9:0,9,92	0/0:2,0:2:6:0,6,61	0/0:3,0:3:9:0,9,92	1/1:0,2:2:6:41,6,0	0/0:2,0:2:6:0,6,61	0/0:1,0:1:3:0,3,31	0/0:2,0:2:6:0,6,61	0/0:5,0:5:15:0,15,153	0/1:1,1:2:24:24,0,25	./.	0/0:3,0:3:9:0,9,92	0/1:4,1:5:15:15,0,107	0/0:1,0:1:3:0,3,31	0/0:1,0:1:3:0,3,31	0/0:1,0:1:3:0,3,31
Chr01	2334228	.	G	GT	107.69	.	AC=11;AF=0.344;AN=32;BaseQRankSum=0.735;ClippingRankSum=0.000;DP=442;ExcessHet=0.0016;FS=0.000;InbreedingCoeff=0.2523;MLEAC=11;MLEAF=0.344;MQ=60.00;MQRankSum=0.000;QD=24.20;ReadPosRankSum=-0.170;SOR=0.631	GT:AD:DP:GQ:PL	./.	0/0:1,0:1:3:0,3,29	./.	./.	./.	./.	./.	./.	./.	./.	./.	0/0:1,0:1:3:0,3,29	1/1:0,1:1:3:29,3,0	./.	0/0:1,0:1:3:0,3,29	1/1:0,2:2:6:57,6,0	./.	./.	0/0:1,0:1:3:0,3,29	0/0:2,0:2:6:0,6,57	0/0:1,0:1:3:0,3,29	./.	1/1:0,1:1:3:10,3,0	0/0:1,0:1:3:0,3,28	./.	0/0:1,0:1:3:0,3,29	./.	0/0:1,0:1:3:0,3,29	1/1:0,1:1:3:29,3,0	0/1:1,1:2:23:23,0,23	./.	./.	./.	./.	1/1:0,1:1:3:29,3,0	0/0:1,0:1:3:0,3,29
Chr01	2336707	.	C	CA	318.05	.	AC=10;AF=0.139;AN=72;BaseQRankSum=0.525;ClippingRankSum=0.000;DP=651;ExcessHet=6.1491;FS=2.383;InbreedingCoeff=-0.1658;MLEAC=9;MLEAF=0.125;MQ=60.00;MQRankSum=0.000;QD=1.72;ReadPosRankSum=0.692;SOR=0.953	GT:AD:DP:GQ:PL	0/1:9,3:12:58:58,0,246	0/0:7,0:7:21:0,21,219	0/0:9,0:9:27:0,27,282	0/0:18,0:18:54:0,54,563	0/1:16,4:20:64:64,0,436	0/1:10,2:12:26:26,0,278	0/1:18,3:21:31:31,0,499	0/0:7,0:7:21:0,21,218	0/0:15,1:16:18:0,18,439	0/0:31,0:31:93:0,93,969	0/0:24,2:26:16:0,16,688	0/0:24,0:24:72:0,72,746	0/1:12,3:15:25:25,0,306	0/0:11,0:11:33:0,33,344	0/0:25,1:26:47:0,47,751	0/0:12,0:12:36:0,36,375	0/0:19,1:20:29:0,29,563	0/0:7,0:7:21:0,21,219	0/0:23,1:24:41:0,41,688	0/1:18,2:20:2:2,0,503	0/0:29,1:30:59:0,59,875	0/0:12,0:12:36:0,36,375	0/1:16,4:20:40:40,0,442	0/0:17,1:18:23:0,23,501	0/0:8,0:8:24:0,24,250	0/0:26,2:28:22:0,22,750	0/0:9,0:9:27:0,27,281	0/0:29,3:32:26:0,26,838	0/0:25,2:27:19:0,19,719	0/1:24,4:28:41:41,0,666	0/1:14,3:17:41:41,0,387	0/0:10,1:11:2:0,2,281	0/0:16,1:17:20:0,20,469	0/0:21,1:22:35:0,35,625	0/0:12,1:13:8:0,8,344	0/1:14,6:20:99:103,0,379
Chr01	2398455	.	C	CA	193.84	.	AC=16;AF=0.222;AN=72;BaseQRankSum=0.320;ClippingRankSum=0.000;DP=187;ExcessHet=5.4889;FS=2.990;InbreedingCoeff=-0.2197;MLEAC=15;MLEAF=0.208;MQ=60.00;MQRankSum=0.000;QD=4.12;ReadPosRankSum=-0.262;SOR=0.866	GT:AD:DP:GQ:PL	0/1:3,1:4:19:19,0,81	0/0:2,0:2:7:0,7,64	0/0:1,0:1:3:0,3,31	0/1:7,1:8:7:7,0,193	0/0:8,0:8:24:0,24,227	0/0:1,0:1:3:0,3,31	0/0:4,0:4:12:0,12,124	1/1:0,1:1:3:31,3,0	0/0:3,0:3:9:0,9,93	0/1:4,1:5:16:16,0,109	0/1:7,2:9:35:35,0,190	0/1:6,1:7:10:10,0,165	0/0:3,0:3:9:0,9,93	0/0:5,0:5:15:0,15,155	0/0:9,0:9:27:0,27,279	0/0:3,0:3:9:0,9,93	0/1:2,1:3:22:22,0,53	0/1:7,1:8:7:7,0,193	0/1:7,2:9:35:35,0,190	0/1:3,3:6:55:55,0,75	0/1:9,1:10:1:1,0,249	0/0:3,0:3:9:0,9,93	0/0:3,0:3:9:0,9,93	0/0:1,0:1:3:0,3,31	0/0:2,0:2:6:0,6,62	0/1:11,3:14:27:27,0,300	0/0:1,0:1:3:0,3,31	0/1:6,1:7:10:10,0,165	0/0:4,0:4:12:0,12,124	0/1:9,1:10:1:1,0,249	0/1:7,2:9:35:35,0,190	0/0:5,0:5:15:0,15,155	0/0:5,1:6:7:0,7,145	0/0:1,0:1:3:0,3,31	0/0:2,0:2:6:0,6,62	0/0:3,0:3:9:0,9,93
Chr01	2413765	.	G	GT	192.43	.	AC=13;AF=0.210;AN=62;BaseQRankSum=-0.930;ClippingRankSum=0.000;DP=125;ExcessHet=9.9275;FS=1.150;InbreedingCoeff=-0.3270;MLEAC=14;MLEAF=0.226;MQ=60.00;MQRankSum=0.000;QD=13.74;ReadPosRankSum=0.219;SOR=1.519	GT:AD:DP:GQ:PL	0/1:6,1:7:10:10,0,165	0/0:2,0:2:6:0,6,63	0/1:2,1:3:22:22,0,54	0/0:1,0:1:3:0,3,31	0/0:2,0:2:6:0,6,63	0/1:5,1:6:13:13,0,138	0/1:7,1:8:7:7,0,195	./.	0/1:1,1:2:25:25,0,25	0/1:3,1:4:19:19,0,82	./.	0/0:7,0:7:21:0,21,217	./.	0/0:3,0:3:9:0,9,94	0/0:2,0:2:6:0,6,63	0/0:3,0:3:9:0,9,93	0/1:3,1:4:19:19,0,82	0/0:7,0:7:21:0,21,219	0/1:2,2:4:50:50,0,51	0/1:6,1:7:10:10,0,166	0/1:1,1:2:25:25,0,25	./.	0/1:1,1:2:25:25,0,25	0/0:1,0:1:3:0,3,31	0/0:1,0:1:3:0,3,31	0/1:7,3:10:64:64,0,189	./.	0/0:2,0:2:6:0,6,62	0/1:5,1:6:13:13,0,138	0/0:5,0:5:15:0,15,156	0/0:2,0:2:6:0,6,63	0/0:3,0:3:9:0,9,94	0/0:4,0:4:12:0,12,125	0/0:2,0:2:6:0,6,63	0/0:3,0:3:9:0,9,94	0/0:4,0:4:12:0,12,125
Chr01	2414038	.	C	CT	35.73	.	AC=5;AF=0.074;AN=68;BaseQRankSum=0.660;ClippingRankSum=0.000;DP=126;ExcessHet=0.3368;FS=1.896;InbreedingCoeff=0.0240;MLEAC=4;MLEAF=0.059;MQ=60.00;MQRankSum=0.000;QD=5.10;ReadPosRankSum=1.259;SOR=1.209	GT:AD:DP:GQ:PL	0/0:3,1:4:3:0,3,85	1/1:0,1:1:3:31,3,0	0/0:3,0:3:9:0,9,93	0/1:2,1:3:22:22,0,53	0/0:8,0:8:24:0,24,249	0/0:2,0:2:6:0,6,62	0/0:6,0:6:18:0,18,176	./.	0/0:1,0:1:3:0,3,31	0/0:3,0:3:9:0,9,93	0/0:1,0:1:3:0,3,31	0/0:5,0:5:15:0,15,156	0/0:1,0:1:3:0,3,31	0/0:2,0:2:6:0,6,62	0/1:5,2:7:41:41,0,135	0/0:2,0:2:6:0,6,62	0/0:5,0:5:15:0,15,156	0/0:4,0:4:12:0,12,125	0/0:3,0:3:9:0,9,93	0/0:3,0:3:9:0,9,93	0/0:5,0:5:15:0,15,156	0/0:2,0:2:6:0,6,62	./.	0/0:2,0:2:6:0,6,62	0/0:5,0:5:15:0,15,156	0/0:8,0:8:24:0,24,249	0/1:3,1:4:19:19,0,81	0/0:5,0:5:15:0,15,156	0/0:3,0:3:9:0,9,93	0/0:7,0:7:21:0,21,218	0/0:4,0:4:12:0,12,125	0/0:1,0:1:3:0,3,31	0/0:4,0:4:12:0,12,125	0/0:2,0:2:6:0,6,62	0/0:2,0:2:6:0,6,62	0/0:2,0:2:6:0,6,62
Chr01	2427549	.	C	CT	400.45	.	AC=22;AF=0.324;AN=68;BaseQRankSum=-0.470;ClippingRankSum=0.000;DP=132;ExcessHet=4.2416;FS=3.068;InbreedingCoeff=-0.2701;MLEAC=23;MLEAF=0.338;MQ=60.00;MQRankSum=0.000;QD=7.56;ReadPosRankSum=-1.318;SOR=0.528	GT:AD:DP:GQ:PL	0/1:1,3:4:16:72,0,16	./.	0/1:4,2:6:38:38,0,95	0/1:1,1:2:22:22,0,22	0/0:1,0:1:3:0,3,28	0/0:1,0:1:3:0,3,28	0/1:1,2:3:20:30,0,20	0/1:3,1:4:16:16,0,73	0/0:1,0:1:3:0,3,28	0/1:4,3:7:46:46,0,93	0/1:5,1:6:10:10,0,123	0/1:2,1:3:2:2,0,49	0/0:1,0:1:3:0,3,28	0/0:1,0:1:3:0,3,28	0/0:1,0:1:3:0,3,28	0/1:4,2:6:38:38,0,95	1/1:0,1:1:3:28,3,0	0/1:2,1:3:19:19,0,47	0/0:2,0:2:6:0,6,56	0/0:4,0:4:12:0,12,113	0/1:3,1:4:17:17,0,55	0/0:1,0:1:3:0,3,28	0/0:2,0:2:6:0,6,38	0/0:1,0:1:3:0,3,28	0/1:2,1:3:1:1,0,48	0/1:6,4:10:65:65,0,140	1/1:0,2:2:5:20,5,0	0/0:4,1:5:5:0,5,104	0/0:3,0:3:9:0,9,85	0/1:6,2:8:15:15,0,146	0/1:5,2:7:35:35,0,120	0/0:2,0:2:6:0,6,56	0/0:2,0:2:6:0,6,56	1/1:0,1:1:3:28,3,0	0/1:2,1:3:19:19,0,47	./.
Chr01	2469881	.	A	ATT	58.81	.	AC=2;AF=1.00;AN=2;DP=2;ExcessHet=3.0103;FS=0.000;MLEAC=2;MLEAF=1.00;MQ=60.00;QD=29.41;SOR=2.303	GT:AD:DP:GQ:PL	./.	./.	./.	./.	./.	./.	./.	./.	./.	./.	./.	./.	./.	./.	./.	./.	./.	./.	./.	./.	./.	./.	./.	1/1:0,2:2:6:90,6,0	./.	./.	./.	./.	./.	./.	./.	./.	./.	./.	./.	./.
Chr01	2531207	.	G	GAC	178.16	.	AC=10;AF=0.625;AN=16;BaseQRankSum=-0.135;ClippingRankSum=0.000;DP=39;ExcessHet=0.0152;FS=0.000;MLEAC=10;MLEAF=0.625;MQ=60.00;MQRankSum=0.000;QD=30.16;ReadPosRankSum=1.292;SOR=0.582	GT:AD:DP:GQ:PL	./.	./.	./.	./.	./.	./.	1/1:0,1:1:3:45,3,0	./.	./.	1/1:0,1:1:3:45,3,0	./.	./.	0/0:1,0:1:3:0,3,45	1/1:0,1:1:3:45,3,0	0/0:1,0:1:3:0,3,45	./.	1/1:0,1:1:3:45,3,0	./.	./.	./.	./.	./.	./.	./.	./.	./.	./.	./.	./.	./.	0/0:1,0:1:3:0,3,45	./.	./.	./.	./.	1/1:0,1:1:3:45,3,0
Chr01	2531208	.	GTC	G	178.16	.	AC=10;AF=0.625;AN=16;BaseQRankSum=-0.414;ClippingRankSum=0.000;DP=39;ExcessHet=0.0152;FS=0.000;MLEAC=10;MLEAF=0.625;MQ=60.00;MQRankSum=0.000;QD=27.81;ReadPosRankSum=1.292;SOR=0.582	GT:AD:DP:GQ:PL	./.	./.	./.	./.	./.	./.	1/1:0,1:1:3:45,3,0	./.	./.	1/1:0,1:1:3:45,3,0	./.	./.	0/0:1,0:1:3:0,3,45	1/1:0,1:1:3:45,3,0	0/0:1,0:1:3:0,3,45	./.	1/1:0,1:1:3:45,3,0	./.	./.	./.	./.	./.	./.	./.	./.	./.	./.	./.	./.	./.	0/0:1,0:1:3:0,3,45	./.	./.	./.	./.	1/1:0,1:1:3:45,3,0
Chr01	2531697	.	G	GT	104.52	.	AC=13;AF=0.181;AN=72;BaseQRankSum=-1.681;ClippingRankSum=0.000;DP=216;ExcessHet=8.7457;FS=3.619;InbreedingCoeff=-0.2506;MLEAC=12;MLEAF=0.167;MQ=60.00;MQRankSum=0.000;QD=4.02;ReadPosRankSum=1.391;SOR=1.220	GT:AD:DP:GQ:PL	0/1:4,1:5:14:14,0,100	0/1:4,1:5:14:14,0,100	0/1:7,2:9:30:30,0,173	0/1:3,1:4:17:17,0,74	0/0:4,0:4:12:0,12,114	0/0:2,0:2:6:0,6,59	0/0:9,0:9:27:0,27,259	0/0:6,0:6:18:0,18,172	0/0:6,0:6:18:0,18,173	0/0:12,0:12:36:0,36,344	0/0:13,0:13:39:0,39,372	0/0:8,0:8:24:0,24,210	0/0:2,0:2:6:0,6,57	0/1:5,1:6:11:11,0,125	0/0:3,0:3:9:0,9,86	0/1:3,1:4:17:17,0,74	0/0:6,0:6:18:0,18,154	0/0:3,0:3:9:0,9,86	0/1:8,1:9:2:2,0,202	0/0:9,0:9:27:0,27,258	0/0:2,0:2:6:0,6,57	0/0:1,0:1:3:0,3,29	0/0:1,0:1:3:0,3,29	0/0:1,0:1:3:0,3,29	0/1:4,1:5:14:14,0,100	0/1:11,2:13:19:19,0,258	0/0:1,0:1:3:0,3,29	0/1:8,1:9:2:2,0,202	0/1:4,1:5:14:14,0,100	0/0:16,0:16:48:0,48,439	0/1:2,2:4:45:45,0,45	0/0:3,0:3:9:0,9,86	0/1:2,1:3:20:20,0,48	0/0:7,0:7:21:0,21,200	0/0:4,0:4:12:0,12,116	0/0:4,0:4:12:0,12,115
Chr01	2559044	.	G	GA	1319.83	.	AC=27;AF=0.375;AN=72;BaseQRankSum=1.204;ClippingRankSum=0.000;DP=538;ExcessHet=38.7163;FS=8.238;InbreedingCoeff=-0.5631;MLEAC=26;MLEAF=0.361;MQ=60.00;MQRankSum=0.000;QD=3.25;ReadPosRankSum=3.172;SOR=0.449	GT:AD:DP:GQ:PL	0/0:6,0:6:18:0,18,180	0/0:5,0:5:15:0,15,150	0/1:9,2:11:25:25,0,236	0/1:10,2:12:4:4,0,264	0/1:12,3:15:42:42,0,315	0/1:13,3:16:39:39,0,342	0/1:7,3:10:57:57,0,180	0/1:7,2:9:31:31,0,183	0/0:26,2:28:26:0,26,722	0/1:12,7:19:99:146,0,303	0/0:12,1:13:10:0,10,311	0/1:16,2:18:4:4,0,426	0/1:22,9:31:99:150,0,567	0/1:16,3:19:30:30,0,423	0/1:19,4:23:47:47,0,499	0/1:2,1:3:20:20,0,51	0/1:21,5:26:47:47,0,552	0/0:3,0:3:9:0,9,90	0/1:10,3:13:48:48,0,260	0/1:8,2:10:10:10,0,210	0/1:11,3:14:45:45,0,287	0/1:11,3:14:45:45,0,288	0/0:15,1:16:19:0,19,417	0/1:17,2:19:1:1,0,453	0/1:10,3:13:48:48,0,261	0/0:7,1:8:13:0,13,200	0/0:6,0:6:18:0,18,180	0/1:9,2:11:25:25,0,237	0/1:13,3:16:39:39,0,342	0/1:3,4:7:49:96,0,49	0/1:4,4:8:92:92,0,96	0/1:6,8:14:99:172,0,139	0/1:21,6:27:75:75,0,548	0/1:16,2:18:4:4,0,406	0/1:7,6:13:99:117,0,172	0/0:6,0:6:18:0,18,180
Chr01	2559133	.	G	GA	590.04	.	AC=26;AF=0.419;AN=62;BaseQRankSum=-3.720;ClippingRankSum=0.000;DP=159;ExcessHet=20.5639;FS=26.110;InbreedingCoeff=-0.5565;MLEAC=27;MLEAF=0.435;MQ=60.00;MQRankSum=0.000;QD=9.37;ReadPosRankSum=3.095;SOR=2.113	GT:AD:DP:GQ:PL	0/0:1,0:1:3:0,3,28	0/0:1,0:1:3:0,3,28	0/0:1,0:1:3:0,3,28	0/1:3,1:4:16:16,0,73	0/1:2,1:3:19:19,0,47	0/0:2,0:2:6:0,6,56	0/0:1,0:1:3:0,3,28	./.	1/1:0,2:2:6:38,6,0	0/1:5,2:7:35:35,0,120	0/1:2,2:4:27:27,0,45	0/1:3,4:7:64:74,0,64	0/1:5,1:6:10:10,0,123	0/1:3,2:5:24:24,0,52	0/0:5,1:6:8:0,8,131	./.	./.	1/1:0,1:1:3:28,3,0	0/1:4,1:5:13:13,0,98	0/1:2,1:3:19:19,0,47	0/1:1,1:2:5:5,0,22	0/1:1,1:2:22:22,0,22	0/1:2,3:5:42:52,0,42	0/1:3,1:4:16:16,0,73	./.	0/1:2,2:4:27:27,0,45	./.	0/1:3,2:5:24:24,0,70	0/1:2,4:6:38:95,0,38	0/1:5,2:7:35:35,0,120	0/1:1,1:2:5:5,0,23	0/0:2,0:2:6:0,6,56	0/1:1,1:2:22:22,0,22	0/1:2,2:4:27:27,0,45	0/1:2,2:4:27:27,0,45	0/1:1,2:3:19:47,0,19
Chr01	2559257	.	G	GA	98.88	.	AC=10;AF=0.139;AN=72;BaseQRankSum=1.354;ClippingRankSum=0.000;DP=515;ExcessHet=6.1491;FS=7.572;InbreedingCoeff=-0.1818;MLEAC=9;MLEAF=0.125;MQ=60.00;MQRankSum=0.000;QD=0.69;ReadPosRankSum=2.902;SOR=0.421	GT:AD:DP:GQ:PL	0/0:6,1:7:10:0,10,177	0/0:3,0:3:9:0,9,93	0/0:10,0:10:30:0,30,313	0/1:5,4:9:77:77,0,129	0/0:13,1:14:11:0,11,376	0/0:12,1:13:8:0,8,344	0/1:7,1:8:7:7,0,195	0/0:3,0:3:9:0,9,93	0/0:12,1:13:28:0,28,365	0/0:19,2:21:1:0,1,531	0/1:14,2:16:15:15,0,369	0/0:19,1:20:29:0,29,561	0/0:21,1:22:35:0,35,626	0/0:12,0:12:36:0,36,376	0/1:13,2:15:17:17,0,361	0/0:5,0:5:15:0,15,157	0/1:13,2:15:17:17,0,361	0/0:4,1:5:4:0,4,114	0/1:27,4:31:11:11,0,750	0/0:18,0:18:54:0,54,563	0/1:10,3:13:31:31,0,273	0/0:12,0:12:36:0,36,375	0/1:7,1:8:7:7,0,195	0/0:22,1:23:38:0,38,656	0/0:3,0:3:9:0,9,95	0/0:20,1:21:52:0,52,615	0/0:6,0:6:18:0,18,188	0/1:22,3:25:19:19,0,613	0/1:18,2:20:2:2,0,502	0/0:17,0:17:51:0,51,531	0/0:12,0:12:36:0,36,376	0/0:12,1:13:8:0,8,344	0/0:10,1:11:2:0,2,281	0/0:18,0:18:54:0,54,561	0/0:16,1:17:20:0,20,468	0/0:11,0:11:33:0,33,344
Chr01	2560229	.	GTC	G	184.04	.	AC=12;AF=0.176;AN=68;BaseQRankSum=-0.141;ClippingRankSum=0.000;DP=301;ExcessHet=0.6819;FS=1.613;InbreedingCoeff=-0.0169;MLEAC=11;MLEAF=0.162;MQ=60.00;MQRankSum=0.000;QD=26.29;ReadPosRankSum=0.570;SOR=0.495	GT:AD:DP:GQ:PL	./.	0/0:1,0:1:3:0,3,36	0/1:3,1:4:25:25,0,96	0/0:1,0:1:3:0,3,36	0/0:6,0:6:18:0,18,214	0/0:4,0:4:12:0,12,144	1/1:0,1:1:3:37,3,0	0/0:3,0:3:9:0,9,108	0/0:10,0:10:30:0,30,361	0/1:3,1:4:25:25,0,96	0/1:5,1:6:2:2,0,163	0/0:7,0:7:21:0,21,253	0/0:9,0:9:27:0,27,318	0/1:4,3:7:90:90,0,121	0/0:8,0:8:24:0,24,284	./.	0/0:6,0:6:18:0,18,215	1/1:0,1:1:3:37,3,0	0/1:7,1:8:13:13,0,224	0/0:1,0:1:3:0,3,29	0/0:1,0:1:3:0,3,36	0/0:6,0:6:18:0,18,215	0/1:1,1:2:30:31,0,30	0/1:8,1:9:10:10,0,257	0/0:1,0:1:3:0,3,36	0/0:4,0:4:12:0,12,144	0/0:1,0:1:3:0,3,36	0/0:5,0:5:15:0,15,181	0/0:4,1:5:10:0,10,141	0/1:4,1:5:22:22,0,129	0/0:3,0:3:9:0,9,108	0/0:6,0:6:19:0,19,218	0/0:2,0:2:6:0,6,70	0/0:7,0:7:21:0,21,253	0/0:4,0:4:12:0,12,145	0/0:1,0:1:3:0,3,36
Chr01	2567059	.	CAA	C	53.81	.	AC=2;AF=1.00;AN=2;DP=2;ExcessHet=3.0103;FS=0.000;MLEAC=2;MLEAF=1.00;MQ=60.00;QD=26.91;SOR=0.693	GT:AD:DP:GQ:PL	./.	./.	./.	./.	./.	./.	./.	./.	./.	./.	./.	./.	./.	./.	./.	./.	./.	./.	1/1:0,2:2:6:85,6,0	./.	./.	./.	./.	./.	./.	./.	./.	./.	./.	./.	./.	./.	./.	./.	./.	./.
Chr01	2651842	.	C	CA	45.11	.	AC=4;AF=0.222;AN=18;BaseQRankSum=0.875;ClippingRankSum=0.000;DP=13;ExcessHet=0.0256;FS=0.000;MLEAC=4;MLEAF=0.222;MQ=60.00;MQRankSum=0.000;QD=22.55;ReadPosRankSum=1.076;SOR=1.080	GT:AD:DP:GQ:PL	0/0:1,0:1:3:0,3,31	./.	./.	./.	./.	./.	./.	./.	./.	./.	0/0:1,0:1:3:0,3,31	0/0:1,0:1:3:0,3,31	./.	0/0:1,0:1:3:0,3,31	0/0:3,0:3:9:0,9,94	./.	./.	./.	1/1:0,2:2:6:62,6,0	0/0:1,0:1:3:0,3,31	1/1:0,1:1:3:31,3,0	./.	./.	./.	./.	./.	./.	./.	./.	0/0:1,0:1:3:0,3,31	./.	./.	./.	./.	./.	./.
Chr01	2702950	.	TA	T,TAA	1401.09	.	AC=12,26;AF=0.167,0.361;AN=72;BaseQRankSum=1.430;ClippingRankSum=0.000;DP=580;ExcessHet=31.8361;FS=0.000;InbreedingCoeff=-0.4361;MLEAC=10,18;MLEAF=0.139,0.250;MQ=60.00;MQRankSum=0.000;QD=5.29;ReadPosRankSum=3.104;SOR=0.621	GT:AD:DP:GQ:PL	0/2:2,0,1:3:1:1,16,109,0,50,40	0/2:2,1,2:5:30:34,35,176,0,30,45	1/2:3,5,4:12:17:103,17,159,53,0,143	0/2:2,0,6:8:26:109,137,268,0,50,26	0/1:4,5,3:12:44:64,0,202,53,44,168	0/2:4,2,2:8:1:11,1,118,0,54,95	0/2:7,1,5:13:42:42,62,313,0,137,145	0/2:3,0,3:6:27:27,52,195,0,75,57	0/2:7,0,4:11:38:38,75,300,0,154,140	0/2:3,0,6:9:48:78,117,334,0,81,48	0/1:4,2,1:7:27:27,0,110,37,77,137	0/2:4,1,3:8:36:36,60,253,0,90,85	0/2:7,4,6:17:35:84,35,263,0,57,163	0/2:3,1,6:10:48:76,86,257,0,48,52	0/2:5,2,3:10:44:44,58,333,0,95,114	0/0:5,1,0:6:17:0,17,188,18,126,133	0/1:4,2,1:7:19:19,0,175,29,77,128	0/2:1,0,2:3:16:26,35,71,0,23,16	0/1:8,4,1:13:53:53,0,255,80,164,280	1/2:1,1,2:4:1:38,27,82,1,0,24	0/0:4,0,0:4:12:0,21,172,12,108,99	1/2:1,4,2:7:12:64,12,143,49,0,95	0/2:6,1,1:8:1:1,10,232,0,117,134	0/2:6,2,2:10:9:20,9,233,0,91,139	0/1:3,1,0:4:14:14,0,62,26,65,98	1/2:0,4,9:13:79:234,188,286,79,0,83	0/2:1,0,1:2:18:18,36,150,0,34,19	0/2:4,0,1:5:9:9,45,289,0,109,86	0/2:13,0,2:15:4:4,66,491,0,300,275	0/2:9,2,3:14:18:18,18,310,0,157,201	0/1:6,3,1:10:36:36,0,216,55,121,204	1/2:2,3,4:9:11:51,19,232,11,0,66	0/0:7,1,1:9:7:0,7,210,21,156,179	0/2:2,0,1:3:16:16,30,124,0,49,40	0/2:5,1,4:10:40:40,72,309,0,115,104	0/1:3,2,1:6:5:13,0,110,5,41,82
Chr01	2704859	.	T	TA	61.30	.	AC=3;AF=0.058;AN=52;BaseQRankSum=-0.956;ClippingRankSum=0.000;DP=98;ExcessHet=3.2736;FS=1.770;InbreedingCoeff=-0.1336;MLEAC=2;MLEAF=0.038;MQ=60.00;MQRankSum=0.000;QD=10.22;ReadPosRankSum=0.098;SOR=0.399	GT:AD:DP:GQ:PL	0/0:2,0:2:6:0,6,62	0/0:2,0:2:6:0,6,62	./.	0/0:3,0:3:9:0,9,93	./.	./.	./.	./.	0/0:2,0:2:6:0,6,62	0/0:3,0:3:9:0,9,93	0/0:3,0:3:9:0,9,94	0/1:7,1:8:7:7,0,194	0/0:1,0:1:3:0,3,31	0/0:2,0:2:6:0,6,62	0/1:2,4:6:44:97,0,44	./.	./.	./.	0/0:6,0:6:18:0,18,187	0/0:2,0:2:6:0,6,62	0/0:1,0:1:3:0,3,31	0/0:3,0:3:9:0,9,93	0/0:2,0:2:6:0,6,61	0/0:2,0:2:6:0,6,62	./.	0/0:5,0:5:15:0,15,156	./.	0/0:3,0:3:9:0,9,93	0/0:4,0:4:12:0,12,125	0/1:4,1:5:16:16,0,109	0/0:1,0:1:3:0,3,31	0/0:4,0:4:12:0,12,124	0/0:3,0:3:9:0,9,93	0/0:5,0:5:15:0,15,156	0/0:7,0:7:21:0,21,218	0/0:4,0:4:12:0,12,125
Chr01	2712774	.	G	GT	204	.	AC=11;AF=0.167;AN=66;BaseQRankSum=1.537;ClippingRankSum=0.000;DP=205;ExcessHet=7.3397;FS=0.000;InbreedingCoeff=-0.2422;MLEAC=11;MLEAF=0.167;MQ=60.00;MQRankSum=0.000;QD=4.00;ReadPosRankSum=0.415;SOR=0.726	GT:AD:DP:GQ:PL	0/0:2,0:2:6:0,6,61	0/0:2,0:2:6:0,6,61	0/0:1,0:1:3:0,3,31	0/0:14,1:15:15:0,15,396	0/1:3,1:4:18:18,0,79	0/1:6,1:7:9:9,0,162	0/1:2,1:3:21:21,0,52	./.	0/0:12,0:12:36:0,36,367	0/0:6,0:6:18:0,18,182	0/0:8,0:8:24:0,24,243	0/0:9,0:9:27:0,27,275	0/1:4,2:6:43:43,0,104	0/0:3,0:3:9:0,9,92	0/1:3,1:4:18:18,0,80	0/0:1,0:1:3:0,3,31	./.	0/0:1,0:1:3:0,3,31	0/0:7,0:7:21:0,21,214	0/1:6,2:8:37:37,0,138	0/0:6,0:6:18:0,18,183	0/1:5,1:6:12:12,0,135	0/0:2,0:2:6:0,6,61	0/0:9,0:9:27:0,27,275	0/1:1,1:2:25:25,0,25	0/0:4,0:4:12:0,12,122	./.	0/0:9,0:9:27:0,27,274	0/1:14,4:18:68:68,0,374	0/1:9,2:11:28:28,0,242	0/0:5,0:5:15:0,15,153	0/0:4,0:4:12:0,12,122	0/0:3,0:3:9:0,9,92	0/1:6,2:8:37:37,0,159	0/0:9,0:9:27:0,27,274	0/0:4,0:4:12:0,12,121
Chr01	2712926	.	A	AT	168.33	.	AC=11;AF=0.177;AN=62;BaseQRankSum=-1.981;ClippingRankSum=0.000;DP=135;ExcessHet=0.5585;FS=7.882;InbreedingCoeff=-0.0539;MLEAC=7;MLEAF=0.113;MQ=60.00;MQRankSum=0.000;QD=4.68;ReadPosRankSum=-0.627;SOR=2.453	GT:AD:DP:GQ:PL	0/0:2,0:2:6:0,6,61	./.	0/0:1,0:1:3:0,3,31	0/1:7,2:9:15:15,0,188	0/1:1,1:2:25:25,0,25	0/0:1,0:1:3:0,3,30	0/0:2,0:2:6:0,6,61	./.	0/0:3,0:3:9:0,9,92	0/0:2,0:2:6:0,6,61	./.	0/0:4,0:4:12:0,12,123	0/0:3,0:3:9:0,9,92	0/0:5,0:5:15:0,15,152	0/0:3,0:3:9:0,9,92	1/1:0,1:1:3:27,3,0	0/0:2,0:2:6:0,6,61	./.	./.	0/0:2,0:2:6:0,6,41	0/0:1,0:1:3:0,3,31	1/1:0,2:2:5:38,5,0	0/1:2,2:4:49:49,0,49	0/0:5,0:5:15:0,15,152	0/0:2,0:2:6:0,6,61	0/1:6,1:7:10:10,0,163	0/0:1,0:1:3:0,3,31	0/0:3,0:3:9:0,9,71	0/1:9,2:11:28:28,0,243	0/1:3,2:5:24:24,0,78	0/1:3,2:5:4:4,0,77	0/0:5,1:6:10:0,10,146	0/0:1,0:1:3:0,3,31	0/0:2,1:3:1:0,1,53	0/0:1,0:1:3:0,3,31	0/0:1,0:1:3:0,3,31
Chr01	2713434	.	G	GT	962.54	.	AC=26;AF=0.394;AN=66;BaseQRankSum=0.756;ClippingRankSum=0.000;DP=213;ExcessHet=10.8284;FS=0.000;InbreedingCoeff=-0.3821;MLEAC=24;MLEAF=0.364;MQ=60.00;MQRankSum=0.000;QD=8.30;ReadPosRankSum=1.509;SOR=0.638	GT:AD:DP:GQ:PL	0/1:2,1:3:20:20,0,49	0/0:2,0:2:6:0,6,58	0/0:2,0:2:6:0,6,58	0/1:3,5:8:63:81,0,63	1/1:0,2:2:6:58,6,0	0/1:5,1:6:14:14,0,124	0/1:2,1:3:20:20,0,48	1/1:0,2:2:6:57,6,0	0/1:9,3:12:32:32,0,223	0/1:1,1:2:23:23,0,23	0/0:2,0:2:6:0,6,58	0/0:5,0:5:15:0,15,144	0/1:8,3:11:53:53,0,197	0/1:2,2:4:27:27,0,46	0/1:3,4:7:37:37,0,65	./.	0/0:3,0:3:8:0,8,85	./.	0/1:5,2:7:36:36,0,123	0/0:5,0:5:15:0,15,144	0/1:4,1:5:14:14,0,99	0/0:1,0:1:3:0,3,29	0/1:2,1:3:20:20,0,49	0/0:6,0:6:18:0,18,173	./.	0/0:4,0:4:12:0,12,115	0/1:1,1:2:23:23,0,23	0/1:8,3:11:55:55,0,157	0/1:16,4:20:55:55,0,401	0/0:3,0:3:9:0,9,86	0/1:3,5:8:63:100,0,63	1/1:0,1:1:3:25,3,0	0/1:2,2:4:45:45,0,46	0/1:6,6:12:99:114,0,137	0/1:2,3:5:43:71,0,43	0/1:1,2:3:20:30,0,20
Chr01	2713469	.	C	CT	96.48	.	AC=10;AF=0.152;AN=66;BaseQRankSum=-0.656;ClippingRankSum=0.000;DP=195;ExcessHet=1.8057;FS=0.000;InbreedingCoeff=-0.0857;MLEAC=8;MLEAF=0.121;MQ=60.00;MQRankSum=0.000;QD=6.43;ReadPosRankSum=0.560;SOR=0.927	GT:AD:DP:GQ:PL	0/0:1,0:1:3:0,3,31	0/1:1,1:2:24:24,0,25	1/1:0,1:1:3:10,3,0	0/1:7,1:8:6:6,0,190	0/0:1,0:1:3:0,3,31	0/1:4,2:6:43:43,0,104	0/0:3,0:3:9:0,9,88	0/0:3,0:3:9:0,9,92	0/0:9,1:10:19:0,19,264	0/0:4,0:4:12:0,12,122	0/1:7,1:8:6:6,0,187	0/0:4,0:4:12:0,12,121	0/0:15,0:15:45:0,45,458	0/1:4,1:5:15:15,0,107	0/0:10,0:10:30:0,30,305	./.	0/0:2,0:2:6:0,6,61	./.	0/1:6,3:9:64:64,0,156	0/0:5,0:5:15:0,15,153	0/0:5,0:5:15:0,15,152	0/0:1,0:1:3:0,3,31	0/0:4,0:4:12:0,12,122	0/0:8,0:8:24:0,24,244	./.	0/0:5,0:5:15:0,15,153	0/0:1,0:1:3:0,3,31	0/1:8,1:9:3:3,0,217	0/0:17,0:17:51:0,51,520	0/1:2,1:3:21:21,0,52	0/0:6,1:7:10:0,10,173	0/0:2,0:2:6:0,6,61	0/0:4,1:5:8:0,8,116	0/0:10,1:11:3:0,3,274	0/0:4,1:5:11:0,11,120	0/0:4,0:4:12:0,12,122
Chr01	2713477	.	C	CA	128.47	.	AC=11;AF=0.167;AN=66;BaseQRankSum=-2.279;ClippingRankSum=0.000;DP=202;ExcessHet=7.3397;FS=9.762;InbreedingCoeff=-0.2235;MLEAC=10;MLEAF=0.152;MQ=60.00;MQRankSum=0.000;QD=4.76;ReadPosRankSum=-0.837;SOR=1.365	GT:AD:DP:GQ:PL	0/0:1,0:1:3:0,3,31	0/0:3,0:3:9:0,9,93	0/0:3,0:3:9:0,9,93	0/1:7,1:8:7:7,0,194	0/0:2,0:2:6:0,6,62	0/1:5,1:6:13:13,0,138	0/0:3,0:3:9:0,9,93	0/0:3,0:3:9:0,9,93	0/1:10,2:12:27:27,0,253	0/0:4,0:4:12:0,12,125	0/0:8,0:8:24:0,24,247	0/1:3,1:4:19:19,0,81	0/0:16,0:16:48:0,48,499	0/1:4,1:5:16:16,0,110	0/0:10,0:10:30:0,30,312	./.	0/1:3,1:4:19:19,0,81	./.	0/0:9,0:9:27:0,27,280	0/0:5,0:5:15:0,15,155	0/0:5,0:5:15:0,15,156	0/0:1,0:1:3:0,3,31	0/0:4,0:4:12:0,12,125	0/1:8,1:9:4:4,0,221	./.	0/1:2,2:4:50:50,0,50	0/0:1,0:1:3:0,3,31	0/1:9,1:10:1:1,0,249	0/0:17,0:17:51:0,51,529	0/0:4,0:4:12:0,12,125	0/0:8,0:8:24:0,24,249	0/0:3,0:3:9:0,9,93	0/0:6,0:6:18:0,18,164	0/1:8,3:11:60:60,0,215	0/1:4,1:5:16:16,0,110	0/0:4,0:4:12:0,12,125
Chr01	2714192	.	A	AT	31.51	.	AC=7;AF=0.106;AN=66;BaseQRankSum=0.250;ClippingRankSum=0.000;DP=227;ExcessHet=0.1026;FS=0.000;InbreedingCoeff=0.2841;MLEAC=4;MLEAF=0.061;MQ=60.00;MQRankSum=0.000;QD=4.50;ReadPosRankSum=-0.435;SOR=0.828	GT:AD:DP:GQ:PL	0/0:5,0:5:15:0,15,153	0/0:4,0:4:12:0,12,122	1/1:0,1:1:3:31,3,0	0/0:5,0:5:15:0,15,153	0/0:3,0:3:9:0,9,92	0/0:5,0:5:15:0,15,152	0/0:3,0:3:9:0,9,92	1/1:0,1:1:3:31,3,0	0/1:5,2:7:39:39,0,132	0/1:8,1:9:3:3,0,218	0/0:9,0:9:27:0,27,275	0/0:8,0:8:24:0,24,245	0/0:10,0:10:30:0,30,306	0/0:3,0:3:9:0,9,90	0/0:11,0:11:33:0,33,336	0/0:3,0:3:9:0,9,91	0/0:6,0:6:18:0,18,183	./.	0/0:7,0:7:21:0,21,214	0/0:4,0:4:12:0,12,102	0/0:5,0:5:15:0,15,153	./.	0/0:4,0:4:12:0,12,122	0/1:6,1:7:9:9,0,162	./.	0/0:6,0:6:18:0,18,183	./.	0/0:11,0:11:33:0,33,336	0/0:16,1:17:21:0,21,459	0/0:7,0:7:21:0,21,214	0/0:5,0:5:15:0,15,153	0/0:6,0:6:18:0,18,183	0/0:6,0:6:18:0,18,183	0/0:8,0:8:24:0,24,245	0/0:4,0:4:12:0,12,122	0/0:8,0:8:24:0,24,243
Chr01	2714564	.	G	GA	56.19	.	AC=6;AF=0.097;AN=62;BaseQRankSum=-0.334;ClippingRankSum=0.000;DP=245;ExcessHet=4.1650;FS=1.317;InbreedingCoeff=-0.1704;MLEAC=6;MLEAF=0.097;MQ=60.00;MQRankSum=0.000;QD=2.25;ReadPosRankSum=1.454;SOR=0.833	GT:AD:DP:GQ:PL	./.	0/0:2,0:2:6:0,6,61	0/0:2,0:2:6:0,6,61	0/0:3,0:3:9:0,9,91	0/0:3,0:3:9:0,9,92	./.	0/0:1,0:1:3:0,3,31	./.	0/0:1,0:1:3:0,3,30	0/1:5,2:7:40:40,0,130	0/1:3,1:4:18:18,0,80	0/0:4,0:4:12:0,12,121	0/0:10,0:10:30:0,30,304	0/0:9,0:9:27:0,27,274	0/0:10,0:10:30:0,30,305	0/0:2,0:2:6:0,6,61	0/0:2,0:2:6:0,6,61	0/0:1,0:1:3:0,3,31	0/0:8,0:8:24:0,24,245	0/0:2,0:2:6:0,6,60	0/1:7,2:9:34:34,0,187	0/0:4,0:4:12:0,12,121	0/1:3,1:4:18:18,0,80	0/0:7,0:7:21:0,21,214	0/0:1,0:1:3:0,3,31	0/0:2,0:2:6:0,6,61	./.	0/1:7,2:9:14:14,0,187	0/0:13,0:13:39:0,39,397	0/0:9,0:9:27:0,27,275	0/0:3,0:3:9:0,9,92	0/0:8,0:8:24:0,24,245	./.	0/0:3,0:3:9:0,9,92	0/1:3,1:4:18:18,0,80	0/0:7,0:7:21:0,21,213
Chr01	2714600	.	GA	G,GAA	721.80	.	AC=4,16;AF=0.063,0.250;AN=64;BaseQRankSum=0.156;ClippingRankSum=0.000;DP=273;ExcessHet=20.3008;FS=3.638;InbreedingCoeff=-0.3000;MLEAC=3,10;MLEAF=0.047,0.156;MQ=60.00;MQRankSum=0.000;QD=7.76;ReadPosRankSum=1.216;SOR=0.418	GT:AD:DP:GQ:PL	0/2:1,0,1:2:4:4,13,72,0,28,22	0/0:1,0,0:1:3:0,3,29,3,28,28	0/0:2,0,0:2:6:0,6,57,6,57,56	0/0:3,0,0:3:9:0,12,113,9,88,85	0/2:1,0,1:2:5:5,13,69,0,29,23	0/0:2,0,0:2:6:0,6,57,6,56,56	0/0:1,0,0:1:3:0,3,29,3,28,28	./.	./.	./.	0/2:2,0,2:4:27:27,38,103,0,51,45	0/0:1,1,0:2:2:0,2,74,6,27,38	0/0:6,0,0:6:18:0,19,168,18,168,169	0/1:5,5,1:11:99:101,0,206,122,117,282	0/0:7,0,1:8:13:0,26,236,13,194,187	0/0:2,0,0:2:6:0,6,57,6,56,56	0/2:4,1,2:7:30:36,30,169,0,76,102	./.	0/2:1,0,5:6:11:92,108,180,0,26,11	2/2:0,0,1:1:2:10,12,18,2,3,0	0/2:3,0,2:5:41:41,61,199,0,82,70	./.	0/2:5,0,2:7:35:35,56,199,0,127,120	0/2:7,0,1:8:4:4,28,214,0,178,173	./.	0/1:3,1,0:4:17:17,0,74,28,76,111	./.	0/2:10,0,2:12:3:3,38,307,0,254,247	0/2:9,2,3:14:43:43,50,324,0,196,249	0/0:9,1,1:11:4:0,4,236,22,222,253	0/2:2,0,1:3:19:19,28,86,0,50,47	0/2:3,0,5:8:61:81,103,214,0,77,61	0/0:5,0,1:6:7:0,17,151,7,134,130	0/1:4,1,0:5:14:14,0,99,28,102,137	0/2:2,0,3:5:34:34,47,118,0,51,42	0/2:6,0,4:10:65:65,97,306,0,156,140
Chr01	2714740	.	G	GT	1522.40	.	AC=25;AF=0.347;AN=72;BaseQRankSum=0.051;ClippingRankSum=0.000;DP=1331;ExcessHet=31.8023;FS=0.000;InbreedingCoeff=-0.5112;MLEAC=24;MLEAF=0.333;MQ=60.00;MQRankSum=0.000;QD=1.92;ReadPosRankSum=4.113;SOR=0.784	GT:AD:DP:GQ:PL	0/1:22,5:27:25:25,0,523	0/1:12,4:16:65:65,0,291	0/1:19,3:22:1:1,0,470	0/1:36,8:44:23:23,0,868	0/1:28,9:37:99:142,0,678	0/1:23,5:28:22:22,0,567	0/0:14,3:17:1:0,1,326	0/1:12,6:18:97:97,0,285	0/1:29,7:36:72:72,0,690	0/1:21,6:27:70:70,0,511	0/0:32,5:37:23:0,23,817	0/0:29,3:32:11:0,11,715	0/1:29,14:43:99:212,0,690	0/1:29,6:35:24:24,0,660	0/1:49,9:58:44:44,0,1136	0/1:8,1:9:1:1,0,198	0/1:41,7:48:36:36,0,978	0/0:14,3:17:19:0,19,364	0/1:26,6:32:68:68,0,637	0/0:23,2:25:19:0,19,592	0/1:36,8:44:93:93,0,883	0/0:24,2:26:39:0,39,620	0/0:19,2:21:6:0,6,461	0/0:32,5:37:5:0,5,778	0/0:9,1:10:19:0,19,244	0/1:23,8:31:99:133,0,538	0/1:8,1:9:1:1,0,199	0/1:36,9:45:83:83,0,863	0/0:49,4:53:47:0,47,1269	0/1:28,6:34:32:32,0,669	0/0:19,1:20:32:0,32,508	0/1:38,6:44:19:19,0,938	0/1:34,10:44:99:149,0,807	0/1:20,8:28:99:141,0,480	0/1:24,3:27:4:4,0,579	0/1:21,4:25:38:38,0,517
Chr01	2714809	.	C	CT	1517.78	.	AC=27;AF=0.375;AN=72;BaseQRankSum=0.426;ClippingRankSum=0.000;DP=1260;ExcessHet=38.7163;FS=0.000;InbreedingCoeff=-0.5674;MLEAC=26;MLEAF=0.361;MQ=60.00;MQRankSum=0.000;QD=1.79;ReadPosRankSum=2.825;SOR=0.784	GT:AD:DP:GQ:PL	0/1:15,3:18:33:33,0,396	0/1:10,5:15:95:95,0,255	0/1:16,7:23:99:116,0,427	0/1:27,4:31:22:22,0,734	0/0:29,2:31:35:0,35,828	0/1:31,6:37:5:5,0,821	0/1:16,4:20:16:16,0,449	0/0:4,0:4:12:0,12,120	0/1:29,4:33:17:17,0,787	0/1:25,6:31:44:44,0,688	0/0:30,3:33:10:0,10,856	0/0:32,4:36:14:0,14,884	0/1:28,7:35:80:80,0,761	0/0:34,5:39:15:0,15,920	0/1:43,10:53:99:131,0,1132	0/0:15,0:15:45:0,45,451	0/1:41,8:49:45:45,0,1100	0/1:7,2:9:31:31,0,183	0/1:25,6:31:63:63,0,688	0/1:18,6:24:59:59,0,485	0/1:34,4:38:2:2,0,921	0/0:23,1:24:43:0,43,662	0/1:21,3:24:15:15,0,559	0/1:38,8:46:33:33,0,985	0/1:9,2:11:25:25,0,267	0/1:21,11:32:99:187,0,531	0/0:11,0:11:33:0,33,329	0/1:37,10:47:99:110,0,984	0/0:45,3:48:75:0,75,1282	0/1:24,6:30:84:84,0,646	0/1:22,6:28:71:71,0,592	0/1:40,10:50:81:81,0,1096	0/1:42,7:49:1:1,0,1114	0/1:25,7:32:71:71,0,650	0/1:16,6:22:99:108,0,415	0/1:23,7:30:99:113,0,615
Chr01	2744320	.	A	AT	112.76	.	AC=7;AF=0.097;AN=72;BaseQRankSum=-0.694;ClippingRankSum=0.000;DP=906;ExcessHet=5.8724;FS=0.000;InbreedingCoeff=-0.1317;MLEAC=6;MLEAF=0.083;MQ=60.00;MQRankSum=0.000;QD=0.73;ReadPosRankSum=3.828;SOR=0.630	GT:AD:DP:GQ:PL	./.	0/0:18,1:19:28:0,28,486	./.	0/0:21,0:21:62:0,62,561	0/0:28,3:31:25:0,25,733	0/0:23,1:24:44:0,44,630	0/0:20,0:20:60:0,60,554	0/0:16,2:18:15:0,15,420	0/0:20,1:21:35:0,35,545	0/0:30,2:32:39:0,39,801	0/0:30,3:33:13:0,13,787	0/0:21,0:21:63:0,63,598	0/0:24,2:26:21:0,21,634	0/0:18,0:18:54:0,54,515	0/1:19,4:23:45:45,0,475	0/0:22,2:24:15:0,15,572	0/1:13,2:15:12:12,0,327	0/0:13,1:14:13:0,13,344	0/1:18,3:21:23:23,0,452	0/1:16,2:18:3:3,0,404	0/0:22,2:24:15:0,15,572	0/0:21,0:21:63:0,63,600	0/0:19,1:20:31:0,31,515	0/0:28,0:28:84:0,84,802	0/1:12,4:16:48:48,0,296	0/1:30,5:35:38:38,0,735	./.	0/0:22,1:23:41:0,41,608	0/0:29,0:29:87:0,87,812	0/0:26,1:27:71:0,71,734	0/0:23,0:23:69:0,69,658	0/0:26,0:26:78:0,78,745	0/1:22,4:26:37:37,0,535	0/0:21,2:23:11:0,11,518	0/0:24,0:24:72:0,72,687	0/0:12,0:12:36:0,36,344
Chr01	2768811	.	C	CA	806	.	AC=25;AF=0.347;AN=72;BaseQRankSum=0.859;ClippingRankSum=0.000;DP=731;ExcessHet=31.8023;FS=0.000;InbreedingCoeff=-0.5189;MLEAC=25;MLEAF=0.347;MQ=60.00;MQRankSum=0.000;QD=1.58;ReadPosRankSum=3.480;SOR=0.635	GT:AD:DP:GQ:PL	0/0:16,1:17:20:0,20,467	0/0:10,1:11:2:0,2,280	0/1:16,2:18:8:8,0,444	0/1:13,2:15:17:17,0,359	0/0:30,2:32:34:0,34,871	0/1:12,3:15:48:48,0,329	0/1:24,3:27:12:12,0,666	0/1:8,2:10:32:32,0,218	0/1:16,3:19:36:36,0,441	0/1:24,7:31:99:125,0,654	0/0:22,1:23:38:0,38,654	0/1:30,5:35:50:50,0,827	0/1:4,1:5:16:16,0,109	0/1:17,2:19:5:5,0,471	0/1:13,2:15:17:17,0,357	0/0:15,1:16:17:0,17,436	0/0:17,0:17:51:0,51,530	0/1:12,2:14:20:20,0,331	0/1:28,4:32:28:28,0,774	0/1:27,6:33:87:87,0,740	0/1:17,2:19:5:5,0,472	0/1:8,2:10:32:32,0,219	0/1:9,2:11:29:29,0,243	0/0:16,1:17:20:0,20,467	0/1:12,2:14:20:20,0,331	0/1:28,5:33:36:36,0,772	0/0:10,0:10:30:0,30,310	0/1:26,3:29:6:6,0,721	0/1:12,2:14:20:20,0,330	0/1:23,6:29:99:99,0,629	0/1:19,3:22:27:27,0,524	0/0:13,1:14:11:0,11,373	0/0:20,0:20:60:0,60,622	0/1:14,5:19:98:98,0,379	0/1:22,5:27:74:74,0,603	0/0:13,1:14:11:0,11,371
Chr01	2768926	.	G	GT	74.44	.	AC=5;AF=0.069;AN=72;BaseQRankSum=-1.936;ClippingRankSum=0.000;DP=998;ExcessHet=3.6541;FS=10.705;InbreedingCoeff=-0.0666;MLEAC=3;MLEAF=0.042;MQ=60.00;MQRankSum=0.000;QD=0.66;ReadPosRankSum=3.598;SOR=2.778	GT:AD:DP:GQ:PL	0/0:17,0:17:51:0,51,486	0/0:9,0:9:27:0,27,258	0/0:21,1:22:37:0,37,554	0/0:18,1:19:27:0,27,463	0/0:27,1:28:56:0,56,745	0/0:13,0:13:39:0,39,354	0/1:21,3:24:14:14,0,511	0/0:17,0:17:51:0,51,487	0/0:19,0:19:56:0,56,507	0/0:31,3:34:20:0,20,804	0/0:35,1:36:80:0,80,974	0/1:24,3:27:5:5,0,606	0/0:16,1:17:23:0,23,430	0/0:20,2:22:9:0,9,516	0/0:29,0:29:87:0,87,830	0/0:13,1:14:31:0,31,349	0/0:21,0:21:63:0,63,602	0/0:11,0:11:33:0,33,315	0/0:35,1:36:79:0,79,955	0/0:37,1:38:86:0,86,1031	0/0:23,0:23:69:0,69,659	0/0:14,1:15:38:0,38,394	0/1:17,5:22:77:77,0,420	0/0:25,0:25:75:0,75,716	0/0:14,0:14:42:0,42,400	0/0:39,0:39:99:0,117,1116	0/1:9,3:12:50:50,0,222	0/0:31,1:32:67:0,67,841	0/0:18,1:19:29:0,29,487	0/1:25,3:28:2:2,0,632	0/0:33,1:34:74:0,74,917	0/0:28,1:29:59:0,59,773	0/0:24,2:26:21:0,21,630	0/0:26,2:28:27:0,27,687	0/0:25,1:26:50:0,50,687	0/0:17,2:19:17:0,17,411
Chr01	2782461	.	G	GA	68.10	.	AC=5;AF=0.313;AN=16;BaseQRankSum=-0.084;ClippingRankSum=0.000;DP=11;ExcessHet=0.1703;FS=0.000;MLEAC=5;MLEAF=0.313;MQ=60.00;MQRankSum=0.000;QD=22.70;ReadPosRankSum=0.728;SOR=0.223	GT:AD:DP:GQ:PL	./.	./.	./.	./.	1/1:0,1:1:3:31,3,0	./.	0/0:1,0:1:3:0,3,31	./.	./.	./.	./.	0/0:1,0:1:3:0,3,31	./.	./.	./.	./.	./.	./.	./.	0/0:1,0:1:3:0,3,31	./.	./.	1/1:0,1:1:3:31,3,0	./.	./.	0/0:1,0:1:3:0,3,31	./.	./.	0/1:1,2:3:22:53,0,22	./.	./.	0/0:2,0:2:6:0,6,62	./.	./.	./.	./.
Chr01	2890570	.	C	CA	33.85	.	AC=3;AF=0.083;AN=36;BaseQRankSum=-1.084;ClippingRankSum=0.000;DP=25;ExcessHet=0.1902;FS=4.771;InbreedingCoeff=-0.0281;MLEAC=3;MLEAF=0.083;MQ=60.00;MQRankSum=0.000;QD=11.28;ReadPosRankSum=-0.126;SOR=0.765	GT:AD:DP:GQ:PL	./.	./.	0/0:1,0:1:3:0,3,31	./.	0/0:1,0:1:3:0,3,31	0/0:1,0:1:3:0,3,31	./.	./.	./.	0/0:2,0:2:6:0,6,63	1/1:0,1:1:3:31,3,0	0/0:1,0:1:3:0,3,31	0/0:1,0:1:3:0,3,31	0/1:1,2:3:22:53,0,22	0/0:1,0:1:3:0,3,31	./.	./.	./.	0/0:1,0:1:3:0,3,31	./.	./.	./.	./.	0/0:1,0:1:3:0,3,31	./.	0/0:2,0:2:6:0,6,63	./.	0/0:2,0:2:6:0,6,63	0/0:1,0:1:3:0,3,31	./.	0/0:3,0:3:9:0,9,93	0/0:1,0:1:3:0,3,31	0/0:1,0:1:3:0,3,31	./.	0/0:1,0:1:3:0,3,31	./.
Chr01	2948807	.	CA	C	67.12	.	AC=6;AF=0.600;AN=10;BaseQRankSum=-0.842;ClippingRankSum=0.000;DP=8;ExcessHet=0.1047;FS=0.000;MLEAC=7;MLEAF=0.700;MQ=60.00;MQRankSum=0.000;QD=33.56;ReadPosRankSum=0.000;SOR=1.329	GT:AD:DP:GQ:PL	./.	1/1:0,2:2:6:53,6,0	./.	./.	./.	./.	./.	./.	./.	./.	./.	./.	./.	./.	0/0:1,0:1:3:0,3,26	./.	./.	./.	1/1:0,1:1:3:27,3,0	./.	./.	./.	./.	./.	./.	./.	./.	./.	0/0:1,0:1:3:0,3,10	./.	./.	./.	./.	1/1:0,1:1:3:27,3,0	./.	./.
Chr01	3014366	.	C	CT	37.43	.	AC=5;AF=0.278;AN=18;BaseQRankSum=0.230;ClippingRankSum=0.000;DP=12;ExcessHet=0.4576;FS=0.000;MLEAC=4;MLEAF=0.222;MQ=60.00;MQRankSum=0.000;QD=12.48;ReadPosRankSum=0.908;SOR=1.270	GT:AD:DP:GQ:PL	./.	./.	./.	1/1:0,1:1:3:29,3,0	./.	./.	0/1:1,2:3:21:49,0,21	0/0:1,0:1:3:0,3,30	./.	0/0:1,0:1:3:0,3,30	./.	1/1:0,1:1:2:4,2,0	./.	./.	./.	0/0:1,0:1:3:0,3,30	./.	./.	./.	0/0:1,0:1:3:0,3,30	0/0:1,0:1:3:0,3,30	./.	./.	./.	./.	./.	./.	./.	0/0:1,0:1:3:0,3,30	./.	./.	./.	./.	./.	./.	./.
Chr01	3033435	.	A	ATCC	58.81	.	AC=2;AF=1.00;AN=2;DP=2;ExcessHet=3.0103;FS=0.000;MLEAC=2;MLEAF=1.00;MQ=60.00;QD=29.41;SOR=0.693	GT:AD:DP:GQ:PL	./.	./.	./.	./.	./.	./.	./.	./.	./.	./.	./.	./.	./.	./.	./.	./.	./.	./.	./.	./.	./.	./.	./.	1/1:0,2:2:6:90,6,0	./.	./.	./.	./.	./.	./.	./.	./.	./.	./.	./.	./.
Chr01	3037337	.	TA	T	39.27	.	AC=4;AF=0.095;AN=42;BaseQRankSum=-0.847;ClippingRankSum=0.000;DP=42;ExcessHet=0.3300;FS=0.000;InbreedingCoeff=-0.0623;MLEAC=4;MLEAF=0.095;MQ=60.00;MQRankSum=0.000;QD=13.09;ReadPosRankSum=-0.938;SOR=0.040	GT:AD:DP:GQ:PL	0/0:2,0:2:6:0,6,57	./.	./.	0/1:2,1:3:20:20,0,48	0/0:1,0:1:3:0,3,29	./.	0/0:1,0:1:3:0,3,29	./.	0/0:2,0:2:6:0,6,57	0/0:1,0:1:3:0,3,29	./.	./.	0/0:9,1:10:1:0,1,209	0/0:1,0:1:3:0,3,29	0/0:1,0:1:3:0,3,29	0/0:1,0:1:3:0,3,10	./.	0/0:2,0:2:6:0,6,39	./.	./.	0/0:1,0:1:3:0,3,29	0/1:1,2:3:20:48,0,20	./.	0/0:3,0:3:9:0,9,86	0/0:1,0:1:3:0,3,28	./.	./.	0/0:2,0:2:6:0,6,57	0/0:1,0:1:3:0,3,29	./.	./.	0/0:1,0:1:3:0,3,29	0/0:2,0:2:6:0,6,57	0/0:1,0:1:3:0,3,29	./.	1/1:0,1:1:3:29,3,0
Chr01	3079841	.	C	CA	55.66	.	AC=9;AF=0.125;AN=72;BaseQRankSum=-1.066;ClippingRankSum=0.000;DP=773;ExcessHet=5.4797;FS=0.000;InbreedingCoeff=-0.1618;MLEAC=7;MLEAF=0.097;MQ=60.00;MQRankSum=0.000;QD=0.63;ReadPosRankSum=-0.652;SOR=0.676	GT:AD:DP:GQ:PL	0/0:25,1:26:47:0,47,748	0/0:16,0:16:48:0,48,498	0/0:27,0:27:81:0,81,841	0/0:19,2:21:1:0,1,530	0/0:25,0:25:75:0,75,777	0/1:11,2:13:23:23,0,304	0/0:21,2:23:7:0,7,592	0/0:12,1:13:8:0,8,342	0/0:32,1:33:68:0,68,966	0/0:24,2:26:16:0,16,685	0/0:33,1:34:71:0,71,997	0/0:22,2:24:10:0,10,623	0/0:19,0:19:57:0,57,592	0/1:14,2:16:14:14,0,388	0/0:33,1:34:71:0,71,997	0/1:8,1:9:4:4,0,222	0/0:18,0:18:54:0,54,561	0/1:7,1:8:7:7,0,194	0/0:18,0:18:54:0,54,561	0/0:19,0:19:57:0,57,592	0/0:17,1:18:23:0,23,499	0/0:10,1:11:22:0,22,299	0/1:15,3:18:39:39,0,413	0/0:11,1:12:5:0,5,312	0/1:7,2:9:35:35,0,191	0/0:20,2:22:4:0,4,561	0/0:9,0:9:27:0,27,280	0/0:18,1:19:26:0,26,530	0/0:21,0:21:63:0,63,654	0/0:19,2:21:1:0,1,529	0/0:21,1:22:35:0,35,623	0/0:17,1:18:23:0,23,499	0/0:23,2:25:13:0,13,654	0/1:8,1:9:4:4,0,222	0/1:15,2:17:11:11,0,416	0/1:13,2:15:17:17,0,360
Chr01	3082028	.	A	AT	1037.53	.	AC=26;AF=0.361;AN=72;BaseQRankSum=-0.787;ClippingRankSum=0.000;DP=1037;ExcessHet=37.0113;FS=1.616;InbreedingCoeff=-0.5957;MLEAC=27;MLEAF=0.375;MQ=60.00;MQRankSum=0.000;QD=1.55;ReadPosRankSum=3.604;SOR=0.646	GT:AD:DP:GQ:PL	0/1:23,4:27:33:33,0,577	0/1:23,4:27:33:33,0,577	0/1:22,6:28:87:87,0,546	0/0:19,2:21:6:0,6,488	0/0:36,3:39:31:0,31,942	0/0:21,0:21:63:0,63,602	0/1:29,8:37:99:100,0,719	0/1:21,4:25:39:39,0,524	0/1:29,5:34:41:41,0,710	0/1:27,4:31:21:21,0,681	0/1:28,4:32:18:18,0,704	0/0:21,2:23:12:0,12,545	0/1:24,4:28:30:30,0,603	0/0:23,2:25:18:0,18,601	0/1:32,5:37:32:32,0,787	0/1:11,4:15:51:51,0,270	0/1:20,7:27:99:99,0,493	0/1:19,3:22:20:20,0,478	0/1:22,5:27:62:62,0,549	0/0:26,2:28:27:0,27,669	0/0:30,4:34:5:0,5,726	0/1:19,3:22:20:20,0,478	0/1:18,6:24:81:81,0,444	0/1:29,4:33:15:15,0,732	0/1:10,2:12:21:21,0,251	0/0:29,3:32:10:0,10,726	0/1:8,3:11:35:35,0,197	./.	0/1:24,7:31:89:89,0,577	0/1:18,7:25:99:125,0,422	0/1:20,4:24:25:25,0,484	0/1:22,3:25:11:11,0,555	0/1:24,3:27:5:5,0,606	0/1:20,5:25:68:68,0,480	0/0:19,2:21:6:0,6,469	0/1:12,2:14:15:15,0,302
Chr01	3082249	.	C	CA	932.17	.	AC=25;AF=0.347;AN=72;BaseQRankSum=-1.022;ClippingRankSum=0.000;DP=449;ExcessHet=33.6231;FS=21.277;InbreedingCoeff=-0.5045;MLEAC=24;MLEAF=0.333;MQ=60.00;MQRankSum=0.000;QD=4.11;ReadPosRankSum=5.444;SOR=0.203	GT:AD:DP:GQ:PL	0/0:11,1:12:5:0,5,311	0/1:9,1:10:1:1,0,250	0/0:18,1:19:26:0,26,530	0/1:9,1:10:1:1,0,250	0/1:17,2:19:5:5,0,472	0/1:9,1:10:1:1,0,249	0/1:13,5:18:99:102,0,352	0/1:6,6:12:99:128,0,152	0/1:12,3:15:22:22,0,330	0/0:18,0:18:54:0,54,562	0/1:8,3:11:61:61,0,216	0/0:7,0:7:21:0,21,213	0/1:12,2:14:20:20,0,333	0/0:5,0:5:15:0,15,155	0/1:11,4:15:80:80,0,297	0/0:4,0:4:12:0,12,125	0/1:9,2:11:29:29,0,248	0/1:8,3:11:40:40,0,216	0/1:4,1:5:16:16,0,110	0/1:8,1:9:4:4,0,220	0/0:10,1:11:1:0,1,260	0/0:8,0:8:24:0,24,249	0/1:6,2:8:14:14,0,163	0/1:11,3:14:52:52,0,302	0/1:3,2:5:27:27,0,79	0/1:8,4:12:89:89,0,213	0/1:3,2:5:27:27,0,79	0/1:6,6:12:99:131,0,152	0/1:13,2:15:17:17,0,362	0/1:12,4:16:77:77,0,327	./.	0/1:9,1:10:1:1,0,251	0/0:6,0:6:18:0,18,187	0/1:2,2:4:50:50,0,51	0/1:7,3:10:64:64,0,189	0/0:11,1:12:5:0,5,312
Chr01	3085511	.	C	CA	58.27	.	AC=7;AF=0.269;AN=26;BaseQRankSum=0.185;ClippingRankSum=0.000;DP=42;ExcessHet=0.0189;FS=0.000;InbreedingCoeff=0.2587;MLEAC=6;MLEAF=0.231;MQ=60.00;MQRankSum=0.000;QD=29.14;ReadPosRankSum=1.617;SOR=0.627	GT:AD:DP:GQ:PL	./.	./.	./.	./.	0/0:1,0:1:3:0,3,29	./.	./.	./.	1/1:0,1:1:3:29,3,0	./.	./.	0/0:1,0:1:3:0,3,29	./.	0/0:2,0:2:6:0,6,57	1/1:0,2:2:6:57,6,0	./.	./.	./.	0/0:1,0:1:3:0,3,29	0/1:1,1:2:23:23,0,23	./.	./.	0/0:2,0:2:6:0,6,57	./.	./.	0/0:2,0:2:6:0,6,57	./.	./.	./.	1/1:0,1:1:3:10,3,0	0/0:3,0:3:9:0,9,86	./.	0/0:1,0:1:3:0,3,29	0/0:1,0:1:3:0,3,29	./.	./.
Chr01	3088414	.	G	GA	265.24	.	AC=12;AF=0.167;AN=72;BaseQRankSum=0.644;ClippingRankSum=0.000;DP=193;ExcessHet=2.5652;FS=6.347;InbreedingCoeff=-0.1210;MLEAC=12;MLEAF=0.167;MQ=60.00;MQRankSum=0.000;QD=8.04;ReadPosRankSum=2.444;SOR=0.893	GT:AD:DP:GQ:PL	0/1:3,3:6:55:76,0,55	0/0:1,0:1:3:0,3,31	0/0:1,0:1:3:0,3,30	0/0:4,1:5:4:0,4,114	0/0:4,0:4:12:0,12,125	0/1:2,1:3:22:22,0,53	0/0:4,0:4:12:0,12,125	0/0:6,0:6:18:0,18,187	0/0:13,0:13:39:0,39,404	0/1:5,1:6:13:13,0,138	0/0:2,0:2:6:0,6,62	0/0:3,0:3:9:0,9,90	0/1:3,1:4:19:19,0,81	0/0:1,0:1:3:0,3,31	0/0:4,0:4:12:0,12,125	0/0:2,0:2:6:0,6,62	0/1:6,1:7:10:10,0,166	0/0:3,0:3:9:0,9,94	0/1:6,2:8:38:38,0,163	0/1:8,1:9:4:4,0,222	0/0:16,1:17:20:0,20,467	0/1:2,1:3:22:22,0,53	0/1:3,3:6:75:75,0,75	0/0:3,0:3:9:0,9,93	0/0:4,0:4:12:0,12,125	0/0:8,0:8:24:0,24,249	0/0:1,0:1:3:0,3,31	0/0:1,0:1:3:0,3,31	0/0:5,0:5:15:0,15,157	0/0:4,0:4:12:0,12,124	0/0:3,0:3:9:0,9,93	0/1:8,3:11:60:60,0,216	0/0:7,0:7:21:0,21,218	1/1:0,2:2:6:42,6,0	0/0:5,0:5:15:0,15,155	0/0:2,0:2:6:0,6,62
Chr01	3130978	.	C	CT	209.72	.	AC=13;AF=0.186;AN=70;BaseQRankSum=1.845;ClippingRankSum=0.000;DP=277;ExcessHet=8.9484;FS=14.219;InbreedingCoeff=-0.2555;MLEAC=13;MLEAF=0.186;MQ=60.00;MQRankSum=0.000;QD=3.33;ReadPosRankSum=2.639;SOR=1.339	GT:AD:DP:GQ:PL	0/1:8,2:10:32:32,0,218	0/1:4,1:5:16:16,0,123	0/1:11,3:14:51:51,0,301	0/0:5,0:5:15:0,15,156	0/1:8,1:9:4:4,0,222	0/1:4,2:6:44:44,0,107	0/1:6,3:9:66:66,0,160	0/0:3,0:3:9:0,9,93	0/0:4,0:4:12:0,12,125	0/0:10,0:10:30:0,30,312	0/0:15,0:15:45:0,45,494	0/0:11,0:11:33:0,33,357	0/0:1,0:1:3:0,3,31	./.	0/0:13,1:14:11:0,11,372	0/1:5,1:6:13:13,0,138	0/0:11,1:12:5:0,5,312	0/0:6,0:6:18:0,18,200	0/0:6,0:6:18:0,18,201	0/0:6,0:6:21:0,21,218	0/0:12,1:13:8:0,8,342	0/0:2,0:2:6:0,6,62	0/1:7,1:8:7:7,0,207	0/0:6,0:6:18:0,18,186	0/1:3,1:4:19:19,0,81	0/0:11,2:13:1:0,1,305	0/0:2,0:2:6:0,6,76	0/1:5,1:6:13:13,0,137	0/1:5,1:6:10:10,0,165	0/0:6,0:6:18:0,18,187	0/0:5,0:5:15:0,15,155	0/1:15,2:17:11:11,0,430	0/1:5,2:7:41:41,0,135	0/0:5,0:5:15:0,15,156	0/0:5,0:5:15:0,15,156	0/0:8,0:8:27:0,27,280
Chr01	3134931	.	G	GA	33.34	.	AC=8;AF=0.111;AN=72;BaseQRankSum=1.395;ClippingRankSum=0.000;DP=364;ExcessHet=4.8997;FS=6.989;InbreedingCoeff=-0.1542;MLEAC=7;MLEAF=0.097;MQ=60.00;MQRankSum=0.000;QD=0.79;ReadPosRankSum=1.819;SOR=1.600	GT:AD:DP:GQ:PL	0/0:15,1:16:17:0,17,434	0/0:4,0:4:12:0,12,125	0/0:19,0:19:57:0,57,591	0/0:10,1:11:2:0,2,281	0/0:15,0:15:45:0,45,466	0/1:4,1:5:16:16,0,109	0/0:16,1:17:20:0,20,467	0/0:7,0:7:21:0,21,217	0/0:2,0:2:6:0,6,62	0/1:12,2:14:20:20,0,332	0/0:16,0:16:48:0,48,499	0/1:12,2:14:20:20,0,331	0/0:1,0:1:3:0,3,31	0/1:5,1:6:13:13,0,138	0/0:18,0:18:54:0,54,560	0/1:3,1:4:19:19,0,81	0/0:8,0:8:24:0,24,248	0/0:10,0:10:30:0,30,312	0/0:3,0:3:9:0,9,94	0/0:12,0:12:36:0,36,374	0/0:10,0:10:30:0,30,311	0/0:4,0:4:12:0,12,124	0/0:4,0:4:12:0,12,124	0/0:7,0:7:21:0,21,217	0/0:5,0:5:15:0,15,155	0/0:20,0:20:61:0,61,623	0/0:1,0:1:3:0,3,31	0/0:9,0:9:27:0,27,279	0/0:12,0:12:36:0,36,373	0/0:7,0:7:21:0,21,218	0/0:10,1:11:2:0,2,280	0/1:11,3:14:27:27,0,300	0/0:5,0:5:15:0,15,156	0/1:5,1:6:13:13,0,138	0/0:6,0:6:18:0,18,186	0/1:8,1:9:4:4,0,221
Chr01	3137203	.	C	CA	367.31	.	AC=10;AF=0.139;AN=72;BaseQRankSum=-2.265;ClippingRankSum=0.000;DP=1565;ExcessHet=6.1491;FS=2.123;InbreedingCoeff=-0.1650;MLEAC=8;MLEAF=0.111;MQ=60.00;MQRankSum=0.000;QD=0.94;ReadPosRankSum=-1.082;SOR=1.048	GT:AD:DP:GQ:PL	0/1:30,4:34:1:1,0,829	0/0:23,0:23:69:0,69,716	0/0:31,2:33:37:0,37,901	0/0:38,3:41:30:0,30,1088	0/0:49,3:52:64:0,64,1431	0/1:26,8:34:99:145,0,706	0/0:34,1:35:74:0,74,1025	0/0:24,1:25:45:0,45,715	0/1:44,5:49:7:7,0,1221	0/0:35,2:37:49:0,49,1027	0/0:43,2:45:74:0,74,1277	0/0:45,3:48:52:0,52,1307	0/0:50,5:55:10:0,10,1400	0/0:31,2:33:38:0,38,903	0/1:34,7:41:74:74,0,934	0/0:17,1:18:23:0,23,498	0/1:38,8:46:99:110,0,1045	0/1:15,2:17:11:11,0,414	0/0:29,3:32:3:0,3,808	0/0:40,3:43:37:0,37,1152	0/0:41,4:45:11:0,11,1151	0/0:31,3:34:9:0,9,871	0/1:27,3:30:3:3,0,749	0/0:41,4:45:12:0,12,1150	0/0:15,1:16:17:0,17,437	0/0:47,2:49:86:0,86,1398	0/0:10,1:11:2:0,2,279	0/1:42,6:48:41:41,0,1164	0/0:46,3:49:55:0,55,1338	0/0:39,1:40:89:0,89,1183	0/0:41,4:45:12:0,12,1153	0/0:32,3:35:12:0,12,901	0/1:43,6:49:18:18,0,1172	0/0:33,3:36:15:0,15,931	0/1:36,6:42:61:61,0,973	0/0:35,2:37:49:0,49,1027
Chr01	3138997	.	G	GT	164.84	.	AC=19;AF=0.528;AN=36;BaseQRankSum=-0.730;ClippingRankSum=0.000;DP=276;ExcessHet=0.0111;FS=0.000;InbreedingCoeff=0.1802;MLEAC=19;MLEAF=0.528;MQ=60.00;MQRankSum=0.000;QD=23.55;ReadPosRankSum=2.884;SOR=0.888	GT:AD:DP:GQ:PL	./.	./.	0/0:1,0:1:3:0,3,25	1/1:0,1:1:3:10,3,0	0/0:1,0:1:3:0,3,26	./.	0/0:1,0:1:3:0,3,25	./.	1/1:0,1:1:3:10,3,0	0/1:1,1:2:4:4,0,20	./.	0/0:1,0:1:3:0,3,10	./.	./.	./.	./.	./.	1/1:0,1:1:3:10,3,0	./.	./.	./.	./.	./.	./.	1/1:0,1:1:3:25,3,0	0/1:1,4:5:11:70,0,11	0/0:1,0:1:3:0,3,26	0/0:1,0:1:3:0,3,26	./.	1/1:0,2:2:6:35,6,0	0/0:1,0:1:3:0,3,26	1/1:0,1:1:3:25,3,0	1/1:0,1:1:3:25,3,0	./.	1/1:0,1:1:3:10,3,0	0/1:2,1:3:16:16,0,43
Chr01	3139324	.	G	GT	84.96	.	AC=8;AF=0.125;AN=64;BaseQRankSum=-0.484;ClippingRankSum=0.000;DP=160;ExcessHet=5.1687;FS=6.973;InbreedingCoeff=-0.1841;MLEAC=7;MLEAF=0.109;MQ=60.00;MQRankSum=0.000;QD=8.50;ReadPosRankSum=0.079;SOR=1.587	GT:AD:DP:GQ:PL	0/0:3,0:3:9:0,9,93	0/0:1,0:1:3:0,3,31	0/1:2,1:3:22:22,0,53	0/0:1,0:1:3:0,3,31	0/0:2,0:2:6:0,6,62	0/0:2,0:2:6:0,6,61	0/1:4,1:5:16:16,0,110	./.	./.	0/0:9,0:9:26:0,26,254	0/0:9,0:9:27:0,27,278	0/0:10,0:10:30:0,30,311	0/0:2,0:2:6:0,6,62	0/0:4,0:4:12:0,12,125	0/0:6,0:6:18:0,18,187	0/0:2,0:2:6:0,6,61	0/0:1,0:1:3:0,3,31	0/1:4,2:6:44:44,0,107	0/0:6,0:6:18:0,18,187	0/1:3,1:4:19:19,0,81	0/0:5,0:5:15:0,15,156	0/0:5,0:5:15:0,15,156	./.	0/1:3,1:4:19:19,0,81	./.	0/1:9,1:10:1:1,0,250	0/1:2,2:4:50:50,0,50	0/0:6,0:6:18:0,18,187	0/0:6,0:6:18:0,18,187	0/1:9,1:10:1:1,0,250	0/0:2,0:2:6:0,6,62	0/0:2,0:2:6:0,6,62	0/0:4,0:4:12:0,12,125	0/0:7,0:7:21:0,21,217	0/0:1,0:1:3:0,3,31	0/0:9,0:9:27:0,27,280
Chr01	3139935	.	G	GT	67.29	.	AC=4;AF=0.059;AN=68;BaseQRankSum=0.563;ClippingRankSum=0.000;DP=174;ExcessHet=3.4145;FS=5.232;InbreedingCoeff=-0.1176;MLEAC=4;MLEAF=0.059;MQ=60.00;MQRankSum=0.000;QD=3.54;ReadPosRankSum=-0.498;SOR=2.096	GT:AD:DP:GQ:PL	0/0:7,0:7:21:0,21,210	0/0:1,0:1:3:0,3,30	0/0:3,0:3:9:0,9,90	0/0:1,0:1:3:0,3,30	0/0:2,0:2:6:0,6,60	0/0:3,0:3:9:0,9,90	0/0:4,0:4:12:0,12,120	./.	0/1:1,1:2:23:23,0,24	0/1:6,2:8:34:34,0,156	0/0:2,0:2:6:0,6,60	0/1:7,4:11:65:65,0,178	0/1:2,1:3:21:21,0,29	0/0:3,0:3:9:0,9,90	0/0:6,0:6:18:0,18,180	0/0:3,1:4:1:0,1,79	0/0:6,0:6:18:0,18,180	0/0:3,0:3:9:0,9,90	0/0:7,1:8:13:0,13,200	0/0:6,0:6:18:0,18,180	0/0:3,0:3:9:0,9,90	0/0:2,0:2:6:0,6,60	0/0:5,0:5:15:0,15,150	0/0:2,0:2:6:0,6,60	0/0:1,0:1:3:0,3,30	0/0:5,0:5:15:0,15,150	./.	0/0:8,0:8:24:0,24,240	0/0:8,0:8:24:0,24,240	0/0:11,0:11:33:0,33,330	0/0:9,0:9:27:0,27,270	0/0:4,0:4:12:0,12,120	0/0:4,0:4:12:0,12,120	0/0:10,0:10:30:0,30,300	0/0:4,0:4:12:0,12,120	0/0:4,0:4:12:0,12,120
Chr01	3140077	.	CA	C	113.08	.	AC=9;AF=0.132;AN=68;BaseQRankSum=2.643;ClippingRankSum=0.000;DP=327;ExcessHet=1.3455;FS=1.494;InbreedingCoeff=-0.0423;MLEAC=8;MLEAF=0.118;MQ=60.00;MQRankSum=0.000;QD=7.54;ReadPosRankSum=0.723;SOR=1.364	GT:AD:DP:GQ:PL	0/0:5,0:5:15:0,15,202	0/0:1,0:1:3:0,3,40	./.	0/0:3,0:3:9:0,9,121	0/0:2,0:2:6:0,6,81	0/0:6,0:6:18:0,18,243	0/0:5,0:5:15:0,15,202	0/1:1,1:2:34:34,0,34	0/0:2,0:2:6:0,6,81	0/1:11,1:12:4:4,0,409	0/1:6,1:7:19:19,0,221	0/0:6,0:6:18:0,18,242	0/0:4,0:4:12:0,12,162	0/0:6,0:6:18:0,18,243	0/0:2,0:2:6:0,6,81	1/1:0,1:1:3:40,3,0	0/0:6,0:6:18:0,18,243	0/0:4,0:4:12:0,12,157	0/0:5,0:5:15:0,15,202	0/0:4,0:4:12:0,12,162	0/0:5,0:5:15:0,15,202	0/0:1,0:1:3:0,3,40	0/1:4,1:5:25:25,0,147	0/0:7,0:7:21:0,21,283	0/0:1,0:1:3:0,3,40	0/0:13,0:13:39:0,39,526	./.	0/0:8,0:8:24:0,24,314	0/1:2,1:3:31:31,0,72	0/1:13,2:15:36:36,0,479	0/0:8,0:8:24:0,24,323	0/0:5,0:5:15:0,15,201	0/1:4,1:5:25:25,0,147	0/0:2,0:2:6:0,6,81	0/0:3,0:3:9:0,9,121	0/0:7,0:7:21:0,21,283
Chr01	3140695	.	G	GT	63.52	.	AC=7;AF=0.700;AN=10;BaseQRankSum=0.992;ClippingRankSum=0.000;DP=9;ExcessHet=0.7918;FS=0.000;MLEAC=7;MLEAF=0.700;MQ=60.00;MQRankSum=0.000;QD=10.59;ReadPosRankSum=1.803;SOR=0.804	GT:AD:DP:GQ:PL	0/1:2,2:4:9:9,0,45	./.	1/1:0,1:1:3:10,3,0	./.	1/1:0,2:2:6:56,6,0	./.	./.	./.	1/1:0,1:1:3:28,3,0	./.	./.	./.	./.	./.	./.	./.	./.	./.	./.	./.	./.	./.	./.	./.	./.	./.	./.	0/0:1,0:1:3:0,3,28	./.	./.	./.	./.	./.	./.	./.	./.
Chr01	3149227	.	G	GT	170.50	.	AC=19;AF=0.864;AN=22;BaseQRankSum=0.184;ClippingRankSum=0.000;DP=45;ExcessHet=0.3218;FS=0.000;InbreedingCoeff=0.0876;MLEAC=19;MLEAF=0.864;MQ=60.00;MQRankSum=0.000;QD=35.55;ReadPosRankSum=2.123;SOR=1.022	GT:AD:DP:GQ:PL	./.	./.	./.	0/0:1,0:1:3:0,3,28	1/1:0,1:1:3:10,3,0	1/1:0,1:1:3:27,3,0	1/1:0,2:2:6:37,6,0	./.	./.	./.	./.	1/1:0,1:1:3:27,3,0	./.	./.	1/1:0,1:1:3:10,3,0	./.	./.	./.	./.	./.	./.	./.	./.	1/1:0,2:2:6:54,6,0	./.	1/1:0,1:1:3:10,3,0	./.	1/1:0,1:1:3:10,3,0	./.	./.	0/1:1,1:2:21:21,0,21	./.	./.	./.	1/1:0,1:1:3:10,3,0	./.
Chr01	3151367	.	C	CT	306.14	.	AC=16;AF=0.235;AN=68;BaseQRankSum=-0.311;ClippingRankSum=0.000;DP=394;ExcessHet=6.7656;FS=6.719;InbreedingCoeff=-0.2560;MLEAC=16;MLEAF=0.235;MQ=60.00;MQRankSum=0.000;QD=10.20;ReadPosRankSum=1.943;SOR=1.313	GT:AD:DP:GQ:PL	0/0:8,0:8:24:0,24,243	./.	0/0:3,0:3:9:0,9,91	0/0:3,0:3:9:0,9,91	0/1:6,1:7:9:9,0,147	0/0:4,0:4:12:0,12,122	0/1:4,1:5:15:15,0,106	0/0:2,0:2:6:0,6,60	1/1:0,1:1:3:30,3,0	0/1:6,2:8:21:21,0,158	0/0:4,0:4:12:0,12,121	0/1:5,1:6:12:12,0,134	0/1:3,1:4:18:18,0,79	0/0:3,0:3:9:0,9,91	0/1:1,1:2:24:24,0,24	0/1:1,3:4:18:79,0,18	0/1:4,1:5:15:15,0,105	0/1:5,1:6:12:12,0,126	0/0:8,0:8:24:0,24,243	0/0:2,0:2:6:0,6,61	0/0:6,0:6:18:0,18,172	0/0:1,0:1:3:0,3,30	0/0:1,0:1:3:0,3,30	0/1:4,4:8:93:93,0,97	0/0:4,0:4:12:0,12,122	0/0:6,0:6:18:0,18,182	./.	0/1:4,2:6:30:30,0,104	0/1:6,1:7:9:9,0,161	./.	0/1:2,2:4:49:49,0,49	0/1:5,1:6:12:12,0,133	0/0:2,0:2:6:0,6,61	0/0:3,0:3:9:0,9,90	0/0:1,0:1:3:0,3,30	0/0:5,0:5:15:0,15,132
Chr01	3160016	.	C	CT	25.98	.	AC=2;AF=0.333;AN=6;BaseQRankSum=-1.383;ClippingRankSum=0.000;DP=4;ExcessHet=0.4576;FS=0.000;MLEAC=2;MLEAF=0.333;MQ=60.00;MQRankSum=0.000;QD=12.99;ReadPosRankSum=-0.431;SOR=2.303	GT:AD:DP:GQ:PL	1/1:0,2:2:6:62,6,0	./.	./.	0/0:1,0:1:3:0,3,31	./.	./.	./.	./.	./.	./.	./.	./.	./.	./.	./.	./.	0/0:1,0:1:3:0,3,31	./.	./.	./.	./.	./.	./.	./.	./.	./.	./.	./.	./.	./.	./.	./.	./.	./.	./.	./.
Chr01	3178597	.	TAGA	T	53.22	.	AC=6;AF=0.083;AN=72;BaseQRankSum=1.920;ClippingRankSum=0.000;DP=442;ExcessHet=3.9910;FS=9.129;InbreedingCoeff=-0.1214;MLEAC=6;MLEAF=0.083;MQ=60.00;MQRankSum=0.000;QD=1.77;ReadPosRankSum=1.558;SOR=1.755	GT:AD:DP:GQ:PL	0/0:4,0:4:12:0,12,171	0/0:7,0:7:21:0,21,303	0/0:7,0:7:21:0,21,303	0/0:8,0:8:24:0,24,335	0/0:21,1:22:22:0,22,837	0/0:10,0:10:30:0,30,400	0/0:9,0:9:27:0,27,370	0/0:5,0:5:15:0,15,217	0/0:6,0:6:18:0,18,260	0/0:7,0:7:21:0,21,299	0/0:4,0:4:12:0,12,173	0/0:4,0:4:12:0,12,173	0/0:14,1:15:1:0,1,523	0/1:10,1:11:11:11,0,387	0/0:10,0:10:30:0,30,434	0/1:6,1:7:23:23,0,233	0/0:6,0:6:18:0,18,243	0/0:9,0:9:27:0,27,390	0/1:15,2:17:24:24,0,585	0/0:12,1:13:1:0,1,475	0/0:5,0:5:15:0,15,216	0/0:4,0:4:12:0,12,164	0/0:5,0:5:15:0,15,215	0/1:9,1:10:14:14,0,360	0/0:1,0:1:3:0,3,37	0/0:18,0:18:54:0,54,774	0/0:4,0:4:12:0,12,173	0/0:16,0:16:48:0,48,680	0/1:11,2:13:49:49,0,432	0/0:13,0:13:39:0,39,563	0/0:7,0:7:21:0,21,303	0/0:2,0:2:6:0,6,86	0/0:5,0:5:15:0,15,216	0/0:12,0:12:36:0,36,515	0/0:9,0:9:27:0,27,373	0/1:6,1:7:23:23,0,239
Chr01	3203359	.	G	GA	388.67	.	AC=26;AF=0.684;AN=38;BaseQRankSum=-0.520;ClippingRankSum=0.000;DP=48;ExcessHet=2.3121;FS=0.000;InbreedingCoeff=-0.1732;MLEAC=22;MLEAF=0.579;MQ=60.00;MQRankSum=0.000;QD=29.26;ReadPosRankSum=0.646;SOR=1.508	GT:AD:DP:GQ:PL	1/1:0,1:1:3:27,3,0	./.	1/1:0,1:1:3:10,3,0	./.	1/1:0,1:1:3:27,3,0	./.	1/1:0,1:1:3:27,3,0	1/1:0,1:1:3:27,3,0	0/0:1,0:1:3:0,3,28	1/1:0,1:1:3:27,3,0	0/1:1,1:2:21:21,0,22	0/1:2,1:3:18:18,0,46	./.	0/1:2,1:3:11:18,0,11	./.	./.	0/1:1,1:2:21:21,0,22	./.	./.	./.	1/1:0,1:1:3:27,3,0	./.	./.	./.	./.	0/0:3,0:3:9:0,9,83	./.	1/1:0,1:1:3:10,3,0	0/1:1,1:2:21:21,0,22	0/1:1,2:3:19:28,0,19	1/1:0,2:2:6:37,6,0	./.	0/1:2,1:3:1:1,0,47	./.	./.	0/1:1,2:3:19:45,0,19
Chr01	3208710	.	T	TA	1184.84	.	AC=42;AF=1.00;AN=42;DP=39;ExcessHet=3.0103;FS=0.000;InbreedingCoeff=-0.1499;MLEAC=42;MLEAF=1.00;MQ=60.00;QD=29.73;SOR=0.693	GT:AD:DP:GQ:PL	1/1:0,2:2:6:71,6,0	./.	1/1:0,1:1:3:36,3,0	1/1:0,1:1:3:36,3,0	1/1:0,1:1:3:36,3,0	./.	./.	1/1:0,1:1:3:36,3,0	./.	1/1:0,3:3:9:107,9,0	./.	1/1:0,3:3:9:107,9,0	1/1:0,1:1:3:36,3,0	1/1:0,1:1:3:36,3,0	./.	./.	1/1:0,2:2:6:71,6,0	1/1:0,3:3:9:107,9,0	1/1:0,2:2:6:71,6,0	1/1:0,1:1:3:36,3,0	1/1:0,1:1:3:36,3,0	1/1:0,1:1:3:36,3,0	./.	./.	./.	1/1:0,1:1:3:36,3,0	./.	./.	1/1:0,1:1:3:36,3,0	1/1:0,3:3:9:107,9,0	1/1:0,3:3:9:106,9,0	./.	./.	1/1:0,1:1:3:36,3,0	1/1:0,1:1:3:36,3,0	./.
Chr01	3214343	.	C	CT	85.66	.	AC=7;AF=0.184;AN=38;BaseQRankSum=0.021;ClippingRankSum=0.000;DP=35;ExcessHet=0.1742;FS=2.363;InbreedingCoeff=0.0060;MLEAC=8;MLEAF=0.211;MQ=60.00;MQRankSum=0.000;QD=14.28;ReadPosRankSum=-0.145;SOR=0.649	GT:AD:DP:GQ:PL	0/0:1,0:1:3:0,3,28	./.	./.	0/0:1,0:1:3:0,3,28	0/0:1,0:1:3:0,3,28	./.	0/0:1,0:1:3:0,3,28	0/0:1,0:1:3:0,3,28	./.	0/0:2,0:2:6:0,6,38	1/1:0,1:1:3:28,3,0	0/0:2,0:2:6:0,6,56	0/0:1,0:1:3:0,3,28	0/0:1,0:1:3:0,3,28	./.	./.	0/0:1,0:1:3:0,3,28	0/0:2,0:2:6:0,6,38	0/1:2,2:4:44:44,0,44	0/0:1,0:1:3:0,3,28	0/0:2,0:2:6:0,6,56	./.	./.	./.	./.	./.	./.	./.	./.	./.	./.	0/1:3,1:4:16:16,0,71	0/0:1,0:1:3:0,3,28	1/1:0,2:2:6:56,6,0	./.	0/1:5,1:6:10:10,0,123
Chr01	3252410	.	T	TA	26.05	.	AC=3;AF=0.058;AN=52;BaseQRankSum=-0.084;ClippingRankSum=0.000;DP=42;ExcessHet=0.1296;FS=3.424;InbreedingCoeff=-0.0281;MLEAC=3;MLEAF=0.058;MQ=60.00;MQRankSum=0.000;QD=6.51;ReadPosRankSum=1.228;SOR=2.814	GT:AD:DP:GQ:PL	0/0:3,0:3:9:0,9,92	0/0:2,0:2:6:0,6,61	0/0:4,0:4:12:0,12,100	0/0:1,0:1:3:0,3,31	0/0:1,0:1:3:0,3,31	0/0:1,0:1:3:0,3,30	0/0:1,0:1:3:0,3,31	0/0:1,0:1:3:0,3,31	0/0:1,0:1:3:0,3,10	./.	0/0:2,0:2:6:0,6,61	1/1:0,1:1:3:31,3,0	0/0:1,0:1:3:0,3,31	./.	./.	0/0:2,0:2:6:0,6,61	0/0:1,0:1:3:0,3,31	./.	0/0:1,0:1:3:0,3,31	./.	./.	./.	0/0:1,0:1:3:0,3,31	0/0:2,0:2:6:0,6,61	0/0:1,0:1:3:0,3,31	0/1:2,2:4:49:49,0,49	./.	0/0:1,0:1:3:0,3,31	0/0:2,0:2:6:0,6,60	0/0:2,0:2:6:0,6,61	0/0:2,0:2:6:0,6,61	0/0:1,0:1:3:0,3,31	0/0:1,0:1:3:0,3,31	./.	0/0:1,0:1:3:0,3,31	./.
Chr01	3265731	.	T	TA	131.48	.	AC=14;AF=0.212;AN=66;BaseQRankSum=-0.569;ClippingRankSum=0.000;DP=196;ExcessHet=10.6224;FS=6.657;InbreedingCoeff=-0.3148;MLEAC=14;MLEAF=0.212;MQ=60.00;MQRankSum=0.000;QD=4.53;ReadPosRankSum=1.771;SOR=0.554	GT:AD:DP:GQ:PL	0/0:4,1:5:4:0,4,110	0/0:1,0:1:3:0,3,30	./.	0/1:1,1:2:23:23,0,24	0/1:5,1:6:11:11,0,132	./.	0/0:4,0:4:12:0,12,120	0/1:2,1:3:2:2,0,51	0/0:1,0:1:3:0,3,30	0/0:4,0:4:12:0,12,120	0/1:7,1:8:5:5,0,186	0/1:9,2:11:25:25,0,237	0/1:1,1:2:23:23,0,24	0/1:5,2:7:37:37,0,129	0/1:3,1:4:17:17,0,78	0/0:2,0:2:6:0,6,60	0/0:4,0:4:12:0,12,120	0/1:3,1:4:17:17,0,78	0/1:3,1:4:17:17,0,78	0/0:6,0:6:18:0,18,180	0/0:3,0:3:9:0,9,90	0/1:4,1:5:14:14,0,105	0/1:5,1:6:11:11,0,132	0/0:3,0:3:9:0,9,90	0/0:2,0:2:6:0,6,60	0/0:13,1:14:13:0,13,362	0/0:1,0:1:3:0,3,30	0/1:9,2:11:25:25,0,237	0/0:9,1:10:1:0,1,241	0/0:12,0:12:36:0,36,360	0/0:10,1:11:22:0,22,289	./.	0/1:3,1:4:17:17,0,78	0/0:5,0:5:15:0,15,150	0/0:3,0:3:9:0,9,90	0/0:6,0:6:18:0,18,180
Chr01	3266271	.	A	AT	73.91	.	AC=11;AF=0.162;AN=68;BaseQRankSum=-0.820;ClippingRankSum=0.000;DP=212;ExcessHet=7.1874;FS=2.321;InbreedingCoeff=-0.2195;MLEAC=9;MLEAF=0.132;MQ=60.00;MQRankSum=0.000;QD=6.16;ReadPosRankSum=0.713;SOR=0.397	GT:AD:DP:GQ:PL	0/0:5,0:5:15:0,15,150	./.	0/0:4,0:4:12:0,12,120	0/0:1,0:1:3:0,3,30	0/0:8,0:8:24:0,24,240	0/1:2,1:3:20:20,0,51	0/0:2,0:2:6:0,6,59	0/0:1,0:1:3:0,3,30	0/0:3,0:3:9:0,9,89	0/1:6,2:8:34:34,0,156	0/1:6,1:7:8:8,0,159	0/0:5,0:5:15:0,15,150	0/0:2,0:2:6:0,6,60	0/1:8,1:9:2:2,0,213	0/0:10,1:11:4:0,4,272	0/0:1,0:1:3:0,3,30	0/0:4,0:4:12:0,12,120	0/0:2,0:2:6:0,6,60	0/1:5,1:6:11:11,0,132	0/0:9,0:9:27:0,27,270	0/0:11,0:11:33:0,33,330	0/0:3,0:3:9:0,9,90	0/0:3,0:3:9:0,9,90	0/1:2,2:4:46:46,0,47	0/0:5,0:5:15:0,15,150	0/0:10,0:10:30:0,30,301	./.	0/0:11,1:12:7:0,7,301	0/1:6,1:7:8:8,0,159	0/1:8,1:9:2:2,0,213	0/0:6,0:6:18:0,18,180	0/1:7,1:8:5:5,0,186	0/0:6,0:6:18:0,18,180	0/1:2,1:3:20:20,0,51	0/1:3,1:4:17:17,0,78	0/0:6,0:6:18:0,18,180
Chr01	3268233	.	G	GA	100.63	.	AC=6;AF=0.083;AN=72;BaseQRankSum=-0.940;ClippingRankSum=0.000;DP=734;ExcessHet=3.9910;FS=0.000;InbreedingCoeff=-0.0982;MLEAC=4;MLEAF=0.056;MQ=60.00;MQRankSum=0.000;QD=2.34;ReadPosRankSum=0.155;SOR=1.018	GT:AD:DP:GQ:PL	0/0:19,0:19:57:0,57,579	0/0:4,0:4:12:0,12,122	0/0:9,0:9:27:0,27,275	0/0:10,0:10:30:0,30,306	0/0:18,1:19:27:0,27,519	0/0:14,1:15:15:0,15,395	0/0:19,1:20:30:0,30,551	0/1:6,1:7:9:9,0,162	0/0:15,0:15:45:0,45,457	0/0:15,1:16:37:0,37,447	0/1:11,4:15:77:77,0,291	0/0:31,0:31:93:0,93,927	0/0:10,1:11:3:0,3,275	0/0:18,0:18:54:0,54,551	0/1:17,2:19:4:4,0,463	0/0:11,1:12:6:0,6,306	0/0:19,0:19:57:0,57,581	0/0:28,3:31:41:0,41,804	0/0:16,2:18:13:0,13,447	0/0:21,1:22:56:0,56,631	0/0:27,0:27:81:0,81,824	0/1:6,3:9:64:64,0,156	0/0:9,0:9:27:0,27,275	0/0:21,1:22:36:0,36,611	0/0:17,0:17:51:0,51,519	0/0:36,2:38:53:0,53,1039	0/1:1,1:2:24:24,0,25	0/0:26,1:27:51:0,51,763	0/0:24,1:25:45:0,45,703	0/0:40,4:44:30:0,30,1120	0/0:19,2:21:2:0,2,520	0/0:23,2:25:14:0,14,642	0/0:18,2:20:19:0,19,510	0/0:12,1:13:9:0,9,336	0/1:8,1:9:3:3,0,218	0/0:24,1:25:45:0,45,703
Chr01	3269623	.	C	CA	1746.61	.	AC=30;AF=0.417;AN=72;BaseQRankSum=2.719;ClippingRankSum=0.000;DP=959;ExcessHet=51.9625;FS=4.673;InbreedingCoeff=-0.7189;MLEAC=29;MLEAF=0.403;MQ=60.00;MQRankSum=0.000;QD=2.29;ReadPosRankSum=4.384;SOR=0.826	GT:AD:DP:GQ:PL	0/1:22,5:27:68:68,0,591	0/0:2,0:2:6:0,6,61	0/1:20,5:25:57:57,0,536	0/0:14,1:15:35:0,35,417	0/1:25,4:29:35:35,0,656	0/1:12,4:16:54:54,0,320	0/1:22,7:29:64:64,0,586	0/0:11,0:11:33:0,33,336	0/1:20,7:27:90:90,0,531	0/1:21,5:26:54:54,0,563	0/1:14,8:22:99:158,0,361	0/1:35,6:41:40:40,0,946	0/1:5,3:8:48:48,0,128	0/1:18,3:21:29:29,0,486	0/1:18,3:21:28:28,0,486	0/1:12,4:16:54:54,0,319	0/1:13,6:19:80:80,0,341	0/1:24,5:29:65:65,0,646	0/1:24,5:29:6:6,0,646	0/1:26,4:30:32:32,0,704	0/1:26,6:32:47:47,0,699	0/1:12,4:16:54:54,0,318	0/1:8,2:10:11:11,0,215	0/0:17,1:18:24:0,24,488	0/1:14,5:19:95:95,0,371	0/1:36,9:45:99:120,0,964	0/0:5,0:5:15:0,15,153	0/0:23,3:26:7:0,7,632	0/1:18,4:22:37:37,0,483	0/1:38,11:49:99:148,0,1014	0/1:28,5:33:33:33,0,756	0/1:24,8:32:99:108,0,638	0/1:21,3:24:20:20,0,548	0/1:18,5:23:63:63,0,480	0/1:11,4:15:77:77,0,290	0/1:23,6:29:96:96,0,615
Chr01	3270150	.	C	CT	166.91	.	AC=13;AF=0.197;AN=66;BaseQRankSum=1.552;ClippingRankSum=0.000;DP=109;ExcessHet=0.2076;FS=14.076;InbreedingCoeff=0.0248;MLEAC=12;MLEAF=0.182;MQ=60.00;MQRankSum=0.000;QD=16.69;ReadPosRankSum=1.782;SOR=3.244	GT:AD:DP:GQ:PL	0/0:3,1:4:6:0,6,89	./.	1/1:0,1:1:3:31,3,0	0/0:1,0:1:3:0,3,31	0/0:3,0:3:9:0,9,94	0/0:1,0:1:3:0,3,31	0/0:4,0:4:12:0,12,125	./.	0/0:1,0:1:3:0,3,31	0/0:5,0:5:15:0,15,156	0/0:4,0:4:12:0,12,125	0/0:6,0:6:18:0,18,187	./.	0/0:3,0:3:9:0,9,94	0/0:3,0:3:9:0,9,94	1/1:0,2:2:6:62,6,0	0/0:3,0:3:9:0,9,94	0/0:2,1:3:3:0,3,58	0/1:4,1:5:16:16,0,109	0/0:4,0:4:12:0,12,125	0/0:3,0:3:9:0,9,94	0/0:1,0:1:3:0,3,31	0/1:1,2:3:23:33,0,23	./.	0/1:1,1:2:25:25,0,25	0/1:8,1:9:4:4,0,222	0/0:1,0:1:3:0,3,31	0/0:5,0:5:15:0,15,155	0/0:1,0:1:3:0,3,31	0/1:6,1:7:10:10,0,166	0/0:1,0:1:3:0,3,31	0/1:4,1:5:16:16,0,110	1/1:0,1:1:3:31,3,0	0/1:3,2:5:47:47,0,78	0/0:3,0:3:9:0,9,92	0/0:2,0:2:6:0,6,63
Chr01	3300043	.	GA	G	200.25	.	AC=12;AF=1.00;AN=12;DP=7;ExcessHet=3.0103;FS=0.000;MLEAC=12;MLEAF=1.00;MQ=60.00;QD=28.91;SOR=0.941	GT:AD:DP:GQ:PL	./.	./.	./.	./.	./.	./.	./.	./.	./.	./.	1/1:0,2:2:6:65,6,0	./.	1/1:0,1:1:3:33,3,0	./.	./.	./.	1/1:0,1:1:3:33,3,0	./.	./.	./.	1/1:0,1:1:3:33,3,0	./.	./.	./.	./.	./.	./.	./.	./.	1/1:0,1:1:3:33,3,0	./.	./.	1/1:0,1:1:3:33,3,0	./.	./.	./.
Chr01	3301199	.	C	CT	475.72	.	AC=21;AF=0.292;AN=72;BaseQRankSum=-2.115;ClippingRankSum=0.000;DP=536;ExcessHet=21.2172;FS=1.900;InbreedingCoeff=-0.4136;MLEAC=21;MLEAF=0.292;MQ=60.00;MQRankSum=0.000;QD=1.91;ReadPosRankSum=2.066;SOR=0.930	GT:AD:DP:GQ:PL	0/0:8,0:8:24:0,24,249	0/1:5,1:6:13:13,0,138	0/0:17,1:18:23:0,23,499	0/1:4,1:5:16:16,0,110	0/1:11,3:14:51:51,0,301	0/1:13,2:15:17:17,0,359	0/1:19,4:23:55:55,0,523	0/0:10,0:10:30:0,30,312	0/0:14,0:14:42:0,42,435	0/0:18,1:19:26:0,26,528	0/1:10,3:13:54:54,0,272	0/1:9,2:11:29:29,0,247	0/0:16,0:16:48:0,48,499	0/1:13,4:17:73:73,0,354	0/0:22,0:22:66:0,66,685	0/0:5,0:5:14:0,14,133	0/0:21,2:23:6:0,6,567	0/1:3,1:4:19:19,0,81	0/1:17,3:20:33:33,0,469	0/1:13,2:15:17:17,0,359	0/0:13,0:13:39:0,39,404	0/1:12,2:14:20:20,0,331	0/0:11,0:11:33:0,33,342	0/1:18,3:21:30:30,0,496	0/1:8,2:10:31:31,0,219	0/1:24,4:28:40:40,0,660	0/1:6,1:7:10:10,0,166	0/0:12,0:12:36:0,36,373	0/0:11,1:12:5:0,5,310	0/1:13,2:15:17:17,0,360	0/0:10,0:10:30:0,30,311	0/1:13,2:15:17:17,0,359	0/1:5,2:7:41:41,0,135	0/1:7,1:8:7:7,0,194	0/1:9,2:11:29:29,0,247	0/0:7,0:7:21:0,21,217
Chr01	3397294	.	G	GT	71	.	AC=6;AF=0.111;AN=54;BaseQRankSum=2.120;ClippingRankSum=0.000;DP=70;ExcessHet=0.6624;FS=2.057;InbreedingCoeff=-0.0784;MLEAC=6;MLEAF=0.111;MQ=60.00;MQRankSum=0.000;QD=23.67;ReadPosRankSum=0.598;SOR=0.597	GT:AD:DP:GQ:PL	./.	./.	0/0:7,0:7:21:0,21,216	./.	0/0:1,0:1:3:0,3,31	0/0:1,0:1:3:0,3,31	0/1:4,1:5:16:16,0,110	./.	0/1:1,2:3:22:53,0,22	0/0:1,0:1:3:0,3,31	0/0:1,0:1:3:0,3,31	0/0:3,0:3:9:0,9,93	./.	0/0:1,0:1:3:0,3,31	0/0:3,0:3:9:0,9,93	./.	0/1:2,1:3:22:22,0,53	0/0:1,0:1:3:0,3,31	0/0:5,0:5:15:0,15,155	0/0:4,0:4:12:0,12,124	0/0:3,0:3:9:0,9,93	0/0:3,0:3:9:0,9,93	0/0:2,0:2:6:0,6,62	1/1:0,1:1:3:31,3,0	0/0:1,0:1:3:0,3,31	0/0:2,0:2:6:0,6,62	0/0:1,0:1:3:0,3,31	./.	0/0:1,0:1:3:0,3,31	0/1:1,1:2:25:25,0,25	0/0:2,0:2:6:0,6,62	0/0:1,0:1:3:0,3,31	0/0:3,0:3:9:0,9,93	./.	0/0:2,0:2:6:0,6,62	./.
Chr01	3419154	.	G	GT	798.17	.	AC=15;AF=0.208;AN=72;BaseQRankSum=-2.535;ClippingRankSum=0.000;DP=2482;ExcessHet=12.0254;FS=0.000;InbreedingCoeff=-0.2881;MLEAC=15;MLEAF=0.208;MQ=60.00;MQRankSum=0.000;QD=0.77;ReadPosRankSum=4.815;SOR=0.660	GT:AD:DP:GQ:PL	0/0:49,2:51:91:0,91,1464	./.	0/0:67,7:74:5:0,5,1867	0/1:57,9:66:82:82,0,1576	0/0:72,6:78:48:0,48,2055	0/0:48,4:52:32:0,32,1370	0/1:63,7:70:7:7,0,1751	0/0:41,2:43:67:0,67,1214	0/0:71,2:73:99:0,157,2143	0/0:76,7:83:32:0,32,2148	0/1:71,11:82:96:96,0,1964	0/1:65,10:75:86:86,0,1796	0/1:44,7:51:64:64,0,1217	0/1:55,9:64:88:88,0,1518	0/1:79,11:90:72:72,0,2188	0/0:42,2:44:70:0,70,1244	0/0:77,6:83:63:0,63,2210	0/0:42,2:44:70:0,70,1245	0/1:52,10:62:99:125,0,1433	0/0:72,5:77:76:0,76,2083	0/0:80,5:85:99:0,100,2334	0/0:49,2:51:91:0,91,1463	0/0:61,5:66:43:0,43,1743	0/1:68,8:76:20:20,0,1888	0/0:41,5:46:5:0,5,1142	0/0:83,7:90:53:0,53,2365	0/1:28,4:32:28:28,0,775	0/1:63,9:72:63:63,0,1745	0/0:62,6:68:18:0,18,1743	0/0:77,3:80:99:0,147,2303	0/1:65,9:74:57:57,0,1801	0/1:67,9:76:51:51,0,1857	0/1:74,9:83:30:30,0,2053	0/0:58,7:65:4:0,4,1615	0/0:51,4:55:41:0,41,1463	0/1:55,9:64:61:61,0,1521
Chr01	3424139	.	C	CT	221.50	.	AC=16;AF=0.235;AN=68;BaseQRankSum=-0.871;ClippingRankSum=0.000;DP=211;ExcessHet=5.9606;FS=11.252;InbreedingCoeff=-0.2749;MLEAC=17;MLEAF=0.250;MQ=60.00;MQRankSum=0.000;QD=20.14;ReadPosRankSum=1.097;SOR=0.816	GT:AD:DP:GQ:PL	0/1:2,1:3:22:22,0,53	0/1:1,1:2:25:25,0,25	0/0:3,0:3:9:0,9,93	0/0:1,0:1:3:0,3,31	0/1:2,2:4:49:50,0,49	0/0:1,0:1:3:0,3,31	0/0:2,0:2:6:0,6,62	0/0:1,0:1:3:0,3,31	0/0:1,0:1:3:0,3,31	0/1:5,2:7:41:41,0,135	0/0:4,0:4:12:0,12,123	0/0:4,0:4:12:0,12,123	0/0:2,0:2:6:0,6,62	0/0:2,0:2:6:0,6,62	0/0:2,0:2:6:0,6,62	0/0:3,0:3:9:0,9,93	0/0:4,0:4:12:0,12,124	0/0:4,0:4:12:0,12,125	0/1:4,1:5:16:16,0,107	1/1:0,1:1:3:31,3,0	0/1:4,1:5:16:16,0,109	0/1:3,1:4:19:19,0,81	./.	0/0:3,0:3:9:0,9,93	0/1:3,1:4:19:19,0,81	0/1:6,1:7:10:10,0,165	./.	0/1:3,1:4:19:19,0,81	0/1:2,1:3:22:22,0,53	0/0:9,0:9:27:0,27,279	0/1:5,1:6:13:13,0,138	0/0:5,0:5:15:0,15,155	0/1:1,1:2:25:25,0,25	0/1:4,1:5:16:16,0,110	0/0:1,0:1:3:0,3,30	0/0:4,0:4:12:0,12,125
Chr01	3578472	.	G	GT	73.43	.	AC=7;AF=0.100;AN=70;BaseQRankSum=0.210;ClippingRankSum=0.000;DP=179;ExcessHet=4.4490;FS=2.574;InbreedingCoeff=-0.1610;MLEAC=7;MLEAF=0.100;MQ=60.00;MQRankSum=0.000;QD=4.08;ReadPosRankSum=0.623;SOR=1.135	GT:AD:DP:GQ:PL	0/0:8,1:9:19:0,19,241	0/0:3,0:3:9:0,9,93	0/0:5,0:5:15:0,15,156	0/0:2,0:2:6:0,6,62	0/1:4,1:5:16:16,0,110	0/1:3,1:4:19:19,0,81	0/1:8,2:10:7:7,0,220	0/1:6,1:7:10:10,0,165	0/1:1,2:3:22:53,0,22	0/0:6,0:6:18:0,18,186	0/1:5,1:6:13:13,0,138	0/0:5,1:6:8:0,8,145	0/0:1,0:1:3:0,3,31	0/0:2,0:2:6:0,6,61	0/0:6,0:6:18:0,18,187	0/0:4,0:4:12:0,12,126	0/0:4,0:4:12:0,12,125	0/0:2,0:2:6:0,6,62	0/0:2,0:2:6:0,6,62	0/0:7,0:7:21:0,21,218	0/1:3,2:5:47:47,0,78	0/0:3,0:3:9:0,9,92	0/0:7,0:7:21:0,21,218	0/0:7,0:7:21:0,21,217	0/0:4,0:4:12:0,12,125	0/0:8,0:8:24:0,24,248	./.	0/0:1,0:1:3:0,3,31	0/0:4,0:4:12:0,12,124	0/0:4,0:4:12:0,12,124	0/0:11,0:11:33:0,33,342	0/0:3,0:3:9:0,9,93	0/0:2,0:2:6:0,6,62	0/0:1,0:1:3:0,3,31	0/0:4,0:4:12:0,12,124	0/0:2,0:2:6:0,6,62
Chr01	3654456	.	T	TGC	1050.22	.	AC=24;AF=1.00;AN=24;DP=21;ExcessHet=3.0103;FS=0.000;InbreedingCoeff=-0.1729;MLEAC=24;MLEAF=1.00;MQ=60.00;QD=32.01;SOR=0.990	GT:AD:DP:GQ:PL	./.	1/1:0,1:1:3:45,3,0	./.	./.	./.	./.	./.	1/1:0,1:1:3:45,3,0	./.	1/1:.:.:3:45,3,0	1/1:.:.:3:45,3,0	1/1:0,1:1:3:45,3,0	./.	1/1:0,2:2:6:90,6,0	./.	./.	./.	./.	1/1:.:.:3:45,3,0	./.	./.	1/1:0,1:1:3:45,3,0	./.	1/1:0,12:12:36:540,36,0	./.	./.	./.	./.	1/1:0,1:1:3:45,3,0	./.	1/1:0,1:1:3:45,3,0	./.	1/1:0,1:1:3:45,3,0	./.	./.	./.
Chr01	3741407	.	G	GA	61.77	.	AC=8;AF=0.111;AN=72;BaseQRankSum=0.520;ClippingRankSum=0.000;DP=146;ExcessHet=0.9504;FS=2.976;InbreedingCoeff=-0.0568;MLEAC=7;MLEAF=0.097;MQ=60.00;MQRankSum=0.000;QD=4.75;ReadPosRankSum=0.989;SOR=0.898	GT:AD:DP:GQ:PL	0/0:3,0:3:9:0,9,93	0/0:1,0:1:3:0,3,31	0/0:2,0:2:6:0,6,62	0/1:2,1:3:22:22,0,53	0/0:2,0:2:6:0,6,61	0/0:1,0:1:3:0,3,30	0/1:7,2:9:12:12,0,191	0/0:6,0:6:18:0,18,187	0/0:5,0:5:15:0,15,156	0/0:7,0:7:21:0,21,218	0/0:11,0:11:33:0,33,341	0/0:4,0:4:12:0,12,125	0/0:2,0:2:6:0,6,62	0/0:2,0:2:6:0,6,62	0/0:6,1:7:13:0,13,180	0/0:1,0:1:3:0,3,31	0/0:5,0:5:15:0,15,156	0/0:2,0:2:6:0,6,62	0/0:1,0:1:3:0,3,31	0/1:6,1:7:10:10,0,166	0/0:6,0:6:18:0,18,187	0/0:1,0:1:3:0,3,31	0/1:3,1:4:19:19,0,81	0/0:1,0:1:3:0,3,31	0/0:3,0:3:9:0,9,93	0/0:10,0:10:30:0,30,311	0/0:3,0:3:9:0,9,93	0/1:2,2:4:50:50,0,50	0/1:5,1:6:13:13,0,137	0/0:2,0:2:6:0,6,62	0/0:4,0:4:12:0,12,125	0/0:9,0:9:27:0,27,280	0/0:7,0:7:21:0,21,218	0/0:2,0:2:6:0,6,62	1/1:0,1:1:3:31,3,0	0/0:2,0:2:6:0,6,62
Chr01	3789181	.	G	GA	85.84	.	AC=8;AF=0.167;AN=48;BaseQRankSum=0.848;ClippingRankSum=0.000;DP=52;ExcessHet=0.0099;FS=0.000;InbreedingCoeff=0.2043;MLEAC=7;MLEAF=0.146;MQ=60.00;MQRankSum=0.000;QD=32.31;ReadPosRankSum=1.258;SOR=2.076	GT:AD:DP:GQ:PL	0/0:2,0:2:6:0,6,61	0/0:1,0:1:3:0,3,31	0/0:1,0:1:3:0,3,31	1/1:0,2:2:6:61,6,0	0/0:1,0:1:3:0,3,31	0/0:2,0:2:6:0,6,60	0/0:3,0:3:9:0,9,90	./.	0/0:2,0:2:6:0,6,61	0/0:1,0:1:3:0,3,31	1/1:0,1:1:3:31,3,0	./.	./.	0/0:1,0:1:3:0,3,31	0/0:4,0:4:12:0,12,122	./.	0/0:3,0:3:9:0,9,92	./.	0/0:3,0:3:9:0,9,92	./.	0/0:3,0:3:9:0,9,92	0/1:1,1:2:24:24,0,25	0/0:1,0:1:3:0,3,31	0/0:2,0:2:6:0,6,61	0/0:1,0:1:3:0,3,30	0/0:4,0:4:12:0,12,122	1/1:0,1:1:3:31,3,0	./.	./.	./.	0/0:6,0:6:18:0,18,183	./.	0/0:2,0:2:6:0,6,61	0/1:1,1:2:20:20,0,25	./.	./.
Chr01	3797745	.	ACT	A	42.78	.	AC=2;AF=0.045;AN=44;BaseQRankSum=0.077;ClippingRankSum=0.000;DP=35;ExcessHet=0.0508;FS=0.000;InbreedingCoeff=0.0636;MLEAC=1;MLEAF=0.023;MQ=60.00;MQRankSum=0.000;QD=21.39;ReadPosRankSum=-1.316;SOR=0.368	GT:AD:DP:GQ:PL	0/0:1,0:1:3:0,3,46	./.	0/0:1,0:1:3:0,3,46	./.	0/0:1,0:1:3:0,3,46	./.	0/0:2,0:2:6:0,6,91	./.	./.	0/0:1,0:1:3:0,3,46	./.	0/0:1,0:1:3:0,3,46	0/0:1,0:1:3:0,3,46	0/0:3,0:3:9:0,9,137	0/0:2,0:2:6:0,6,91	0/0:1,0:1:3:0,3,46	0/0:2,0:2:6:0,6,91	0/0:1,0:1:3:0,3,46	./.	1/1:0,2:2:6:90,6,0	0/0:2,0:2:6:0,6,91	0/0:2,0:2:6:0,6,91	./.	./.	0/0:1,0:1:3:0,3,46	./.	./.	0/0:2,0:2:6:0,6,91	0/0:2,0:2:6:0,6,91	0/0:3,0:3:9:0,9,137	0/0:1,0:1:3:0,3,46	./.	0/0:2,0:2:6:0,6,91	0/0:1,0:1:3:0,3,46	./.	./.
Chr01	3809096	.	A	AT	104.90	.	AC=9;AF=0.161;AN=56;BaseQRankSum=-0.209;ClippingRankSum=0.000;DP=63;ExcessHet=1.6952;FS=0.000;InbreedingCoeff=-0.1845;MLEAC=10;MLEAF=0.179;MQ=60.00;MQRankSum=0.000;QD=13.11;ReadPosRankSum=1.747;SOR=0.960	GT:AD:DP:GQ:PL	./.	0/0:1,0:1:3:0,3,30	0/0:1,0:1:3:0,3,30	0/0:1,0:1:3:0,3,30	0/0:2,0:2:6:0,6,60	0/0:1,0:1:3:0,3,30	0/1:1,2:3:22:31,0,22	./.	0/1:1,1:2:23:23,0,24	1/1:0,1:1:3:29,3,0	0/0:1,0:1:3:0,3,30	0/0:2,0:2:6:0,6,60	0/0:3,0:3:9:0,9,90	0/0:1,0:1:3:0,3,30	0/0:2,0:2:6:0,6,60	0/0:1,0:1:3:0,3,30	0/0:3,0:3:9:0,9,90	0/1:1,1:2:5:5,0,25	./.	./.	0/1:1,1:2:23:23,0,24	0/0:1,0:1:3:0,3,30	./.	0/0:3,0:3:9:0,9,90	0/0:1,0:1:3:0,3,30	0/1:2,1:3:20:20,0,51	./.	0/0:2,0:2:6:0,6,60	./.	0/1:3,2:5:43:43,0,75	0/0:3,0:3:9:0,9,90	0/0:2,0:2:6:0,6,60	0/1:3,1:4:17:17,0,78	./.	0/0:1,0:1:3:0,3,30	0/0:1,0:1:3:0,3,30
Chr01	3821528	.	T	TA	21.44	.	AC=8;AF=0.111;AN=72;BaseQRankSum=0.858;ClippingRankSum=0.000;DP=421;ExcessHet=4.8997;FS=1.474;InbreedingCoeff=-0.1282;MLEAC=6;MLEAF=0.083;MQ=60.00;MQRankSum=0.000;QD=0.30;ReadPosRankSum=-0.045;SOR=0.372	GT:AD:DP:GQ:PL	0/1:12,2:14:20:20,0,330	0/0:5,0:5:15:0,15,155	0/1:9,1:10:1:1,0,249	0/0:11,1:12:5:0,5,310	0/1:23,4:27:23:23,0,632	0/0:5,0:5:15:0,15,155	0/1:13,2:15:17:17,0,358	0/0:6,0:6:18:0,18,186	0/0:13,0:13:39:0,39,403	0/0:10,0:10:30:0,30,289	0/0:14,0:14:42:0,42,467	0/0:12,0:12:36:0,36,372	0/0:12,0:12:36:0,36,372	0/0:9,0:9:27:0,27,279	0/0:13,0:13:39:0,39,403	0/0:2,0:2:6:0,6,62	0/0:16,0:16:48:0,48,496	0/1:3,1:4:19:19,0,81	0/0:14,0:14:42:0,42,434	0/0:17,0:17:51:0,51,527	0/1:13,2:15:17:17,0,358	0/0:11,0:11:33:0,33,341	0/0:9,0:9:27:0,27,279	0/0:23,0:23:69:0,69,714	0/1:4,1:5:16:16,0,109	0/0:13,1:14:11:0,11,372	0/0:2,0:2:6:0,6,62	0/0:13,1:14:11:0,11,372	0/0:12,1:13:8:0,8,341	0/0:12,1:13:8:0,8,341	0/0:15,0:15:45:0,45,463	0/0:9,0:9:27:0,27,279	0/0:16,1:17:42:0,42,488	0/1:9,1:10:1:1,0,249	0/0:8,0:8:24:0,24,247	0/0:7,0:7:21:0,21,217
Chr01	3825317	.	T	TA	394.07	.	AC=19;AF=0.432;AN=44;BaseQRankSum=-0.241;ClippingRankSum=0.000;DP=93;ExcessHet=1.0028;FS=0.000;InbreedingCoeff=-0.1471;MLEAC=15;MLEAF=0.341;MQ=60.00;MQRankSum=0.000;QD=31.01;ReadPosRankSum=0.011;SOR=0.768	GT:AD:DP:GQ:PL	1/1:0,1:1:3:27,3,0	./.	1/1:0,1:1:3:27,3,0	./.	0/1:1,1:2:21:21,0,22	0/1:3,1:4:15:15,0,71	0/1:1,1:2:21:21,0,22	./.	./.	0/0:2,0:2:6:0,6,56	./.	0/0:1,0:1:3:0,3,28	./.	0/1:1,1:2:21:21,0,22	0/1:1,2:3:19:28,0,19	./.	./.	0/1:2,1:3:18:18,0,47	1/1:0,1:1:3:27,3,0	0/1:2,1:3:18:18,0,46	0/0:3,0:3:9:0,9,83	0/0:1,0:1:3:0,3,28	0/0:1,0:1:3:0,3,10	0/1:2,2:4:42:42,0,44	./.	0/1:5,1:6:10:10,0,86	./.	0/0:2,0:2:6:0,6,56	0/0:2,0:2:6:0,6,56	1/1:1,3:4:2:71,2,0	./.	./.	1/1:0,1:1:3:27,3,0	./.	0/0:2,0:2:6:0,6,38	./.
Chr01	3825587	.	CAG	C	913.94	.	AC=25;AF=0.347;AN=72;BaseQRankSum=2.002;ClippingRankSum=0.000;DP=568;ExcessHet=33.2140;FS=3.190;InbreedingCoeff=-0.5529;MLEAC=24;MLEAF=0.333;MQ=60.00;MQRankSum=0.000;QD=3.24;ReadPosRankSum=1.578;SOR=0.888	GT:AD:DP:GQ:PL	0/1:8,6:14:99:132,0,193	0/1:3,1:4:20:20,0,82	0/1:6,5:11:99:109,0,155	0/1:12,3:15:32:32,0,317	0/1:19,2:21:2:2,0,519	0/0:6,0:6:18:0,18,190	0/1:6,3:9:71:71,0,140	./.	0/0:13,2:15:7:0,7,357	0/0:10,0:10:30:0,30,316	0/1:15,2:17:14:14,0,404	0/0:14,0:14:42:0,42,440	0/1:7,2:9:18:18,0,195	0/1:4,1:5:17:17,0,111	0/1:16,2:18:11:11,0,449	0/1:4,3:7:55:55,0,106	0/1:9,3:12:41:41,0,231	0/1:3,1:4:21:21,0,83	0/1:2,1:3:24:24,0,54	0/0:9,2:11:16:0,16,271	0/1:11,2:13:26:26,0,275	0/0:6,1:7:8:0,8,156	0/0:7,1:8:12:0,12,201	0/1:16,3:19:19:19,0,449	0/1:3,1:4:20:20,0,83	0/1:20,6:26:99:104,0,556	0/1:1,1:2:25:25,0,26	0/1:11,3:14:35:35,0,304	0/0:20,3:23:12:0,12,578	0/1:15,2:17:13:13,0,422	0/1:12,2:14:23:23,0,315	0/0:11,1:12:3:0,3,300	0/1:18,4:22:62:62,0,487	0/0:9,0:9:27:0,27,285	0/1:6,2:8:41:41,0,166	0/1:14,2:16:17:17,0,377
Chr01	3865324	.	C	CA	154.17	.	AC=19;AF=0.264;AN=72;BaseQRankSum=1.650;ClippingRankSum=0.000;DP=232;ExcessHet=17.1807;FS=4.891;InbreedingCoeff=-0.3435;MLEAC=18;MLEAF=0.250;MQ=60.00;MQRankSum=0.000;QD=4.97;ReadPosRankSum=-0.425;SOR=1.551	GT:AD:DP:GQ:PL	0/1:5,1:6:13:13,0,138	0/1:6,1:7:10:10,0,166	0/0:5,0:5:15:0,15,156	0/1:5,1:6:13:13,0,138	0/0:11,0:11:33:0,33,343	0/0:6,0:6:18:0,18,187	0/0:7,0:7:21:0,21,232	0/1:6,1:7:10:10,0,166	0/1:7,1:8:7:7,0,194	0/1:5,1:6:13:13,0,152	0/0:8,0:8:24:0,24,249	0/0:10,0:10:30:0,30,311	0/0:8,0:8:24:0,24,247	0/1:5,2:7:18:18,0,170	0/1:5,1:6:13:13,0,138	0/0:3,0:3:9:0,9,93	0/0:4,0:4:12:0,12,125	0/0:1,0:1:3:0,3,31	0/1:11,2:13:3:3,0,318	0/0:4,0:4:12:0,12,125	0/1:5,1:6:13:13,0,138	0/1:7,1:8:7:7,0,194	0/1:4,1:5:16:16,0,110	0/1:8,1:9:4:4,0,222	0/0:5,0:5:15:0,15,156	0/1:4,1:5:16:16,0,110	0/1:2,1:3:22:22,0,53	0/0:9,0:9:27:0,27,280	0/1:5,1:6:13:13,0,138	0/1:8,3:11:60:60,0,230	0/0:6,0:6:18:0,18,187	0/0:9,0:9:27:0,27,308	0/1:4,1:5:16:16,0,110	0/1:3,1:4:19:19,0,81	0/0:4,0:4:12:0,12,125	0/0:2,0:2:6:0,6,62
Chr01	3865412	.	TA	T,TAA	1963.56	.	AC=8,29;AF=0.111,0.403;AN=72;BaseQRankSum=1.902;ClippingRankSum=0.000;DP=782;ExcessHet=95.2014;FS=3.440;InbreedingCoeff=-0.8417;MLEAC=6,21;MLEAF=0.083,0.292;MQ=60.00;MQRankSum=0.000;QD=2.96;ReadPosRankSum=2.706;SOR=0.965	GT:AD:DP:GQ:PL	0/2:23,4,6:33:28:28,28,684,0,442,541	0/2:9,2,3:14:13:22,13,279,0,164,215	0/1:14,5,5:24:4:49,0,344,4,216,350	0/2:12,0,7:19:94:94,154,535,0,286,258	0/2:22,1,3:26:1:1,76,681,0,512,508	0/2:8,3,6:17:79:107,79,325,0,109,186	0/2:10,4,9:23:67:104,67,381,0,133,235	0/2:5,0,2:7:16:16,37,185,0,120,111	0/2:10,1,4:15:44:44,61,323,0,207,227	0/2:9,3,6:18:63:88,63,333,0,135,215	0/2:14,3,12:29:99:196,211,713,0,261,311	0/2:16,3,5:24:28:28,41,492,0,318,379	0/2:12,2,4:18:52:52,63,443,0,221,262	0/1:11,3,2:16:32:32,0,279,42,222,312	0/2:14,5,10:29:85:129,85,521,0,203,332	0/2:4,1,2:7:13:16,13,141,0,71,94	0/2:13,6,8:27:44:99,44,482,0,174,324	2/2:0,0,1:1:2:10,15,42,2,6,0	0/2:13,1,11:25:99:118,157,528,0,279,280	0/1:14,4,3:21:32:32,0,422,47,274,388	0/2:13,3,6:22:17:29,17,382,0,210,304	0/2:9,1,2:12:17:17,34,326,0,193,210	0/2:10,1,2:13:14:14,31,324,0,213,233	0/1:9,7,6:22:30:91,0,354,30,90,273	0/1:8,7,8:23:22:117,0,251,22,30,236	0/1:14,6,5:25:53:80,0,394,53,230,407	./.	0/2:9,4,6:19:5:38,5,387,0,124,221	0/2:11,4,6:21:7:48,7,344,0,158,267	0/2:12,0,4:16:41:41,96,477,0,289,266	0/2:12,3,6:21:63:63,63,404,0,222,284	0/2:13,1,4:18:20:20,46,378,0,277,297	0/2:15,1,4:20:45:45,92,582,0,338,343	0/1:8,4,3:15:43:62,0,198,43,125,249	0/2:6,1,2:9:10:10,16,214,0,120,141	0/2:5,1,2:8:13:13,16,191,0,97,118
Chr01	3865523	.	A	AT	108.57	.	AC=8;AF=0.111;AN=72;BaseQRankSum=1.733;ClippingRankSum=0.000;DP=1379;ExcessHet=5.4038;FS=1.160;InbreedingCoeff=-0.1220;MLEAC=6;MLEAF=0.083;MQ=60.00;MQRankSum=0.000;QD=0.41;ReadPosRankSum=4.239;SOR=0.445	GT:AD:DP:GQ:PL	0/0:37,2:39:55:0,55,1030	0/0:23,2:25:14:0,14,642	0/0:34,3:37:20:0,20,947	./.	0/0:49,3:52:65:0,65,1413	0/0:24,0:24:72:0,72,718	0/0:45,2:47:81:0,81,1315	0/1:17,2:19:3:3,0,469	0/0:33,3:36:16:0,16,877	0/0:39,2:41:63:0,63,1146	0/1:35,4:39:4:4,0,955	0/0:46,1:47:99:0,110,1351	0/0:24,2:26:17:0,17,652	0/0:25,2:27:19:0,19,675	0/1:41,6:47:40:40,0,1120	0/0:18,1:19:27:0,27,520	0/0:39,3:42:36:0,36,1107	0/0:24,1:25:45:0,45,703	0/0:42,4:46:17:0,17,1175	0/0:49,3:52:66:0,66,1405	0/1:38,6:44:49:49,0,1035	0/0:18,0:18:54:0,54,557	0/0:33,0:33:99:0,99,1028	0/0:33,1:34:72:0,72,978	0/1:20,3:23:22:22,0,542	0/0:49,5:54:11:0,11,1359	0/1:17,2:19:4:4,0,448	0/1:38,5:43:22:22,0,1044	0/0:38,2:40:60:0,60,1100	0/0:38,3:41:33:0,33,1068	0/0:50,2:52:96:0,96,1467	0/0:32,3:35:14:0,14,894	0/0:43,1:44:99:0,101,1264	0/0:31,1:32:66:0,66,916	0/0:26,2:28:24:0,24,734	0/1:26,5:31:58:58,0,702
Chr01	3871934	.	C	CA	79.97	.	AC=6;AF=0.200;AN=30;BaseQRankSum=-0.485;ClippingRankSum=0.000;DP=27;ExcessHet=1.2974;FS=0.000;InbreedingCoeff=-0.1730;MLEAC=7;MLEAF=0.233;MQ=60.00;MQRankSum=0.000;QD=15.99;ReadPosRankSum=2.016;SOR=0.473	GT:AD:DP:GQ:PL	./.	./.	./.	./.	0/0:1,0:1:3:0,3,30	./.	./.	./.	./.	0/1:3,2:5:43:43,0,75	0/1:1,1:2:23:23,0,24	./.	./.	0/0:1,0:1:3:0,3,30	0/0:2,0:2:6:0,6,60	0/0:1,0:1:3:0,3,30	0/1:1,1:2:23:23,0,24	0/0:1,0:1:3:0,3,30	0/1:1,1:2:23:23,0,24	./.	0/0:1,0:1:3:0,3,30	./.	./.	0/0:1,0:1:3:0,3,30	./.	0/0:2,0:2:6:0,6,60	./.	./.	./.	0/0:3,0:3:9:0,9,90	1/1:0,1:1:3:29,3,0	./.	0/0:1,0:1:3:0,3,30	./.	./.	./.
Chr01	4005840	.	G	GT	75.55	.	AC=11;AF=0.204;AN=54;BaseQRankSum=0.019;ClippingRankSum=0.000;DP=64;ExcessHet=0.0256;FS=0.000;InbreedingCoeff=0.1317;MLEAC=8;MLEAF=0.148;MQ=60.00;MQRankSum=0.000;QD=25.18;ReadPosRankSum=-0.047;SOR=0.052	GT:AD:DP:GQ:PL	0/0:3,0:3:9:0,9,92	0/0:1,0:1:3:0,3,31	0/0:2,0:2:6:0,6,61	1/1:0,1:1:3:10,3,0	0/1:8,1:9:3:3,0,217	0/0:3,1:4:2:0,2,81	0/0:7,0:7:21:0,21,213	0/1:1,1:2:25:25,0,25	0/0:2,0:2:6:0,6,60	./.	0/0:1,0:1:3:0,3,31	1/1:0,1:1:2:4,2,0	./.	0/0:1,0:1:3:0,3,30	0/0:5,0:5:15:0,15,153	0/0:1,0:1:3:0,3,31	0/0:1,0:1:3:0,3,31	./.	./.	0/0:1,0:1:3:0,3,31	./.	./.	0/0:1,0:1:3:0,3,31	0/0:3,0:3:9:0,9,92	0/0:1,0:1:3:0,3,31	0/0:1,0:1:3:0,3,31	./.	1/1:0,1:1:3:31,3,0	0/0:4,0:4:12:0,12,122	./.	0/1:1,2:3:21:52,0,21	0/0:2,0:2:6:0,6,61	./.	./.	0/0:2,0:2:6:0,6,61	1/1:0,1:1:3:31,3,0
Chr01	4006857	.	G	GA	139.75	.	AC=11;AF=0.289;AN=38;BaseQRankSum=-0.072;ClippingRankSum=0.000;DP=35;ExcessHet=0.3071;FS=0.000;InbreedingCoeff=-0.0789;MLEAC=12;MLEAF=0.316;MQ=60.00;MQRankSum=0.000;QD=27.95;ReadPosRankSum=1.134;SOR=0.758	GT:AD:DP:GQ:PL	0/1:3,2:5:42:42,0,71	./.	0/0:1,0:1:3:0,3,28	0/0:1,0:1:3:0,3,29	0/0:1,0:1:3:0,3,29	0/1:1,1:2:23:23,0,23	./.	./.	0/0:2,0:2:6:0,6,57	1/1:0,1:1:3:27,3,0	0/0:1,0:1:3:0,3,29	./.	./.	./.	0/1:1,1:2:22:23,0,22	./.	0/0:1,0:1:3:0,3,29	./.	./.	./.	0/1:1,1:2:23:23,0,23	1/1:0,1:1:3:29,3,0	./.	0/0:1,0:1:3:0,3,29	0/0:1,0:1:3:0,3,29	0/0:1,0:1:3:0,3,29	./.	./.	0/1:1,1:2:23:23,0,23	./.	0/0:1,0:1:3:0,3,29	./.	0/0:2,0:2:6:0,6,57	./.	./.	1/1:0,1:1:3:25,3,0
Chr01	4015051	.	C	CA	395.11	.	AC=18;AF=0.333;AN=54;BaseQRankSum=1.456;ClippingRankSum=0.000;DP=86;ExcessHet=0.8915;FS=0.000;InbreedingCoeff=-0.1120;MLEAC=7;MLEAF=0.130;MQ=60.00;MQRankSum=0.000;QD=20.80;ReadPosRankSum=1.804;SOR=0.474	GT:AD:DP:GQ:PL	0/0:1,0:1:3:0,3,10	1/1:0,1:1:2:6,2,0	0/1:1,1:2:5:5,0,5	0/0:1,0:1:3:0,3,28	0/1:3,3:6:30:30,0,66	./.	0/1:4,1:5:11:11,0,96	0/1:1,1:2:1:1,0,22	0/0:1,0:1:3:0,3,28	0/0:2,0:2:6:0,6,56	0/0:2,1:3:1:0,1,46	1/1:0,2:2:6:53,6,0	./.	./.	0/0:1,0:1:3:0,3,10	0/0:2,0:2:6:0,6,56	0/0:1,0:1:3:0,3,28	./.	0/1:2,2:4:24:24,0,44	0/0:2,0:2:6:0,6,56	0/1:1,1:2:2:2,0,23	./.	1/1:0,1:1:2:6,2,0	0/1:2,1:3:18:18,0,47	0/0:1,0:1:3:0,3,24	0/0:3,1:4:5:0,5,60	./.	0/1:1,1:2:21:21,0,22	./.	0/1:4,3:7:55:58,0,55	0/0:1,0:1:3:0,3,28	./.	1/1:0,1:1:2:6,2,0	0/0:1,0:1:3:0,3,28	0/1:2,1:3:18:18,0,29	./.
Chr01	4044591	.	G	GT	59.75	.	AC=5;AF=0.179;AN=28;BaseQRankSum=1.753;ClippingRankSum=0.000;DP=30;ExcessHet=0.0485;FS=0.000;InbreedingCoeff=0.1289;MLEAC=5;MLEAF=0.179;MQ=60.00;MQRankSum=0.000;QD=29.88;ReadPosRankSum=0.852;SOR=1.527	GT:AD:DP:GQ:PL	./.	./.	0/0:2,0:2:6:0,6,61	./.	./.	./.	1/1:0,2:2:6:61,6,0	0/0:2,0:2:6:0,6,61	0/0:1,0:1:3:0,3,31	./.	./.	0/0:1,0:1:3:0,3,31	./.	./.	./.	./.	./.	./.	0/1:1,1:2:24:24,0,25	0/0:1,0:1:3:0,3,31	./.	0/0:1,0:1:3:0,3,31	./.	./.	./.	./.	0/0:1,0:1:3:0,3,31	./.	0/0:1,0:1:3:0,3,31	./.	0/0:1,0:1:3:0,3,30	0/0:1,0:1:3:0,3,31	0/0:1,0:1:3:0,3,31	1/1:0,1:1:3:31,3,0	./.	./.
Chr01	4044803	.	C	CA	48.74	.	AC=7;AF=0.121;AN=58;BaseQRankSum=0.686;ClippingRankSum=0.000;DP=83;ExcessHet=0.8825;FS=8.205;InbreedingCoeff=-0.0889;MLEAC=7;MLEAF=0.121;MQ=60.00;MQRankSum=0.000;QD=6.96;ReadPosRankSum=-0.848;SOR=0.617	GT:AD:DP:GQ:PL	0/0:6,0:6:18:0,18,183	0/0:2,0:2:6:0,6,63	./.	0/0:1,0:1:3:0,3,31	0/1:5,2:7:41:41,0,135	./.	0/0:3,0:3:9:0,9,94	./.	0/0:5,0:5:15:0,15,156	0/0:5,0:5:15:0,15,156	0/0:2,0:2:6:0,6,63	0/1:6,1:7:10:10,0,167	0/0:1,0:1:3:0,3,31	0/0:4,0:4:12:0,12,125	0/0:2,0:2:6:0,6,63	./.	0/0:5,0:5:15:0,15,156	./.	0/0:6,0:6:18:0,18,188	0/0:2,0:2:6:0,6,63	0/0:1,0:1:3:0,3,31	0/0:1,0:1:3:0,3,31	0/0:1,0:1:3:0,3,31	./.	0/0:2,0:2:6:0,6,63	0/0:2,0:2:6:0,6,63	./.	0/0:1,0:1:3:0,3,31	0/1:1,1:2:25:25,0,25	0/1:2,1:3:22:22,0,54	0/0:2,0:2:6:0,6,63	1/1:0,1:1:3:10,3,0	0/1:2,1:3:22:22,0,54	0/0:2,0:2:6:0,6,63	0/0:1,0:1:3:0,3,31	0/0:2,0:2:6:0,6,63
Chr01	4045303	.	C	CA	205.61	.	AC=19;AF=0.475;AN=40;BaseQRankSum=0.308;ClippingRankSum=0.000;DP=1057;ExcessHet=0.4138;FS=0.000;InbreedingCoeff=-0.0114;MLEAC=18;MLEAF=0.450;MQ=60.00;MQRankSum=0.000;QD=15.82;ReadPosRankSum=0.167;SOR=0.446	GT:AD:DP:GQ:PL	1/1:0,2:2:5:33,5,0	0/0:1,0:1:3:0,3,28	./.	0/0:1,0:1:3:0,3,28	./.	./.	./.	0/0:1,0:1:3:0,3,28	./.	0/0:3,0:3:9:0,9,84	./.	0/1:1,2:3:18:45,0,18	./.	1/1:0,1:1:3:27,3,0	./.	1/1:0,1:1:3:27,3,0	0/1:1,1:2:5:5,0,22	./.	0/0:1,0:1:3:0,3,28	1/1:0,1:1:3:10,3,0	./.	./.	0/1:1,2:3:19:28,0,19	1/1:0,2:2:6:37,6,0	./.	0/0:2,0:2:6:0,6,56	./.	./.	0/1:3,1:4:15:15,0,71	0/1:1,1:2:4:4,0,22	1/1:0,1:1:3:27,3,0	./.	0/0:1,0:1:3:0,3,28	0/1:1,1:2:21:21,0,22	0/1:1,2:3:12:12,0,20	./.
Chr01	4045999	.	G	GT	290.95	.	AC=11;AF=0.153;AN=72;BaseQRankSum=-1.408;ClippingRankSum=0.000;DP=1430;ExcessHet=6.9130;FS=3.743;InbreedingCoeff=-0.1804;MLEAC=9;MLEAF=0.125;MQ=60.00;MQRankSum=0.000;QD=0.71;ReadPosRankSum=2.157;SOR=1.223	GT:AD:DP:GQ:PL	0/1:31,5:36:47:47,0,853	0/0:5,1:6:7:0,7,145	0/0:26,1:27:50:0,50,778	0/0:25,2:27:19:0,19,714	0/0:34,2:36:46:0,46,995	0/0:20,0:20:60:0,60,623	0/1:36,4:40:4:4,0,1000	0/0:19,1:20:29:0,29,561	0/0:41,5:46:3:0,3,1140	0/0:36,3:39:24:0,24,1006	0/0:40,1:41:92:0,92,1214	0/0:57,2:59:99:0,115,1712	0/1:29,6:35:81:81,0,796	0/1:27,3:30:3:3,0,750	0/0:29,1:30:83:0,83,896	0/1:14,2:16:14:14,0,387	0/0:40,0:40:99:0,120,1246	0/1:27,5:32:59:59,0,743	0/1:44,9:53:99:121,0,1211	0/1:25,3:28:9:9,0,694	0/0:35,3:38:21:0,21,995	0/0:17,1:18:23:0,23,497	0/0:18,1:19:26:0,26,528	0/0:33,4:37:10:0,10,907	0/0:17,1:18:23:0,23,498	0/1:57,8:65:33:33,0,1579	0/0:7,0:7:21:0,21,218	0/0:43,0:43:99:0,129,1339	0/0:47,4:51:29:0,29,1338	0/0:43,0:43:99:0,129,1338	0/1:39,5:44:24:24,0,1062	0/0:51,5:56:40:0,40,1462	0/0:45,4:49:23:0,23,1276	0/1:26,3:29:6:6,0,722	0/0:31,3:34:29:0,29,891	0/0:29,3:32:3:0,3,809
Chr01	4046674	.	G	GT	30.04	.	AC=3;AF=0.088;AN=34;BaseQRankSum=-0.378;ClippingRankSum=0.000;DP=94;ExcessHet=0.2020;FS=0.000;InbreedingCoeff=0.0199;MLEAC=3;MLEAF=0.088;MQ=60.00;MQRankSum=0.000;QD=7.51;ReadPosRankSum=0.346;SOR=1.085	GT:AD:DP:GQ:PL	./.	./.	./.	./.	0/0:1,0:1:3:0,3,31	./.	0/0:2,0:2:6:0,6,62	./.	0/0:1,0:1:3:0,3,30	./.	./.	./.	./.	0/0:1,0:1:3:0,3,31	./.	1/1:0,1:1:3:31,3,0	0/0:1,0:1:3:0,3,31	./.	./.	./.	0/0:3,0:3:9:0,9,93	0/0:1,0:1:3:0,3,31	./.	0/0:2,0:2:6:0,6,62	0/0:1,0:1:3:0,3,31	0/0:3,0:3:9:0,9,93	./.	0/0:3,0:3:9:0,9,93	0/0:2,0:2:6:0,6,62	0/1:2,2:4:50:50,0,50	0/0:1,0:1:3:0,3,31	0/0:1,0:1:3:0,3,31	./.	0/0:2,0:2:6:0,6,62	./.	./.
Chr01	4049545	.	C	CA	154.89	.	AC=15;AF=0.500;AN=30;BaseQRankSum=0.955;ClippingRankSum=0.000;DP=28;ExcessHet=0.0503;FS=0.000;InbreedingCoeff=0.0788;MLEAC=15;MLEAF=0.500;MQ=60.00;MQRankSum=0.000;QD=31.22;ReadPosRankSum=1.827;SOR=0.608	GT:AD:DP:GQ:PL	./.	0/0:1,0:1:3:0,3,28	./.	./.	./.	./.	1/1:0,1:1:3:27,3,0	./.	1/1:0,1:1:3:27,3,0	./.	1/1:0,1:1:3:10,3,0	1/1:0,1:1:3:10,3,0	1/1:0,1:1:3:27,3,0	./.	0/0:1,0:1:3:0,3,27	./.	0/0:1,0:1:3:0,3,28	1/1:0,1:1:3:27,3,0	./.	./.	0/0:1,0:1:3:0,3,28	./.	./.	./.	./.	0/1:1,1:2:21:21,0,22	./.	./.	./.	0/1:1,3:4:16:52,0,16	0/0:1,0:1:3:0,3,28	./.	./.	0/1:1,1:2:21:21,0,22	./.	0/0:1,0:1:3:0,3,27
Chr01	4057991	.	G	GT	94.08	.	AC=13;AF=0.186;AN=70;BaseQRankSum=0.448;ClippingRankSum=0.000;DP=286;ExcessHet=8.9484;FS=0.795;InbreedingCoeff=-0.2305;MLEAC=11;MLEAF=0.157;MQ=60.00;MQRankSum=0.000;QD=2.48;ReadPosRankSum=-0.833;SOR=0.591	GT:AD:DP:GQ:PL	0/1:6,1:7:10:10,0,166	0/0:3,0:3:9:0,9,93	0/0:1,0:1:3:0,3,31	0/0:6,0:6:19:0,19,189	0/0:8,0:8:24:0,24,249	0/0:6,0:6:18:0,18,187	./.	0/0:1,0:1:3:0,3,31	0/1:7,2:9:15:15,0,191	0/1:7,2:9:35:35,0,190	0/1:5,2:7:41:41,0,134	0/1:11,2:13:24:24,0,302	0/0:3,0:3:9:0,9,94	0/0:6,1:7:15:0,15,183	0/1:8,1:9:4:4,0,222	0/1:2,1:3:22:22,0,53	0/0:6,0:6:18:0,18,185	0/0:2,0:2:6:0,6,62	0/0:8,0:8:24:0,24,248	0/0:5,0:5:15:0,15,156	0/1:9,1:10:1:1,0,250	0/0:7,0:7:21:0,21,217	0/0:5,0:5:15:0,15,156	0/1:7,1:8:7:7,0,193	0/1:2,1:3:22:22,0,53	0/0:12,1:13:8:0,8,342	0/0:2,0:2:6:0,6,62	0/0:17,1:18:23:0,23,497	0/0:10,0:10:30:0,30,311	0/0:13,1:14:11:0,11,373	0/1:9,1:10:1:1,0,249	0/0:3,1:4:8:0,8,90	0/0:12,1:13:28:0,28,364	0/0:7,1:8:20:0,20,216	0/1:5,1:6:13:13,0,138	0/1:7,1:8:7:7,0,194
Chr01	4058012	.	C	CT	1217.38	.	AC=28;AF=0.400;AN=70;BaseQRankSum=-2.467;ClippingRankSum=0.000;DP=287;ExcessHet=30.8245;FS=2.265;InbreedingCoeff=-0.5962;MLEAC=22;MLEAF=0.314;MQ=60.00;MQRankSum=0.000;QD=7.56;ReadPosRankSum=2.302;SOR=0.826	GT:AD:DP:GQ:PL	0/1:5,2:7:17:17,0,129	0/0:1,0:1:6:0,6,64	0/1:2,1:3:18:18,0,47	0/1:4,1:5:12:12,0,96	0/0:3,0:3:9:0,9,84	0/0:4,1:5:5:0,5,101	./.	0/0:1,0:1:3:0,3,28	0/1:7,3:10:17:17,0,166	0/0:4,1:5:5:0,5,113	1/1:0,4:4:11:90,11,0	0/1:9,3:12:28:28,0,204	0/1:2,2:4:24:24,0,36	0/1:6,2:8:30:30,0,167	0/1:5,4:9:63:63,0,112	0/0:1,0:1:3:0,3,28	0/1:2,3:5:40:66,0,40	0/1:1,1:2:5:5,0,22	0/1:3,2:5:38:38,0,68	0/1:2,2:4:21:21,0,45	0/1:4,2:6:36:36,0,91	0/1:3,2:5:39:39,0,68	0/0:5,0:5:15:0,15,138	0/1:2,6:8:33:93,0,33	0/1:1,1:2:21:21,0,22	0/1:8,2:10:8:8,0,176	0/0:1,0:1:3:0,3,27	0/1:7,7:14:93:93,0,154	0/1:4,7:11:79:123,0,79	0/1:2,6:8:34:115,0,34	0/1:6,3:9:27:27,0,140	0/1:2,1:3:11:18,0,11	0/1:7,4:11:75:75,0,160	0/1:3,2:5:39:39,0,68	0/1:5,1:6:9:9,0,127	0/1:3,3:6:22:22,0,99
Chr01	4092283	.	C	CA	160.71	.	AC=13;AF=0.310;AN=42;BaseQRankSum=-0.402;ClippingRankSum=0.000;DP=42;ExcessHet=0.1182;FS=0.000;InbreedingCoeff=0.0063;MLEAC=14;MLEAF=0.333;MQ=60.00;MQRankSum=0.000;QD=32.14;ReadPosRankSum=0.338;SOR=1.090	GT:AD:DP:GQ:PL	./.	0/0:1,0:1:3:0,3,28	1/1:0,1:1:3:27,3,0	./.	./.	./.	0/0:2,0:2:6:0,6,52	0/0:1,0:1:3:0,3,28	0/0:1,0:1:3:0,3,28	0/0:1,0:1:3:0,3,28	0/1:2,1:3:18:18,0,37	0/1:1,1:2:21:21,0,22	./.	0/0:1,0:1:3:0,3,28	0/0:1,0:1:3:0,3,28	0/0:1,0:1:3:0,3,28	./.	0/1:1,1:2:21:21,0,22	1/1:0,2:2:6:54,6,0	./.	1/1:0,1:1:3:10,3,0	./.	0/0:1,0:1:3:0,3,10	./.	0/0:1,0:1:3:0,3,28	./.	./.	./.	0/0:2,0:2:6:0,6,56	0/1:1,2:3:19:45,0,19	./.	1/1:0,1:1:3:27,3,0	./.	0/0:2,0:2:6:0,6,56	0/1:1,1:2:21:21,0,22	./.
Chr01	4116353	.	C	CT	429.21	.	AC=17;AF=0.236;AN=72;BaseQRankSum=1.222;ClippingRankSum=0.000;DP=681;ExcessHet=13.8139;FS=2.921;InbreedingCoeff=-0.3375;MLEAC=17;MLEAF=0.236;MQ=60.00;MQRankSum=0.000;QD=1.24;ReadPosRankSum=3.402;SOR=0.620	GT:AD:DP:GQ:PL	0/0:16,1:17:21:0,21,457	0/0:8,0:8:24:0,24,244	0/1:28,5:33:53:53,0,756	0/1:13,2:15:16:16,0,352	0/0:28,3:31:2:0,2,764	0/0:10,0:10:30:0,30,306	0/1:10,2:12:5:5,0,267	0/1:25,4:29:35:35,0,674	0/1:14,4:18:3:3,0,376	0/0:19,2:21:2:0,2,518	0/0:15,1:16:18:0,18,427	0/0:25,1:26:71:0,71,737	0/1:23,4:27:21:21,0,622	0/0:10,1:11:3:0,3,275	0/1:13,4:17:71:71,0,346	0/0:1,0:1:3:0,3,31	0/0:10,0:10:30:0,30,305	0/0:3,1:4:1:0,1,81	0/0:20,1:21:33:0,33,579	0/0:16,0:16:48:0,48,489	0/0:21,2:23:28:0,28,601	0/0:7,0:7:21:0,21,214	0/1:13,2:15:16:16,0,352	0/1:13,3:16:43:43,0,348	0/0:8,0:8:24:0,24,244	0/0:25,3:28:12:0,12,692	0/1:1,2:3:22:32,0,22	0/1:26,5:31:40:40,0,702	0/1:29,6:35:78:78,0,778	0/1:16,2:18:8:8,0,410	0/1:31,4:35:17:17,0,842	0/0:13,0:13:39:0,39,397	0/0:17,1:18:24:0,24,489	0/1:17,3:20:31:31,0,457	0/1:12,3:15:46:46,0,322	0/1:4,2:6:43:43,0,104
Chr01	4118152	.	A	AT	34.90	.	AC=9;AF=0.129;AN=70;BaseQRankSum=-0.019;ClippingRankSum=0.000;DP=254;ExcessHet=5.5605;FS=5.518;InbreedingCoeff=-0.1832;MLEAC=7;MLEAF=0.100;MQ=60.00;MQRankSum=0.000;QD=1.25;ReadPosRankSum=2.054;SOR=1.091	GT:AD:DP:GQ:PL	0/1:6,1:7:8:8,0,152	0/0:6,0:6:18:0,18,154	0/0:10,0:10:30:0,30,269	0/0:6,0:6:18:0,18,172	0/1:6,2:8:34:34,0,148	0/1:5,1:6:11:11,0,125	0/0:8,0:8:24:0,24,230	0/1:5,2:7:36:36,0,123	0/0:5,0:5:15:0,15,144	0/0:4,0:4:12:0,12,115	0/0:9,1:10:1:0,1,231	0/0:8,0:8:24:0,24,231	0/0:9,1:10:19:0,19,248	0/1:7,1:8:5:5,0,177	0/1:1,1:2:5:5,0,23	0/0:2,0:2:6:0,6,58	0/0:3,0:3:9:0,9,86	0/0:1,0:1:3:0,3,29	0/0:10,0:10:30:0,30,287	0/0:6,0:6:18:0,18,172	./.	0/0:1,0:1:3:0,3,29	0/0:3,0:3:9:0,9,86	0/1:7,1:8:5:5,0,177	0/0:1,0:1:3:0,3,29	0/1:3,1:4:17:17,0,74	0/0:2,0:2:6:0,6,57	0/0:12,0:12:36:0,36,346	0/1:11,2:13:3:3,0,258	0/0:5,1:6:7:0,7,134	0/0:6,0:6:18:0,18,172	0/0:2,0:2:6:0,6,55	0/0:3,1:4:1:0,1,55	0/0:4,0:4:12:0,12,115	0/0:7,0:7:21:0,21,200	0/0:4,0:4:12:0,12,115
Chr01	4157605	.	G	GT,GTT	519.12	.	AC=12,13;AF=0.333,0.361;AN=36;BaseQRankSum=-0.700;ClippingRankSum=0.000;DP=67;ExcessHet=10.0405;FS=1.685;InbreedingCoeff=-0.0874;MLEAC=11,10;MLEAF=0.306,0.278;MQ=60.00;MQRankSum=0.000;QD=22.57;ReadPosRankSum=0.679;SOR=0.416	GT:AD:DP:GQ:PL	./.	./.	1/2:0,1,2:3:17:73,35,26,23,0,17	0/0:1,0,0:1:3:0,3,26,3,29,36	./.	2/2:0,0,1:1:3:35,27,25,3,3,0	./.	./.	./.	0/1:2,2,0:4:25:41,0,25,46,36,96	./.	2/2:0,0,1:1:3:35,27,25,3,3,0	./.	0/2:1,0,1:2:24:29,24,45,0,26,30	0/2:1,0,2:3:19:32,19,37,0,25,27	0/1:1,2,0:3:17:43,0,17,46,26,79	0/0:1,0,0:1:3:0,3,10,3,13,20	./.	2/2:0,0,1:1:3:20,13,10,3,3,0	./.	./.	./.	./.	./.	1/1:0,1,0:1:3:26,3,0,26,3,26	0/1:1,1,0:2:20:20,0,20,23,26,56	./.	2/2:0,0,2:2:6:70,55,50,6,6,0	1/1:0,1,0:1:3:26,3,0,26,3,26	0/2:2,1,2:5:11:43,11,33,0,12,44	./.	1/1:0,1,0:1:3:26,3,0,26,3,26	0/1:2,1,0:3:17:17,0,43,23,52,89	./.	./.	1/2:1,1,1:3:13:42,14,16,13,0,27
Chr01	4159576	.	G	GT	22.02	.	AC=2;AF=0.038;AN=52;BaseQRankSum=0.756;ClippingRankSum=0.000;DP=74;ExcessHet=3.0963;FS=7.291;InbreedingCoeff=-0.1546;MLEAC=2;MLEAF=0.038;MQ=60.00;MQRankSum=0.000;QD=5.51;ReadPosRankSum=0.591;SOR=1.058	GT:AD:DP:GQ:PL	0/0:3,0:3:9:0,9,94	0/0:1,0:1:3:0,3,31	./.	./.	0/0:2,0:2:6:0,6,62	0/0:1,0:1:3:0,3,31	0/1:1,1:2:25:25,0,25	./.	0/0:3,0:3:9:0,9,93	0/0:2,0:2:6:0,6,62	0/0:1,0:1:3:0,3,31	0/0:2,0:2:6:0,6,62	./.	0/0:1,0:1:3:0,3,31	0/0:1,0:1:3:0,3,31	0/0:1,0:1:3:0,3,31	0/1:2,2:4:50:50,0,50	./.	./.	0/0:2,0:2:6:0,6,61	0/0:3,0:3:9:0,9,93	./.	0/0:1,0:1:3:0,3,31	./.	0/0:1,0:1:3:0,3,31	0/0:4,0:4:12:0,12,125	0/0:1,0:1:3:0,3,31	0/0:4,0:4:12:0,12,125	0/0:5,0:5:15:0,15,156	0/0:6,0:6:18:0,18,187	0/0:4,0:4:12:0,12,125	0/0:1,0:1:3:0,3,31	./.	0/0:1,0:1:3:0,3,31	./.	0/0:5,0:5:15:0,15,154
Chr01	4160251	.	G	GA	724.79	.	AC=17;AF=0.236;AN=72;BaseQRankSum=-2.049;ClippingRankSum=0.000;DP=423;ExcessHet=13.8139;FS=0.000;InbreedingCoeff=-0.3143;MLEAC=15;MLEAF=0.208;MQ=60.00;MQRankSum=0.000;QD=4.68;ReadPosRankSum=1.989;SOR=0.703	GT:AD:DP:GQ:PL	0/0:10,0:10:30:0,30,268	0/1:7,1:8:5:5,0,158	0/1:8,6:14:99:111,0,202	0/1:7,5:12:89:89,0,165	0/1:11,5:16:96:96,0,226	0/0:10,0:10:30:0,30,294	0/0:24,2:26:21:0,21,629	0/1:5,2:7:36:36,0,122	0/1:5,3:8:44:44,0,100	0/1:8,3:11:53:53,0,196	0/1:8,4:12:78:78,0,193	0/1:8,1:9:2:2,0,184	0/1:6,1:7:8:8,0,151	0/0:8,0:8:24:0,24,230	0/1:8,4:12:78:78,0,193	0/0:5,0:5:15:0,15,143	0/1:10,2:12:4:4,0,231	0/0:9,1:10:1:0,1,228	0/0:12,1:13:10:0,10,312	0/0:11,0:11:33:0,33,297	0/0:11,0:11:32:0,32,277	0/0:8,0:8:24:0,24,211	0/0:8,0:8:24:0,24,228	0/1:6,3:9:41:41,0,127	0/0:7,0:7:21:0,21,200	0/1:14,2:16:9:9,0,352	0/1:2,2:4:45:45,0,45	0/0:8,1:9:17:0,17,219	0/1:9,5:14:99:101,0,216	0/0:14,1:15:16:0,16,372	0/1:6,2:8:15:15,0,148	0/0:7,0:7:21:0,21,201	0/0:7,0:7:21:0,21,201	0/0:9,1:10:1:0,1,238	0/0:2,0:2:6:0,6,57	0/0:3,0:3:9:0,9,86
Chr01	4166025	.	C	CA	314.65	.	AC=22;AF=0.550;AN=40;BaseQRankSum=-2.731;ClippingRankSum=0.000;DP=54;ExcessHet=0.8962;FS=2.447;InbreedingCoeff=-0.0836;MLEAC=21;MLEAF=0.525;MQ=60.00;MQRankSum=0.000;QD=17.48;ReadPosRankSum=-2.044;SOR=1.845	GT:AD:DP:GQ:PL	1/1:0,1:1:3:10,3,0	./.	./.	./.	./.	./.	./.	./.	0/0:2,0:2:6:0,6,57	0/1:1,3:4:17:39,0,17	0/1:1,1:2:22:22,0,22	1/1:0,2:2:6:57,6,0	./.	1/1:0,1:1:3:10,3,0	1/1:0,2:2:6:38,6,0	./.	0/1:1,1:2:22:22,0,22	0/0:1,0:1:3:0,3,28	./.	0/0:2,0:2:6:0,6,57	./.	0/1:1,1:2:22:22,0,22	./.	0/0:1,0:1:3:0,3,28	./.	1/1:0,2:2:6:38,6,0	./.	0/1:2,1:3:19:19,0,48	./.	0/1:5,3:8:61:61,0,118	1/1:0,1:1:3:10,3,0	0/0:2,0:2:6:0,6,57	1/1:0,1:1:3:28,3,0	0/1:1,1:2:22:22,0,22	./.	0/1:1,1:2:5:5,0,23
Chr01	4166677	.	G	GT	267.65	.	AC=15;AF=0.208;AN=72;BaseQRankSum=-1.927;ClippingRankSum=0.000;DP=239;ExcessHet=11.0264;FS=1.213;InbreedingCoeff=-0.3096;MLEAC=16;MLEAF=0.222;MQ=60.00;MQRankSum=0.000;QD=8.92;ReadPosRankSum=0.759;SOR=0.379	GT:AD:DP:GQ:PL	0/0:5,0:5:15:0,15,150	0/0:5,0:5:15:0,15,150	0/1:4,1:5:14:14,0,105	0/0:3,0:3:9:0,9,90	0/1:6,2:8:34:34,0,156	0/1:1,2:3:21:49,0,21	0/1:2,1:3:20:20,0,51	0/1:4,1:5:11:11,0,105	0/0:2,0:2:6:0,6,60	0/0:5,0:5:15:0,15,150	0/0:9,1:10:1:0,1,237	0/0:9,0:9:27:0,27,270	0/0:1,0:1:3:0,3,30	0/1:6,3:9:60:60,0,153	0/1:6,4:10:86:86,0,149	0/0:2,0:2:6:0,6,60	0/0:5,1:6:7:0,7,139	0/1:7,1:8:5:5,0,186	0/1:6,1:7:8:8,0,155	0/1:2,1:3:20:20,0,51	0/0:5,0:5:15:0,15,150	0/1:1,1:2:23:23,0,24	0/0:1,0:1:3:0,3,30	0/0:8,0:8:24:0,24,240	0/0:1,0:1:3:0,3,30	0/0:9,1:10:1:0,1,241	0/1:1,1:2:5:5,0,24	0/0:3,0:3:9:0,9,90	0/0:6,0:6:18:0,18,180	0/0:10,0:10:30:0,30,300	0/1:1,1:2:23:23,0,24	0/0:4,0:4:12:0,12,120	0/0:7,0:7:21:0,21,210	0/1:3,1:4:17:17,0,78	0/0:4,0:4:12:0,12,120	0/1:4,1:5:14:14,0,105
Chr01	4235385	.	C	CT	103.26	.	AC=10;AF=0.200;AN=50;BaseQRankSum=-0.784;ClippingRankSum=0.000;DP=100;ExcessHet=0.0619;FS=0.000;InbreedingCoeff=0.0238;MLEAC=10;MLEAF=0.200;MQ=60.00;MQRankSum=0.000;QD=25.81;ReadPosRankSum=0.654;SOR=0.468	GT:AD:DP:GQ:PL	./.	./.	0/0:1,0:1:3:0,3,30	0/0:2,0:2:6:0,6,60	0/0:1,0:1:3:0,3,10	./.	0/0:2,0:2:6:0,6,60	./.	1/1:0,1:1:3:29,3,0	0/0:3,0:3:9:0,9,90	0/1:4,1:5:14:14,0,105	0/1:2,1:3:20:20,0,51	./.	0/0:1,0:1:3:0,3,30	0/0:3,0:3:9:0,9,90	0/0:1,0:1:3:0,3,30	./.	./.	0/0:1,0:1:3:0,3,30	0/0:1,0:1:3:0,3,30	0/0:1,0:1:3:0,3,30	0/0:1,0:1:3:0,3,30	./.	0/0:1,0:1:3:0,3,30	1/1:0,1:1:3:29,3,0	0/1:2,2:4:46:46,0,48	./.	0/0:2,0:2:6:0,6,60	0/0:1,0:1:3:0,3,30	0/0:1,0:1:3:0,3,30	./.	0/0:2,0:2:6:0,6,60	1/1:0,1:1:3:29,3,0	./.	0/0:2,0:2:6:0,6,60	0/1:2,1:3:20:20,0,51
Chr01	4273292	.	G	GA	38.63	.	AC=3;AF=0.188;AN=16;BaseQRankSum=0.191;ClippingRankSum=0.000;DP=11;ExcessHet=0.4576;FS=0.000;MLEAC=3;MLEAF=0.188;MQ=60.00;MQRankSum=0.000;QD=9.66;ReadPosRankSum=1.200;SOR=0.346	GT:AD:DP:GQ:PL	0/0:1,0:1:3:0,3,31	./.	./.	./.	0/0:1,0:1:3:0,3,31	./.	./.	./.	./.	0/0:1,0:1:3:0,3,31	./.	0/0:1,0:1:3:0,3,31	./.	./.	0/1:2,2:4:50:50,0,50	./.	./.	./.	./.	./.	./.	0/0:1,0:1:3:0,3,31	./.	1/1:0,1:1:3:31,3,0	./.	./.	./.	./.	0/0:1,0:1:3:0,3,31	./.	./.	./.	./.	./.	./.	./.
Chr01	4317076	.	GC	G	1444.66	.	AC=48;AF=1.00;AN=48;DP=88;ExcessHet=3.0103;FS=0.000;InbreedingCoeff=-0.1400;MLEAC=48;MLEAF=1.00;MQ=60.00;QD=32.48;SOR=2.093	GT:AD:DP:GQ:PL	./.	./.	./.	1/1:0,1:1:3:36,3,0	1/1:0,1:1:3:36,3,0	./.	1/1:0,2:2:6:72,6,0	./.	1/1:0,3:3:9:107,9,0	1/1:0,2:2:6:71,6,0	1/1:0,1:1:3:36,3,0	1/1:0,1:1:3:36,3,0	1/1:0,2:2:6:71,6,0	1/1:0,2:2:6:71,6,0	1/1:0,4:4:12:117,12,0	1/1:0,1:1:3:36,3,0	1/1:0,3:3:9:107,9,0	./.	1/1:0,1:1:3:36,3,0	./.	1/1:0,2:2:6:71,6,0	./.	1/1:0,1:1:3:36,3,0	1/1:0,3:3:9:107,9,0	1/1:0,1:1:3:36,3,0	1/1:0,2:2:6:71,6,0	./.	1/1:0,1:1:3:36,3,0	1/1:0,3:3:9:107,9,0	1/1:0,1:1:3:36,3,0	./.	1/1:0,1:1:3:36,3,0	1/1:0,2:2:6:71,6,0	./.	./.	1/1:0,1:1:3:36,3,0
Chr01	4317094	.	GC	G	651.22	.	AC=30;AF=1.00;AN=30;DP=28;ExcessHet=3.0103;FS=0.000;InbreedingCoeff=-0.1745;MLEAC=30;MLEAF=1.00;MQ=60.00;QD=28.03;SOR=1.292	GT:AD:DP:GQ:PL	1/1:0,1:1:3:36,3,0	./.	./.	./.	./.	1/1:0,1:1:3:36,3,0	1/1:0,1:1:3:36,3,0	1/1:0,1:1:3:36,3,0	1/1:0,1:1:3:36,3,0	./.	./.	./.	./.	./.	1/1:0,2:2:6:72,6,0	./.	./.	1/1:0,1:1:3:36,3,0	1/1:0,1:1:3:36,3,0	1/1:0,1:1:3:36,3,0	1/1:0,2:2:6:70,6,0	1/1:0,1:1:3:36,3,0	1/1:0,2:2:6:71,6,0	1/1:0,1:1:3:36,3,0	1/1:0,1:1:3:36,3,0	1/1:0,2:2:6:72,6,0	./.	./.	./.	./.	./.	./.	./.	./.	./.	./.
Chr01	4318097	.	G	GA	85.78	.	AC=8;AF=0.222;AN=36;BaseQRankSum=-1.478;ClippingRankSum=0.000;DP=555;ExcessHet=0.0002;FS=0.000;InbreedingCoeff=0.3200;MLEAC=7;MLEAF=0.194;MQ=60.00;MQRankSum=0.000;QD=26.30;ReadPosRankSum=-0.478;SOR=0.458	GT:AD:DP:GQ:PL	./.	./.	./.	0/0:2,0:2:6:0,6,63	0/0:1,0:1:3:0,3,31	./.	./.	0/0:1,0:1:3:0,3,31	1/1:0,1:1:3:31,3,0	1/1:0,1:1:3:31,3,0	0/0:2,0:2:6:0,6,63	0/0:1,0:1:3:0,3,31	./.	./.	./.	./.	0/0:2,0:2:6:0,6,63	0/0:1,0:1:3:0,3,31	./.	0/0:1,0:1:3:0,3,31	1/1:0,2:2:6:62,6,0	./.	0/0:1,0:1:3:0,3,31	0/0:1,0:1:3:0,3,31	./.	0/0:2,0:2:6:0,6,63	./.	0/0:1,0:1:3:0,3,31	./.	1/1:0,1:1:3:31,3,0	./.	./.	0/0:3,0:3:9:0,9,93	./.	./.	0/0:1,0:1:3:0,3,31
Chr01	4318359	.	G	GA	680.08	.	AC=25;AF=0.347;AN=72;BaseQRankSum=-0.976;ClippingRankSum=0.000;DP=496;ExcessHet=31.8023;FS=13.813;InbreedingCoeff=-0.5042;MLEAC=24;MLEAF=0.333;MQ=60.00;MQRankSum=0.000;QD=2.68;ReadPosRankSum=1.977;SOR=1.820	GT:AD:DP:GQ:PL	0/1:15,2:17:11:11,0,415	0/1:4,1:5:16:16,0,110	0/1:7,4:11:67:67,0,185	0/1:7,2:9:35:35,0,191	0/0:17,1:18:23:0,23,497	0/0:12,1:13:8:0,8,342	0/0:19,1:20:29:0,29,561	0/1:4,1:5:16:16,0,110	0/1:16,4:20:41:41,0,438	0/0:9,0:9:27:0,27,280	0/0:13,1:14:11:0,11,373	0/1:12,3:15:48:48,0,329	0/1:7,2:9:35:35,0,189	0/0:8,0:8:24:0,24,249	0/1:21,6:27:79:79,0,575	0/1:4,2:6:44:44,0,107	0/1:19,4:23:55:55,0,523	0/0:6,0:6:18:0,18,187	0/1:5,1:6:13:13,0,138	0/1:13,4:17:49:49,0,354	0/0:20,1:21:32:0,32,589	0/1:12,5:17:99:102,0,322	0/1:6,1:7:10:10,0,166	0/1:26,3:29:6:6,0,723	0/0:9,0:9:27:0,27,280	0/1:16,2:18:8:8,0,445	0/1:5,1:6:13:13,0,138	0/1:7,1:8:7:7,0,193	0/1:13,4:17:73:73,0,354	0/0:4,0:4:12:0,12,125	0/1:6,1:7:10:10,0,166	0/1:7,1:8:7:7,0,194	0/0:21,2:23:31:0,31,616	0/1:6,1:7:10:10,0,166	0/1:4,2:6:44:44,0,107	0/1:11,2:13:23:23,0,304
Chr01	4318910	.	T	TA	78.49	.	AC=6;AF=0.107;AN=56;BaseQRankSum=0.131;ClippingRankSum=0.000;DP=125;ExcessHet=0.6364;FS=7.011;InbreedingCoeff=-0.0393;MLEAC=6;MLEAF=0.107;MQ=60.00;MQRankSum=0.000;QD=7.14;ReadPosRankSum=2.483;SOR=2.346	GT:AD:DP:GQ:PL	0/0:1,0:1:3:0,3,31	0/0:1,0:1:3:0,3,31	./.	0/0:1,0:1:3:0,3,31	0/0:3,0:3:9:0,9,93	./.	0/1:2,2:4:50:50,0,50	./.	0/0:3,0:3:9:0,9,93	0/0:4,0:4:12:0,12,124	0/0:3,0:3:9:0,9,94	0/0:2,0:2:6:0,6,62	0/0:1,0:1:3:0,3,31	0/0:1,0:1:3:0,3,31	0/1:5,1:6:13:13,0,137	./.	1/1:0,1:1:3:31,3,0	./.	0/0:6,0:6:18:0,18,187	0/0:3,0:3:9:0,9,94	0/0:2,0:2:6:0,6,62	0/0:1,0:1:3:0,3,31	0/0:4,0:4:12:0,12,125	0/0:4,0:4:12:0,12,125	./.	0/0:4,0:4:12:0,12,124	./.	0/0:2,0:2:6:0,6,62	./.	0/1:5,2:7:41:41,0,134	0/1:2,1:3:22:22,0,53	0/0:4,0:4:12:0,12,125	0/0:5,0:5:15:0,15,156	0/0:2,0:2:6:0,6,62	0/0:2,0:2:6:0,6,62	0/0:2,0:2:6:0,6,62
Chr01	4321478	.	C	CT,CTT	3503.21	.	AC=28,8;AF=0.389,0.111;AN=72;BaseQRankSum=2.524;ClippingRankSum=0.000;DP=660;ExcessHet=101.0988;FS=18.251;InbreedingCoeff=-0.9342;MLEAC=28,7;MLEAF=0.389,0.097;MQ=60.00;MQRankSum=0.000;QD=7.28;ReadPosRankSum=4.667;SOR=0.831	GT:AD:DP:GQ:PL	0/1:15,4,2:21:47:71,0,360,47,361,556	0/1:3,5,3:11:5:140,0,53,46,5,143	0/2:3,1,2:6:11:42,11,78,0,57,94	0/1:8,4,0:12:77:77,0,192,101,225,384	0/1:13,5,1:19:95:95,0,293,100,318,551	0/1:4,5,0:9:86:114,0,86,126,111,264	0/1:10,6,1:17:99:127,0,215,123,234,452	0/2:2,1,2:5:28:62,28,70,0,30,62	0/1:9,3,1:13:56:56,0,214,66,239,378	0/1:13,6,2:21:99:128,0,288,115,308,543	0/2:9,1,5:15:99:143,108,320,0,226,303	0/1:5,2,1:8:24:43,0,119,24,114,199	0/1:4,6,2:12:74:154,0,78,113,74,246	0/1:3,5,2:10:31:133,0,56,72,31,172	0/1:16,10,3:29:99:229,0,315,173,313,662	0/1:8,1,0:9:2:2,0,182,26,205,286	0/1:8,11,5:24:99:292,0,157,161,108,427	0/2:2,1,1:4:1:28,1,28,0,12,46	0/1:3,2,1:6:24:49,0,68,24,57,127	0/1:8,7,1:16:99:160,0,179,149,197,429	0/2:10,0,4:14:99:107,106,331,0,260,316	0/1:9,4,1:14:74:82,0,196,74,207,367	0/1:10,4,1:15:75:80,0,203,75,216,380	0/1:15,8,2:25:99:172,0,350,148,365,666	0/1:3,5,1:9:57:125,0,59,99,57,201	0/1:9,7,2:18:99:165,0,202,123,199,434	0/1:4,3,1:8:49:71,0,90,49,85,187	0/1:5,4,1:10:74:94,0,112,74,113,247	0/2:9,3,4:16:31:110,31,221,0,156,280	0/1:10,4,2:16:47:86,0,236,47,226,394	0/1:12,3,2:17:23:55,0,272,23,263,416	0/1:12,3,1:16:47:47,0,293,49,309,470	0/1:10,4,1:15:74:79,0,238,74,252,420	0/2:3,1,3:7:55:94,55,120,0,59,97	0/1:8,3,2:13:22:67,0,189,22,171,299	0/2:7,1,2:10:28:47,28,197,0,169,237
Chr01	4321718	.	C	CT	23.90	.	AC=6;AF=0.083;AN=72;BaseQRankSum=-0.872;ClippingRankSum=0.000;DP=195;ExcessHet=3.9910;FS=0.000;InbreedingCoeff=-0.1189;MLEAC=5;MLEAF=0.069;MQ=60.00;MQRankSum=0.000;QD=2.39;ReadPosRankSum=0.835;SOR=0.477	GT:AD:DP:GQ:PL	0/0:3,0:3:9:0,9,93	0/0:6,0:6:18:0,18,187	0/0:4,0:4:12:0,12,125	0/0:6,0:6:18:0,18,187	0/0:6,1:7:14:0,14,181	0/0:5,0:5:15:0,15,156	0/1:8,2:10:32:32,0,219	0/0:2,0:2:6:0,6,62	0/1:7,1:8:7:7,0,194	0/0:7,0:7:21:0,21,219	0/0:9,0:9:27:0,27,280	0/0:5,0:5:15:0,15,156	0/1:2,1:3:22:22,0,53	0/1:3,1:4:19:19,0,81	0/0:7,0:7:21:0,21,218	0/0:7,0:7:21:0,21,218	0/1:6,1:7:10:10,0,166	0/0:6,0:6:18:0,18,187	0/0:9,0:9:27:0,27,280	0/0:7,0:7:21:0,21,218	0/0:7,0:7:21:0,21,218	0/0:6,0:6:18:0,18,186	0/0:8,0:8:24:0,24,249	0/0:5,0:5:15:0,15,156	0/0:4,0:4:12:0,12,125	0/0:3,0:3:9:0,9,93	0/0:1,0:1:3:0,3,31	0/0:3,0:3:9:0,9,93	0/0:3,0:3:9:0,9,93	0/1:2,1:3:22:22,0,53	0/0:7,0:7:21:0,21,218	0/0:4,0:4:12:0,12,125	0/0:3,0:3:9:0,9,93	0/0:3,0:3:9:0,9,93	0/0:2,0:2:6:0,6,62	0/0:3,0:3:9:0,9,93
Chr01	4323817	.	G	GTT	102.74	.	AC=7;AF=0.350;AN=20;BaseQRankSum=-1.695;ClippingRankSum=0.000;DP=14;ExcessHet=0.0473;FS=0.000;InbreedingCoeff=0.2218;MLEAC=7;MLEAF=0.350;MQ=60.00;MQRankSum=0.000;QD=31.09;ReadPosRankSum=-0.642;SOR=1.901	GT:AD:DP:GQ:PL	0/1:1,1:2:31:31,0,32	./.	./.	0/0:1,0:1:3:0,3,38	0/0:2,0:2:6:0,6,76	./.	./.	./.	0/0:1,0:1:3:0,3,38	./.	0/0:1,0:1:3:0,3,38	./.	./.	./.	./.	0/0:1,0:1:3:0,3,38	1/1:0,1:1:3:16,3,0	./.	./.	./.	./.	./.	1/1:0,1:1:3:37,3,0	./.	./.	./.	./.	./.	1/1:0,2:2:6:73,6,0	./.	./.	0/0:1,0:1:3:0,3,38	./.	./.	./.	./.
Chr01	4357260	.	G	GA	27.79	.	AC=6;AF=0.086;AN=70;BaseQRankSum=-0.495;ClippingRankSum=0.000;DP=259;ExcessHet=4.0214;FS=1.441;InbreedingCoeff=-0.1133;MLEAC=5;MLEAF=0.071;MQ=60.00;MQRankSum=0.000;QD=6.95;ReadPosRankSum=0.122;SOR=0.905	GT:AD:DP:GQ:PL	0/1:7,1:8:7:7,0,195	0/0:3,0:3:9:0,9,94	0/0:2,0:2:6:0,6,63	0/0:4,0:4:12:0,12,125	0/0:8,0:8:24:0,24,250	0/1:2,2:4:50:50,0,51	0/0:9,0:9:27:0,27,281	0/0:5,0:5:15:0,15,156	0/0:6,0:6:18:0,18,187	0/0:2,0:2:6:0,6,63	0/0:12,0:12:36:0,36,376	0/1:7,1:8:7:7,0,195	0/0:6,0:6:18:0,18,188	0/0:11,1:12:5:0,5,313	0/0:11,0:11:33:0,33,344	./.	0/1:6,1:7:10:10,0,167	0/1:3,1:4:19:19,0,82	0/0:10,0:10:30:0,30,312	0/0:7,0:7:21:0,21,219	0/1:3,1:4:19:19,0,82	0/0:7,0:7:21:0,21,219	0/0:6,0:6:18:0,18,188	0/0:10,0:10:30:0,30,313	0/0:2,0:2:6:0,6,63	0/0:5,0:5:15:0,15,156	0/0:2,0:2:6:0,6,63	0/0:12,0:12:36:0,36,374	0/0:14,0:14:42:0,42,438	0/0:6,0:6:18:0,18,188	0/0:5,0:5:15:0,15,156	0/0:3,0:3:9:0,9,94	0/0:5,0:5:15:0,15,153	0/0:7,0:7:21:0,21,219	0/0:5,0:5:15:0,15,156	0/0:13,0:13:39:0,39,406
Chr01	4376077	.	G	GT	190.63	.	AC=11;AF=0.153;AN=72;BaseQRankSum=-0.939;ClippingRankSum=0.000;DP=342;ExcessHet=7.6223;FS=8.081;InbreedingCoeff=-0.1866;MLEAC=5;MLEAF=0.069;MQ=60.00;MQRankSum=0.000;QD=2.17;ReadPosRankSum=0.708;SOR=0.188	GT:AD:DP:GQ:PL	0/0:8,0:8:24:0,24,245	0/0:3,0:3:9:0,9,91	0/0:11,0:11:33:0,33,335	0/1:10,2:12:5:5,0,270	0/0:10,0:10:30:0,30,306	0/1:7,1:8:6:6,0,190	0/1:10,3:13:33:33,0,266	0/0:6,0:6:18:0,18,183	0/1:6,2:8:18:18,0,160	0/0:15,1:16:37:0,37,447	0/0:13,0:13:39:0,39,396	0/0:14,1:15:15:0,15,397	0/1:8,1:9:3:3,0,218	0/1:6,1:7:9:9,0,162	0/1:12,3:15:7:7,0,321	0/0:4,1:5:11:0,11,120	0/0:8,1:9:17:0,17,234	0/0:5,0:5:15:0,15,152	0/0:6,0:6:18:0,18,183	0/0:7,0:7:21:0,21,213	0/0:8,0:8:24:0,24,245	0/0:5,0:5:15:0,15,152	0/0:14,0:14:42:0,42,427	0/0:12,1:13:9:0,9,335	0/0:3,0:3:9:0,9,91	0/1:13,3:16:43:43,0,348	0/0:4,0:4:12:0,12,122	0/1:10,2:12:25:25,0,269	0/0:14,2:16:7:0,7,387	0/0:10,1:11:3:0,3,275	0/1:10,2:12:6:6,0,246	0/0:4,1:5:5:0,5,112	0/1:8,1:9:3:3,0,217	0/0:11,1:12:27:0,27,327	0/0:4,0:4:12:0,12,122	./.
Chr01	4397511	.	T	TA	145.62	.	AC=10;AF=0.147;AN=68;BaseQRankSum=-0.292;ClippingRankSum=0.000;DP=190;ExcessHet=6.3656;FS=0.000;InbreedingCoeff=-0.2542;MLEAC=11;MLEAF=0.162;MQ=60.00;MQRankSum=0.000;QD=2.91;ReadPosRankSum=0.924;SOR=0.870	GT:AD:DP:GQ:PL	0/1:2,1:3:22:22,0,52	./.	0/1:9,2:11:29:29,0,247	0/0:1,0:1:3:0,3,31	0/0:5,0:5:15:0,15,156	0/0:2,0:2:6:0,6,62	0/1:10,3:13:34:34,0,273	./.	0/0:10,1:11:2:0,2,281	0/0:3,0:3:9:0,9,93	0/1:3,2:5:47:47,0,78	0/1:7,1:8:7:7,0,194	0/1:1,1:2:25:25,0,25	0/1:4,1:5:16:16,0,110	0/0:5,0:5:15:0,15,156	0/0:2,0:2:6:0,6,62	0/1:2,2:4:50:50,0,50	0/1:7,1:8:6:6,0,194	0/1:15,2:17:11:11,0,416	0/0:4,0:4:12:0,12,125	0/0:5,0:5:15:0,15,155	0/0:1,0:1:3:0,3,31	0/0:1,0:1:3:0,3,31	0/0:1,0:1:3:0,3,31	0/0:1,0:1:3:0,3,31	0/0:19,2:21:2:0,2,531	0/0:1,0:1:3:0,3,31	0/0:7,0:7:21:0,21,217	0/0:4,0:4:12:0,12,125	0/0:17,0:17:51:0,51,529	0/0:2,0:2:6:0,6,62	0/0:1,0:1:3:0,3,30	0/0:4,0:4:12:0,12,125	0/0:4,0:4:12:0,12,125	0/0:3,0:3:9:0,9,93	0/0:5,0:5:15:0,15,155
Chr01	4397640	.	C	CT	68.65	.	AC=8;AF=0.118;AN=68;BaseQRankSum=-0.215;ClippingRankSum=0.000;DP=161;ExcessHet=1.0138;FS=0.000;InbreedingCoeff=-0.0594;MLEAC=8;MLEAF=0.118;MQ=60.00;MQRankSum=0.000;QD=6.86;ReadPosRankSum=2.092;SOR=0.407	GT:AD:DP:GQ:PL	0/0:7,1:8:13:0,13,208	0/0:1,0:1:3:0,3,31	0/0:7,0:7:21:0,21,218	1/1:0,1:1:3:31,3,0	0/0:5,0:5:15:0,15,156	0/0:3,0:3:9:0,9,93	0/1:8,2:10:32:32,0,219	0/0:3,0:3:9:0,9,93	0/1:6,1:7:10:10,0,166	0/0:5,0:5:15:0,15,156	0/0:1,0:1:3:0,3,31	0/0:5,0:5:15:0,15,156	0/0:5,0:5:15:0,15,155	0/1:1,1:2:25:25,0,25	0/1:1,1:2:25:25,0,25	0/0:2,1:3:3:0,3,57	0/0:2,0:2:6:0,6,62	0/1:3,1:4:19:19,0,81	0/0:12,0:12:36:0,36,373	0/0:2,0:2:6:0,6,62	0/0:2,0:2:6:0,6,62	./.	./.	0/0:2,0:2:6:0,6,62	0/0:1,0:1:3:0,3,31	0/0:12,2:14:5:0,5,338	0/0:2,0:2:6:0,6,62	0/0:5,0:5:15:0,15,155	0/0:6,0:6:18:0,18,186	0/0:14,0:14:42:0,42,434	0/0:5,0:5:15:0,15,156	0/0:1,0:1:3:0,3,31	0/0:7,0:7:21:0,21,218	0/0:1,0:1:3:0,3,31	0/1:2,1:3:22:22,0,53	0/0:3,0:3:9:0,9,93
Chr01	4428841	.	T	TA	64.10	.	AC=12;AF=0.167;AN=72;BaseQRankSum=-0.308;ClippingRankSum=0.000;DP=230;ExcessHet=7.7766;FS=11.975;InbreedingCoeff=-0.2038;MLEAC=9;MLEAF=0.125;MQ=60.00;MQRankSum=0.000;QD=4.27;ReadPosRankSum=2.524;SOR=1.356	GT:AD:DP:GQ:PL	0/1:9,1:10:1:1,0,250	0/1:3,1:4:19:19,0,81	0/1:7,1:8:7:7,0,194	0/0:7,0:7:21:0,21,218	0/1:8,1:9:4:4,0,221	0/0:3,0:3:9:0,9,93	0/0:5,0:5:15:0,15,155	0/1:2,2:4:50:50,0,50	0/1:9,2:11:29:29,0,247	0/0:5,0:5:15:0,15,156	0/0:2,0:2:6:0,6,62	0/0:9,0:9:27:0,27,281	0/0:8,0:8:24:0,24,249	0/0:2,0:2:6:0,6,62	0/1:6,1:7:10:10,0,166	0/0:2,0:2:6:0,6,61	0/1:6,1:7:10:10,0,165	0/0:4,0:4:12:0,12,125	0/0:9,0:9:27:0,27,280	0/0:7,0:7:21:0,21,218	0/0:8,0:8:24:0,24,249	0/1:8,1:9:4:4,0,201	0/0:2,0:2:6:0,6,62	0/1:6,1:7:10:10,0,166	0/0:5,0:5:15:0,15,156	0/0:9,0:9:27:0,27,280	0/0:2,0:2:6:0,6,62	0/0:7,0:7:21:0,21,218	0/0:2,0:2:6:0,6,62	0/1:4,1:5:16:16,0,110	0/0:6,0:6:18:0,18,187	0/1:6,1:7:10:10,0,166	0/0:9,0:9:27:0,27,280	0/0:5,0:5:15:0,15,156	0/0:3,1:4:6:0,6,88	0/0:6,0:6:18:0,18,187
Chr01	4429022	.	A	AT	321.88	.	AC=20;AF=0.278;AN=72;BaseQRankSum=-0.328;ClippingRankSum=0.000;DP=364;ExcessHet=19.1086;FS=0.615;InbreedingCoeff=-0.3775;MLEAC=19;MLEAF=0.264;MQ=60.00;MQRankSum=0.000;QD=2.27;ReadPosRankSum=2.706;SOR=0.629	GT:AD:DP:GQ:PL	0/0:10,0:10:30:0,30,314	0/1:4,1:5:15:15,0,107	0/1:14,2:16:13:13,0,388	0/1:3,1:4:18:18,0,80	0/0:10,1:11:22:0,22,295	0/0:1,0:1:3:0,3,31	0/1:5,3:8:67:67,0,129	0/0:5,0:5:15:0,15,161	0/0:9,0:9:27:0,27,274	0/0:7,1:8:13:0,13,170	0/1:7,1:8:6:6,0,190	0/1:15,2:17:10:10,0,388	0/1:5,1:6:12:12,0,135	0/1:4,3:7:51:51,0,102	0/1:13,2:15:16:16,0,358	0/0:2,0:2:6:0,6,61	0/0:5,0:5:15:0,15,153	0/1:6,1:7:9:9,0,170	0/1:15,4:19:62:62,0,443	0/0:10,0:10:29:0,29,266	0/0:7,0:7:21:0,21,214	0/0:5,0:5:15:0,15,153	0/1:6,2:8:17:17,0,160	0/0:6,0:6:18:0,18,183	0/0:3,0:3:9:0,9,92	0/1:14,3:17:21:21,0,376	0/1:4,1:5:15:15,0,107	0/1:8,1:9:3:3,0,225	0/0:17,1:18:46:0,46,545	0/1:13,3:16:43:43,0,365	0/1:8,1:9:3:3,0,217	0/0:10,1:11:3:0,3,283	0/1:6,1:7:9:9,0,170	0/1:7,2:9:34:34,0,186	0/0:10,0:10:30:0,30,314	0/1:8,2:10:31:31,0,214
Chr01	4430681	.	CAA	C	39.41	.	AC=2;AF=0.033;AN=60;BaseQRankSum=0.036;ClippingRankSum=0.000;DP=113;ExcessHet=0.0370;FS=0.000;InbreedingCoeff=0.1715;MLEAC=1;MLEAF=0.017;MQ=60.00;MQRankSum=0.000;QD=19.71;ReadPosRankSum=0.366;SOR=0.577	GT:AD:DP:GQ:PL	./.	./.	./.	0/0:1,0:1:3:0,3,41	0/0:1,0:1:3:0,3,45	0/0:1,0:1:3:0,3,45	0/0:4,0:4:12:0,12,147	0/0:1,0:1:3:0,3,44	0/0:1,0:1:3:0,3,45	0/0:8,0:8:24:0,24,357	0/0:3,0:3:9:0,9,133	0/0:4,0:4:12:0,12,179	0/0:1,0:1:3:0,3,45	0/0:6,0:6:18:0,18,268	0/0:7,0:7:21:0,21,313	0/0:6,0:6:18:0,18,268	0/0:2,0:2:6:0,6,89	./.	0/0:3,0:3:9:0,9,134	0/0:4,0:4:12:0,12,178	0/0:6,0:6:18:0,18,268	./.	0/0:1,0:1:3:0,3,45	1/1:0,2:2:6:90,6,0	0/0:1,0:1:3:0,3,44	0/0:13,0:13:39:0,39,582	./.	0/0:4,0:4:12:0,12,179	0/0:8,0:8:24:0,24,358	0/0:10,0:10:30:0,30,446	0/0:4,0:4:12:0,12,179	0/0:3,0:3:9:0,9,134	0/0:2,0:2:6:0,6,89	0/0:1,0:1:3:0,3,45	0/0:3,0:3:9:0,9,134	0/0:2,0:2:6:0,6,89
Chr01	4430737	.	C	CA	47.46	.	AC=5;AF=0.089;AN=56;BaseQRankSum=-0.233;ClippingRankSum=0.000;DP=94;ExcessHet=3.8546;FS=1.821;InbreedingCoeff=-0.1798;MLEAC=5;MLEAF=0.089;MQ=60.00;MQRankSum=0.000;QD=11.86;ReadPosRankSum=-0.184;SOR=1.251	GT:AD:DP:GQ:PL	./.	./.	0/0:1,0:1:3:0,3,31	0/0:3,0:3:9:0,9,93	0/0:1,0:1:3:0,3,31	./.	0/1:2,2:4:50:50,0,51	0/0:2,0:2:6:0,6,63	0/0:1,0:1:3:0,3,31	0/0:3,0:3:9:0,9,93	0/0:3,0:3:9:0,9,94	./.	./.	0/1:6,1:7:10:10,0,165	0/0:4,0:4:12:0,12,125	0/0:1,0:1:3:0,3,31	0/0:2,0:2:6:0,6,63	0/0:1,0:1:3:0,3,30	0/0:6,0:6:18:0,18,186	0/1:3,1:4:19:19,0,82	0/0:6,0:6:18:0,18,188	./.	0/0:2,0:2:6:0,6,63	0/1:2,1:3:22:22,0,52	0/0:2,0:2:6:0,6,63	0/0:6,0:6:18:0,18,188	./.	0/0:3,0:3:9:0,9,94	0/0:3,0:3:9:0,9,94	0/0:7,0:7:21:0,21,218	0/0:4,0:4:12:0,12,124	0/0:5,0:5:15:0,15,156	0/0:1,0:1:3:0,3,31	./.	0/0:3,0:3:9:0,9,94	0/1:2,1:3:22:22,0,54
Chr01	4431113	.	T	TA	84.23	.	AC=7;AF=0.140;AN=50;BaseQRankSum=-0.794;ClippingRankSum=0.000;DP=84;ExcessHet=5.1144;FS=18.713;InbreedingCoeff=-0.2603;MLEAC=8;MLEAF=0.160;MQ=60.00;MQRankSum=0.000;QD=9.36;ReadPosRankSum=1.175;SOR=4.615	GT:AD:DP:GQ:PL	0/0:3,0:3:9:0,9,89	./.	0/1:1,1:2:23:23,0,24	./.	0/1:1,1:2:23:23,0,24	./.	0/0:1,0:1:3:0,3,30	0/0:1,0:1:3:0,3,30	./.	0/0:4,0:4:12:0,12,120	0/0:2,0:2:6:0,6,60	0/1:2,1:3:20:20,0,51	./.	0/0:1,0:1:3:0,3,30	./.	0/0:2,0:2:6:0,6,60	0/0:4,0:4:12:0,12,120	./.	0/0:2,0:2:6:0,6,59	0/1:3,1:4:17:17,0,78	0/1:5,1:6:11:11,0,132	0/0:2,0:2:6:0,6,60	./.	0/0:2,0:2:6:0,6,60	./.	0/1:6,3:9:60:60,0,153	./.	0/1:5,1:6:11:11,0,132	0/0:1,0:1:3:0,3,30	0/0:6,0:6:18:0,18,180	./.	0/0:3,0:3:9:0,9,90	0/0:3,0:3:9:0,9,90	0/0:3,0:3:9:0,9,90	0/0:1,0:1:3:0,3,30	0/0:1,0:1:3:0,3,30
Chr01	4461418	.	G	GT	247.88	.	AC=18;AF=0.300;AN=60;BaseQRankSum=0.473;ClippingRankSum=0.000;DP=104;ExcessHet=4.9040;FS=5.456;InbreedingCoeff=-0.2048;MLEAC=16;MLEAF=0.267;MQ=60.00;MQRankSum=0.000;QD=14.58;ReadPosRankSum=-0.284;SOR=1.339	GT:AD:DP:GQ:PL	0/1:8,1:9:3:3,0,217	./.	1/1:0,2:2:6:41,6,0	0/1:4,1:5:11:11,0,107	0/1:2,1:3:1:1,0,52	0/1:2,1:3:22:22,0,51	0/0:4,1:5:5:0,5,112	./.	0/0:1,0:1:3:0,3,31	0/0:6,0:6:18:0,18,183	0/0:6,1:7:14:0,14,177	0/1:2,1:3:1:1,0,52	0/0:1,0:1:3:0,3,31	0/0:4,1:5:5:0,5,112	./.	0/0:1,0:1:3:0,3,31	0/1:1,1:2:1:1,0,26	0/0:1,0:1:3:0,3,31	0/0:3,0:3:9:0,9,92	0/1:1,2:3:12:12,0,22	0/1:1,1:2:22:22,0,25	1/1:0,1:1:3:10,3,0	0/1:1,2:3:22:50,0,22	0/0:5,0:5:13:0,13,125	0/0:2,0:2:6:0,6,61	0/0:1,0:1:3:0,3,31	0/1:1,1:2:1:1,0,26	./.	0/0:2,0:2:6:0,6,61	0/1:3,1:4:18:18,0,80	./.	0/1:2,2:4:27:27,0,50	0/0:1,0:1:3:0,3,31	0/1:1,1:2:25:25,0,25	0/1:1,4:5:16:104,0,16	./.
Chr01	4492979	.	G	GT	462.24	.	AC=22;AF=0.314;AN=70;BaseQRankSum=-2.213;ClippingRankSum=0.000;DP=358;ExcessHet=24.4291;FS=0.000;InbreedingCoeff=-0.4519;MLEAC=22;MLEAF=0.314;MQ=60.00;MQRankSum=0.000;QD=2.94;ReadPosRankSum=2.182;SOR=0.728	GT:AD:DP:GQ:PL	0/1:5,2:7:37:37,0,129	0/1:6,2:8:34:34,0,156	0/0:10,1:11:4:0,4,271	0/1:2,2:4:46:46,0,48	0/1:6,1:7:8:8,0,159	0/0:5,0:5:15:0,15,150	0/1:11,2:13:19:19,0,291	0/0:6,0:6:18:0,18,181	0/1:6,2:8:34:34,0,156	0/1:14,4:18:62:62,0,367	0/1:16,3:19:12:12,0,424	0/1:14,3:17:36:36,0,370	0/1:1,1:2:23:23,0,24	0/1:7,1:8:5:5,0,186	0/0:9,1:10:19:0,19,260	0/1:4,1:5:14:14,0,105	0/1:6,2:8:34:34,0,156	0/1:6,2:8:34:34,0,156	0/1:5,3:8:64:64,0,107	0/1:7,2:9:31:31,0,183	0/0:6,0:6:18:0,18,180	./.	0/1:3,2:5:43:43,0,75	0/0:3,0:3:9:0,9,90	0/0:2,0:2:6:0,6,60	0/0:15,0:15:45:0,45,449	0/0:3,0:3:9:0,9,90	0/1:13,2:15:13:13,0,325	0/1:6,1:7:8:8,0,159	0/0:15,1:16:19:0,19,421	0/0:5,0:5:15:0,15,150	0/0:8,1:9:16:0,16,230	0/1:6,1:7:8:8,0,159	0/0:7,0:7:21:0,21,210	0/1:8,2:10:28:28,0,210	0/1:7,1:8:5:5,0,167
Chr01	4531696	.	G	GA	4636.03	.	AC=36;AF=0.500;AN=72;BaseQRankSum=-0.059;ClippingRankSum=0.000;DP=1424;ExcessHet=101.0988;FS=0.642;InbreedingCoeff=-0.9934;MLEAC=36;MLEAF=0.500;MQ=60.00;MQRankSum=0.000;QD=3.32;ReadPosRankSum=0.983;SOR=0.754	GT:AD:DP:GQ:PL	0/1:19,8:27:99:168,0,510	0/1:6,1:7:10:10,0,166	0/1:12,2:14:20:20,0,332	0/1:22,5:27:54:54,0,604	0/1:44,11:55:99:156,0,1206	0/1:22,6:28:99:102,0,600	0/1:16,5:21:92:92,0,435	0/1:19,4:23:55:55,0,521	0/1:27,9:36:99:171,0,733	0/1:31,6:37:75:75,0,854	0/1:37,9:46:99:140,0,1014	0/1:43,19:62:99:382,0,1154	0/1:31,7:38:99:104,0,827	0/1:26,5:31:61:61,0,717	0/1:30,12:42:99:206,0,809	0/1:21,5:26:77:77,0,576	0/1:24,15:39:99:328,0,629	0/1:16,9:25:99:205,0,423	0/1:46,13:59:99:226,0,1233	0/1:24,8:32:99:132,0,652	0/1:37,6:43:57:57,0,1022	0/1:20,9:29:99:191,0,534	0/1:25,7:32:99:101,0,681	0/1:40,5:45:19:19,0,1111	0/1:5,3:8:69:69,0,130	0/1:36,8:44:99:116,0,987	0/1:11,2:13:23:23,0,303	0/1:49,12:61:99:169,0,1342	0/1:60,11:71:99:108,0,1654	0/1:49,10:59:99:134,0,1326	0/1:46,11:57:99:166,0,1260	0/1:49,8:57:36:36,0,1351	0/1:43,17:60:99:304,0,1160	0/1:38,14:52:99:238,0,1029	0/1:46,7:53:58:58,0,1273	0/1:32,11:43:99:213,0,867
Chr01	4531823	.	G	GA	221.17	.	AC=16;AF=0.296;AN=54;BaseQRankSum=0.163;ClippingRankSum=0.000;DP=1121;ExcessHet=0.3239;FS=3.038;InbreedingCoeff=-0.0163;MLEAC=15;MLEAF=0.278;MQ=60.00;MQRankSum=0.000;QD=14.74;ReadPosRankSum=0.526;SOR=0.984	GT:AD:DP:GQ:PL	./.	0/0:2,0:2:6:0,6,57	./.	./.	0/0:1,0:1:3:0,3,29	1/1:0,1:1:3:29,3,0	1/1:0,1:1:3:29,3,0	1/1:0,1:1:3:29,3,0	./.	0/0:1,0:1:3:0,3,29	0/1:2,1:3:20:20,0,48	0/1:3,1:4:17:17,0,74	0/0:4,0:4:12:0,12,115	0/0:4,1:5:4:0,4,104	0/0:3,0:3:9:0,9,85	./.	0/0:2,0:2:6:0,6,57	./.	0/1:6,1:7:8:8,0,151	0/0:3,0:3:9:0,9,86	./.	0/0:1,0:1:3:0,3,29	0/1:1,1:2:23:23,0,23	1/1:0,1:1:3:29,3,0	./.	0/1:1,1:2:23:23,0,23	./.	0/0:5,1:6:12:0,12,139	0/0:5,0:5:15:0,15,143	0/1:7,3:10:35:35,0,171	0/0:3,0:3:9:0,9,86	0/0:1,0:1:3:0,3,29	0/0:1,0:1:3:0,3,29	0/1:2,3:5:42:71,0,42	0/1:4,1:5:14:14,0,100	0/0:9,0:9:27:0,27,241
Chr01	4532117	.	G	GA	344.23	.	AC=16;AF=0.267;AN=60;BaseQRankSum=-1.525;ClippingRankSum=0.000;DP=210;ExcessHet=7.1872;FS=5.342;InbreedingCoeff=-0.3391;MLEAC=15;MLEAF=0.250;MQ=60.00;MQRankSum=0.000;QD=5.94;ReadPosRankSum=1.769;SOR=0.795	GT:AD:DP:GQ:PL	1/1:0,1:1:3:29,3,0	./.	0/0:1,0:1:3:0,3,29	0/0:1,0:1:3:0,3,10	0/0:1,0:1:3:0,3,29	./.	0/0:2,0:2:6:0,6,57	./.	./.	0/1:4,1:5:14:14,0,100	0/1:2,1:3:20:20,0,48	0/1:3,1:4:17:17,0,74	0/0:2,0:2:6:0,6,57	0/0:4,0:4:12:0,12,115	0/0:3,0:3:9:0,9,86	0/1:2,1:3:20:20,0,48	0/1:1,1:2:23:23,0,23	0/1:1,1:2:21:21,0,23	0/1:8,2:10:27:27,0,198	0/0:3,0:3:9:0,9,86	0/1:5,1:6:11:11,0,125	0/0:2,0:2:6:0,6,57	0/0:1,0:1:3:0,3,29	0/0:1,0:1:3:0,3,29	./.	0/1:5,2:7:36:36,0,122	./.	0/0:9,0:9:27:0,27,258	0/1:6,2:8:33:33,0,147	0/1:10,3:13:28:28,0,247	0/1:3,2:5:42:42,0,70	0/0:2,0:2:6:0,6,57	0/0:2,0:2:6:0,6,57	0/1:3,3:6:32:32,0,68	0/1:6,3:9:41:41,0,145	0/0:5,1:6:7:0,7,115
Chr01	4532358	.	T	TTG	3631.68	.	AC=11;AF=0.153;AN=72;BaseQRankSum=0.533;ClippingRankSum=0.000;DP=1086;ExcessHet=0.4119;FS=1.713;InbreedingCoeff=0.2845;MLEAC=10;MLEAF=0.139;MQ=60.00;MQRankSum=0.000;QD=25.22;ReadPosRankSum=3.408;SOR=0.671	GT:AD:DP:GQ:PL	0/1:3,17:20:45:512,0,45	0/1:2,8:10:40:224,0,40	0/1:1,8:9:9:218,0,9	0/1:3,12:15:60:343,0,60	1/1:1,25:26:55:818,55,0	0/1:1,10:11:2:302,0,2	1/1:2,17:19:2:515,2,0	0/1:1,8:9:8:223,0,8	0/1:4,21:25:65:603,0,65	0/0:26,0:26:81:0,81,1858	0/0:32,0:32:99:0,99,2315	0/0:44,0:44:99:0,139,3155	0/0:34,0:34:99:0,106,2348	0/0:23,1:24:52:0,52,1731	0/0:32,0:32:96:0,96,2202	0/0:16,0:16:48:0,48,958	0/0:40,0:40:99:0,121,2732	0/0:5,0:5:18:0,18,314	0/0:49,0:49:99:0,151,3319	0/0:34,0:34:99:0,101,2416	0/0:31,0:31:92:0,92,2133	0/0:21,0:21:66:0,66,1532	0/0:24,0:24:75:0,75,1610	0/0:33,0:33:99:0,103,2234	0/0:8,0:8:24:0,24,636	0/0:36,0:36:99:0,111,2464	0/0:4,0:4:12:0,12,274	0/0:40,0:40:99:0,119,2668	0/0:53,0:53:99:0,163,3804	0/0:37,0:37:99:0,112,2533	0/0:38,0:38:99:0,117,2441	0/0:40,0:40:99:0,127,2906	0/0:51,0:51:99:0,157,3484	0/0:31,0:31:94:0,94,2106	0/0:40,0:40:99:0,124,2834	0/0:30,0:30:92:0,92,1987
Chr01	4611693	.	T	TA	138.41	.	AC=8;AF=0.364;AN=22;BaseQRankSum=1.531;ClippingRankSum=0.000;DP=18;ExcessHet=0.0022;FS=0.000;InbreedingCoeff=0.3744;MLEAC=8;MLEAF=0.364;MQ=60.00;MQRankSum=0.000;QD=29.42;ReadPosRankSum=1.678;SOR=1.112	GT:AD:DP:GQ:PL	./.	./.	./.	./.	./.	1/1:0,1:1:3:39,3,0	1/1:0,2:2:6:79,6,0	1/1:0,1:1:3:39,3,0	1/1:0,1:1:3:39,3,0	0/0:1,0:1:3:0,3,40	./.	0/0:1,0:1:3:0,3,40	./.	./.	0/0:1,0:1:3:0,3,40	./.	./.	./.	0/0:3,0:3:9:0,9,121	./.	0/0:1,0:1:3:0,3,40	./.	./.	./.	0/0:1,0:1:3:0,3,40	./.	./.	./.	./.	./.	./.	./.	0/0:1,0:1:3:0,3,40	./.	./.	./.
Chr01	4615926	.	T	TA	124.08	.	AC=9;AF=0.196;AN=46;BaseQRankSum=0.710;ClippingRankSum=0.000;DP=57;ExcessHet=2.1636;FS=1.830;InbreedingCoeff=-0.2048;MLEAC=10;MLEAF=0.217;MQ=60.00;MQRankSum=0.000;QD=31.02;ReadPosRankSum=-1.207;SOR=2.074	GT:AD:DP:GQ:PL	0/0:2,0:2:6:0,6,62	./.	0/0:1,0:1:3:0,3,31	./.	0/0:1,0:1:3:0,3,31	./.	0/0:2,0:2:6:0,6,62	./.	0/0:2,0:2:6:0,6,62	./.	0/1:3,1:4:19:19,0,81	0/1:5,1:6:13:13,0,138	0/0:5,0:5:15:0,15,155	0/0:1,0:1:3:0,3,31	0/0:4,0:4:12:0,12,125	./.	./.	./.	0/0:4,0:4:12:0,12,125	0/0:1,0:1:3:0,3,31	0/0:2,0:2:6:0,6,62	0/1:1,1:2:25:25,0,25	./.	0/0:2,0:2:6:0,6,61	./.	0/0:1,0:1:3:0,3,31	1/1:0,1:1:3:31,3,0	0/1:2,1:3:22:22,0,53	0/0:1,0:1:3:0,3,31	0/1:2,2:4:50:50,0,50	0/1:2,1:3:22:22,0,53	./.	./.	0/0:1,0:1:3:0,3,31	./.	0/1:1,1:2:25:25,0,25
Chr01	4616622	.	C	CT	91.43	.	AC=8;AF=0.167;AN=48;BaseQRankSum=0.139;ClippingRankSum=0.000;DP=75;ExcessHet=0.2106;FS=2.090;InbreedingCoeff=0.0090;MLEAC=8;MLEAF=0.167;MQ=60.00;MQRankSum=0.000;QD=15.24;ReadPosRankSum=1.193;SOR=2.164	GT:AD:DP:GQ:PL	0/0:1,0:1:3:0,3,31	./.	./.	./.	0/1:1,1:2:25:25,0,25	./.	1/1:0,1:1:3:31,3,0	./.	./.	0/0:1,0:1:3:0,3,31	./.	0/0:6,0:6:18:0,18,187	./.	0/0:1,0:1:3:0,3,31	0/0:1,0:1:3:0,3,31	0/0:1,0:1:3:0,3,31	0/0:3,0:3:9:0,9,94	0/0:3,0:3:9:0,9,93	0/1:4,2:6:44:44,0,107	0/0:4,0:4:12:0,12,125	0/0:3,0:3:9:0,9,94	0/0:3,0:3:9:0,9,94	./.	0/0:2,0:2:6:0,6,61	./.	0/0:4,0:4:12:0,12,124	./.	0/0:2,0:2:6:0,6,62	0/0:2,0:2:6:0,6,62	0/1:3,1:4:19:19,0,82	0/0:1,0:1:3:0,3,31	1/1:0,1:1:3:31,3,0	0/1:2,1:3:22:22,0,53	0/0:1,0:1:3:0,3,31	./.	0/0:1,0:1:3:0,3,31
Chr01	4618171	.	T	TGC	1296.17	.	AC=8;AF=0.111;AN=72;BaseQRankSum=-1.072;ClippingRankSum=0.000;DP=832;ExcessHet=4.8997;FS=1.248;InbreedingCoeff=-0.1253;MLEAC=8;MLEAF=0.111;MQ=60.00;MQRankSum=0.000;QD=9.89;ReadPosRankSum=-6.411;SOR=0.463	GT:AD:DP:GQ:PL	0/1:17,9:26:99:314,0,687	0/1:3,1:4:33:33,0,123	0/1:10,9:19:99:348,0,393	0/1:9,6:15:99:222,0,402	0/0:23,1:24:33:0,33,1080	0/1:13,4:17:99:129,0,534	0/1:16,3:19:75:75,0,705	0/1:8,2:10:54:54,0,414	0/1:18,7:25:99:230,0,777	0/0:25,0:25:78:0,78,1170	0/0:28,0:28:93:0,93,1395	0/0:32,0:32:96:0,96,1440	0/0:16,0:16:51:0,51,758	0/0:17,0:17:54:0,54,810	0/0:32,0:32:99:0,102,1530	0/0:12,0:12:36:0,36,540	0/0:35,0:35:99:0,105,1575	0/0:17,0:17:51:0,51,765	0/0:11,0:11:39:0,39,578	0/0:23,0:23:72:0,72,1080	0/0:33,0:33:99:0,105,1559	0/0:20,0:20:63:0,63,934	0/0:17,0:17:51:0,51,765	0/0:21,0:21:72:0,72,1071	0/0:22,0:22:72:0,72,1080	0/0:51,0:51:99:0,154,2295	0/0:6,0:6:18:0,18,270	0/0:31,0:31:96:0,96,1428	0/0:37,0:37:99:0,117,1748	0/0:19,0:19:60:0,60,900	0/0:23,0:23:72:0,72,1073	0/0:39,0:39:99:0,132,1964	0/0:40,0:40:99:0,126,1883	0/0:18,0:18:54:0,54,810	0/0:24,0:24:75:0,75,1125	0/0:24,0:24:75:0,75,1120
Chr01	4618173	.	GTT	G	1275.17	.	AC=8;AF=0.111;AN=72;BaseQRankSum=-1.282;ClippingRankSum=0.000;DP=878;ExcessHet=4.8997;FS=0.000;InbreedingCoeff=-0.1253;MLEAC=8;MLEAF=0.111;MQ=60.00;MQRankSum=0.000;QD=9.24;ReadPosRankSum=-6.759;SOR=0.527	GT:AD:DP:GQ:PL	0/1:18,7:25:99:311,0,729	0/1:3,1:4:33:33,0,123	0/1:11,9:20:99:342,0,473	0/1:11,6:17:99:219,0,444	0/0:26,1:27:36:0,36,1125	0/1:13,4:17:99:126,0,572	0/1:18,3:21:72:72,0,747	0/1:10,2:12:54:54,0,414	0/1:20,6:26:99:227,0,819	0/0:29,0:29:87:0,87,1305	0/0:31,0:31:93:0,93,1395	0/0:35,0:35:99:0,108,1617	0/0:16,0:16:48:0,48,720	0/0:18,0:18:54:0,54,810	0/0:34,0:34:99:0,108,1617	0/0:12,0:12:36:0,36,540	0/0:35,0:35:99:0,105,1575	0/0:16,0:16:51:0,51,765	0/0:13,0:13:39:0,39,585	0/0:25,0:25:78:0,78,1163	0/0:33,0:33:99:0,105,1565	0/0:21,0:21:66:0,66,983	0/0:18,0:18:54:0,54,810	0/0:25,0:25:75:0,75,1125	0/0:26,0:26:78:0,78,1170	0/0:52,0:52:99:0,157,2340	0/0:6,0:6:18:0,18,270	0/0:31,0:31:99:0,99,1479	0/0:38,0:38:99:0,114,1710	0/0:20,0:20:63:0,63,942	0/0:23,0:23:75:0,75,1114	0/0:41,0:41:99:0,132,1971	0/0:44,0:44:99:0,135,2022	0/0:18,0:18:57:0,57,852	0/0:24,0:24:75:0,75,1125	0/0:25,0:25:78:0,78,1165
Chr01	4639452	.	GT	G,GTT	620.71	.	AC=8,26;AF=0.114,0.371;AN=70;BaseQRankSum=0.741;ClippingRankSum=0.000;DP=315;ExcessHet=10.2377;FS=1.380;InbreedingCoeff=-0.1047;MLEAC=7,23;MLEAF=0.100,0.329;MQ=60.00;MQRankSum=0.000;QD=5.31;ReadPosRankSum=3.094;SOR=0.556	GT:AD:DP:GQ:PL	2/2:0,0,1:1:3:23,26,33,3,3,0	./.	2/2:0,0,1:1:3:10,15,44,3,6,0	0/0:1,0,0:1:3:0,3,25,3,24,24	2/2:0,0,1:1:3:10,19,68,3,9,0	./.	./.	./.	./.	0/1:5,3,2:10:4:22,0,177,4,62,127	0/0:5,1,0:6:2:0,2,171,18,109,132	0/2:4,2,3:9:29:44,29,193,0,46,91	0/2:2,0,1:3:14:14,29,121,0,49,40	0/2:3,0,1:4:11:11,32,167,0,73,61	0/1:4,2,0:6:13:13,0,207,31,84,128	./.	0/0:6,2,0:8:7:0,7,257,23,134,163	0/0:1,0,0:1:3:0,15,121,3,36,24	0/2:3,1,2:6:22:29,22,98,0,40,65	0/2:1,0,1:2:17:17,35,148,0,33,18	0/2:1,0,4:5:11:39,62,177,0,32,11	2/2:0,0,1:1:3:10,19,68,3,9,0	./.	1/2:1,1,2:4:2:24,11,44,2,0,26	1/2:1,4,2:7:24:90,24,133,63,0,108	0/1:7,4,0:11:42:42,0,203,74,151,253	0/2:1,1,1:3:3:15,5,73,0,3,26	0/2:7,2,2:11:1:1,19,222,0,137,159	1/2:1,2,3:6:21:60,34,114,21,0,48	0/2:4,0,2:6:28:28,55,219,0,95,80	2/2:0,0,1:1:3:23,29,56,3,6,0	0/2:1,2,2:5:14:32,38,154,0,14,30	0/2:1,0,4:5:10:65,85,178,0,28,10	0/2:3,1,2:6:25:29,25,122,0,43,65	0/2:6,1,2:9:7:7,27,293,0,122,129	0/1:3,2,1:6:17:23,0,129,17,40,90
Chr01	4672680	.	A	AT	139.43	.	AC=11;AF=0.172;AN=64;BaseQRankSum=0.105;ClippingRankSum=0.000;DP=146;ExcessHet=7.5036;FS=6.790;InbreedingCoeff=-0.2867;MLEAC=12;MLEAF=0.188;MQ=60.00;MQRankSum=0.000;QD=6.97;ReadPosRankSum=0.051;SOR=2.078	GT:AD:DP:GQ:PL	0/1:2,1:3:20:20,0,51	./.	0/0:1,0:1:3:0,3,30	./.	0/1:5,1:6:11:11,0,132	0/0:3,0:3:9:0,9,90	0/1:1,1:2:23:23,0,24	./.	0/0:1,0:1:3:0,3,30	0/0:8,0:8:24:0,24,240	0/1:6,2:8:15:15,0,157	0/0:5,0:5:15:0,15,150	0/1:2,1:3:20:20,0,51	0/0:2,0:2:6:0,6,60	0/0:2,0:2:6:0,6,60	./.	0/1:1,1:2:23:23,0,24	0/1:2,1:3:20:20,0,51	0/0:1,0:1:3:0,3,30	0/0:3,0:3:9:0,9,90	0/0:3,0:3:9:0,9,90	0/0:4,0:4:12:0,12,120	0/0:1,0:1:3:0,3,30	0/0:4,0:4:12:0,12,120	0/0:3,0:3:9:0,9,90	0/0:1,0:1:3:0,3,30	0/0:1,0:1:3:0,3,30	0/1:4,2:6:40:40,0,102	0/1:2,1:3:20:20,0,51	0/1:4,2:6:40:40,0,102	0/1:4,1:5:14:14,0,105	0/0:2,0:2:6:0,6,60	0/0:3,0:3:9:0,9,90	0/0:3,0:3:9:0,9,90	0/0:5,0:5:15:0,15,150	0/0:4,0:4:12:0,12,120
Chr01	4673132	.	C	CA	235.37	.	AC=21;AF=0.300;AN=70;BaseQRankSum=0.022;ClippingRankSum=0.000;DP=180;ExcessHet=6.5951;FS=0.852;InbreedingCoeff=-0.2448;MLEAC=19;MLEAF=0.271;MQ=60.00;MQRankSum=0.000;QD=12.39;ReadPosRankSum=0.196;SOR=0.667	GT:AD:DP:GQ:PL	0/1:4,1:5:14:14,0,100	1/1:0,1:1:3:29,3,0	0/0:2,0:2:6:0,6,56	0/1:2,1:3:20:20,0,48	0/1:4,1:5:14:14,0,100	0/0:2,0:2:5:0,5,35	0/1:2,1:3:2:2,0,30	0/0:3,0:3:9:0,9,86	./.	0/0:13,0:13:39:0,39,372	0/1:1,1:2:23:23,0,23	0/0:8,0:8:24:0,24,229	0/1:1,1:2:23:23,0,23	0/1:2,1:3:20:20,0,48	0/0:9,0:9:27:0,27,258	1/1:0,1:1:3:29,3,0	0/0:2,0:2:6:0,6,57	0/0:2,1:3:1:0,1,50	0/1:4,1:5:14:14,0,100	0/1:6,1:7:8:8,0,151	0/0:5,0:5:15:0,15,143	0/0:2,0:2:6:0,6,57	0/0:4,1:5:4:0,4,104	0/0:6,0:6:18:0,18,172	0/0:5,0:5:15:0,15,143	0/1:5,3:8:25:25,0,120	0/0:3,0:3:9:0,9,86	0/0:10,1:11:4:0,4,257	0/1:8,1:9:2:2,0,202	0/1:3,2:5:42:42,0,70	0/1:8,1:9:2:2,0,184	0/1:2,1:3:20:20,0,48	0/1:5,1:6:11:11,0,125	0/0:5,0:5:15:0,15,124	0/1:4,1:5:14:14,0,100	0/1:3,3:6:50:50,0,68
Chr01	4673161	.	CCCAAT	C	421.71	.	AC=10;AF=0.156;AN=64;BaseQRankSum=1.227;ClippingRankSum=0.000;DP=191;ExcessHet=0.0000;FS=6.077;InbreedingCoeff=0.7184;MLEAC=6;MLEAF=0.094;MQ=60.00;MQRankSum=0.000;QD=31.45;ReadPosRankSum=1.741;SOR=2.027	GT:AD:DP:GQ:PL	1/1:0,4:4:12:180,12,0	./.	1/1:0,3:3:9:135,9,0	1/1:0,2:2:6:85,6,0	1/1:0,2:2:6:90,6,0	1/1:0,1:1:3:45,3,0	./.	./.	./.	0/0:12,0:12:36:0,36,838	0/0:4,0:4:12:0,12,209	0/0:8,0:8:24:0,24,569	0/0:5,0:5:15:0,15,197	0/0:4,0:4:12:0,12,237	0/0:12,0:12:36:0,36,763	0/0:1,0:1:3:0,3,45	0/0:2,0:2:6:0,6,142	0/0:3,0:3:9:0,9,171	0/0:5,0:5:15:0,15,277	0/0:6,0:6:18:0,18,393	0/0:6,0:6:18:0,18,394	0/0:3,0:3:9:0,9,178	0/0:4,0:4:12:0,12,294	0/0:5,0:5:15:0,15,332	0/0:5,0:5:15:0,15,335	0/0:8,0:8:24:0,24,455	0/0:2,0:2:6:0,6,96	0/0:10,0:10:30:0,30,643	0/0:8,0:8:24:0,24,541	0/0:5,0:5:15:0,15,245	0/0:9,0:9:27:0,27,553	0/0:5,0:5:15:0,15,282	0/0:4,0:4:12:0,12,266	0/0:8,0:8:24:0,24,465	0/0:4,0:4:12:0,12,212	0/0:3,0:3:9:0,9,135
Chr01	4674731	.	C	CA	692.95	.	AC=23;AF=0.319;AN=72;BaseQRankSum=-1.026;ClippingRankSum=0.000;DP=411;ExcessHet=27.6833;FS=5.755;InbreedingCoeff=-0.4762;MLEAC=22;MLEAF=0.306;MQ=60.00;MQRankSum=0.000;QD=3.94;ReadPosRankSum=2.797;SOR=1.061	GT:AD:DP:GQ:PL	0/1:12,5:17:74:74,0,292	0/0:2,0:2:6:0,6,57	0/1:3,2:5:42:42,0,71	0/0:7,0:7:21:0,21,202	0/0:11,1:12:26:0,26,304	0/1:4,2:6:17:17,0,98	0/1:18,4:22:46:46,0,449	0/1:3,2:5:42:42,0,71	0/1:7,1:8:5:5,0,176	0/1:7,1:8:5:5,0,176	0/0:10,1:11:23:0,23,277	0/0:14,0:14:42:0,42,401	0/1:1,1:2:23:23,0,23	0/1:5,1:6:11:11,0,125	0/0:4,1:5:5:0,5,104	0/1:3,1:4:17:17,0,74	0/1:7,2:9:30:30,0,173	0/0:6,1:7:14:0,14,166	0/1:5,1:6:11:11,0,125	0/1:9,2:11:24:24,0,224	0/0:10,2:12:14:0,14,265	0/1:13,3:16:20:20,0,324	0/0:9,0:9:27:0,27,258	0/1:7,3:10:56:56,0,170	0/1:6,1:7:8:8,0,151	0/1:9,7:16:99:116,0,210	0/0:3,0:3:9:0,9,86	0/0:10,0:10:30:0,30,286	0/1:8,2:10:27:27,0,199	0/1:8,2:10:9:9,0,200	0/1:9,2:11:24:24,0,225	0/1:7,4:11:81:81,0,167	0/0:13,1:14:14:0,14,343	./.	0/1:6,2:8:33:33,0,148	0/1:7,2:9:30:30,0,173
Chr01	4675467	.	G	GA	3045.22	.	AC=33;AF=0.458;AN=72;BaseQRankSum=-0.605;ClippingRankSum=0.000;DP=674;ExcessHet=70.5207;FS=7.946;InbreedingCoeff=-0.8428;MLEAC=30;MLEAF=0.417;MQ=60.00;MQRankSum=0.000;QD=5.92;ReadPosRankSum=3.163;SOR=0.628	GT:AD:DP:GQ:PL	0/1:14,6:20:93:93,0,341	0/1:1,1:2:4:4,0,23	0/1:13,7:20:66:66,0,314	0/1:5,5:10:99:113,0,113	0/1:8,5:13:86:86,0,191	0/1:3,7:10:57:134,0,57	0/1:16,9:25:99:164,0,384	0/0:9,1:10:1:0,1,229	0/1:12,4:16:46:46,0,296	0/1:13,7:20:99:141,0,290	0/0:14,1:15:17:0,17,373	0/1:10,4:14:35:35,0,246	0/1:6,4:10:84:84,0,141	0/1:7,7:14:99:120,0,160	0/1:10,6:16:86:86,0,239	0/1:7,8:15:99:130,0,157	0/1:9,13:22:99:210,0,196	0/1:7,5:12:71:71,0,165	0/1:6,2:8:33:33,0,148	0/1:11,8:19:99:154,0,259	0/1:16,10:26:99:132,0,382	0/1:9,3:12:50:50,0,220	0/1:10,7:17:99:131,0,235	0/1:14,5:19:68:68,0,344	0/0:5,0:5:15:0,15,143	0/1:16,13:29:99:249,0,354	0/1:6,1:7:8:8,0,151	0/1:10,7:17:99:129,0,236	0/1:13,9:22:99:117,0,290	0/1:22,8:30:99:103,0,540	0/1:12,4:16:30:30,0,296	0/1:11,5:16:77:77,0,267	0/1:15,5:20:83:83,0,370	0/1:6,2:8:33:33,0,148	0/1:6,1:7:8:8,0,133	0/1:12,6:18:99:117,0,289
Chr01	4676562	.	C	CA	90.85	.	AC=9;AF=0.173;AN=52;BaseQRankSum=-1.743;ClippingRankSum=0.000;DP=298;ExcessHet=0.3164;FS=2.103;InbreedingCoeff=-0.0542;MLEAC=9;MLEAF=0.173;MQ=60.00;MQRankSum=0.000;QD=22.71;ReadPosRankSum=-0.166;SOR=0.713	GT:AD:DP:GQ:PL	1/1:0,1:1:3:29,3,0	./.	./.	./.	0/0:2,0:2:6:0,6,57	./.	./.	0/0:1,0:1:3:0,3,29	0/0:1,0:1:3:0,3,29	0/0:2,0:2:6:0,6,38	0/0:1,0:1:3:0,3,29	0/0:1,0:1:3:0,3,29	1/1:0,1:1:3:29,3,0	0/0:1,0:1:3:0,3,29	0/1:1,1:2:23:23,0,23	0/0:1,0:1:3:0,3,29	0/0:1,0:1:3:0,3,29	0/1:2,1:3:2:2,0,49	0/0:1,0:1:3:0,3,29	./.	0/0:4,0:4:12:0,12,115	0/0:1,0:1:3:0,3,29	./.	0/0:2,0:2:6:0,6,57	./.	0/1:2,2:4:45:45,0,45	./.	0/0:5,0:5:15:0,15,143	0/0:2,0:2:6:0,6,57	0/1:2,1:3:20:20,0,48	0/1:1,1:2:23:23,0,23	0/0:1,0:1:3:0,3,29	./.	0/0:1,0:1:3:0,3,29	0/0:1,0:1:3:0,3,29	0/0:3,0:3:9:0,9,86
Chr01	4676814	.	TA	T	91.34	.	AC=7;AF=0.140;AN=50;BaseQRankSum=-0.206;ClippingRankSum=0.000;DP=90;ExcessHet=0.0022;FS=0.000;InbreedingCoeff=0.3496;MLEAC=5;MLEAF=0.100;MQ=60.00;MQRankSum=0.000;QD=22.84;ReadPosRankSum=-0.644;SOR=1.421	GT:AD:DP:GQ:PL	1/1:0,1:1:3:30,3,0	./.	1/1:0,1:1:3:30,3,0	./.	1/1:0,1:1:3:30,3,0	./.	0/1:1,3:4:17:79,0,17	./.	./.	0/0:4,0:4:12:0,12,116	0/0:4,0:4:12:0,12,97	0/0:3,0:3:9:0,9,87	./.	./.	0/0:2,0:2:6:0,6,58	0/0:2,0:2:6:0,6,58	0/0:3,0:3:9:0,9,87	./.	0/0:3,0:3:9:0,9,87	0/0:1,0:1:3:0,3,29	0/0:4,0:4:12:0,12,116	0/0:2,0:2:6:0,6,57	0/0:2,0:2:6:0,6,58	0/0:3,0:3:9:0,9,87	./.	0/0:5,0:5:15:0,15,145	./.	0/0:4,0:4:12:0,12,116	0/0:1,0:1:3:0,3,29	0/0:6,0:6:18:0,18,174	0/0:3,0:3:9:0,9,87	./.	0/0:2,0:2:6:0,6,39	0/0:6,0:6:18:0,18,174	0/0:3,0:3:9:0,9,68	0/0:4,0:4:12:0,12,116
Chr01	4677134	.	G	GA,GAA	1130.60	.	AC=23,9;AF=0.338,0.132;AN=68;BaseQRankSum=-3.019;ClippingRankSum=0.000;DP=157;ExcessHet=57.1935;FS=6.351;InbreedingCoeff=-0.5668;MLEAC=23,7;MLEAF=0.338,0.103;MQ=60.00;MQRankSum=0.000;QD=13.79;ReadPosRankSum=1.367;SOR=0.372	GT:AD:DP:GQ:PL	1/1:0,1,0:1:3:28,3,0,28,3,28	./.	2/2:0,0,1:1:3:37,29,27,3,3,0	0/0:1,0,0:1:3:0,3,28,3,31,38	0/1:1,1,0:2:22:22,0,22,25,28,60	0/0:1,0,0:1:3:0,3,28,3,31,38	0/2:1,0,2:3:28:62,52,72,0,28,29	1/1:0,1,0:1:3:28,3,0,28,3,28	0/1:1,1,0:2:22:22,0,22,25,28,60	0/2:1,1,3:5:2:83,38,52,0,2,26	0/0:2,0,0:2:6:0,6,56,6,62,76	0/1:2,3,0:5:41:69,0,41,75,56,145	0/2:3,0,1:4:25:25,26,99,0,83,103	0/0:1,1,0:2:2:0,2,26,5,31,44	0/1:2,2,1:5:24:52,0,42,24,29,91	0/1:2,1,0:3:19:19,0,47,25,56,95	0/1:1,1,0:2:22:22,0,22,25,28,60	0/2:1,0,1:2:26:31,26,49,0,28,32	0/1:2,2,1:5:40:52,0,42,40,45,107	0/1:1,1,0:2:22:22,0,22,25,28,60	0/1:5,1,0:6:10:10,0,123,25,139,201	0/1:1,1,1:3:15:30,0,19,15,17,44	0/1:2,1,0:3:19:19,0,47,25,56,95	0/2:4,0,2:6:36:39,36,132,0,111,135	0/1:3,1,0:4:16:16,0,73,25,83,130	0/1:3,3,0:6:65:68,0,65,75,82,179	./.	0/1:2,5,1:8:29:127,0,33,99,29,165	0/1:5,1,0:6:10:10,0,123,25,139,201	0/2:6,2,3:11:29:84,29,167,0,117,202	0/1:4,3,1:8:65:71,0,89,65,100,199	0/1:2,2,1:5:40:52,0,42,40,45,107	0/2:4,1,1:6:1:22,1,97,0,86,138	0/1:1,1,0:2:22:22,0,22,25,28,60	0/0:1,0,0:1:3:0,3,28,3,31,38	0/1:2,4,0:6:38:95,0,38,100,56,170
Chr01	4732301	.	T	TA	190.01	.	AC=10;AF=0.250;AN=40;BaseQRankSum=0.182;ClippingRankSum=0.000;DP=50;ExcessHet=0.0000;FS=0.000;InbreedingCoeff=0.3649;MLEAC=10;MLEAF=0.250;MQ=60.00;MQRankSum=0.000;QD=31.61;ReadPosRankSum=1.103;SOR=0.157	GT:AD:DP:GQ:PL	1/1:0,2:2:6:67,6,0	1/1:0,1:1:3:34,3,0	./.	1/1:0,3:3:9:101,9,0	./.	1/1:0,1:1:3:34,3,0	1/1:0,1:1:3:34,3,0	./.	./.	0/0:1,0:1:3:0,3,34	0/0:1,0:1:3:0,3,34	./.	./.	./.	0/0:1,0:1:3:0,3,34	./.	0/0:1,0:1:3:0,3,34	0/0:1,0:1:3:0,3,34	0/0:1,0:1:3:0,3,33	0/0:1,0:1:3:0,3,34	0/0:2,0:2:6:0,6,69	./.	./.	./.	./.	0/0:1,0:1:3:0,3,34	./.	0/0:4,0:4:12:0,12,136	0/0:3,0:3:9:0,9,103	0/0:1,0:1:3:0,3,34	0/0:1,0:1:3:0,3,34	0/0:2,0:2:6:0,6,68	./.	0/0:1,0:1:3:0,3,34	./.	./.
Chr01	4732774	.	CAT	C	2137.45	.	AC=16;AF=0.242;AN=66;BaseQRankSum=1.518;ClippingRankSum=0.000;DP=141;ExcessHet=0.0000;FS=0.000;InbreedingCoeff=0.7121;MLEAC=16;MLEAF=0.242;MQ=60.00;MQRankSum=0.000;QD=29.92;ReadPosRankSum=1.384;SOR=0.659	GT:AD:DP:GQ:PL	1/1:0,5:5:15:225,15,0	1/1:0,3:3:9:135,9,0	./.	1/1:0,9:9:27:405,27,0	1/1:0,16:16:48:720,48,0	1/1:0,10:10:30:450,30,0	1/1:0,3:3:9:135,9,0	1/1:0,2:2:6:90,6,0	1/1:0,3:3:9:135,9,0	0/0:3,0:3:9:0,9,135	0/0:2,0:2:6:0,6,90	0/0:5,0:5:15:0,15,225	0/0:1,0:1:3:0,3,45	0/0:3,0:3:9:0,9,135	0/0:5,0:5:15:0,15,225	./.	0/0:4,0:4:12:0,12,180	0/0:1,0:1:3:0,3,45	0/0:2,0:2:6:0,6,90	0/0:2,0:2:6:0,6,90	0/0:5,0:5:15:0,15,225	0/0:2,0:2:6:0,6,90	0/0:3,0:3:9:0,9,135	0/0:4,0:4:12:0,12,180	0/0:2,0:2:6:0,6,90	0/0:5,0:5:15:0,15,225	./.	0/0:4,0:4:12:0,12,180	0/0:5,0:5:15:0,15,225	0/0:5,0:5:15:0,15,225	0/0:4,0:4:12:0,12,180	0/0:2,0:2:6:0,6,90	0/0:6,0:6:18:0,18,270	0/0:2,0:2:6:0,6,90	0/0:1,0:1:3:0,3,45	0/0:3,0:3:9:0,9,135
Chr01	4772292	.	CT	C	1576.34	.	AC=18;AF=0.265;AN=68;BaseQRankSum=2.408;ClippingRankSum=0.000;DP=215;ExcessHet=0.0000;FS=0.000;InbreedingCoeff=0.8370;MLEAC=17;MLEAF=0.250;MQ=60.00;MQRankSum=0.000;QD=32.84;ReadPosRankSum=2.449;SOR=0.722	GT:AD:DP:GQ:PL	1/1:0,9:9:27:321,27,0	1/1:0,1:1:3:36,3,0	1/1:0,8:8:24:286,24,0	1/1:0,5:5:15:179,15,0	1/1:0,3:3:9:107,9,0	1/1:0,4:4:12:143,12,0	1/1:0,5:5:15:179,15,0	1/1:0,4:4:12:143,12,0	1/1:0,10:10:30:357,30,0	./.	0/0:3,0:3:9:0,9,107	0/0:3,0:3:9:0,9,107	0/0:6,0:6:18:0,18,214	0/0:8,0:8:24:0,24,285	0/0:11,0:11:33:0,33,388	./.	0/0:11,0:11:33:0,33,392	0/0:1,0:1:3:0,3,36	0/0:5,0:5:15:0,15,178	0/0:5,0:5:15:0,15,178	0/0:9,0:9:27:0,27,321	0/0:2,0:2:6:0,6,71	0/0:7,0:7:21:0,21,250	0/0:11,0:11:33:0,33,391	0/0:7,0:7:21:0,21,249	0/0:11,0:11:33:0,33,392	0/0:2,0:2:6:0,6,71	0/0:4,0:4:12:0,12,142	0/0:10,0:10:30:0,30,357	0/0:4,0:4:12:0,12,143	0/0:7,0:7:21:0,21,250	0/0:12,0:12:36:0,36,428	0/0:7,0:7:21:0,21,247	0/0:7,0:7:21:0,21,249	0/0:4,0:4:12:0,12,142	0/0:1,0:1:3:0,3,36
Chr01	4773883	.	T	TA	51.30	.	AC=10;AF=0.139;AN=72;BaseQRankSum=0.692;ClippingRankSum=0.000;DP=212;ExcessHet=6.1491;FS=4.452;InbreedingCoeff=-0.1714;MLEAC=7;MLEAF=0.097;MQ=60.00;MQRankSum=0.000;QD=12.83;ReadPosRankSum=0.185;SOR=1.216	GT:AD:DP:GQ:PL	0/1:7,1:8:7:7,0,194	0/0:4,0:4:12:0,12,125	0/1:5,1:6:13:13,0,138	0/0:6,0:6:18:0,18,187	0/0:6,0:6:18:0,18,187	0/1:2,1:3:21:21,0,53	0/0:1,0:1:3:0,3,31	0/0:4,0:4:12:0,12,125	0/0:9,0:9:27:0,27,281	0/0:6,0:6:18:0,18,186	0/0:5,0:5:15:0,15,155	0/0:5,0:5:15:0,15,156	0/1:8,1:9:4:4,0,222	0/1:3,1:4:19:19,0,81	0/0:14,0:14:42:0,42,435	0/0:2,0:2:6:0,6,62	0/1:8,1:9:4:4,0,221	0/0:3,0:3:9:0,9,93	0/0:5,0:5:15:0,15,155	0/0:5,0:5:15:0,15,155	0/0:10,0:10:30:0,30,312	0/1:9,1:10:1:1,0,250	0/0:7,0:7:21:0,21,217	0/0:8,0:8:24:0,24,249	0/1:2,2:4:50:50,0,50	0/0:5,0:5:15:0,15,156	0/0:6,0:6:18:0,18,187	0/0:1,0:1:3:0,3,31	0/0:5,0:5:14:0,14,129	0/0:2,0:2:6:0,6,62	0/0:8,0:8:24:0,24,249	0/0:9,0:9:27:0,27,280	0/1:7,1:8:7:7,0,193	0/1:2,1:3:22:22,0,53	0/0:1,0:1:3:0,3,31	0/0:4,0:4:12:0,12,125
Chr01	4774043	.	C	CA	354.72	.	AC=24;AF=0.333;AN=72;BaseQRankSum=-0.999;ClippingRankSum=0.000;DP=215;ExcessHet=5.7117;FS=6.713;InbreedingCoeff=-0.1920;MLEAC=22;MLEAF=0.306;MQ=60.00;MQRankSum=0.000;QD=5.82;ReadPosRankSum=0.194;SOR=1.146	GT:AD:DP:GQ:PL	0/1:8,1:9:4:4,0,221	1/1:0,2:2:6:62,6,0	0/1:7,1:8:7:7,0,194	0/0:8,0:8:24:0,24,249	0/1:5,1:6:13:13,0,138	0/1:4,1:5:16:16,0,110	0/0:2,0:2:6:0,6,62	0/0:3,0:3:9:0,9,93	0/1:6,1:7:10:10,0,165	0/1:4,1:5:16:16,0,110	0/1:6,1:7:10:10,0,166	0/0:4,0:4:12:0,12,125	0/1:12,2:14:20:20,0,332	0/0:4,0:4:12:0,12,125	0/0:8,0:8:24:0,24,249	0/0:3,0:3:9:0,9,94	0/1:7,2:9:35:35,0,191	0/1:4,1:5:16:16,0,110	1/1:0,1:1:3:31,3,0	0/1:6,1:7:10:10,0,166	0/1:12,3:15:48:48,0,328	0/0:3,0:3:9:0,9,72	0/1:2,3:5:37:37,0,48	0/1:8,1:9:4:4,0,222	0/0:4,0:4:12:0,12,125	0/1:4,2:6:44:44,0,107	1/1:0,2:2:6:61,6,0	0/0:3,0:3:9:0,9,92	0/1:6,1:7:10:10,0,166	0/0:5,0:5:15:0,15,156	0/1:6,2:8:38:38,0,163	0/0:8,0:8:24:0,24,249	0/1:9,1:10:1:1,0,250	0/0:1,0:1:3:0,3,31	0/0:2,0:2:6:0,6,62	0/0:1,0:1:3:0,3,31
Chr01	4775412	.	C	CA	20.13	.	AC=6;AF=0.083;AN=72;BaseQRankSum=0.906;ClippingRankSum=0.000;DP=266;ExcessHet=3.9910;FS=4.909;InbreedingCoeff=-0.1189;MLEAC=6;MLEAF=0.083;MQ=60.00;MQRankSum=0.000;QD=1.83;ReadPosRankSum=1.171;SOR=1.579	GT:AD:DP:GQ:PL	0/0:13,0:13:39:0,39,405	0/0:2,0:2:6:0,6,62	0/1:6,1:7:10:10,0,166	0/0:13,0:13:39:0,39,405	0/0:9,0:9:27:0,27,280	0/0:4,0:4:12:0,12,125	0/0:8,0:8:24:0,24,249	0/0:1,0:1:3:0,3,31	0/0:12,0:12:36:0,36,374	0/0:7,0:7:21:0,21,217	0/0:5,0:5:15:0,15,156	0/0:6,0:6:18:0,18,187	0/0:11,0:11:33:0,33,343	0/0:4,0:4:12:0,12,125	0/1:9,2:11:29:29,0,246	0/0:3,0:3:9:0,9,92	0/0:12,1:13:8:0,8,343	0/1:1,1:2:25:25,0,25	0/0:7,0:7:21:0,21,218	0/0:5,0:5:15:0,15,156	0/1:6,1:7:10:10,0,166	0/1:3,1:4:19:19,0,81	0/0:9,0:9:27:0,27,280	0/0:9,0:9:27:0,27,280	0/0:7,0:7:21:0,21,218	0/0:10,1:11:2:0,2,280	0/0:2,0:2:6:0,6,62	0/0:4,0:4:12:0,12,125	0/0:8,0:8:24:0,24,249	0/0:6,0:6:18:0,18,187	0/0:8,0:8:24:0,24,249	0/0:9,0:9:27:0,27,280	0/0:14,1:15:14:0,14,404	0/1:4,1:5:16:16,0,109	0/0:7,0:7:21:0,21,217	0/0:2,0:2:6:0,6,62
Chr01	4777091	.	C	CT	897.25	.	AC=25;AF=0.347;AN=72;BaseQRankSum=-0.749;ClippingRankSum=0.000;DP=282;ExcessHet=20.1886;FS=7.591;InbreedingCoeff=-0.4475;MLEAC=25;MLEAF=0.347;MQ=60.00;MQRankSum=0.000;QD=5.57;ReadPosRankSum=0.540;SOR=0.451	GT:AD:DP:GQ:PL	0/1:12,3:15:24:24,0,316	0/1:4,1:5:14:14,0,105	0/1:5,3:8:63:63,0,126	0/1:6,1:7:8:8,0,159	0/1:8,1:9:2:2,0,212	0/0:6,0:6:18:0,18,180	0/1:4,5:9:93:118,0,93	1/1:0,1:1:3:29,3,0	0/1:14,2:16:10:10,0,373	0/0:2,0:2:6:0,6,60	0/1:7,2:9:31:31,0,183	0/1:4,3:7:66:66,0,99	0/1:5,3:8:63:63,0,126	0/1:1,1:2:23:23,0,24	0/0:8,1:9:16:0,16,230	0/0:2,0:2:6:0,6,60	0/1:6,3:9:60:60,0,152	0/1:2,3:5:45:72,0,45	0/0:8,0:8:24:0,24,240	0/0:6,1:7:10:0,10,170	0/1:5,2:7:37:37,0,129	0/0:11,1:12:7:0,7,301	0/1:8,4:12:80:80,0,203	0/0:10,0:10:30:0,30,301	0/1:3,2:5:43:43,0,75	0/1:7,3:10:57:57,0,180	0/1:4,1:5:14:14,0,105	0/0:5,0:5:15:0,15,150	0/1:6,3:9:60:60,0,153	0/1:7,2:9:31:31,0,183	0/0:4,0:4:12:0,12,120	0/1:6,3:9:60:60,0,153	0/1:8,2:10:28:28,0,210	0/0:3,0:3:9:0,9,90	0/1:2,2:4:46:46,0,48	0/0:4,0:4:12:0,12,120
Chr01	4777846	.	G	GTTC	183.83	.	AC=8;AF=0.800;AN=10;BaseQRankSum=0.842;ClippingRankSum=0.000;DP=5;ExcessHet=0.2482;FS=0.000;MLEAC=8;MLEAF=0.800;MQ=60.00;MQRankSum=0.000;QD=30.66;ReadPosRankSum=0.524;SOR=0.693	GT:AD:DP:GQ:PL	1/1:0,1:1:3:45,3,0	./.	./.	1/1:0,1:1:3:45,3,0	1/1:0,1:1:6:86,6,0	1/1:0,1:1:3:45,3,0	./.	./.	./.	./.	./.	./.	./.	./.	./.	./.	./.	./.	./.	./.	./.	./.	./.	./.	./.	./.	./.	./.	0/0:1,0:1:3:0,3,54	./.	./.	./.	./.	./.	./.	./.
Chr01	4790466	.	CCT	C	753.84	.	AC=18;AF=0.409;AN=44;BaseQRankSum=0.650;ClippingRankSum=0.000;DP=39;ExcessHet=0.0000;FS=0.000;InbreedingCoeff=0.4640;MLEAC=20;MLEAF=0.455;MQ=60.00;MQRankSum=0.000;QD=27.91;ReadPosRankSum=-2.595;SOR=0.553	GT:AD:DP:GQ:PL	1/1:0,2:2:6:90,6,0	1/1:0,1:1:3:45,3,0	1/1:0,2:2:6:90,6,0	1/1:0,4:4:12:180,12,0	1/1:0,1:1:3:45,3,0	1/1:0,1:1:3:45,3,0	1/1:0,2:2:6:90,6,0	1/1:0,1:1:3:45,3,0	1/1:0,5:5:15:225,15,0	./.	0/0:2,0:2:6:0,6,124	0/0:1,0:1:3:0,3,96	0/0:1,0:1:3:0,3,45	./.	0/0:1,0:1:3:0,3,97	0/0:1,0:1:3:0,3,45	./.	./.	0/0:1,0:1:3:0,3,45	0/0:1,0:1:3:0,3,96	0/0:1,0:1:3:0,3,96	./.	0/0:2,0:2:6:0,6,187	./.	./.	0/0:2,0:2:6:0,6,145	./.	0/0:1,0:1:3:0,3,102	0/0:2,0:2:6:0,6,141	./.	./.	./.	./.	./.	./.	0/0:1,0:1:3:0,3,45
Chr01	4790469	.	T	TAC	753.84	.	AC=18;AF=0.409;AN=44;BaseQRankSum=-0.052;ClippingRankSum=0.000;DP=35;ExcessHet=0.0000;FS=0.000;InbreedingCoeff=0.4640;MLEAC=20;MLEAF=0.455;MQ=60.00;MQRankSum=0.000;QD=29.05;ReadPosRankSum=-2.290;SOR=0.615	GT:AD:DP:GQ:PL	1/1:0,2:2:6:90,6,0	1/1:0,1:1:3:45,3,0	1/1:0,2:2:6:90,6,0	1/1:0,4:4:12:180,12,0	1/1:0,1:1:3:45,3,0	1/1:0,1:1:3:45,3,0	1/1:0,2:2:6:90,6,0	1/1:0,1:1:3:45,3,0	1/1:0,5:5:15:225,15,0	./.	0/0:1,0:1:6:0,6,124	0/0:1,0:1:3:0,3,96	0/0:1,0:1:3:0,3,45	./.	0/0:1,0:1:3:0,3,97	0/0:1,0:1:3:0,3,45	./.	./.	0/0:1,0:1:3:0,3,45	0/0:1,0:1:3:0,3,96	0/0:1,0:1:3:0,3,96	./.	0/0:2,0:2:6:0,6,187	./.	./.	0/0:2,0:2:6:0,6,145	./.	0/0:1,0:1:3:0,3,102	0/0:2,0:2:6:0,6,141	./.	./.	./.	./.	./.	./.	0/0:1,0:1:3:0,3,45
Chr01	4797046	.	C	CT,CTT	1597.06	.	AC=14,5;AF=0.500,0.179;AN=28;BaseQRankSum=-0.215;ClippingRankSum=0.000;DP=77;ExcessHet=3.0103;FS=0.000;InbreedingCoeff=0.6751;MLEAC=14,5;MLEAF=0.500,0.179;MQ=60.00;MQRankSum=0.000;QD=27.07;ReadPosRankSum=0.928;SOR=0.268	GT:AD:DP:GQ:PL	1/1:0,9,0:9:27:253,27,0,252,27,251	1/2:0,2,2:4:42:118,53,42,50,0,44	1/2:0,3,4:7:62:211,106,86,75,0,62	1/1:0,5,0:5:15:141,15,0,140,15,139	1/2:0,6,1:7:6:185,26,6,150,0,146	0/1:1,3,0:4:16:72,0,16,75,28,110	1/2:0,6,2:8:29:219,52,29,150,0,143	1/1:0,1,0:1:3:28,3,0,28,3,28	1/2:0,13,2:15:9:395,53,9,325,0,317	0/0:1,0,0:1:3:0,3,28,3,31,38	./.	0/0:1,0,0:1:3:0,3,28,3,31,38	./.	./.	./.	./.	./.	./.	./.	./.	./.	./.	./.	1/1:0,1,0:1:3:28,3,0,28,3,28	0/0:1,0,0:1:3:0,3,28,3,31,38	./.	./.	./.	./.	./.	./.	0/0:1,0,0:1:3:0,3,28,3,31,38	./.	./.	./.	./.
Chr01	4797603	.	GA	G	234.82	.	AC=8;AF=1.00;AN=8;DP=12;ExcessHet=3.0103;FS=0.000;MLEAC=8;MLEAF=1.00;MQ=60.00;QD=27.73;SOR=3.912	GT:AD:DP:GQ:PL	./.	./.	1/1:0,3:3:9:135,9,0	1/1:0,1:1:3:40,3,0	./.	1/1:0,1:1:3:45,3,0	1/1:0,1:1:3:45,3,0	./.	./.	./.	./.	./.	./.	./.	./.	./.	./.	./.	./.	./.	./.	./.	./.	./.	./.	./.	./.	./.	./.	./.	./.	./.	./.	./.	./.	./.
Chr01	4797607	.	A	AAG	223.77	.	AC=7;AF=0.875;AN=8;BaseQRankSum=1.465;ClippingRankSum=0.000;DP=13;ExcessHet=3.0103;FS=0.000;MLEAC=7;MLEAF=0.875;MQ=60.00;MQRankSum=0.000;QD=34.44;ReadPosRankSum=1.465;SOR=2.584	GT:AD:DP:GQ:PL	./.	./.	1/1:0,3:3:9:135,9,0	1/1:0,1:1:3:40,3,0	./.	0/1:1,1:2:18:39,0,18	1/1:0,1:1:3:45,3,0	./.	./.	./.	./.	./.	./.	./.	./.	./.	./.	./.	./.	./.	./.	./.	./.	./.	./.	./.	./.	./.	./.	./.	./.	./.	./.	./.	./.	./.
Chr01	4848540	.	G	GA	1739.23	.	AC=33;AF=0.458;AN=72;BaseQRankSum=0.554;ClippingRankSum=0.000;DP=353;ExcessHet=70.5207;FS=7.312;InbreedingCoeff=-0.8036;MLEAC=23;MLEAF=0.319;MQ=60.00;MQRankSum=0.000;QD=6.98;ReadPosRankSum=3.101;SOR=0.474	GT:AD:DP:GQ:PL	0/1:8,2:10:6:6,0,189	0/1:1,2:3:19:28,0,19	0/1:6,4:10:61:61,0,137	0/1:5,4:9:64:64,0,112	0/1:8,3:11:30:30,0,173	0/1:5,5:10:52:52,0,111	0/1:2,7:9:12:130,0,12	0/1:1,2:3:10:10,0,19	0/1:11,4:15:46:46,0,242	0/1:6,6:12:76:76,0,131	0/1:4,3:7:44:44,0,73	0/1:7,2:9:11:11,0,168	0/1:4,2:6:2:2,0,95	0/1:4,3:7:59:59,0,90	0/0:10,1:11:5:0,5,198	0/0:1,0:1:3:0,3,28	0/1:5,9:14:64:115,0,64	0/1:3,1:4:16:16,0,54	0/1:2,4:6:38:89,0,38	0/1:3,1:4:15:15,0,71	0/1:7,2:9:11:11,0,151	0/1:2,3:5:7:13,0,7	0/1:1,5:6:10:116,0,10	0/1:3,2:5:21:21,0,69	0/1:2,3:5:24:29,0,24	0/1:9,4:13:34:34,0,212	0/0:4,0:4:12:0,12,111	0/1:7,2:9:11:11,0,150	0/1:5,5:10:92:104,0,92	0/1:2,2:4:26:26,0,44	0/1:4,1:5:12:12,0,96	0/1:4,3:7:27:27,0,74	0/1:5,4:9:64:64,0,95	0/1:3,4:7:63:70,0,63	0/1:4,6:10:82:98,0,82	0/1:7,2:9:27:27,0,150
Chr01	4904109	.	TTAC	T	328.83	.	AC=4;AF=1.00;AN=4;DP=8;ExcessHet=3.0103;FS=0.000;MLEAC=4;MLEAF=1.00;MQ=60.00;QD=27.85;SOR=1.179	GT:AD:DP:GQ:PL	./.	./.	./.	./.	./.	./.	./.	./.	./.	./.	./.	./.	./.	./.	./.	./.	./.	./.	./.	1/1:0,1:1:3:45,3,0	./.	./.	./.	1/1:0,7:7:21:315,21,0	./.	./.	./.	./.	./.	./.	./.	./.	./.	./.	./.	./.
Chr01	5062735	.	C	CT	255.01	.	AC=15;AF=0.278;AN=54;BaseQRankSum=0.409;ClippingRankSum=0.000;DP=64;ExcessHet=2.8671;FS=5.167;InbreedingCoeff=-0.2581;MLEAC=16;MLEAF=0.296;MQ=60.00;MQRankSum=0.000;QD=31.80;ReadPosRankSum=0.853;SOR=0.921	GT:AD:DP:GQ:PL	./.	./.	0/1:1,1:2:23:23,0,24	0/1:1,1:2:23:23,0,24	0/1:1,1:2:23:23,0,24	./.	0/0:2,0:2:6:0,6,60	./.	0/0:2,0:2:6:0,6,60	1/1:0,1:1:3:29,3,0	./.	0/0:2,0:2:6:0,6,60	0/1:1,2:3:21:49,0,21	0/0:1,0:1:3:0,3,30	0/1:1,1:2:23:23,0,24	0/0:2,0:2:6:0,6,60	0/0:4,1:5:4:0,4,110	0/0:1,0:1:3:0,3,29	0/0:1,0:1:3:0,3,30	0/0:2,0:2:6:0,6,60	0/1:2,1:3:20:20,0,51	1/1:0,1:1:3:29,3,0	./.	0/0:2,0:2:6:0,6,60	0/1:1,1:2:23:23,0,23	./.	./.	0/0:2,0:2:6:0,6,60	0/1:1,2:3:21:49,0,21	0/0:1,0:1:3:0,3,30	0/0:2,0:2:6:0,6,60	0/1:1,1:2:23:23,0,23	0/1:1,1:2:23:23,0,23	./.	0/0:2,0:2:6:0,6,60	0/1:2,1:3:20:20,0,51
Chr01	5062744	.	G	GT	74.38	.	AC=8;AF=0.148;AN=54;BaseQRankSum=1.224;ClippingRankSum=0.000;DP=56;ExcessHet=0.1649;FS=0.000;InbreedingCoeff=0.0289;MLEAC=8;MLEAF=0.148;MQ=60.00;MQRankSum=0.000;QD=30.06;ReadPosRankSum=-1.168;SOR=2.350	GT:AD:DP:GQ:PL	./.	./.	0/0:2,0:2:6:0,6,57	0/0:2,0:2:6:0,6,57	0/0:2,0:2:6:0,6,57	./.	0/0:2,0:2:6:0,6,57	./.	0/0:2,0:2:6:0,6,57	0/0:1,0:1:3:0,3,29	./.	0/1:1,1:2:23:23,0,23	0/0:3,0:3:9:0,9,86	0/0:1,0:1:3:0,3,29	1/1:0,2:2:6:57,6,0	0/0:2,0:2:6:0,6,57	0/0:5,0:5:15:0,15,143	0/0:1,0:1:3:0,3,29	0/0:1,0:1:3:0,3,29	0/0:2,0:2:6:0,6,57	0/1:2,1:3:20:20,0,48	0/0:1,0:1:3:0,3,29	./.	0/0:2,0:2:6:0,6,57	0/0:1,0:1:3:0,3,29	./.	./.	0/1:1,1:2:5:5,0,23	0/0:3,0:3:9:0,9,86	0/0:1,0:1:3:0,3,29	0/0:2,0:2:6:0,6,57	1/1:0,1:1:3:29,3,0	0/0:1,0:1:3:0,3,29	./.	0/1:1,1:2:23:23,0,23	0/0:3,0:3:9:0,9,86
Chr01	5063011	.	C	CT	183.31	.	AC=9;AF=0.321;AN=28;BaseQRankSum=0.670;ClippingRankSum=0.000;DP=29;ExcessHet=0.1668;FS=3.522;InbreedingCoeff=0.1048;MLEAC=9;MLEAF=0.321;MQ=60.00;MQRankSum=0.000;QD=20.37;ReadPosRankSum=-0.645;SOR=0.746	GT:AD:DP:GQ:PL	0/0:1,0:1:3:0,3,31	./.	0/0:2,0:2:6:0,6,62	./.	0/0:4,0:4:12:0,12,125	./.	0/1:3,2:5:47:47,0,78	0/0:2,0:2:6:0,6,62	0/0:1,0:1:3:0,3,31	./.	./.	./.	1/1:0,1:1:3:31,3,0	./.	./.	./.	./.	0/0:1,0:1:3:0,3,31	./.	./.	./.	./.	0/0:1,0:1:3:0,3,31	./.	./.	./.	./.	0/1:1,1:2:25:25,0,25	1/1:0,2:2:6:62,6,0	./.	./.	./.	1/1:0,2:2:6:62,6,0	./.	0/0:1,0:1:3:0,3,31	0/1:1,1:2:25:25,0,25
Chr01	5134381	.	T	TG	1068.60	.	AC=44;AF=0.957;AN=46;BaseQRankSum=1.565;ClippingRankSum=0.000;DP=42;ExcessHet=0.0485;FS=0.000;InbreedingCoeff=0.0109;MLEAC=45;MLEAF=0.978;MQ=60.00;MQRankSum=0.000;QD=30.39;ReadPosRankSum=1.738;SOR=1.136	GT:AD:DP:GQ:PL	1/1:0,1:1:3:34,3,0	./.	./.	./.	./.	./.	1/1:0,1:1:3:34,3,0	1/1:0,1:1:3:34,3,0	1/1:0,1:1:3:34,3,0	0/0:1,0:1:3:0,3,32	./.	1/1:0,1:1:3:34,3,0	./.	1/1:0,1:1:3:34,3,0	1/1:0,2:2:6:67,6,0	1/1:0,1:1:3:34,3,0	1/1:0,2:2:6:67,6,0	1/1:0,3:3:9:101,9,0	1/1:0,2:2:6:67,6,0	./.	./.	1/1:0,2:2:6:67,6,0	1/1:0,1:1:3:34,3,0	1/1:0,2:2:6:67,6,0	1/1:0,1:1:3:34,3,0	1/1:0,3:3:9:101,9,0	./.	1/1:0,1:1:3:34,3,0	./.	1/1:0,2:2:6:67,6,0	./.	1/1:0,1:1:3:34,3,0	1/1:0,1:1:3:34,3,0	1/1:0,2:2:6:67,6,0	./.	1/1:0,1:1:3:34,3,0
Chr01	5134783	.	C	CA	229.17	.	AC=18;AF=0.250;AN=72;BaseQRankSum=-0.094;ClippingRankSum=0.000;DP=330;ExcessHet=15.4197;FS=2.357;InbreedingCoeff=-0.3030;MLEAC=15;MLEAF=0.208;MQ=60.00;MQRankSum=0.000;QD=2.83;ReadPosRankSum=1.620;SOR=0.510	GT:AD:DP:GQ:PL	0/0:12,1:13:8:0,8,343	0/1:2,1:3:22:22,0,53	0/1:6,1:7:10:10,0,166	0/0:4,0:4:12:0,12,125	0/1:9,1:10:1:1,0,249	0/1:8,2:10:32:32,0,219	0/0:11,1:12:25:0,25,332	0/0:6,0:6:18:0,18,187	0/1:9,1:10:1:1,0,250	0/1:9,1:10:1:1,0,250	0/0:7,0:7:21:0,21,218	0/0:12,0:12:36:0,36,373	0/0:3,0:3:9:0,9,93	0/1:9,2:11:29:29,0,247	0/1:12,3:15:48:48,0,329	0/1:2,2:4:50:50,0,50	0/1:4,2:6:44:44,0,107	0/0:9,0:9:27:0,27,280	0/1:11,2:13:23:23,0,304	0/1:7,1:8:7:7,0,193	0/0:12,0:12:36:0,36,374	0/0:5,0:5:15:0,15,156	0/0:3,0:3:9:0,9,93	0/0:12,0:12:36:0,36,373	0/1:7,2:9:35:35,0,191	0/0:15,1:16:17:0,17,436	0/1:4,1:5:16:16,0,110	0/1:11,2:13:3:3,0,304	0/1:5,1:6:13:13,0,137	0/0:16,1:17:40:0,40,487	0/0:4,0:4:12:0,12,125	0/0:10,0:10:30:0,30,311	0/1:7,1:8:7:7,0,193	0/0:10,1:11:2:0,2,280	0/1:6,1:7:10:10,0,166	0/0:4,0:4:12:0,12,125
Chr01	5266379	.	G	GA	80.96	.	AC=14;AF=0.194;AN=72;BaseQRankSum=2.442;ClippingRankSum=0.000;DP=372;ExcessHet=9.8267;FS=6.694;InbreedingCoeff=-0.2407;MLEAC=12;MLEAF=0.167;MQ=60.00;MQRankSum=0.000;QD=2.19;ReadPosRankSum=3.116;SOR=0.923	GT:AD:DP:GQ:PL	0/0:11,1:12:5:0,5,312	0/0:11,0:11:33:0,33,342	0/0:13,1:14:11:0,11,374	0/0:8,0:8:24:0,24,248	0/0:13,0:13:39:0,39,405	0/0:11,1:12:5:0,5,310	0/1:9,1:10:1:1,0,249	0/1:3,1:4:20:20,0,81	0/0:15,1:16:17:0,17,414	0/0:11,1:12:30:0,30,325	0/0:13,1:14:11:0,11,374	0/1:7,1:8:7:7,0,194	0/0:10,0:10:30:0,30,312	0/1:1,1:2:25:25,0,25	0/0:20,0:20:60:0,60,622	0/1:4,1:5:16:16,0,110	0/1:8,2:10:32:32,0,219	0/0:2,0:2:6:0,6,62	0/0:6,1:7:15:0,15,182	0/1:13,2:15:16:16,0,361	0/0:13,0:13:39:0,39,403	0/1:5,1:6:13:13,0,137	0/0:12,0:12:36:0,36,373	0/0:10,1:11:2:0,2,281	0/0:1,0:1:3:0,3,31	0/1:8,1:9:4:4,0,222	0/0:4,0:4:12:0,12,125	0/0:10,0:10:30:0,30,311	0/1:7,1:8:7:7,0,194	0/0:12,0:12:36:0,36,372	0/1:10,2:12:26:26,0,276	0/0:12,1:13:35:0,35,369	0/1:9,1:10:1:1,0,250	0/1:6,1:7:10:10,0,166	0/0:4,0:4:12:0,12,125	0/1:4,1:5:16:16,0,110
Chr01	5266948	.	C	CA	45.03	.	AC=3;AF=0.047;AN=64;BaseQRankSum=-1.058;ClippingRankSum=0.000;DP=129;ExcessHet=3.2222;FS=0.000;InbreedingCoeff=-0.1157;MLEAC=3;MLEAF=0.047;MQ=60.00;MQRankSum=0.000;QD=4.50;ReadPosRankSum=-1.578;SOR=0.979	GT:AD:DP:GQ:PL	0/0:4,0:4:12:0,12,123	0/0:2,0:2:6:0,6,61	0/0:3,0:3:9:0,9,92	./.	0/0:2,0:2:6:0,6,61	0/0:1,0:1:3:0,3,31	0/1:3,1:4:19:19,0,80	0/0:2,0:2:6:0,6,61	0/0:2,0:2:6:0,6,60	0/0:5,0:5:15:0,15,153	0/0:6,0:6:18:0,18,184	0/0:4,0:4:12:0,12,122	./.	0/0:1,0:1:3:0,3,31	0/0:6,0:6:18:0,18,184	0/0:2,0:2:6:0,6,61	0/0:4,0:4:12:0,12,123	0/0:2,0:2:6:0,6,61	0/1:3,2:5:46:46,0,77	0/0:6,0:6:18:0,18,184	0/0:5,0:5:15:0,15,153	./.	0/0:2,0:2:6:0,6,61	0/0:3,0:3:9:0,9,92	./.	0/0:8,0:8:24:0,24,245	0/0:1,0:1:3:0,3,31	0/0:7,0:7:21:0,21,195	0/0:7,0:7:21:0,21,215	0/0:5,0:5:15:0,15,153	0/0:7,0:7:21:0,21,215	0/0:4,0:4:12:0,12,123	0/0:2,0:2:6:0,6,61	0/0:1,0:1:3:0,3,31	0/1:3,2:5:46:46,0,77	0/0:3,0:3:9:0,9,92
Chr01	5267094	.	C	CA	37.65	.	AC=6;AF=0.091;AN=66;BaseQRankSum=-0.606;ClippingRankSum=0.000;DP=120;ExcessHet=4.0885;FS=1.523;InbreedingCoeff=-0.1770;MLEAC=5;MLEAF=0.076;MQ=60.00;MQRankSum=0.000;QD=12.55;ReadPosRankSum=0.662;SOR=0.856	GT:AD:DP:GQ:PL	0/0:2,0:2:6:0,6,62	./.	0/1:3,1:4:19:19,0,81	0/0:1,0:1:3:0,3,31	0/0:2,0:2:6:0,6,62	0/0:2,0:2:6:0,6,62	0/0:2,0:2:6:0,6,62	./.	0/0:1,0:1:3:0,3,31	0/0:3,0:3:9:0,9,94	0/0:7,0:7:21:0,21,218	0/1:9,1:10:1:1,0,250	0/1:5,1:6:13:13,0,138	0/0:2,0:2:6:0,6,62	0/0:5,0:5:15:0,15,156	./.	0/0:4,0:4:12:0,12,125	0/0:2,0:2:6:0,6,62	0/0:5,0:5:15:0,15,156	0/0:7,0:7:21:0,21,218	0/0:7,0:7:21:0,21,218	0/0:3,0:3:9:0,9,93	0/0:1,0:1:3:0,3,31	0/1:3,1:4:19:19,0,81	0/0:4,0:4:12:0,12,125	0/0:6,0:6:18:0,18,187	0/0:1,0:1:3:0,3,31	0/1:6,1:7:10:10,0,165	0/0:1,0:1:3:0,3,31	0/0:7,0:7:21:0,21,217	0/0:2,0:2:6:0,6,62	0/1:1,2:3:22:53,0,22	0/0:3,0:3:9:0,9,93	0/0:1,0:1:3:0,3,31	0/0:1,0:1:3:0,3,31	0/0:1,0:1:3:0,3,30
Chr01	5267723	.	TACGGA	T	27.55	.	AC=1;AF=0.017;AN=58;BaseQRankSum=0.000;ClippingRankSum=0.000;DP=84;ExcessHet=3.0103;FS=0.000;InbreedingCoeff=-0.1161;MLEAC=1;MLEAF=0.017;MQ=60.00;MQRankSum=0.000;QD=4.59;ReadPosRankSum=-0.921;SOR=0.577	GT:AD:DP:GQ:PL	0/0:2,0:2:6:0,6,297	./.	0/0:2,0:2:6:0,6,235	./.	0/0:1,0:1:3:0,3,146	0/0:1,0:1:3:0,3,149	./.	0/0:1,0:1:3:0,3,100	0/0:1,0:1:3:0,3,149	0/1:4,2:6:72:72,0,565	0/0:2,0:2:6:0,6,265	0/0:4,0:4:12:0,12,526	0/0:1,0:1:3:0,3,149	./.	0/0:3,0:3:9:0,9,375	./.	0/0:2,0:2:6:0,6,196	0/0:2,0:2:6:0,6,297	0/0:1,0:1:3:0,3,149	0/0:4,0:4:12:0,12,595	0/0:3,0:3:9:0,9,333	0/0:1,0:1:3:0,3,90	0/0:1,0:1:3:0,3,149	0/0:5,0:5:15:0,15,522	0/0:3,0:3:9:0,9,357	0/0:6,0:6:18:0,18,596	./.	0/0:4,0:4:12:0,12,482	0/0:3,0:3:9:0,9,303	0/0:8,0:8:24:0,24,1082	0/0:2,0:2:6:0,6,248	0/0:3,0:3:9:0,9,446	0/0:3,0:3:9:0,9,318	./.	0/0:2,0:2:6:0,6,297	0/0:4,0:4:12:0,12,595
Chr01	5267728	.	A	ATTTTT	27.56	.	AC=1;AF=0.017;AN=58;BaseQRankSum=-0.251;ClippingRankSum=0.000;DP=77;ExcessHet=3.0103;FS=0.000;InbreedingCoeff=-0.1165;MLEAC=1;MLEAF=0.017;MQ=60.00;MQRankSum=0.000;QD=4.59;ReadPosRankSum=-0.321;SOR=0.527	GT:AD:DP:GQ:PL	0/0:2,0:2:6:0,6,297	./.	0/0:2,0:2:6:0,6,235	./.	0/0:1,0:1:3:0,3,146	0/0:1,0:1:3:0,3,149	./.	0/0:1,0:1:3:0,3,100	0/0:1,0:1:3:0,3,149	0/1:4,2:6:72:72,0,565	0/0:2,0:2:6:0,6,265	0/0:4,0:4:12:0,12,526	0/0:1,0:1:3:0,3,149	./.	0/0:3,0:3:9:0,9,375	./.	0/0:2,0:2:6:0,6,196	0/0:2,0:2:6:0,6,297	0/0:1,0:1:3:0,3,149	0/0:4,0:4:12:0,12,595	0/0:3,0:3:9:0,9,333	0/0:1,0:1:3:0,3,90	0/0:1,0:1:3:0,3,149	0/0:5,0:5:15:0,15,522	0/0:2,0:2:9:0,9,357	0/0:4,0:4:15:0,15,546	./.	0/0:4,0:4:12:0,12,482	0/0:3,0:3:9:0,9,303	0/0:8,0:8:24:0,24,1082	0/0:2,0:2:6:0,6,248	0/0:3,0:3:9:0,9,446	0/0:2,0:2:9:0,9,318	./.	0/0:2,0:2:6:0,6,297	0/0:4,0:4:12:0,12,595
Chr01	5268351	.	C	CA	184.06	.	AC=12;AF=0.261;AN=46;BaseQRankSum=0.488;ClippingRankSum=0.000;DP=49;ExcessHet=0.0331;FS=2.632;InbreedingCoeff=0.0880;MLEAC=11;MLEAF=0.239;MQ=60.00;MQRankSum=0.000;QD=16.73;ReadPosRankSum=0.293;SOR=1.222	GT:AD:DP:GQ:PL	0/1:1,1:2:4:4,0,23	./.	./.	./.	0/0:1,0:1:3:0,3,28	./.	./.	./.	1/1:0,2:2:6:44,6,0	1/1:0,1:1:3:10,3,0	0/0:1,0:1:3:0,3,28	0/0:1,0:1:3:0,3,28	./.	0/0:1,0:1:3:0,3,28	0/0:1,0:1:3:0,3,28	./.	0/0:2,0:2:6:0,6,56	./.	1/1:0,1:1:3:10,3,0	./.	0/0:2,0:2:6:0,6,38	1/1:0,1:1:3:28,3,0	./.	0/0:2,0:2:6:0,6,56	0/0:2,0:2:6:0,6,56	0/1:1,3:4:15:72,0,15	./.	0/0:1,0:1:3:0,3,28	0/0:2,0:2:6:0,6,56	0/1:1,4:5:14:80,0,14	0/0:1,0:1:3:0,3,28	./.	0/0:1,0:1:3:0,3,28	0/0:1,0:1:3:0,3,28	0/1:2,1:3:19:19,0,47	0/0:1,0:1:3:0,3,27
Chr01	5270687	.	T	TAA	24.42	.	AC=1;AF=0.023;AN=44;BaseQRankSum=-0.750;ClippingRankSum=0.000;DP=167;ExcessHet=3.0103;FS=0.000;InbreedingCoeff=-0.1787;MLEAC=1;MLEAF=0.023;MQ=60.00;MQRankSum=0.000;QD=6.11;ReadPosRankSum=-1.279;SOR=0.340	GT:AD:DP:GQ:PL	0/0:1,0:1:3:0,3,40	./.	0/0:1,0:1:3:0,3,40	./.	./.	./.	0/0:1,0:1:3:0,3,40	./.	0/0:1,0:1:3:0,3,40	0/0:3,0:3:9:0,9,120	0/0:3,0:3:9:0,9,120	0/0:1,0:1:3:0,3,40	0/0:1,0:1:3:0,3,40	./.	0/0:2,0:2:6:0,6,80	./.	0/0:3,0:3:9:0,9,120	0/0:1,0:1:3:0,3,40	./.	0/0:1,0:1:3:0,3,40	0/0:1,0:1:3:0,3,40	0/0:1,0:1:3:0,3,40	0/0:1,0:1:3:0,3,40	./.	0/0:2,0:2:6:0,6,80	0/0:2,0:2:6:0,6,80	0/1:2,2:4:66:66,0,68	0/0:1,0:1:3:0,3,40	0/0:1,0:1:3:0,3,40	./.	0/0:2,0:2:6:0,6,80	./.	./.	./.	./.	0/0:2,0:2:6:0,6,80
Chr01	5364398	.	C	CA	113.66	.	AC=10;AF=0.250;AN=40;BaseQRankSum=-2.425;ClippingRankSum=0.000;DP=48;ExcessHet=0.1250;FS=0.000;InbreedingCoeff=0.0645;MLEAC=10;MLEAF=0.250;MQ=60.00;MQRankSum=0.000;QD=18.94;ReadPosRankSum=1.556;SOR=1.901	GT:AD:DP:GQ:PL	0/1:3,1:4:17:17,0,74	./.	./.	0/0:2,0:2:6:0,6,58	./.	./.	./.	./.	./.	0/0:1,0:1:3:0,3,29	0/0:2,0:2:6:0,6,58	0/1:1,1:2:23:23,0,23	./.	./.	0/1:2,2:4:27:27,0,46	./.	./.	0/0:1,0:1:3:0,3,29	./.	0/0:1,0:1:3:0,3,29	0/1:5,1:6:11:11,0,127	0/0:2,0:2:6:0,6,57	0/0:1,0:1:3:0,3,29	./.	0/0:2,0:2:6:0,6,58	1/1:0,1:1:3:29,3,0	./.	./.	./.	0/0:4,0:4:12:0,12,115	0/0:3,0:3:9:0,9,86	0/0:1,0:1:3:0,3,29	0/0:2,0:2:6:0,6,58	0/0:1,0:1:3:0,3,29	1/1:0,1:1:3:29,3,0	1/1:0,2:2:6:58,6,0
Chr01	5365185	.	C	CT	68.45	.	AC=9;AF=0.125;AN=72;BaseQRankSum=-0.648;ClippingRankSum=0.000;DP=270;ExcessHet=5.4797;FS=7.944;InbreedingCoeff=-0.1626;MLEAC=8;MLEAF=0.111;MQ=60.00;MQRankSum=0.000;QD=2.63;ReadPosRankSum=1.090;SOR=1.007	GT:AD:DP:GQ:PL	0/0:7,0:7:21:0,21,218	0/0:1,0:1:3:0,3,31	0/0:10,0:10:30:0,30,311	0/0:4,0:4:12:0,12,125	0/0:14,0:14:42:0,42,436	0/0:6,0:6:18:0,18,187	0/0:2,0:2:6:0,6,62	0/0:3,0:3:9:0,9,93	0/0:6,0:6:18:0,18,185	0/0:5,0:5:15:0,15,156	0/0:6,0:6:18:0,18,186	0/0:5,0:5:15:0,15,156	0/1:6,2:8:38:38,0,163	0/0:4,0:4:12:0,12,125	0/0:8,0:8:24:0,24,249	0/0:5,0:5:15:0,15,156	0/0:3,0:3:9:0,9,94	0/1:4,2:6:44:44,0,106	0/0:11,0:11:33:0,33,342	0/0:10,1:11:2:0,2,280	0/0:10,0:10:30:0,30,311	0/0:2,0:2:6:0,6,62	0/0:3,0:3:9:0,9,94	0/0:6,0:6:18:0,18,186	0/0:5,0:5:15:0,15,156	0/0:18,0:18:54:0,54,561	0/0:3,0:3:9:0,9,93	0/1:7,1:8:7:7,0,193	0/1:5,1:6:13:13,0,138	0/1:5,1:6:13:13,0,137	0/0:9,0:9:27:0,27,279	0/1:10,2:12:26:26,0,275	0/1:9,1:10:1:1,0,250	0/1:6,1:7:10:10,0,166	0/0:7,0:7:21:0,21,218	0/1:4,1:5:16:16,0,110
Chr01	5485047	.	GTAA	G	164.50	.	AC=7;AF=0.109;AN=64;BaseQRankSum=1.497;ClippingRankSum=0.000;DP=3040;ExcessHet=0.7906;FS=10.369;InbreedingCoeff=-0.0607;MLEAC=7;MLEAF=0.109;MQ=60.00;MQRankSum=0.000;QD=5.14;ReadPosRankSum=2.051;SOR=3.405	GT:AD:DP:GQ:PL	0/0:5,0:5:15:0,15,225	./.	0/0:1,0:1:3:0,3,45	./.	0/0:2,0:2:6:0,6,90	0/0:1,0:1:3:0,3,45	0/0:3,0:3:9:0,9,135	0/0:1,0:1:3:0,3,45	./.	0/1:6,2:8:66:66,0,246	0/0:11,0:11:33:0,33,495	0/1:6,2:8:55:55,0,246	0/0:2,0:2:6:0,6,90	0/0:4,0:4:12:0,12,180	0/0:4,0:4:12:0,12,180	0/1:1,1:2:39:39,0,39	0/1:1,1:2:25:25,0,39	0/0:5,0:5:15:0,15,225	0/0:1,0:1:3:0,3,45	1/1:0,1:1:3:45,3,0	0/0:2,0:2:6:0,6,90	0/0:1,0:1:3:0,3,45	./.	0/0:3,0:3:9:0,9,135	0/0:3,0:3:9:0,9,135	0/1:14,2:16:23:23,0,582	0/0:1,0:1:3:0,3,45	0/0:3,0:3:9:0,9,135	0/0:5,0:5:15:0,15,225	0/0:14,0:14:42:0,42,630	0/0:3,0:3:9:0,9,135	0/0:3,0:3:9:0,9,135	0/0:3,0:3:9:0,9,135	0/0:1,0:1:3:0,3,45	0/0:1,0:1:3:0,3,37	0/0:4,0:4:12:0,12,180
Chr01	5486361	.	C	CT	97.64	.	AC=8;AF=0.133;AN=60;BaseQRankSum=0.569;ClippingRankSum=0.000;DP=3158;ExcessHet=5.3342;FS=1.467;InbreedingCoeff=-0.2331;MLEAC=9;MLEAF=0.150;MQ=60.00;MQRankSum=0.000;QD=9.76;ReadPosRankSum=1.016;SOR=0.542	GT:AD:DP:GQ:PL	0/0:1,0:1:3:0,3,29	0/0:1,0:1:3:0,3,29	./.	0/0:2,0:2:6:0,6,57	0/0:1,0:1:3:0,3,29	./.	0/0:2,0:2:6:0,6,57	./.	0/0:2,0:2:6:0,6,57	0/0:6,0:6:18:0,18,171	0/0:3,1:4:1:0,1,75	0/0:8,0:8:24:0,24,229	0/0:2,0:2:6:0,6,57	0/0:2,0:2:6:0,6,57	0/1:8,1:9:2:2,0,180	0/1:2,2:4:45:45,0,45	0/0:3,0:3:9:0,9,86	0/1:1,1:2:22:22,0,23	0/0:2,0:2:6:0,6,57	0/0:3,0:3:9:0,9,86	./.	0/1:1,1:2:23:23,0,23	0/0:1,0:1:3:0,3,29	0/1:2,1:3:19:19,0,48	./.	0/1:4,1:5:13:13,0,99	0/0:1,0:1:3:0,3,28	0/1:4,2:6:39:39,0,96	0/0:3,0:3:9:0,9,86	0/0:8,0:8:24:0,24,229	0/0:5,0:5:15:0,15,143	0/1:1,1:2:23:23,0,23	./.	0/0:2,0:2:6:0,6,57	0/0:7,0:7:21:0,21,200	0/0:5,0:5:15:0,15,143
Chr01	5504703	.	T	TA	35.15	.	AC=4;AF=0.250;AN=16;BaseQRankSum=0.502;ClippingRankSum=0.000;DP=17;ExcessHet=0.0335;FS=0.000;MLEAC=3;MLEAF=0.188;MQ=60.00;MQRankSum=0.000;QD=17.58;ReadPosRankSum=-1.103;SOR=0.631	GT:AD:DP:GQ:PL	./.	./.	./.	./.	./.	./.	./.	./.	./.	./.	./.	./.	./.	./.	./.	./.	./.	./.	0/0:1,0:1:3:0,3,28	0/0:2,0:2:6:0,6,56	./.	0/0:2,0:2:6:0,6,56	./.	./.	./.	0/0:2,0:2:6:0,6,56	./.	./.	1/1:0,2:2:6:56,6,0	0/0:3,0:3:9:0,9,67	1/1:0,1:1:3:28,3,0	0/0:1,0:1:3:0,3,28	./.	./.	./.	./.
Chr01	5507827	.	A	AT	31.41	.	AC=3;AF=0.188;AN=16;BaseQRankSum=2.093;ClippingRankSum=0.000;DP=13;ExcessHet=0.4576;FS=0.000;MLEAC=3;MLEAF=0.188;MQ=60.00;MQRankSum=0.000;QD=10.47;ReadPosRankSum=-0.091;SOR=2.815	GT:AD:DP:GQ:PL	./.	./.	./.	./.	./.	1/1:0,1:1:3:28,3,0	./.	./.	./.	./.	0/0:1,0:1:3:0,3,28	./.	./.	0/0:2,0:2:6:0,6,56	./.	./.	./.	./.	./.	./.	./.	./.	./.	./.	./.	./.	./.	0/0:1,0:1:3:0,3,28	./.	0/0:2,0:2:6:0,6,56	./.	0/0:1,0:1:3:0,3,28	./.	0/0:1,0:1:3:0,3,28	./.	0/1:1,2:3:19:47,0,19
Chr01	5508086	.	G	GA	75.88	.	AC=7;AF=0.097;AN=72;BaseQRankSum=-1.313;ClippingRankSum=0.000;DP=1129;ExcessHet=4.8427;FS=4.215;InbreedingCoeff=-0.1096;MLEAC=5;MLEAF=0.069;MQ=60.00;MQRankSum=0.000;QD=0.36;ReadPosRankSum=0.196;SOR=1.419	GT:AD:DP:GQ:PL	0/1:25,3:28:7:7,0,679	0/0:10,1:11:26:0,26,300	0/0:23,4:27:8:0,8,612	0/1:29,5:34:26:26,0,784	0/0:38,0:38:99:0,114,1161	0/0:24,0:24:72:0,72,734	0/0:29,2:31:56:0,56,849	0/0:23,0:23:69:0,69,702	0/1:29,4:33:3:3,0,787	0/0:35,2:37:75:0,75,1034	0/0:40,4:44:10:0,10,1099	0/0:38,1:39:87:0,87,1131	0/0:34,3:37:20:0,20,947	0/0:31,1:32:85:0,85,936	0/1:42,6:48:15:15,0,1140	0/0:18,1:19:27:0,27,520	0/0:36,2:38:53:0,53,1017	./.	0/1:26,3:29:4:4,0,708	0/0:19,1:20:30:0,30,549	0/0:38,0:38:99:0,114,1161	0/0:24,1:25:45:0,45,703	0/1:15,3:18:37:37,0,403	0/0:22,1:23:39:0,39,642	0/1:17,3:20:31:31,0,459	0/0:31,1:32:66:0,66,916	0/0:9,0:9:27:0,27,275	0/0:27,3:30:19:0,19,754	0/0:26,2:28:23:0,23,713	0/0:40,3:43:38:0,38,1107	0/0:31,1:32:66:0,66,915	0/0:24,2:26:17:0,17,673	0/0:30,3:33:8:0,8,824	0/0:25,2:27:20:0,20,703	0/0:32,2:34:41:0,41,915	0/0:36,1:37:99:0,105,1095
Chr01	5508212	.	C	CT	40.21	.	AC=3;AF=0.107;AN=28;BaseQRankSum=0.758;ClippingRankSum=0.000;DP=1353;ExcessHet=0.2687;FS=0.000;InbreedingCoeff=0.1229;MLEAC=3;MLEAF=0.107;MQ=60.00;MQRankSum=0.000;QD=20.11;ReadPosRankSum=0.137;SOR=0.551	GT:AD:DP:GQ:PL	./.	./.	./.	./.	./.	./.	0/0:2,0:2:6:0,6,67	./.	./.	./.	0/0:1,0:1:3:0,3,34	./.	./.	0/0:2,0:2:6:0,6,68	0/0:1,0:1:3:0,3,33	./.	./.	./.	./.	./.	0/0:1,0:1:3:0,3,34	./.	./.	./.	./.	0/0:1,0:1:3:0,3,33	./.	0/0:2,0:2:6:0,6,68	./.	0/0:2,0:2:6:0,6,68	./.	0/0:4,0:4:12:0,12,135	0/0:1,0:1:3:0,3,34	0/1:2,1:3:24:24,0,59	0/0:1,0:1:3:0,3,34	1/1:0,2:2:6:67,6,0
Chr01	5509076	.	C	CT	44	.	AC=4;AF=0.077;AN=52;BaseQRankSum=-0.559;ClippingRankSum=0.000;DP=50;ExcessHet=0.2633;FS=3.203;InbreedingCoeff=-0.0505;MLEAC=4;MLEAF=0.077;MQ=60.00;MQRankSum=0.000;QD=11.00;ReadPosRankSum=1.065;SOR=1.214	GT:AD:DP:GQ:PL	./.	0/0:1,0:1:3:0,3,30	./.	1/1:0,1:1:3:31,3,0	0/0:1,0:1:3:0,3,31	0/0:1,0:1:3:0,3,31	0/0:1,0:1:3:0,3,31	./.	0/0:1,0:1:3:0,3,31	0/0:3,0:3:9:0,9,93	0/0:1,0:1:3:0,3,31	0/0:2,0:2:6:0,6,62	0/0:1,0:1:3:0,3,31	0/0:1,0:1:3:0,3,31	0/0:2,0:2:6:0,6,62	./.	0/0:1,0:1:3:0,3,31	./.	./.	0/0:3,0:3:9:0,9,93	./.	./.	0/0:1,0:1:3:0,3,31	0/0:1,0:1:3:0,3,31	0/0:1,0:1:3:0,3,31	0/0:5,0:5:15:0,15,156	./.	0/1:2,2:4:50:50,0,50	0/0:4,0:4:12:0,12,125	0/0:4,0:4:12:0,12,125	0/0:1,0:1:3:0,3,31	./.	0/0:2,0:2:6:0,6,62	0/0:2,0:2:6:0,6,62	0/1:1,1:2:25:25,0,25	0/0:1,0:1:3:0,3,31
Chr01	5509686	.	G	GA	138.33	.	AC=12;AF=0.214;AN=56;BaseQRankSum=-2.102;ClippingRankSum=0.000;DP=63;ExcessHet=1.0143;FS=2.277;InbreedingCoeff=-0.1158;MLEAC=12;MLEAF=0.214;MQ=60.00;MQRankSum=0.000;QD=27.67;ReadPosRankSum=-0.680;SOR=0.651	GT:AD:DP:GQ:PL	./.	0/0:1,0:1:3:0,3,29	0/0:1,0:1:3:0,3,29	0/1:1,1:2:23:23,0,23	0/0:1,0:1:3:0,3,29	./.	./.	0/0:1,0:1:3:0,3,29	./.	0/1:3,2:5:42:42,0,71	0/0:2,0:2:6:0,6,57	0/1:3,1:4:17:17,0,74	0/0:2,0:2:6:0,6,57	0/0:5,0:5:15:0,15,143	0/0:3,0:3:9:0,9,86	./.	0/0:1,0:1:3:0,3,29	0/0:1,0:1:3:0,3,29	0/0:2,0:2:6:0,6,57	0/1:1,1:2:23:23,0,23	0/1:1,1:2:23:23,0,23	1/1:0,1:1:3:29,3,0	./.	./.	./.	0/1:2,1:3:2:2,0,49	0/0:1,0:1:3:0,3,29	0/0:3,0:3:9:0,9,86	0/1:1,1:2:23:23,0,23	0/0:2,0:2:6:0,6,57	0/0:2,0:2:6:0,6,57	0/0:3,0:3:9:0,9,86	0/0:2,0:2:6:0,6,57	0/1:1,1:2:23:23,0,23	1/1:0,1:1:3:29,3,0	0/0:3,0:3:9:0,9,86
Chr01	5510476	.	G	GA	232.39	.	AC=16;AF=0.364;AN=44;BaseQRankSum=0.344;ClippingRankSum=0.000;DP=70;ExcessHet=0.7251;FS=0.000;InbreedingCoeff=-0.0631;MLEAC=16;MLEAF=0.364;MQ=60.00;MQRankSum=0.000;QD=12.23;ReadPosRankSum=0.235;SOR=0.430	GT:AD:DP:GQ:PL	./.	./.	0/0:1,0:1:3:0,3,24	0/0:1,0:1:3:0,3,24	0/0:2,0:2:5:0,5,20	./.	./.	./.	0/0:2,0:2:6:0,6,34	1/1:0,1:1:3:23,3,0	0/1:1,1:2:17:17,0,18	0/0:1,0:1:3:0,3,24	./.	0/1:1,1:2:17:17,0,18	0/0:2,0:2:5:0,5,29	./.	./.	./.	0/1:2,2:4:35:35,0,37	1/1:0,2:2:6:47,6,0	0/0:3,0:3:9:0,9,59	0/1:1,1:2:17:17,0,18	./.	1/1:0,1:1:3:23,3,0	./.	0/1:2,3:5:20:50,0,20	./.	0/1:1,1:2:4:15,0,4	./.	0/0:3,0:3:9:0,9,73	0/1:2,2:4:23:23,0,23	0/0:2,0:2:6:0,6,49	1/1:0,1:1:3:23,3,0	./.	0/0:1,0:1:3:0,3,20	0/1:2,2:4:35:35,0,37
Chr01	5517344	.	C	CT	1133.84	.	AC=22;AF=0.306;AN=72;BaseQRankSum=-0.243;ClippingRankSum=0.000;DP=1245;ExcessHet=23.5216;FS=0.000;InbreedingCoeff=-0.4275;MLEAC=20;MLEAF=0.278;MQ=60.00;MQRankSum=0.000;QD=1.68;ReadPosRankSum=0.768;SOR=0.593	GT:AD:DP:GQ:PL	0/0:35,4:39:1:0,1,934	0/1:14,5:19:88:88,0,363	0/1:29,7:36:78:78,0,723	0/1:25,5:30:1:1,0,622	0/1:33,5:38:10:10,0,857	0/1:19,7:26:89:89,0,492	0/1:34,11:45:99:167,0,847	0/1:27,6:33:57:57,0,707	0/0:41,4:45:56:0,56,1152	0/1:32,8:40:39:39,0,843	0/1:38,11:49:99:111,0,995	0/1:22,7:29:99:116,0,573	0/1:13,5:18:91:91,0,337	0/1:21,4:25:4:4,0,556	0/0:42,7:49:41:0,41,1138	0/1:13,2:15:13:13,0,345	0/0:39,3:42:94:0,94,1120	0/0:15,1:16:18:0,18,420	0/1:19,5:24:73:73,0,498	0/1:29,7:36:58:58,0,763	0/0:32,3:35:36:0,36,892	0/1:22,4:26:20:20,0,583	0/0:21,3:24:3:0,3,562	0/0:36,4:40:44:0,44,1006	0/0:28,3:31:6:0,6,754	0/1:35,8:43:85:85,0,903	0/0:12,1:13:10:0,10,331	0/0:34,3:37:24:0,24,933	0/1:19,3:22:1:1,0,504	0/1:27,7:34:46:46,0,689	0/1:28,4:32:20:20,0,745	0/0:30,4:34:26:0,26,807	0/1:24,3:27:6:6,0,639	0/0:22,1:23:40:0,40,631	0/1:24,5:29:40:40,0,634	0/0:21,2:23:30:0,30,591
Chr01	5518355	.	G	GA	93.54	.	AC=10;AF=0.172;AN=58;BaseQRankSum=-3.394;ClippingRankSum=0.000;DP=107;ExcessHet=7.0655;FS=0.000;InbreedingCoeff=-0.2827;MLEAC=10;MLEAF=0.172;MQ=60.00;MQRankSum=0.000;QD=10.39;ReadPosRankSum=-0.722;SOR=0.560	GT:AD:DP:GQ:PL	0/1:2,2:4:46:46,0,47	./.	0/0:2,0:2:6:0,6,60	0/1:1,1:2:4:4,0,25	0/0:1,0:1:3:0,3,30	./.	0/0:4,0:4:12:0,12,99	0/0:1,0:1:3:0,3,30	0/0:3,1:4:1:0,1,80	0/0:2,0:2:6:0,6,60	0/0:7,1:8:20:0,20,208	0/0:5,0:5:15:0,15,150	0/0:4,0:4:12:0,12,120	./.	0/0:5,1:6:10:0,10,143	0/0:1,0:1:3:0,3,30	./.	0/1:1,1:2:23:23,0,24	0/0:5,0:5:15:0,15,150	0/0:2,0:2:6:0,6,60	0/0:5,0:5:15:0,15,150	0/1:3,1:4:17:17,0,78	0/1:2,1:3:1:1,0,52	./.	./.	0/1:3,2:5:22:22,0,75	0/0:2,0:2:6:0,6,60	0/0:3,1:4:1:0,1,80	0/0:5,0:5:15:0,15,150	0/1:5,1:6:11:11,0,132	0/1:2,1:3:20:20,0,51	0/0:1,0:1:3:0,3,30	0/0:1,0:1:3:0,3,30	0/1:2,1:3:20:20,0,51	0/1:2,1:3:20:20,0,51	./.
Chr01	5520380	.	C	CA	150.58	.	AC=13;AF=0.197;AN=66;BaseQRankSum=-0.876;ClippingRankSum=0.000;DP=166;ExcessHet=1.0276;FS=8.626;InbreedingCoeff=-0.0684;MLEAC=12;MLEAF=0.182;MQ=60.00;MQRankSum=0.000;QD=2.43;ReadPosRankSum=1.022;SOR=1.114	GT:AD:DP:GQ:PL	0/1:6,1:7:9:9,0,162	0/0:2,0:2:6:0,6,61	0/0:6,0:6:18:0,18,183	0/1:2,1:3:21:21,0,52	0/1:6,3:9:65:65,0,156	0/0:3,0:3:9:0,9,92	0/1:8,2:10:11:11,0,215	1/1:0,1:1:3:31,3,0	0/1:8,2:10:11:11,0,215	0/0:4,0:4:12:0,12,122	0/0:6,0:6:18:0,18,183	0/0:4,0:4:12:0,12,122	0/1:10,2:12:5:5,0,271	0/0:1,0:1:3:0,3,31	0/1:10,3:13:52:52,0,266	./.	0/0:6,0:6:18:0,18,183	1/1:0,1:1:3:31,3,0	./.	./.	0/0:3,0:3:9:0,9,90	0/0:5,0:5:15:0,15,152	0/0:2,0:2:6:0,6,61	0/1:8,1:9:3:3,0,217	0/0:4,0:4:12:0,12,122	0/0:4,0:4:12:0,12,122	0/0:2,0:2:6:0,6,61	0/0:1,0:1:3:0,3,31	0/1:6,2:8:17:17,0,159	0/0:3,1:4:1:0,1,81	0/0:2,0:2:6:0,6,61	0/0:6,0:6:18:0,18,183	0/0:3,1:4:1:0,1,81	0/0:2,0:2:6:0,6,61	0/0:2,0:2:6:0,6,61	0/0:1,0:1:3:0,3,31
Chr01	5524563	.	C	CT,CTT	519.64	.	AC=12,15;AF=0.222,0.278;AN=54;BaseQRankSum=-1.448;ClippingRankSum=0.000;DP=60;ExcessHet=11.8464;FS=0.000;InbreedingCoeff=-0.0264;MLEAC=11,12;MLEAF=0.204,0.222;MQ=60.00;MQRankSum=0.000;QD=27.08;ReadPosRankSum=0.123;SOR=0.446	GT:AD:DP:GQ:PL	0/0:2,0,0:2:6:0,6,56,6,61,74	1/2:0,2,1:3:18:84,26,18,50,0,47	1/1:0,1,0:1:3:28,3,0,28,3,28	0/1:4,1,0:5:13:13,0,98,25,111,166	0/2:1,0,1:2:26:31,26,49,0,28,32	2/2:0,0,2:2:6:74,59,54,6,6,0	./.	1/1:0,1,0:1:3:28,3,0,28,3,28	0/2:5,0,1:6:19:19,26,150,0,139,173	0/0:1,0,0:1:3:0,3,28,3,31,38	0/0:1,0,0:1:3:0,3,28,3,31,38	./.	0/2:2,1,1:4:1:28,1,46,0,31,67	0/0:1,0,0:1:3:0,3,28,3,31,38	0/2:1,0,1:2:26:31,26,49,0,28,32	./.	2/2:0,0,1:1:3:37,29,27,3,3,0	./.	1/1:0,1,0:1:3:28,3,0,28,3,28	./.	./.	0/1:1,1,0:2:22:22,0,22,25,28,60	./.	0/1:3,1,0:4:16:16,0,73,25,83,130	2/2:0,0,1:1:3:21,13,10,3,3,0	0/0:1,0,0:1:3:0,3,28,3,31,38	0/2:1,0,1:2:26:31,26,49,0,28,32	0/0:1,0,0:1:3:0,3,28,3,31,38	0/2:1,0,1:2:26:31,26,49,0,28,32	2/2:0,0,1:1:3:37,29,27,3,3,0	0/1:1,1,0:2:22:22,0,22,25,28,60	0/0:2,0,0:2:6:0,6,56,6,62,76	0/1:1,1,0:2:22:22,0,22,25,28,60	./.	./.	0/0:1,0,0:1:3:0,3,10,3,13,20
Chr01	5524636	.	A	AT	275.55	.	AC=15;AF=0.250;AN=60;BaseQRankSum=-0.844;ClippingRankSum=0.000;DP=124;ExcessHet=0.6535;FS=3.236;InbreedingCoeff=-0.0653;MLEAC=11;MLEAF=0.183;MQ=60.00;MQRankSum=0.000;QD=8.35;ReadPosRankSum=1.134;SOR=0.307	GT:AD:DP:GQ:PL	0/0:4,0:4:12:0,12,130	0/0:10,2:12:14:0,14,247	0/0:1,0:1:3:0,3,28	0/1:8,4:12:59:59,0,173	0/0:3,0:3:9:0,9,85	0/1:4,1:5:13:13,0,98	0/0:1,0:1:3:0,3,28	0/0:2,0:2:6:0,6,57	0/1:7,1:8:4:4,0,173	0/1:1,2:3:20:30,0,20	0/1:2,2:4:27:27,0,45	0/0:2,0:2:6:0,6,56	0/1:6,3:9:40:40,0,143	0/0:3,0:3:9:0,9,85	0/1:3,2:5:41:41,0,70	0/0:1,0:1:3:0,3,28	0/1:2,1:3:1:1,0,48	./.	./.	0/0:3,0:3:9:0,9,85	0/0:1,0:1:3:0,3,28	0/0:4,0:4:12:0,12,113	0/0:6,0:6:18:0,18,169	0/1:4,1:5:13:13,0,98	0/0:1,0:1:3:0,3,28	./.	1/1:0,1:1:3:28,3,0	./.	0/0:1,0:1:3:0,3,28	./.	0/0:4,0:4:12:0,12,126	0/0:1,0:1:3:0,3,28	1/1:0,1:1:2:10,2,0	0/0:1,0:1:3:0,3,28	1/1:0,1:1:3:28,3,0	./.
Chr01	5549658	.	C	CA	793.24	.	AC=27;AF=0.386;AN=70;BaseQRankSum=-1.755;ClippingRankSum=0.000;DP=204;ExcessHet=17.8934;FS=1.245;InbreedingCoeff=-0.4583;MLEAC=22;MLEAF=0.314;MQ=60.00;MQRankSum=0.000;QD=8.35;ReadPosRankSum=-1.704;SOR=0.336	GT:AD:DP:GQ:PL	0/1:2,3:5:45:72,0,45	0/1:1,1:2:23:23,0,24	0/1:1,3:4:18:57,0,18	0/0:6,0:6:18:0,18,195	0/0:9,0:9:27:0,27,296	0/1:3,2:5:43:43,0,75	0/0:11,1:12:25:0,25,335	0/1:5,2:7:37:37,0,144	0/1:6,2:8:10:10,0,212	0/1:5,3:8:63:63,0,141	0/1:3,2:5:25:25,0,91	0/1:5,2:7:12:12,0,130	0/1:3,2:5:43:43,0,105	0/0:2,0:2:6:0,6,75	0/0:7,1:8:14:0,14,201	./.	0/0:8,0:8:24:0,24,271	1/1:0,1:1:3:29,3,0	0/1:4,2:6:40:40,0,102	1/1:0,1:1:2:28,2,0	0/1:5,1:6:8:8,0,132	0/1:3,3:6:51:51,0,72	0/1:1,3:4:35:35,0,47	0/1:5,5:10:94:94,0,150	0/1:1,1:2:23:23,0,24	0/0:9,1:10:1:0,1,271	0/1:1,1:2:23:23,0,23	0/0:2,0:2:6:0,6,70	0/1:6,3:9:60:60,0,168	0/0:7,0:7:21:0,21,236	0/1:4,2:6:37:37,0,130	0/0:2,0:2:6:0,6,60	0/1:4,1:5:14:14,0,105	0/1:5,1:6:10:10,0,169	0/1:7,1:8:5:5,0,191	0/1:4,1:5:13:13,0,121
Chr01	5549669	.	C	CA	463.05	.	AC=21;AF=0.292;AN=72;BaseQRankSum=0.027;ClippingRankSum=0.000;DP=308;ExcessHet=21.2172;FS=0.000;InbreedingCoeff=-0.4345;MLEAC=21;MLEAF=0.292;MQ=60.00;MQRankSum=0.000;QD=2.53;ReadPosRankSum=-1.234;SOR=0.642	GT:AD:DP:GQ:PL	0/0:6,0:6:18:0,18,227	0/1:2,1:3:21:21,0,67	0/0:8,0:8:24:0,24,288	0/1:7,2:9:14:14,0,187	0/1:11,3:14:30:30,0,294	0/0:6,0:6:18:0,18,212	0/1:13,2:15:16:16,0,367	0/1:7,2:9:34:34,0,216	0/1:12,4:16:74:74,0,347	0/0:11,1:12:5:0,5,329	0/1:6,1:7:9:9,0,191	0/0:11,0:11:33:0,33,357	0/1:6,2:8:36:36,0,188	0/1:4,2:6:43:43,0,104	0/0:11,0:11:32:0,32,349	0/0:1,0:1:3:0,3,31	0/1:6,3:9:45:45,0,135	0/0:1,0:1:3:0,3,45	0/0:7,0:7:21:0,21,243	0/0:3,0:3:8:0,8,105	0/0:10,1:11:3:0,3,289	0/0:8,0:8:24:0,24,288	0/1:5,1:6:13:13,0,177	0/1:10,3:13:52:52,0,339	0/0:4,0:4:12:0,12,137	0/1:10,2:12:25:25,0,284	0/0:3,0:3:9:0,9,106	0/1:2,1:3:2:2,0,52	0/1:13,2:15:16:16,0,375	0/1:9,2:11:8:8,0,242	0/1:10,2:12:25:25,0,298	0/1:4,2:6:43:43,0,104	0/0:9,0:9:27:0,27,289	0/1:5,3:8:29:29,0,143	0/1:10,2:12:26:26,0,262	0/1:6,2:8:38:38,0,173
Chr01	5552066	.	A	AT	155.55	.	AC=14;AF=0.269;AN=52;BaseQRankSum=0.520;ClippingRankSum=0.000;DP=84;ExcessHet=0.6362;FS=4.855;InbreedingCoeff=-0.0410;MLEAC=13;MLEAF=0.250;MQ=60.00;MQRankSum=0.000;QD=12.96;ReadPosRankSum=0.919;SOR=1.317	GT:AD:DP:GQ:PL	0/0:3,0:3:9:0,9,86	./.	./.	./.	0/0:3,1:4:1:0,1,76	./.	1/1:0,2:2:6:39,6,0	./.	./.	0/1:2,2:4:27:27,0,46	0/1:1,1:2:23:23,0,23	0/1:1,2:3:20:30,0,20	0/1:1,1:2:23:23,0,23	0/0:5,0:5:15:0,15,143	0/0:6,0:6:18:0,18,172	1/1:0,1:1:3:29,3,0	0/1:2,1:3:2:2,0,49	./.	0/0:1,0:1:3:0,3,29	0/1:1,2:3:20:48,0,20	0/0:1,0:1:3:0,3,29	0/0:2,0:2:6:0,6,57	0/0:1,0:1:3:0,3,29	0/0:3,0:3:9:0,9,86	0/0:1,0:1:3:0,3,29	0/0:3,1:4:1:0,1,76	./.	0/0:5,0:5:15:0,15,143	0/0:2,0:2:6:0,6,57	0/1:3,1:4:17:17,0,74	./.	0/0:1,0:1:3:0,3,29	0/0:3,0:3:9:0,9,86	1/1:0,1:1:3:10,3,0	0/1:2,1:3:2:2,0,49	./.
Chr01	5552690	.	C	CT	124.14	.	AC=8;AF=0.143;AN=56;BaseQRankSum=-0.392;ClippingRankSum=0.000;DP=55;ExcessHet=0.1530;FS=0.000;InbreedingCoeff=-0.0358;MLEAC=9;MLEAF=0.161;MQ=60.00;MQRankSum=0.000;QD=31.04;ReadPosRankSum=-0.195;SOR=0.495	GT:AD:DP:GQ:PL	0/0:1,0:1:3:0,3,31	0/0:2,0:2:6:0,6,61	./.	0/0:2,0:2:6:0,6,61	./.	0/0:1,0:1:3:0,3,31	0/0:1,0:1:3:0,3,31	0/0:1,0:1:3:0,3,31	./.	./.	0/0:2,0:2:6:0,6,61	0/0:2,0:2:6:0,6,61	1/1:0,1:1:3:31,3,0	0/0:1,0:1:3:0,3,31	0/0:2,0:2:6:0,6,61	0/0:4,0:4:12:0,12,122	0/0:4,0:4:12:0,12,122	./.	0/1:3,1:4:18:18,0,80	0/1:2,1:3:21:21,0,52	0/0:1,0:1:3:0,3,31	0/1:1,1:2:25:25,0,25	./.	0/0:3,0:3:9:0,9,92	0/0:1,0:1:3:0,3,31	0/0:1,0:1:3:0,3,31	./.	0/0:1,0:1:3:0,3,31	0/0:1,0:1:3:0,3,30	0/0:2,0:2:6:0,6,61	0/0:1,0:1:3:0,3,31	0/0:1,0:1:3:0,3,31	1/1:0,1:1:3:31,3,0	./.	0/0:1,0:1:3:0,3,31	0/1:1,3:4:19:80,0,19
Chr01	5552985	.	G	GT	22.71	.	AC=5;AF=0.069;AN=72;BaseQRankSum=-0.998;ClippingRankSum=0.000;DP=1031;ExcessHet=3.6541;FS=3.518;InbreedingCoeff=-0.0735;MLEAC=3;MLEAF=0.042;MQ=60.00;MQRankSum=0.000;QD=0.32;ReadPosRankSum=-0.903;SOR=1.662	GT:AD:DP:GQ:PL	0/0:25,1:26:47:0,47,749	0/1:14,2:16:14:14,0,390	0/0:25,0:25:75:0,75,779	0/0:27,2:29:50:0,50,808	0/0:29,1:30:59:0,59,874	0/0:19,0:19:57:0,57,594	0/0:33,0:33:99:0,99,1030	0/0:17,0:17:51:0,51,532	0/0:30,1:31:62:0,62,905	0/0:28,2:30:28:0,28,813	0/0:34,2:36:46:0,46,1000	0/0:31,3:34:9:0,9,876	0/0:35,2:37:49:0,49,1032	0/1:16,2:18:8:8,0,445	0/0:30,0:30:90:0,90,935	0/0:7,0:7:21:0,21,219	0/0:31,1:32:65:0,65,917	0/1:9,1:10:1:1,0,250	0/0:31,1:32:65:0,65,938	0/0:32,0:32:96:0,96,1001	0/0:18,0:18:54:0,54,561	0/0:23,0:23:69:0,69,718	0/0:26,2:28:22:0,22,749	0/0:39,1:40:89:0,89,1187	0/0:19,2:21:1:0,1,531	0/0:39,2:41:61:0,61,1157	0/0:17,1:18:23:0,23,501	0/0:24,0:24:72:0,72,750	0/0:33,0:33:99:0,99,1033	0/0:35,3:38:21:0,21,999	0/0:25,1:26:47:0,47,750	0/0:22,1:23:38:0,38,657	0/0:31,1:32:65:0,65,938	0/0:17,0:17:51:0,51,532	0/1:14,2:16:14:14,0,388	0/1:18,4:22:59:59,0,497
Chr01	5553374	.	C	CA	70.13	.	AC=7;AF=0.106;AN=66;BaseQRankSum=-1.216;ClippingRankSum=0.000;DP=77;ExcessHet=0.0551;FS=0.000;InbreedingCoeff=0.0346;MLEAC=7;MLEAF=0.106;MQ=60.00;MQRankSum=0.000;QD=11.69;ReadPosRankSum=0.706;SOR=0.708	GT:AD:DP:GQ:PL	0/0:3,0:3:9:0,9,92	./.	0/0:1,0:1:3:0,3,31	0/0:1,0:1:3:0,3,31	0/0:2,0:2:6:0,6,61	./.	0/0:1,0:1:3:0,3,31	0/0:1,0:1:3:0,3,30	./.	0/0:2,0:2:6:0,6,61	0/0:1,0:1:3:0,3,31	0/0:6,0:6:18:0,18,183	0/0:2,0:2:6:0,6,61	0/0:1,0:1:3:0,3,31	0/0:3,0:3:9:0,9,92	0/0:1,0:1:3:0,3,31	0/0:1,0:1:3:0,3,31	0/1:1,1:2:24:24,0,25	0/0:2,0:2:6:0,6,61	0/0:1,0:1:3:0,3,31	0/0:4,0:4:12:0,12,122	0/1:2,2:4:29:29,0,49	0/0:1,0:1:3:0,3,31	1/1:0,1:1:3:30,3,0	0/0:1,0:1:3:0,3,31	1/1:0,2:2:6:61,6,0	0/0:2,0:2:6:0,6,61	0/0:4,0:4:12:0,12,102	0/0:2,0:2:6:0,6,61	0/1:6,1:7:9:9,0,162	0/0:2,0:2:6:0,6,61	0/0:2,0:2:6:0,6,61	0/0:1,0:1:3:0,3,31	0/0:1,0:1:3:0,3,31	0/0:2,0:2:6:0,6,61	0/0:2,0:2:6:0,6,61
Chr01	5553604	.	C	CA	80.15	.	AC=10;AF=0.217;AN=46;BaseQRankSum=-0.630;ClippingRankSum=0.000;DP=50;ExcessHet=0.0804;FS=2.634;InbreedingCoeff=0.0537;MLEAC=9;MLEAF=0.196;MQ=60.00;MQRankSum=0.000;QD=11.45;ReadPosRankSum=0.190;SOR=0.970	GT:AD:DP:GQ:PL	0/0:2,0:2:6:0,6,57	./.	0/1:3,2:5:24:24,0,71	0/0:1,0:1:3:0,3,29	./.	0/0:1,0:1:3:0,3,29	./.	./.	./.	0/0:1,0:1:3:0,3,29	0/0:1,0:1:3:0,3,29	0/0:5,0:5:15:0,15,143	0/0:1,0:1:3:0,3,29	0/0:3,0:3:9:0,9,67	1/1:0,2:2:6:57,6,0	./.	./.	0/0:1,0:1:3:0,3,28	0/1:3,1:4:17:17,0,55	./.	./.	./.	0/1:2,1:3:20:20,0,48	1/1:0,1:1:3:29,3,0	./.	0/0:1,0:1:3:0,3,28	./.	0/0:2,0:2:6:0,6,57	0/0:1,0:1:3:0,3,29	1/1:0,1:1:3:10,3,0	0/0:2,0:2:6:0,6,57	0/0:1,0:1:3:0,3,29	0/0:1,0:1:3:0,3,29	0/0:1,0:1:3:0,3,29	./.	0/1:2,1:3:2:2,0,49
Chr01	5553627	.	C	CT	103.30	.	AC=7;AF=0.167;AN=42;BaseQRankSum=-0.410;ClippingRankSum=0.000;DP=54;ExcessHet=1.2797;FS=0.000;InbreedingCoeff=-0.1681;MLEAC=8;MLEAF=0.190;MQ=60.00;MQRankSum=0.000;QD=6.89;ReadPosRankSum=0.582;SOR=0.648	GT:AD:DP:GQ:PL	0/0:3,0:3:9:0,9,93	./.	0/1:3,2:5:47:47,0,78	0/0:1,0:1:3:0,3,31	0/0:1,0:1:3:0,3,31	0/0:1,0:1:3:0,3,31	./.	./.	0/0:1,0:1:3:0,3,31	./.	0/0:1,0:1:3:0,3,31	0/1:8,2:10:32:32,0,219	./.	0/0:2,0:2:6:0,6,62	0/1:2,1:3:22:22,0,53	./.	./.	./.	0/1:2,1:3:22:22,0,53	1/1:0,1:1:3:31,3,0	./.	./.	0/0:2,0:2:6:0,6,62	0/0:3,0:3:9:0,9,93	./.	0/0:1,0:1:3:0,3,31	0/0:1,0:1:3:0,3,31	0/0:1,0:1:3:0,3,31	0/0:1,0:1:3:0,3,30	0/0:3,0:3:9:0,9,93	./.	./.	0/0:2,0:2:6:0,6,62	./.	./.	0/1:2,1:3:22:22,0,53
Chr01	5585893	.	G	GA	145.07	.	AC=11;AF=0.204;AN=54;BaseQRankSum=-1.631;ClippingRankSum=0.000;DP=96;ExcessHet=8.5551;FS=1.290;InbreedingCoeff=-0.3372;MLEAC=12;MLEAF=0.222;MQ=60.00;MQRankSum=0.000;QD=11.16;ReadPosRankSum=-0.569;SOR=0.486	GT:AD:DP:GQ:PL	0/0:2,0:2:6:0,6,62	./.	0/1:2,1:3:22:22,0,53	0/0:1,0:1:3:0,3,31	0/0:1,0:1:3:0,3,31	./.	0/0:1,0:1:2:0,2,30	./.	0/0:5,0:5:15:0,15,156	0/0:2,0:2:6:0,6,61	0/1:1,1:2:25:25,0,25	0/1:3,1:4:19:19,0,81	0/0:2,0:2:6:0,6,62	./.	0/0:2,0:2:6:0,6,62	./.	0/0:6,1:7:13:0,13,180	./.	0/1:5,2:7:41:41,0,135	0/0:6,0:6:18:0,18,187	0/1:3,1:4:19:19,0,81	0/0:1,0:1:3:0,3,31	0/0:3,0:3:9:0,9,93	0/0:5,0:5:15:0,15,155	./.	0/1:9,1:10:1:1,0,249	./.	0/1:1,1:2:25:25,0,25	0/0:1,0:1:3:0,3,31	0/1:4,2:6:18:18,0,108	0/1:3,1:4:19:19,0,81	./.	0/1:1,1:2:25:25,0,25	0/0:1,0:1:3:0,3,31	0/1:1,1:2:25:25,0,25	0/0:3,0:3:9:0,9,93
Chr01	5586381	.	G	GT	21.01	.	AC=2;AF=0.333;AN=6;BaseQRankSum=-0.967;ClippingRankSum=0.000;DP=4;ExcessHet=0.4576;FS=0.000;MLEAC=2;MLEAF=0.333;MQ=60.00;MQRankSum=0.000;QD=10.50;ReadPosRankSum=0.431;SOR=0.693	GT:AD:DP:GQ:PL	./.	./.	./.	./.	./.	./.	./.	./.	1/1:0,2:2:6:57,6,0	./.	./.	./.	./.	./.	./.	./.	./.	./.	./.	./.	./.	0/0:1,0:1:3:0,3,30	./.	./.	./.	./.	./.	./.	./.	./.	./.	./.	./.	0/0:1,0:1:3:0,3,29	./.	./.
Chr01	5659816	.	C	CA	1185.89	.	AC=35;AF=0.547;AN=64;BaseQRankSum=0.279;ClippingRankSum=0.000;DP=192;ExcessHet=20.4951;FS=0.000;InbreedingCoeff=-0.5286;MLEAC=25;MLEAF=0.391;MQ=60.00;MQRankSum=0.000;QD=11.63;ReadPosRankSum=-0.201;SOR=0.888	GT:AD:DP:GQ:PL	0/1:1,3:4:15:51,0,15	./.	0/1:1,1:2:4:4,0,21	0/1:1,2:3:18:28,0,18	0/1:4,3:7:42:42,0,85	0/1:3,2:5:38:38,0,65	0/1:3,1:4:14:14,0,68	0/1:2,3:5:33:33,0,37	1/1:0,3:3:9:63,9,0	0/1:2,1:3:18:18,0,27	0/1:4,1:5:11:11,0,90	0/1:1,4:5:12:59,0,12	0/1:1,3:4:15:36,0,15	1/1:0,1:1:3:10,3,0	0/1:1,2:3:18:44,0,18	0/1:1,3:4:15:67,0,15	0/0:2,0:2:6:0,6,52	./.	0/1:5,2:7:16:16,0,93	1/1:0,5:5:15:115,15,0	0/1:3,4:7:60:69,0,60	0/0:1,0:1:3:0,3,27	0/1:3,2:5:38:38,0,63	0/1:3,2:5:22:22,0,65	1/1:0,1:1:3:10,3,0	0/1:5,2:7:32:32,0,79	./.	0/1:1,1:2:20:20,0,21	0/1:2,3:5:38:48,0,38	0/1:1,4:5:12:75,0,12	0/1:4,2:6:35:35,0,88	./.	0/1:1,3:4:15:51,0,15	1/1:0,3:3:9:63,9,0	1/1:0,1:1:3:26,3,0	0/0:1,0:1:3:0,3,27
Chr01	5661469	.	C	CT	299.28	.	AC=16;AF=0.250;AN=64;BaseQRankSum=1.420;ClippingRankSum=0.000;DP=83;ExcessHet=0.8142;FS=5.909;InbreedingCoeff=-0.1289;MLEAC=18;MLEAF=0.281;MQ=60.00;MQRankSum=0.000;QD=10.69;ReadPosRankSum=0.177;SOR=0.731	GT:AD:DP:GQ:PL	0/0:1,0:1:3:0,3,30	0/1:2,1:3:20:20,0,51	0/0:1,0:1:3:0,3,30	0/0:2,0:2:6:0,6,60	0/0:1,0:1:3:0,3,30	0/0:1,0:1:3:0,3,30	0/0:3,0:3:9:0,9,90	0/0:2,0:2:6:0,6,60	0/1:2,1:3:20:20,0,51	0/0:1,0:1:3:0,3,30	0/0:2,0:2:6:0,6,60	0/1:3,2:5:43:43,0,75	1/1:0,1:1:3:29,3,0	0/0:2,0:2:6:0,6,60	0/1:3,2:5:43:43,0,75	0/0:1,0:1:3:0,3,30	1/1:0,1:1:3:29,3,0	./.	0/1:5,1:6:11:11,0,133	0/0:2,0:2:6:0,6,60	0/0:1,0:1:3:0,3,30	./.	0/1:1,1:2:23:23,0,24	0/0:1,0:1:3:0,3,30	0/0:1,0:1:3:0,3,30	./.	0/0:1,0:1:3:0,3,30	0/0:6,0:6:18:0,18,181	./.	0/0:2,0:2:6:0,6,60	0/0:1,0:1:3:0,3,30	0/1:1,2:3:22:31,0,22	1/1:0,4:4:12:99,12,0	0/1:2,1:3:20:20,0,51	0/1:5,2:7:19:19,0,130	0/1:2,2:4:27:27,0,49
Chr01	5969918	.	G	GA,GAA	348.13	.	AC=7,7;AF=0.175,0.175;AN=40;BaseQRankSum=0.266;ClippingRankSum=0.000;DP=50;ExcessHet=20.6000;FS=1.744;InbreedingCoeff=-0.2781;MLEAC=7,7;MLEAF=0.175,0.175;MQ=60.00;MQRankSum=0.000;QD=31.35;ReadPosRankSum=-0.627;SOR=1.765	GT:AD:DP:GQ:PL	0/0:1,0,0:1:3:0,3,31,3,34,41	./.	0/0:1,0,0:1:3:0,3,31,3,34,41	./.	0/0:1,0,0:1:3:0,3,31,3,34,41	./.	0/0:2,0,0:2:6:0,6,62,6,68,82	./.	./.	0/0:1,0,0:1:3:0,3,31,3,34,41	./.	0/2:1,0,2:3:31:73,60,83,0,31,32	./.	./.	0/1:1,1,0:2:25:25,0,25,28,31,66	./.	./.	2/2:0,0,1:1:3:41,33,31,3,3,0	0/2:2,0,1:3:30:32,30,84,0,61,73	./.	0/1:2,1,0:3:22:22,0,53,28,61,104	./.	0/1:1,1,0:2:25:25,0,25,28,31,66	./.	./.	0/1:1,2,0:3:22:53,0,22,56,31,93	./.	0/2:2,0,1:3:30:32,30,84,0,61,73	0/1:2,1,0:3:22:22,0,53,28,61,104	0/2:4,0,1:5:22:22,29,140,0,123,150	./.	1/1:0,1,0:1:3:31,3,0,31,3,31	0/2:1,0,1:2:30:35,30,56,0,31,35	0/0:1,0,0:1:3:0,3,31,3,34,41	0/0:1,0,0:1:3:0,3,31,3,34,41	0/0:1,0,0:1:3:0,3,31,3,34,41
Chr01	5970380	.	C	CA	60.48	.	AC=8;AF=0.400;AN=20;BaseQRankSum=-2.264;ClippingRankSum=0.000;DP=24;ExcessHet=0.1849;FS=0.000;InbreedingCoeff=0.0941;MLEAC=8;MLEAF=0.400;MQ=60.00;MQRankSum=0.000;QD=12.10;ReadPosRankSum=1.469;SOR=3.906	GT:AD:DP:GQ:PL	./.	./.	./.	./.	./.	./.	./.	./.	./.	./.	1/1:0,1:1:3:28,3,0	0/1:1,1:2:5:5,0,22	./.	./.	./.	./.	./.	./.	0/0:1,0:1:3:0,3,28	./.	0/0:1,0:1:3:0,3,29	./.	0/0:1,0:1:3:0,3,28	./.	./.	./.	./.	1/1:0,1:1:3:10,3,0	./.	0/1:3,2:5:41:41,0,70	0/0:1,0:1:3:0,3,28	1/1:0,1:1:3:28,3,0	./.	./.	./.	0/0:1,0:1:3:0,3,28
Chr01	5970567	.	G	GT	157.49	.	AC=14;AF=0.212;AN=66;BaseQRankSum=-0.932;ClippingRankSum=0.000;DP=149;ExcessHet=4.3131;FS=1.178;InbreedingCoeff=-0.1992;MLEAC=14;MLEAF=0.212;MQ=60.00;MQRankSum=0.000;QD=8.29;ReadPosRankSum=1.063;SOR=0.664	GT:AD:DP:GQ:PL	0/0:2,0:2:6:0,6,57	0/0:2,0:2:6:0,6,57	0/1:2,2:4:45:45,0,45	0/0:2,0:2:6:0,6,57	0/0:3,0:3:9:0,9,86	./.	0/0:4,0:4:12:0,12,115	0/1:2,1:3:20:20,0,48	0/1:1,1:2:23:23,0,23	0/0:4,0:4:12:0,12,114	0/0:2,0:2:6:0,6,57	0/0:6,0:6:18:0,18,171	0/0:1,0:1:3:0,3,29	0/1:2,1:3:20:20,0,48	0/1:5,1:6:11:11,0,125	0/0:5,0:5:15:0,15,143	0/1:3,1:4:17:17,0,74	0/0:4,0:4:12:0,12,115	0/1:1,1:2:23:23,0,23	0/0:3,0:3:9:0,9,86	0/1:5,2:7:18:18,0,123	./.	0/0:3,0:3:9:0,9,86	1/1:0,1:1:3:29,3,0	0/0:3,0:3:9:0,9,86	0/1:7,1:8:4:4,0,176	./.	0/1:6,2:8:33:33,0,148	0/0:6,0:6:18:0,18,172	0/0:7,0:7:21:0,21,201	0/1:2,1:3:20:20,0,48	0/0:2,0:2:6:0,6,57	0/0:3,0:3:9:0,9,86	0/0:1,0:1:3:0,3,29	0/0:4,0:4:12:0,12,115	0/1:5,1:6:11:11,0,124
Chr01	5994139	.	T	TA	31.93	.	AC=3;AF=0.054;AN=56;BaseQRankSum=-0.642;ClippingRankSum=0.000;DP=72;ExcessHet=3.2539;FS=9.045;InbreedingCoeff=-0.1615;MLEAC=3;MLEAF=0.054;MQ=60.00;MQRankSum=0.000;QD=10.64;ReadPosRankSum=1.487;SOR=0.114	GT:AD:DP:GQ:PL	0/0:3,0:3:9:0,9,92	0/0:1,0:1:3:0,3,31	0/0:1,0:1:3:0,3,31	0/0:2,0:2:6:0,6,61	0/0:3,0:3:9:0,9,92	./.	0/0:7,0:7:21:0,21,214	0/0:3,0:3:9:0,9,91	0/0:1,0:1:3:0,3,31	0/0:3,0:3:9:0,9,92	0/0:4,0:4:12:0,12,122	0/0:3,0:3:9:0,9,92	0/0:3,0:3:9:0,9,92	0/1:1,2:3:22:52,0,22	0/1:3,1:4:18:18,0,80	0/0:1,0:1:3:0,3,31	./.	0/0:2,0:2:6:0,6,61	./.	./.	0/0:1,0:1:3:0,3,31	0/0:2,0:2:6:0,6,61	0/0:1,0:1:3:0,3,31	0/0:3,0:3:9:0,9,92	./.	0/0:2,0:2:6:0,6,61	0/0:1,0:1:3:0,3,31	./.	0/0:5,0:5:15:0,15,153	0/1:1,1:2:24:24,0,25	0/0:2,0:2:6:0,6,61	0/0:2,0:2:6:0,6,61	./.	./.	0/0:1,0:1:3:0,3,31	0/0:2,0:2:6:0,6,61
Chr01	5994930	.	C	CA	159.34	.	AC=13;AF=0.210;AN=62;BaseQRankSum=1.318;ClippingRankSum=0.000;DP=125;ExcessHet=3.8501;FS=0.000;InbreedingCoeff=-0.2389;MLEAC=14;MLEAF=0.226;MQ=60.00;MQRankSum=0.000;QD=11.38;ReadPosRankSum=1.461;SOR=0.698	GT:AD:DP:GQ:PL	0/0:2,0:2:6:0,6,62	1/1:0,1:1:3:31,3,0	./.	./.	./.	0/0:1,0:1:3:0,3,40	0/0:4,0:4:12:0,12,125	./.	0/0:1,0:1:3:0,3,31	0/0:4,0:4:12:0,12,125	0/1:3,1:4:19:19,0,100	0/0:5,0:5:15:0,15,156	0/1:2,1:3:22:22,0,53	0/1:2,1:3:22:22,0,53	0/1:7,1:8:7:7,0,194	0/0:1,0:1:3:0,3,31	0/1:3,2:5:27:27,0,79	./.	0/0:3,0:3:9:0,9,93	0/0:1,0:1:3:0,3,31	0/0:3,0:3:9:0,9,93	0/0:3,0:3:9:0,9,93	0/0:1,0:1:3:0,3,31	0/0:3,0:3:9:0,9,93	0/1:2,1:3:22:22,0,53	0/1:2,1:3:22:22,0,53	0/0:2,0:2:6:0,6,62	0/1:3,1:4:19:19,0,81	0/1:7,2:9:35:35,0,191	0/0:7,0:7:21:0,21,196	0/0:3,0:3:9:0,9,93	0/0:3,1:4:1:0,1,83	0/1:2,1:3:22:22,0,53	0/1:3,1:4:19:19,0,81	0/0:1,0:1:3:0,3,31	0/0:3,0:3:9:0,9,93
Chr01	5995479	.	GTCA	G	37.83	.	AC=1;AF=0.028;AN=36;BaseQRankSum=-0.439;ClippingRankSum=0.000;DP=204;ExcessHet=3.0103;FS=0.000;InbreedingCoeff=-0.1914;MLEAC=1;MLEAF=0.028;MQ=60.00;MQRankSum=0.000;QD=9.46;ReadPosRankSum=0.852;SOR=0.430	GT:AD:DP:GQ:PL	./.	./.	0/0:1,0:1:3:0,3,60	./.	0/0:1,0:1:3:0,3,60	./.	0/0:1,0:1:3:0,3,31	./.	./.	./.	0/0:1,0:1:3:0,3,60	./.	0/0:2,0:2:6:0,6,121	0/0:1,0:1:3:0,3,60	0/0:1,0:1:3:0,3,13	./.	0/0:1,0:1:3:0,3,60	./.	0/0:3,0:3:9:0,9,181	./.	0/0:1,0:1:3:0,3,60	0/0:1,0:1:3:0,3,60	./.	./.	./.	0/0:1,0:1:3:0,3,60	./.	./.	0/0:1,0:1:3:0,3,60	0/0:2,0:2:6:0,6,127	./.	0/1:2,2:4:78:78,0,109	0/0:2,0:2:6:0,6,110	0/0:1,0:1:3:0,3,60	./.	0/0:1,0:1:3:0,3,60
Chr01	6093420	.	C	CT	96.74	.	AC=9;AF=0.500;AN=18;BaseQRankSum=-0.306;ClippingRankSum=0.000;DP=112;ExcessHet=0.0566;FS=0.000;MLEAC=9;MLEAF=0.500;MQ=60.00;MQRankSum=0.000;QD=32.25;ReadPosRankSum=-1.003;SOR=0.283	GT:AD:DP:GQ:PL	0/0:2,0:2:6:0,6,35	./.	./.	./.	./.	./.	./.	./.	./.	1/1:0,1:1:3:24,3,0	1/1:0,1:1:3:25,3,0	1/1:0,3:3:9:60,9,0	./.	./.	1/1:0,1:1:3:24,3,0	./.	./.	./.	0/0:2,0:2:6:0,6,35	./.	./.	./.	0/0:1,0:1:3:0,3,25	0/1:1,1:2:19:19,0,19	./.	./.	./.	./.	./.	0/0:1,0:1:3:0,3,23	./.	./.	./.	./.	./.	./.
Chr01	6368016	.	A	AT	80.02	.	AC=6;AF=0.097;AN=62;BaseQRankSum=-0.206;ClippingRankSum=0.000;DP=113;ExcessHet=4.1650;FS=6.409;InbreedingCoeff=-0.1812;MLEAC=7;MLEAF=0.113;MQ=60.00;MQRankSum=0.000;QD=10.00;ReadPosRankSum=0.584;SOR=1.373	GT:AD:DP:GQ:PL	0/0:3,0:3:9:0,9,92	0/0:1,0:1:3:0,3,31	0/0:1,0:1:3:0,3,31	./.	0/0:3,0:3:9:0,9,92	./.	0/0:2,0:2:6:0,6,61	./.	./.	0/1:2,2:4:49:49,0,49	0/0:6,0:6:18:0,18,183	0/0:6,0:6:18:0,18,183	0/0:1,0:1:3:0,3,31	0/0:3,0:3:9:0,9,92	0/0:5,0:5:15:0,15,153	0/1:2,1:3:21:21,0,52	0/1:3,1:4:18:18,0,80	0/0:4,0:4:12:0,12,122	0/0:4,0:4:12:0,12,122	0/1:2,2:4:29:29,0,49	0/0:2,0:2:6:0,6,61	0/0:1,0:1:3:0,3,31	0/0:3,0:3:9:0,9,92	0/0:2,0:2:6:0,6,61	0/0:1,0:1:3:0,3,31	0/0:5,0:5:15:0,15,153	./.	0/0:2,0:2:6:0,6,61	0/0:4,0:4:12:0,12,122	0/0:7,0:7:21:0,21,214	0/1:1,1:2:24:24,0,25	0/1:1,1:2:25:25,0,25	0/0:4,0:4:12:0,12,122	0/0:2,0:2:6:0,6,61	0/0:3,0:3:9:0,9,92	0/0:4,0:4:12:0,12,122
Chr01	6368792	.	C	CA	342.42	.	AC=17;AF=0.236;AN=72;BaseQRankSum=1.209;ClippingRankSum=0.000;DP=427;ExcessHet=13.8139;FS=0.935;InbreedingCoeff=-0.3183;MLEAC=17;MLEAF=0.236;MQ=60.00;MQRankSum=0.000;QD=2.68;ReadPosRankSum=2.081;SOR=0.915	GT:AD:DP:GQ:PL	0/0:13,0:13:39:0,39,405	0/0:7,0:7:21:0,21,218	0/1:15,3:18:39:39,0,413	0/1:11,2:13:23:23,0,304	0/0:12,1:13:8:0,8,342	0/1:6,2:8:38:38,0,163	0/0:17,0:17:51:0,51,530	0/0:12,0:12:36:0,36,374	0/1:14,3:17:42:42,0,385	0/0:9,0:9:27:0,27,280	0/0:18,1:19:26:0,26,528	0/0:12,1:13:8:0,8,342	0/0:11,1:12:5:0,5,312	0/1:3,2:5:47:47,0,78	0/0:17,1:18:23:0,23,498	0/1:1,1:2:25:25,0,25	0/0:14,1:15:14:0,14,405	0/1:6,1:7:10:10,0,166	0/1:8,2:10:32:32,0,219	0/0:12,1:13:8:0,8,343	0/0:15,1:16:17:0,17,437	0/1:10,2:12:26:26,0,276	0/0:10,0:10:30:0,30,311	0/0:11,0:11:33:0,33,342	0/1:9,1:10:1:1,0,250	0/1:11,3:14:51:51,0,301	0/1:1,1:2:25:25,0,25	0/0:10,1:11:2:0,2,281	0/1:8,2:10:32:32,0,219	0/0:24,0:24:72:0,72,747	0/0:14,1:15:14:0,14,403	0/1:7,2:9:35:35,0,191	0/1:10,2:12:26:26,0,275	0/1:7,1:8:7:7,0,194	0/1:4,1:5:16:16,0,110	0/0:7,0:7:21:0,21,217
Chr01	6634840	.	GA	G	272.39	.	AC=16;AF=1.00;AN=16;DP=10;ExcessHet=3.0103;FS=0.000;MLEAC=16;MLEAF=1.00;MQ=60.00;QD=28.20;SOR=1.402	GT:AD:DP:GQ:PL	./.	./.	./.	./.	./.	./.	./.	./.	./.	1/1:0,1:1:3:34,3,0	./.	./.	1/1:0,1:1:3:34,3,0	./.	./.	./.	./.	1/1:0,1:1:3:34,3,0	./.	./.	1/1:0,1:1:3:34,3,0	./.	1/1:0,1:1:3:34,3,0	1/1:0,1:1:3:29,3,0	./.	1/1:0,2:2:6:69,6,0	./.	./.	1/1:0,1:1:3:34,3,0	./.	./.	./.	./.	./.	./.	./.
Chr01	6637300	.	GT	G	689.05	.	AC=30;AF=1.00;AN=30;DP=24;ExcessHet=3.0103;FS=0.000;InbreedingCoeff=-0.1640;MLEAC=30;MLEAF=1.00;MQ=60.00;QD=30.23;SOR=0.990	GT:AD:DP:GQ:PL	./.	./.	./.	./.	./.	./.	./.	./.	./.	1/1:0,1:1:3:34,3,0	./.	1/1:0,2:2:6:69,6,0	1/1:0,1:1:3:34,3,0	1/1:0,3:3:9:103,9,0	1/1:0,1:1:3:34,3,0	./.	1/1:0,2:2:6:69,6,0	./.	1/1:0,1:1:3:34,3,0	./.	1/1:0,1:1:3:34,3,0	1/1:0,2:2:6:69,6,0	./.	1/1:0,1:1:3:34,3,0	./.	1/1:0,1:1:3:34,3,0	./.	./.	1/1:0,2:2:6:69,6,0	./.	./.	./.	1/1:0,1:1:3:34,3,0	1/1:0,1:1:3:34,3,0	./.	1/1:0,1:1:3:34,3,0
Chr01	6637354	.	GT	G	142.53	.	AC=11;AF=0.550;AN=20;BaseQRankSum=-1.146;ClippingRankSum=0.000;DP=23;ExcessHet=0.0327;FS=0.000;InbreedingCoeff=0.3470;MLEAC=12;MLEAF=0.600;MQ=60.00;MQRankSum=0.000;QD=28.51;ReadPosRankSum=1.469;SOR=0.588	GT:AD:DP:GQ:PL	0/0:1,0:1:3:0,3,25	./.	./.	./.	./.	./.	./.	./.	./.	./.	./.	0/1:1,1:2:4:19,0,4	./.	1/1:0,2:2:6:49,6,0	./.	./.	0/0:2,0:2:6:0,6,48	./.	0/0:1,0:1:3:0,3,24	./.	./.	./.	./.	0/0:1,0:1:3:0,3,25	./.	./.	./.	1/1:0,1:1:3:25,3,0	./.	./.	1/1:0,1:1:3:25,3,0	1/1:0,3:3:9:56,9,0	./.	1/1:0,1:1:3:25,3,0	./.	./.
Chr01	6711476	.	A	AT	127.82	.	AC=7;AF=0.121;AN=58;BaseQRankSum=0.845;ClippingRankSum=0.000;DP=127;ExcessHet=4.7857;FS=14.832;InbreedingCoeff=-0.2054;MLEAC=7;MLEAF=0.121;MQ=60.00;MQRankSum=0.000;QD=4.92;ReadPosRankSum=1.380;SOR=2.668	GT:AD:DP:GQ:PL	0/0:6,0:6:18:0,18,183	0/0:2,0:2:6:0,6,61	0/0:7,0:7:21:0,21,214	./.	0/0:1,0:1:3:0,3,31	./.	0/0:13,0:13:39:0,39,395	0/0:1,0:1:3:0,3,31	0/0:2,0:2:6:0,6,61	0/0:4,0:4:12:0,12,122	0/0:4,0:4:12:0,12,122	0/1:6,1:7:9:9,0,162	0/0:1,0:1:3:0,3,31	0/0:2,0:2:6:0,6,61	0/0:2,0:2:6:0,6,61	0/1:5,1:6:12:12,0,135	0/0:5,0:5:15:0,15,153	0/0:5,0:5:15:0,15,153	0/0:3,0:3:9:0,9,92	0/0:4,0:4:12:0,12,122	0/1:3,1:4:18:18,0,80	./.	0/0:3,0:3:9:0,9,92	./.	0/1:3,3:6:73:73,0,74	0/1:6,2:8:17:17,0,160	./.	0/0:3,0:3:9:0,9,92	0/1:1,2:3:22:52,0,22	0/1:7,2:9:34:34,0,186	0/0:3,0:3:9:0,9,92	0/0:4,0:4:12:0,12,122	0/0:2,0:2:6:0,6,61	./.	./.	0/0:1,0:1:2:0,2,29
Chr01	6714942	.	CGGGGG	C	104.48	.	AC=4;AF=1.00;AN=4;DP=3;ExcessHet=3.0103;FS=0.000;MLEAC=4;MLEAF=1.00;MQ=60.00;QD=31.82;SOR=1.179	GT:AD:DP:GQ:PL	./.	./.	./.	./.	./.	./.	./.	./.	./.	./.	./.	1/1:0,1:1:3:45,3,0	./.	./.	./.	./.	./.	./.	./.	./.	./.	./.	./.	./.	./.	./.	./.	./.	./.	./.	./.	./.	./.	./.	./.	1/1:0,2:2:6:90,6,0
Chr01	6714947	.	G	GATAAA	104.48	.	AC=4;AF=1.00;AN=4;DP=3;ExcessHet=3.0103;FS=0.000;MLEAC=4;MLEAF=1.00;MQ=60.00;QD=29.65;SOR=1.179	GT:AD:DP:GQ:PL	./.	./.	./.	./.	./.	./.	./.	./.	./.	./.	./.	1/1:0,1:1:3:45,3,0	./.	./.	./.	./.	./.	./.	./.	./.	./.	./.	./.	./.	./.	./.	./.	./.	./.	./.	./.	./.	./.	./.	./.	1/1:0,2:2:6:90,6,0
Chr01	6717272	.	G	GT,GTT	703.55	.	AC=11,13;AF=0.204,0.241;AN=54;BaseQRankSum=0.694;ClippingRankSum=0.000;DP=83;ExcessHet=8.1235;FS=1.075;InbreedingCoeff=0.0435;MLEAC=10,11;MLEAF=0.185,0.204;MQ=60.00;MQRankSum=0.000;QD=23.45;ReadPosRankSum=1.769;SOR=0.749	GT:AD:DP:GQ:PL	0/0:5,0,0:5:15:0,15,143,15,156,193	./.	0/0:1,0,0:1:3:0,3,29,3,31,39	2/2:0,0,1:1:3:38,31,28,3,3,0	./.	0/0:1,0,0:1:3:0,3,29,3,31,39	0/2:3,0,1:4:26:26,28,102,0,84,102	0/1:4,1,0:5:14:14,0,99,25,111,161	0/2:1,0,1:2:27:30,27,50,0,28,33	2/2:0,0,1:1:3:20,13,10,3,3,0	0/2:1,0,1:2:28:32,28,51,0,28,33	1/2:1,5,4:10:66:221,66,66,100,0,120	./.	0/0:3,0,0:3:9:0,9,86,9,94,116	0/1:2,3,1:6:40:78,0,40,66,46,134	1/1:0,1,0:1:3:29,3,0,28,3,28	0/0:1,0,0:1:3:0,3,29,3,31,39	./.	0/0:1,0,0:1:3:0,3,29,3,31,39	0/0:2,0,0:2:6:0,6,57,6,63,77	1/1:0,1,0:1:3:29,3,0,28,3,28	./.	./.	2/2:0,0,1:1:3:38,31,28,3,3,0	0/2:1,1,1:3:2:33,2,22,0,3,32	0/1:4,4,0:8:90:90,0,91,102,113,244	./.	0/0:1,0,0:1:3:0,3,28,3,31,36	1/1:0,1,0:1:3:29,3,0,28,3,28	0/0:2,0,0:2:6:0,6,57,6,63,77	./.	./.	0/1:1,1,1:3:16:30,0,20,16,18,48	0/0:1,0,0:1:3:0,3,29,3,31,39	0/2:4,0,1:5:23:23,28,128,0,113,140	0/2:1,0,1:2:28:32,28,51,0,28,33
Chr01	6758301	.	C	CT	21.64	.	AC=4;AF=0.105;AN=38;BaseQRankSum=0.955;ClippingRankSum=0.000;DP=40;ExcessHet=0.3672;FS=0.000;InbreedingCoeff=0.0271;MLEAC=3;MLEAF=0.079;MQ=60.00;MQRankSum=0.000;QD=10.82;ReadPosRankSum=0.809;SOR=1.426	GT:AD:DP:GQ:PL	0/0:2,0:2:6:0,6,61	0/0:1,0:1:3:0,3,31	./.	0/0:1,0:1:3:0,3,31	0/0:1,0:1:3:0,3,31	0/0:1,0:1:3:0,3,31	1/1:0,2:2:6:61,6,0	./.	0/0:2,0:2:6:0,6,61	0/0:3,0:3:9:0,9,92	0/1:5,1:6:13:13,0,135	./.	0/0:2,0:2:6:0,6,61	./.	0/0:2,0:2:6:0,6,61	./.	./.	./.	./.	0/0:1,0:1:3:0,3,31	0/0:1,0:1:3:0,3,31	./.	0/1:1,1:2:2:2,0,25	./.	./.	./.	./.	./.	./.	0/0:2,0:2:6:0,6,61	0/0:2,0:2:6:0,6,61	0/0:4,0:4:12:0,12,123	./.	0/0:1,0:1:3:0,3,30	0/0:1,0:1:3:0,3,31	./.
Chr01	7093730	.	AG	A	112.82	.	AC=6;AF=1.00;AN=6;DP=10;ExcessHet=3.0103;FS=0.000;MLEAC=6;MLEAF=1.00;MQ=60.00;QD=30.58;SOR=3.258	GT:AD:DP:GQ:PL	./.	./.	./.	./.	./.	./.	./.	./.	./.	1/1:0,1:1:3:36,3,0	./.	./.	./.	./.	./.	./.	./.	./.	./.	./.	./.	./.	./.	./.	./.	./.	./.	./.	1/1:0,1:1:3:36,3,0	1/1:0,2:2:6:71,6,0	./.	./.	./.	./.	./.	./.
Chr01	7094398	.	C	CT	206.12	.	AC=10;AF=0.172;AN=58;BaseQRankSum=-0.108;ClippingRankSum=0.000;DP=96;ExcessHet=7.0655;FS=2.507;InbreedingCoeff=-0.3387;MLEAC=13;MLEAF=0.224;MQ=60.00;MQRankSum=0.000;QD=7.36;ReadPosRankSum=2.427;SOR=0.709	GT:AD:DP:GQ:PL	0/0:4,0:4:12:0,12,125	./.	0/0:1,0:1:3:0,3,31	0/0:1,0:1:3:0,3,31	0/0:1,0:1:3:0,3,31	./.	./.	0/0:1,0:1:3:0,3,31	0/0:2,0:2:6:0,6,62	0/1:4,1:5:16:16,0,110	0/0:2,0:2:6:0,6,62	0/1:3,1:4:19:19,0,81	./.	./.	0/1:4,2:6:44:44,0,107	0/0:1,0:1:3:0,3,31	0/0:4,0:4:12:0,12,124	0/0:1,0:1:3:0,3,31	0/0:1,0:1:3:0,3,31	0/0:3,0:3:9:0,9,93	0/1:4,1:5:16:16,0,110	./.	0/0:1,0:1:3:0,3,31	0/0:1,0:1:3:0,3,31	0/0:2,0:2:6:0,6,62	0/1:6,2:8:38:38,0,163	./.	0/0:3,0:3:9:0,9,72	0/1:4,1:5:16:16,0,110	0/1:4,1:5:16:16,0,110	0/0:1,0:1:3:0,3,31	0/1:7,2:9:35:35,0,191	0/0:2,0:2:6:0,6,62	0/0:1,0:1:3:0,3,31	0/1:2,1:3:22:22,0,53	0/1:2,3:5:47:78,0,47
Chr01	7094616	.	C	CT	44.08	.	AC=5;AF=0.096;AN=52;BaseQRankSum=0.517;ClippingRankSum=0.000;DP=88;ExcessHet=0.4481;FS=8.274;InbreedingCoeff=0.0060;MLEAC=4;MLEAF=0.077;MQ=60.00;MQRankSum=0.000;QD=3.15;ReadPosRankSum=0.730;SOR=1.643	GT:AD:DP:GQ:PL	./.	./.	./.	./.	0/0:2,0:2:6:0,6,62	./.	0/0:1,0:1:3:0,3,31	1/1:0,1:1:3:31,3,0	./.	0/0:4,0:4:12:0,12,124	./.	0/0:4,0:4:12:0,12,125	./.	0/1:2,1:3:22:22,0,53	0/0:2,0:2:6:0,6,62	0/0:3,0:3:9:0,9,93	0/1:8,2:10:12:12,0,220	0/0:2,0:2:6:0,6,62	0/0:2,0:2:6:0,6,62	0/0:2,0:2:6:0,6,62	0/0:6,0:6:18:0,18,187	0/0:2,0:2:6:0,6,62	./.	0/0:1,0:1:3:0,3,31	0/0:4,0:4:12:0,12,125	0/0:7,0:7:21:0,21,218	./.	0/0:1,0:1:3:0,3,31	0/0:2,0:2:6:0,6,62	0/0:6,0:6:18:0,18,187	0/0:3,0:3:9:0,9,93	0/0:4,0:4:12:0,12,125	0/0:5,0:5:15:0,15,156	0/0:1,0:1:3:0,3,30	0/1:2,2:4:50:50,0,50	0/0:1,0:1:3:0,3,30
Chr01	7150413	.	T	TA	298.98	.	AC=17;AF=0.340;AN=50;BaseQRankSum=0.384;ClippingRankSum=0.000;DP=65;ExcessHet=0.1492;FS=2.398;InbreedingCoeff=0.0412;MLEAC=12;MLEAF=0.240;MQ=60.00;MQRankSum=0.000;QD=23.00;ReadPosRankSum=0.554;SOR=0.582	GT:AD:DP:GQ:PL	1/1:0,2:2:6:53,6,0	1/1:0,1:1:3:26,3,0	./.	0/1:1,2:3:12:12,0,19	./.	0/0:2,0:2:6:0,6,53	0/0:2,0:2:6:0,6,53	1/1:0,2:2:6:36,6,0	0/0:2,0:2:6:0,6,53	0/0:2,0:2:6:0,6,53	0/1:2,1:3:17:17,0,44	./.	0/0:1,0:1:3:0,3,26	0/0:2,0:2:6:0,6,53	0/1:1,1:2:4:4,0,21	0/0:1,0:1:3:0,3,27	0/1:4,1:5:11:11,0,91	./.	0/0:1,0:1:3:0,3,27	./.	0/1:1,1:2:20:20,0,21	0/1:1,2:3:18:44,0,18	0/0:2,0:2:6:0,6,53	0/0:2,0:2:6:0,6,53	./.	./.	1/1:0,1:1:3:26,3,0	1/1:0,1:1:3:26,3,0	./.	0/0:1,0:1:3:0,3,27	0/0:1,0:1:3:0,3,27	0/0:2,0:2:6:0,6,53	./.	./.	./.	0/1:1,2:3:18:28,0,18
Chr01	7159362	.	C	CT	81.90	.	AC=11;AF=0.172;AN=64;BaseQRankSum=1.366;ClippingRankSum=0.000;DP=92;ExcessHet=0.5234;FS=0.000;InbreedingCoeff=-0.0607;MLEAC=10;MLEAF=0.156;MQ=60.00;MQRankSum=0.000;QD=20.47;ReadPosRankSum=0.766;SOR=0.385	GT:AD:DP:GQ:PL	0/0:3,0:3:9:0,9,90	./.	0/0:2,0:2:6:0,6,60	0/0:1,0:1:3:0,3,30	0/0:2,0:2:6:0,6,60	0/0:2,0:2:6:0,6,60	0/0:3,0:3:9:0,9,90	0/0:1,0:1:3:0,3,30	0/1:2,2:4:46:46,0,48	0/1:3,1:4:17:17,0,78	0/1:5,1:6:11:11,0,132	0/1:1,1:2:23:23,0,24	0/0:2,0:2:6:0,6,60	0/0:2,0:2:6:0,6,60	0/0:3,0:3:9:0,9,90	0/1:2,1:3:20:20,0,51	0/0:2,0:2:6:0,6,60	0/0:2,0:2:6:0,6,60	0/0:1,0:1:3:0,3,30	0/0:3,0:3:9:0,9,90	1/1:0,1:1:3:29,3,0	0/1:2,1:3:2:2,0,51	./.	0/0:1,0:1:3:0,3,30	1/1:0,1:1:3:10,3,0	0/0:6,0:6:18:0,18,180	./.	0/1:2,1:3:20:20,0,51	0/0:1,0:1:3:0,3,30	0/0:1,0:1:3:0,3,30	0/0:5,0:5:15:0,15,150	0/0:2,0:2:6:0,6,60	0/0:3,0:3:9:0,9,89	0/0:1,0:1:3:0,3,30	0/0:2,0:2:6:0,6,60	./.
Chr01	7171568	.	A	AT,ATT	750.05	.	AC=18,10;AF=0.273,0.152;AN=66;BaseQRankSum=-1.258;ClippingRankSum=0.000;DP=154;ExcessHet=19.9393;FS=0.000;InbreedingCoeff=-0.2939;MLEAC=17,6;MLEAF=0.258,0.091;MQ=60.00;MQRankSum=0.000;QD=18.75;ReadPosRankSum=0.307;SOR=0.918	GT:AD:DP:GQ:PL	0/0:3,0,0:3:9:0,9,85,9,93,115	./.	0/0:3,0,0:3:9:0,9,85,9,92,115	0/0:3,0,0:3:9:0,9,85,9,92,115	0/2:2,0,1:3:26:28,26,74,0,56,67	0/2:4,0,1:5:22:22,26,125,0,111,138	0/2:4,0,2:6:53:56,53,148,0,111,135	0/1:3,1,0:4:16:16,0,73,25,84,131	1/1:0,3,0:3:9:84,9,0,84,9,84	0/0:3,0,0:3:9:0,9,84,9,91,109	0/1:3,1,0:4:16:16,0,73,25,83,130	0/2:1,1,1:3:1:31,1,21,0,3,32	0/0:1,0,0:1:3:0,3,28,3,31,38	0/0:2,0,0:2:6:0,6,56,6,62,77	0/1:1,1,0:2:22:22,0,22,25,28,60	2/2:0,0,1:1:3:37,29,27,3,3,0	./.	0/1:1,1,0:2:22:22,0,22,25,28,60	0/1:3,3,0:6:66:66,0,67,75,83,180	0/2:2,0,1:3:26:28,26,74,0,56,67	1/1:0,1,0:1:3:28,3,0,28,3,28	0/0:1,0,0:1:3:0,3,28,3,31,38	0/1:1,1,0:2:22:22,0,22,25,28,60	0/2:2,0,2:4:36:44,36,82,0,56,65	0/1:1,1,0:2:19:46,0,19,24,24,56	0/2:2,1,1:4:1:28,1,46,0,31,67	1/1:0,1,0:1:3:28,3,0,28,3,28	0/0:2,0,0:2:6:0,6,38,6,43,58	0/1:3,1,0:4:16:16,0,73,25,83,131	0/2:2,1,3:6:20:59,20,60,0,30,61	0/1:3,1,0:4:17:17,0,54,25,65,109	0/1:3,2,0:5:41:41,0,70,50,83,155	0/0:3,0,0:3:9:0,9,85,9,92,115	./.	0/1:1,1,0:2:22:22,0,22,25,28,60	0/1:1,2,0:3:19:47,0,19,50,28,85
Chr01	7228907	.	CGA	C	255.75	.	AC=12;AF=0.182;AN=66;BaseQRankSum=1.390;ClippingRankSum=0.000;DP=157;ExcessHet=8.3088;FS=4.288;InbreedingCoeff=-0.2624;MLEAC=12;MLEAF=0.182;MQ=60.00;MQRankSum=0.000;QD=10.66;ReadPosRankSum=0.851;SOR=2.072	GT:AD:DP:GQ:PL	0/0:3,0:3:9:0,9,106	./.	0/0:6,0:6:18:0,18,211	0/0:2,0:2:6:0,6,70	0/1:4,2:6:53:53,0,122	0/0:2,0:2:6:0,6,70	./.	0/1:3,1:4:23:23,0,94	0/0:2,0:2:6:0,6,70	0/0:7,0:7:21:0,21,244	0/1:3,2:5:56:56,0,91	0/0:11,1:12:1:0,1,352	0/1:3,1:4:23:23,0,92	0/0:3,0:3:9:0,9,106	0/1:6,2:8:47:47,0,187	0/0:5,0:5:15:0,15,176	0/1:3,1:4:23:23,0,94	0/1:3,1:4:23:23,0,94	0/0:4,0:4:12:0,12,141	0/1:3,2:5:40:40,0,91	0/0:8,0:8:24:0,24,282	0/0:3,0:3:9:0,9,105	0/1:3,1:4:23:23,0,93	0/1:2,1:3:26:26,0,61	0/0:4,0:4:12:0,12,141	0/1:9,1:10:5:5,0,287	0/0:5,0:5:15:0,15,176	0/0:5,0:5:15:0,15,176	0/0:5,0:5:15:0,15,176	0/0:4,0:4:12:0,12,141	0/0:4,0:4:12:0,12,141	0/0:3,0:3:9:0,9,106	0/0:7,0:7:21:0,21,231	./.	0/1:1,1:2:27:29,0,27	0/0:3,0:3:9:0,9,106
Chr01	7575198	.	C	CT	28.84	.	AC=2;AF=0.100;AN=20;BaseQRankSum=-0.985;ClippingRankSum=0.000;DP=38;ExcessHet=3.2451;FS=4.771;InbreedingCoeff=-0.2945;MLEAC=3;MLEAF=0.150;MQ=60.00;MQRankSum=0.000;QD=9.61;ReadPosRankSum=0.085;SOR=0.765	GT:AD:DP:GQ:PL	./.	./.	./.	./.	./.	./.	./.	./.	./.	0/0:1,0:1:3:0,3,29	./.	0/0:1,0:1:3:0,3,29	./.	./.	./.	0/0:1,0:1:3:0,3,29	./.	0/0:1,0:1:3:0,3,29	0/0:1,0:1:3:0,3,29	./.	0/1:1,1:2:23:23,0,23	./.	./.	./.	0/0:1,0:1:3:0,3,29	0/0:1,0:1:3:0,3,29	./.	./.	./.	0/1:1,2:3:20:48,0,20	./.	./.	0/0:1,0:1:3:0,3,29	./.	./.	./.
Chr01	7646077	.	C	CT	138.09	.	AC=12;AF=0.231;AN=52;BaseQRankSum=-1.616;ClippingRankSum=0.000;DP=70;ExcessHet=1.1827;FS=4.160;InbreedingCoeff=-0.1430;MLEAC=13;MLEAF=0.250;MQ=60.00;MQRankSum=0.000;QD=13.81;ReadPosRankSum=-0.280;SOR=0.245	GT:AD:DP:GQ:PL	0/0:1,0:1:3:0,3,29	1/1:0,1:1:3:28,3,0	0/1:5,2:7:36:36,0,122	0/0:1,0:1:3:0,3,29	0/0:2,0:2:6:0,6,57	./.	0/0:1,0:1:3:0,3,29	./.	./.	0/1:5,1:6:11:11,0,125	0/1:4,1:5:14:14,0,100	0/0:2,0:2:6:0,6,57	./.	0/1:1,2:3:20:30,0,20	0/1:1,1:2:23:23,0,23	./.	0/0:2,0:2:6:0,6,57	./.	0/0:2,0:2:6:0,6,57	0/0:3,0:3:9:0,9,86	0/1:1,1:2:23:23,0,23	0/0:1,0:1:3:0,3,28	./.	0/0:2,0:2:6:0,6,57	./.	1/1:0,1:1:3:28,3,0	./.	0/0:2,0:2:6:0,6,57	0/0:3,0:3:9:0,9,86	0/0:2,0:2:6:0,6,57	0/0:3,0:3:9:0,9,85	0/0:1,0:1:3:0,3,29	./.	0/1:2,1:3:20:20,0,48	0/1:2,1:3:20:20,0,48	0/0:2,0:2:6:0,6,57
Chr01	7650346	.	AT	A	113.10	.	AC=4;AF=0.074;AN=54;BaseQRankSum=2.850;ClippingRankSum=0.000;DP=70;ExcessHet=0.2531;FS=8.952;InbreedingCoeff=0.0091;MLEAC=4;MLEAF=0.074;MQ=60.00;MQRankSum=0.000;QD=14.14;ReadPosRankSum=2.705;SOR=3.605	GT:AD:DP:GQ:PL	0/0:3,0:3:9:0,9,121	0/1:2,2:4:69:69,0,69	0/0:7,0:7:21:0,21,283	0/0:2,0:2:6:0,6,81	0/0:5,0:5:15:0,15,202	0/0:5,0:5:15:0,15,200	0/0:4,0:4:12:0,12,162	./.	0/1:2,2:4:69:69,0,69	0/0:2,0:2:6:0,6,81	0/0:2,0:2:6:0,6,81	0/0:1,0:1:3:0,3,40	./.	./.	0/0:2,0:2:6:0,6,81	./.	./.	./.	0/0:1,0:1:3:0,3,40	0/0:4,0:4:12:0,12,161	0/0:1,0:1:3:0,3,40	./.	0/0:1,0:1:3:0,3,40	1/1:0,1:1:3:40,3,0	0/0:2,0:2:6:0,6,81	0/0:1,0:1:3:0,3,40	0/0:2,0:2:6:0,6,81	0/0:1,0:1:3:0,3,40	0/0:4,0:4:12:0,12,162	0/0:2,0:2:6:0,6,81	0/0:2,0:2:6:0,6,81	0/0:3,0:3:9:0,9,121	./.	0/0:2,0:2:6:0,6,81	0/0:1,0:1:3:0,3,32	./.
Chr01	7651251	.	GT	G	247.42	.	AC=12;AF=1.00;AN=12;DP=12;ExcessHet=3.0103;FS=0.000;MLEAC=12;MLEAF=1.00;MQ=60.00;QD=33.59;SOR=2.303	GT:AD:DP:GQ:PL	./.	./.	./.	./.	./.	./.	./.	./.	./.	./.	./.	1/1:0,2:2:6:90,6,0	1/1:0,1:1:3:45,3,0	./.	1/1:0,1:1:3:45,3,0	./.	1/1:0,1:1:3:45,3,0	./.	./.	./.	./.	./.	./.	./.	./.	1/1:.:.:2:7,2,0	./.	./.	./.	./.	./.	./.	1/1:0,1:1:3:45,3,0	./.	./.	./.
Chr01	7654570	.	C	CA	90.27	.	AC=8;AF=0.167;AN=48;BaseQRankSum=0.589;ClippingRankSum=0.000;DP=61;ExcessHet=0.0099;FS=0.000;InbreedingCoeff=0.2464;MLEAC=7;MLEAF=0.146;MQ=60.00;MQRankSum=0.000;QD=22.57;ReadPosRankSum=-0.073;SOR=1.371	GT:AD:DP:GQ:PL	./.	./.	./.	0/0:1,0:1:3:0,3,29	1/1:0,1:1:3:29,3,0	0/0:1,0:1:3:0,3,29	0/1:3,1:4:17:17,0,74	0/0:2,0:2:6:0,6,57	1/1:0,2:2:6:57,6,0	0/0:3,0:3:9:0,9,86	0/0:2,0:2:6:0,6,58	0/0:3,0:3:9:0,9,86	./.	0/0:1,0:1:3:0,3,29	./.	./.	0/0:2,0:2:6:0,6,57	./.	0/0:1,0:1:3:0,3,29	0/0:1,0:1:3:0,3,29	0/0:3,0:3:9:0,9,86	0/0:4,0:4:12:0,12,115	0/0:2,0:2:6:0,6,57	0/0:3,0:3:9:0,9,85	./.	0/0:3,0:3:9:0,9,86	./.	0/1:4,1:5:14:14,0,100	0/0:2,0:2:6:0,6,57	0/0:2,0:2:6:0,6,57	0/0:3,0:3:9:0,9,85	./.	0/0:4,0:4:12:0,12,115	./.	./.	1/1:0,2:2:6:57,6,0
Chr01	7654776	.	C	CA	156.33	.	AC=15;AF=0.536;AN=28;BaseQRankSum=-2.289;ClippingRankSum=0.000;DP=42;ExcessHet=0.0844;FS=0.000;InbreedingCoeff=0.1651;MLEAC=16;MLEAF=0.571;MQ=60.00;MQRankSum=0.000;QD=31.27;ReadPosRankSum=0.000;SOR=1.862	GT:AD:DP:GQ:PL	./.	./.	./.	./.	1/1:0,1:1:3:25,3,0	./.	0/0:1,0:1:3:0,3,26	./.	./.	./.	./.	0/0:1,0:1:3:0,3,10	1/1:0,1:1:3:10,3,0	./.	1/1:0,1:1:3:25,3,0	0/0:1,0:1:3:0,3,26	./.	0/1:1,1:2:5:5,0,5	0/1:1,1:2:19:19,0,20	./.	./.	./.	./.	./.	./.	0/1:1,1:2:19:19,0,20	./.	1/1:0,3:3:9:74,9,0	./.	./.	1/1:0,2:2:6:35,6,0	./.	0/0:1,0:1:3:0,3,26	0/0:1,0:1:3:0,3,26	1/1:0,1:1:3:10,3,0	./.
Chr01	7655063	.	C	CA	78.24	.	AC=7;AF=0.100;AN=70;BaseQRankSum=0.314;ClippingRankSum=0.000;DP=176;ExcessHet=4.4490;FS=2.869;InbreedingCoeff=-0.1467;MLEAC=6;MLEAF=0.086;MQ=60.00;MQRankSum=0.000;QD=3.13;ReadPosRankSum=2.223;SOR=1.004	GT:AD:DP:GQ:PL	0/0:6,0:6:18:0,18,186	0/0:1,0:1:3:0,3,31	0/0:5,0:5:15:0,15,156	0/0:3,0:3:9:0,9,93	0/0:9,0:9:27:0,27,281	0/0:1,0:1:3:0,3,31	0/1:2,1:3:22:22,0,53	0/0:2,0:2:6:0,6,62	0/0:2,0:2:6:0,6,62	0/0:8,0:8:24:0,24,249	0/1:3,2:5:47:47,0,78	0/0:4,0:4:12:0,12,124	0/0:6,0:6:18:0,18,187	0/0:6,0:6:18:0,18,187	0/0:7,0:7:21:0,21,218	0/0:4,0:4:12:0,12,125	0/0:3,0:3:9:0,9,93	0/1:3,2:5:47:47,0,78	0/0:3,0:3:9:0,9,93	0/0:5,0:5:15:0,15,156	0/0:7,0:7:21:0,21,218	0/0:4,0:4:12:0,12,123	0/0:1,0:1:3:0,3,31	0/1:3,1:4:19:19,0,81	0/0:3,0:3:9:0,9,93	0/0:6,0:6:18:0,18,187	./.	0/0:8,0:8:24:0,24,249	0/0:6,0:6:18:0,18,187	0/1:13,2:15:17:17,0,359	0/0:3,0:3:9:0,9,93	0/0:8,0:8:24:0,24,249	0/0:4,0:4:12:0,12,125	0/1:4,1:5:16:16,0,110	0/0:3,0:3:9:0,9,93	0/1:9,1:10:1:1,0,250
Chr01	7674979	.	A	AT	73.64	.	AC=7;AF=0.140;AN=50;BaseQRankSum=-0.544;ClippingRankSum=0.000;DP=69;ExcessHet=1.0446;FS=0.000;InbreedingCoeff=-0.0901;MLEAC=8;MLEAF=0.160;MQ=60.00;MQRankSum=0.000;QD=24.55;ReadPosRankSum=1.001;SOR=0.622	GT:AD:DP:GQ:PL	0/0:1,0:1:3:0,3,29	./.	0/0:1,0:1:3:0,3,29	./.	./.	./.	0/0:1,0:1:3:0,3,29	./.	./.	0/1:4,1:5:14:14,0,100	0/0:1,0:1:3:0,3,29	0/0:5,0:5:15:0,15,143	./.	./.	0/0:5,0:5:15:0,15,143	./.	0/1:3,1:4:17:17,0,74	0/1:2,1:3:20:20,0,48	0/0:4,0:4:12:0,12,114	1/1:0,3:3:9:67,9,0	0/0:2,0:2:6:0,6,57	0/0:1,0:1:3:0,3,29	0/0:1,0:1:3:0,3,29	0/0:1,0:1:3:0,3,29	0/0:1,0:1:3:0,3,29	0/0:4,0:4:12:0,12,115	./.	0/1:2,1:3:20:20,0,48	./.	0/1:3,1:4:17:17,0,74	0/0:1,0:1:3:0,3,29	0/0:2,0:2:6:0,6,57	0/0:1,0:1:3:0,3,29	0/0:1,0:1:3:0,3,29	0/0:3,0:3:9:0,9,86	0/0:2,0:2:6:0,6,57
Chr01	7675907	.	TA	T,TAA	1026.77	.	AC=4,30;AF=0.056,0.417;AN=72;BaseQRankSum=1.687;ClippingRankSum=0.000;DP=326;ExcessHet=15.3685;FS=8.226;InbreedingCoeff=-0.2837;MLEAC=3,22;MLEAF=0.042,0.306;MQ=60.00;MQRankSum=0.000;QD=7.49;ReadPosRankSum=-0.241;SOR=0.710	GT:AD:DP:GQ:PL	0/2:2,1,1:4:11:13,11,146,0,30,48	0/2:2,0,1:3:16:16,30,125,0,50,41	0/2:4,2,2:8:16:26,16,135,0,56,95	0/2:3,1,2:6:15:18,15,136,0,47,67	0/0:5,1,1:7:1:0,1,159,11,101,124	0/2:5,0,2:7:28:28,49,174,0,110,103	0/0:6,0,0:6:18:0,21,175,18,152,149	0/2:1,0,2:3:14:39,50,108,0,24,14	0/2:3,1,1:5:5:10,5,118,0,46,70	1/2:0,3,2:5:19:45,19,68,38,0,53	1/2:2,4,3:9:14:73,14,90,39,0,104	0/2:6,0,3:9:33:33,68,287,0,141,122	2/2:0,0,1:1:3:25,33,84,3,9,0	0/0:3,0,0:3:9:0,9,75,9,75,74	0/2:4,0,1:5:10:10,36,217,0,100,84	0/2:3,0,1:4:13:13,36,195,0,78,62	0/2:1,0,1:2:19:19,27,78,0,25,19	1/2:0,2,2:4:34:75,34,43,51,0,60	0/2:5,1,3:9:48:48,53,225,0,90,107	0/2:6,1,1:8:1:1,2,160,0,109,135	0/0:5,1,0:6:1:0,1,173,18,111,134	2/2:0,0,2:2:6:35,43,80,6,9,0	0/2:2,1,2:5:15:21,15,114,0,25,45	0/2:3,1,2:6:15:17,15,135,0,46,67	./.	0/2:2,0,2:4:37:37,52,132,0,47,38	0/2:1,0,1:2:19:19,24,54,0,22,19	0/2:5,1,1:7:4:4,5,162,0,90,113	0/2:3,0,7:10:45:129,163,325,0,73,45	0/1:6,5,2:13:70:70,0,176,72,98,234	0/2:2,1,4:7:28:50,52,188,0,28,40	0/0:7,1,2:10:10:0,19,185,10,152,160	0/2:4,0,1:5:10:10,27,144,0,90,84	0/2:1,0,5:6:9:49,71,174,0,30,9	0/0:8,1,1:10:4:0,4,184,5,154,184	0/2:2,0,1:3:16:16,36,175,0,56,41
Chr01	7808103	.	A	AT	63.17	.	AC=5;AF=0.069;AN=72;BaseQRankSum=0.488;ClippingRankSum=0.000;DP=273;ExcessHet=3.6541;FS=1.184;InbreedingCoeff=-0.0965;MLEAC=5;MLEAF=0.069;MQ=60.00;MQRankSum=0.000;QD=3.95;ReadPosRankSum=3.414;SOR=0.771	GT:AD:DP:GQ:PL	0/0:4,0:4:12:0,12,125	0/0:2,0:2:6:0,6,62	0/0:21,1:22:35:0,35,623	0/0:8,0:8:24:0,24,249	0/1:6,1:7:10:10,0,165	0/1:2,3:5:47:78,0,47	0/1:9,2:11:29:29,0,247	0/0:8,0:8:24:0,24,249	0/0:4,0:4:12:0,12,125	0/0:15,0:15:45:0,45,467	0/0:8,0:8:24:0,24,248	0/0:8,0:8:24:0,24,249	0/0:3,0:3:9:0,9,93	0/0:9,0:9:27:0,27,280	0/0:7,0:7:21:0,21,218	0/0:5,0:5:15:0,15,156	0/1:5,1:6:13:13,0,138	0/0:7,0:7:21:0,21,218	0/0:6,0:6:18:0,18,186	0/0:8,0:8:24:0,24,249	0/0:5,0:5:15:0,15,156	0/0:3,0:3:9:0,9,93	0/0:7,0:7:21:0,21,218	0/0:11,0:11:33:0,33,342	0/0:6,0:6:18:0,18,186	0/0:17,1:18:23:0,23,499	0/0:1,0:1:3:0,3,31	0/0:11,0:11:33:0,33,343	0/1:4,1:5:16:16,0,110	0/0:2,0:2:6:0,6,62	0/0:8,0:8:24:0,24,248	0/0:9,1:10:19:0,19,270	0/0:7,0:7:21:0,21,218	0/0:8,0:8:24:0,24,249	0/0:4,0:4:12:0,12,125	0/0:2,0:2:6:0,6,62
Chr01	7809251	.	G	GA	24.39	.	AC=5;AF=0.069;AN=72;BaseQRankSum=-0.015;ClippingRankSum=0.000;DP=167;ExcessHet=3.6541;FS=0.000;InbreedingCoeff=-0.1280;MLEAC=5;MLEAF=0.069;MQ=60.00;MQRankSum=0.000;QD=2.71;ReadPosRankSum=0.403;SOR=0.288	GT:AD:DP:GQ:PL	0/0:1,0:1:3:0,3,31	0/0:1,0:1:3:0,3,31	0/0:13,0:13:39:0,39,403	0/0:2,0:2:6:0,6,62	0/0:3,0:3:9:0,9,93	0/0:2,0:2:6:0,6,62	0/0:7,0:7:21:0,21,218	0/0:7,0:7:21:0,21,218	0/0:1,0:1:3:0,3,31	0/0:11,0:11:33:0,33,342	0/1:7,2:9:35:35,0,191	0/0:6,0:6:18:0,18,187	0/0:2,0:2:6:0,6,62	0/0:5,0:5:15:0,15,155	0/0:8,0:8:24:0,24,249	0/0:3,0:3:9:0,9,93	0/0:3,0:3:9:0,9,93	0/0:2,0:2:6:0,6,62	0/0:6,0:6:18:0,18,187	0/1:1,1:2:25:25,0,25	0/0:5,0:5:15:0,15,156	0/0:1,0:1:3:0,3,31	0/0:4,0:4:12:0,12,125	0/1:4,1:5:16:16,0,110	0/0:5,0:5:15:0,15,156	0/1:7,1:8:7:7,0,194	0/0:4,0:4:12:0,12,125	0/0:3,0:3:9:0,9,93	0/0:4,0:4:12:0,12,124	0/0:3,0:3:9:0,9,93	0/0:5,0:5:15:0,15,156	0/0:3,0:3:9:0,9,93	0/1:2,1:3:22:22,0,53	0/0:3,0:3:9:0,9,93	0/0:4,0:4:12:0,12,124	0/0:3,0:3:9:0,9,93
Chr01	8127822	.	C	CA	98.10	.	AC=7;AF=0.097;AN=72;BaseQRankSum=1.522;ClippingRankSum=0.000;DP=332;ExcessHet=4.4049;FS=0.000;InbreedingCoeff=-0.1192;MLEAC=5;MLEAF=0.069;MQ=60.00;MQRankSum=0.000;QD=1.85;ReadPosRankSum=2.296;SOR=0.600	GT:AD:DP:GQ:PL	0/0:3,0:3:9:0,9,93	0/1:9,1:10:1:1,0,237	0/0:4,0:4:12:0,12,124	0/0:7,0:7:21:0,21,217	0/1:13,2:15:17:17,0,359	0/0:7,0:7:21:0,21,217	0/0:8,0:8:24:0,24,248	0/0:6,0:6:18:0,18,186	0/0:8,0:8:24:0,24,248	0/1:8,1:9:4:4,0,221	0/1:4,2:6:44:44,0,107	0/0:16,0:16:48:0,48,498	0/0:15,1:16:17:0,17,434	0/1:8,2:10:32:32,0,219	0/0:11,0:11:33:0,33,341	0/0:4,0:4:12:0,12,124	0/1:1,2:3:22:53,0,22	0/0:2,0:2:6:0,6,62	0/0:11,0:11:33:0,33,341	0/0:11,1:12:5:0,5,312	0/0:9,0:9:27:0,27,280	0/0:7,0:7:21:0,21,218	0/0:3,0:3:9:0,9,93	0/0:15,0:15:45:0,45,467	0/0:2,0:2:6:0,6,62	0/0:9,0:9:27:0,27,279	0/0:1,0:1:3:0,3,31	0/0:12,0:12:36:0,36,373	0/0:8,0:8:24:0,24,248	0/0:10,0:10:30:0,30,312	0/0:4,0:4:12:0,12,125	0/0:5,0:5:15:0,15,156	0/0:5,0:5:15:0,15,155	0/1:16,3:19:36:36,0,439	0/0:24,0:24:72:0,72,745	0/0:17,1:18:23:0,23,497
Chr01	8128405	.	C	CA	662.72	.	AC=20;AF=0.278;AN=72;BaseQRankSum=0.226;ClippingRankSum=0.000;DP=419;ExcessHet=10.3072;FS=0.000;InbreedingCoeff=-0.3119;MLEAC=19;MLEAF=0.264;MQ=60.00;MQRankSum=0.000;QD=3.23;ReadPosRankSum=0.665;SOR=0.668	GT:AD:DP:GQ:PL	0/0:4,0:4:12:0,12,121	0/0:6,0:6:18:0,18,181	0/0:4,0:4:12:0,12,121	0/0:9,1:10:1:0,1,241	0/1:17,2:19:1:1,0,455	0/1:5,3:8:64:64,0,125	0/0:4,0:4:12:0,12,121	0/1:2,1:3:20:20,0,51	0/1:4,2:6:40:40,0,103	0/0:19,2:21:29:0,29,540	0/0:11,1:12:25:0,25,320	0/1:11,3:14:46:46,0,289	0/1:17,7:24:99:114,0,440	0/1:10,4:14:75:75,0,259	0/1:8,2:10:28:28,0,211	0/1:1,1:2:23:23,0,24	0/1:4,1:5:14:14,0,106	0/0:2,0:2:6:0,6,60	0/1:14,2:16:10:10,0,374	0/1:7,3:10:58:58,0,181	0/1:8,3:11:35:35,0,208	0/0:4,0:4:12:0,12,121	0/0:7,1:8:13:0,13,201	0/1:8,2:10:28:28,0,211	0/0:3,0:3:9:0,9,90	0/1:6,5:11:47:47,0,151	1/1:0,1:1:3:29,3,0	0/0:14,1:15:16:0,16,393	0/1:8,6:14:99:113,0,200	0/0:12,1:13:33:0,33,357	0/0:4,0:4:12:0,12,121	0/0:1,0:1:3:0,3,30	0/0:3,0:3:9:0,9,90	0/1:15,3:18:15:15,0,398	0/0:22,2:24:14:0,14,605	0/1:16,4:20:32:32,0,421
Chr01	8388745	.	C	CT	126.40	.	AC=12;AF=0.176;AN=68;BaseQRankSum=0.116;ClippingRankSum=0.000;DP=157;ExcessHet=2.7596;FS=4.274;InbreedingCoeff=-0.1065;MLEAC=10;MLEAF=0.147;MQ=60.00;MQRankSum=0.000;QD=11.49;ReadPosRankSum=0.555;SOR=0.852	GT:AD:DP:GQ:PL	0/1:3,2:5:47:47,0,78	./.	0/0:3,0:3:9:0,9,93	0/0:2,0:2:6:0,6,63	0/0:3,0:3:9:0,9,93	0/1:2,1:3:22:22,0,53	0/1:4,1:5:16:16,0,110	./.	0/0:4,0:4:12:0,12,124	0/0:3,0:3:9:0,9,93	0/0:2,0:2:6:0,6,62	0/0:5,0:5:15:0,15,156	0/0:4,0:4:12:0,12,125	0/0:3,0:3:9:0,9,93	0/0:6,0:6:18:0,18,187	0/0:3,0:3:9:0,9,72	0/1:5,1:6:13:13,0,137	0/0:3,0:3:9:0,9,93	0/0:5,0:5:15:0,15,155	0/0:3,0:3:9:0,9,93	0/1:6,1:7:10:10,0,165	0/0:3,0:3:9:0,9,93	0/0:3,0:3:9:0,9,93	0/1:9,1:10:1:1,0,250	0/1:4,2:6:44:44,0,106	0/0:5,0:5:15:0,15,156	1/1:0,1:1:3:31,3,0	0/0:6,0:6:18:0,18,187	0/0:5,0:5:15:0,15,155	0/1:2,1:3:22:22,0,53	0/1:8,1:9:4:4,0,222	0/1:1,1:2:25:25,0,25	0/0:8,1:9:20:0,20,242	0/0:3,0:3:9:0,9,91	0/0:1,0:1:3:0,3,31	0/0:6,0:6:18:0,18,187
Chr01	8436406	.	C	CA	865.38	.	AC=25;AF=0.368;AN=68;BaseQRankSum=0.535;ClippingRankSum=0.000;DP=432;ExcessHet=34.7819;FS=0.843;InbreedingCoeff=-0.5485;MLEAC=22;MLEAF=0.324;MQ=60.00;MQRankSum=0.000;QD=3.05;ReadPosRankSum=-0.094;SOR=0.527	GT:AD:DP:GQ:PL	0/1:4,1:5:15:15,0,107	./.	./.	0/1:3,3:6:74:74,0,74	0/0:5,1:6:8:0,8,143	0/1:4,1:5:15:15,0,107	0/1:5,3:8:48:48,0,129	0/0:9,0:9:27:0,27,275	0/1:13,3:16:43:43,0,349	0/0:27,2:29:48:0,48,786	0/0:19,4:23:9:0,9,501	0/0:16,2:18:32:0,32,468	0/1:12,3:15:27:27,0,322	0/1:15,3:18:37:37,0,404	0/1:7,4:11:67:67,0,181	0/0:4,1:5:5:0,5,112	0/0:15,0:15:45:0,45,458	0/1:8,1:9:3:3,0,217	0/1:10,2:12:25:25,0,269	0/1:5,2:7:40:40,0,132	0/1:6,1:7:9:9,0,162	0/1:8,2:10:11:11,0,215	0/1:10,4:14:79:79,0,263	0/1:9,3:12:55:55,0,238	0/0:9,1:10:20:0,20,265	0/1:21,8:29:98:98,0,556	0/1:1,2:3:22:33,0,22	0/1:14,3:17:40:40,0,377	0/0:6,0:6:18:0,18,183	0/1:21,5:26:35:35,0,564	0/1:10,2:12:25:25,0,269	0/1:11,2:13:2:2,0,298	0/1:9,3:12:36:36,0,239	0/1:13,2:15:16:16,0,352	0/1:11,2:13:2:2,0,298	0/1:13,2:15:16:16,0,352
Chr01	8436425	.	C	CA	78.06	.	AC=6;AF=0.086;AN=70;BaseQRankSum=0.326;ClippingRankSum=0.000;DP=560;ExcessHet=4.0214;FS=0.000;InbreedingCoeff=-0.1192;MLEAC=6;MLEAF=0.086;MQ=60.00;MQRankSum=0.000;QD=0.77;ReadPosRankSum=0.884;SOR=0.595	GT:AD:DP:GQ:PL	0/0:5,0:5:15:0,15,156	./.	0/0:1,0:1:3:0,3,31	0/0:8,0:8:24:0,24,249	0/0:8,0:8:24:0,24,249	0/0:8,0:8:24:0,24,249	0/0:10,0:10:30:0,30,312	0/0:10,1:11:2:0,2,280	0/0:19,2:21:1:0,1,530	0/1:34,6:40:63:63,0,938	0/0:29,2:31:31:0,31,841	0/0:20,0:20:60:0,60,623	0/0:18,1:19:26:0,26,530	0/0:20,0:20:60:0,60,622	0/0:17,0:17:51:0,51,530	0/0:6,0:6:18:0,18,186	0/0:24,1:25:44:0,44,715	0/0:8,0:8:24:0,24,249	0/0:15,1:16:17:0,17,436	0/0:9,0:9:27:0,27,280	0/0:9,0:9:27:0,27,280	0/0:14,0:14:42:0,42,436	0/1:11,2:13:23:23,0,304	0/1:12,2:14:20:20,0,332	0/0:11,0:11:33:0,33,343	0/0:31,3:34:9:0,9,872	0/1:5,1:6:13:13,0,138	0/1:16,3:19:36:36,0,441	0/0:5,0:5:15:0,15,154	0/0:34,0:34:99:0,102,1058	0/0:15,1:16:17:0,17,436	0/0:12,1:13:8:0,8,343	0/0:16,0:16:47:0,47,473	0/0:18,0:18:54:0,54,561	0/0:16,1:17:20:0,20,446	0/1:14,2:16:14:14,0,388
Chr01	8475528	.	G	GA	61.63	.	AC=6;AF=0.086;AN=70;BaseQRankSum=-1.258;ClippingRankSum=0.000;DP=400;ExcessHet=4.4049;FS=7.040;InbreedingCoeff=-0.1384;MLEAC=5;MLEAF=0.071;MQ=60.00;MQRankSum=0.000;QD=0.91;ReadPosRankSum=0.227;SOR=1.387	GT:AD:DP:GQ:PL	0/0:13,1:14:12:0,12,366	./.	0/0:3,1:4:1:0,1,81	0/0:5,0:5:15:0,15,153	0/0:17,0:17:50:0,50,496	0/0:8,0:8:24:0,24,245	0/0:11,1:12:6:0,6,306	0/1:8,2:10:31:31,0,214	0/0:15,0:15:45:0,45,458	0/0:8,0:8:24:0,24,245	0/0:11,1:12:6:0,6,305	0/0:20,1:21:33:0,33,579	0/1:5,1:6:12:12,0,135	0/0:7,0:7:21:0,21,214	0/0:16,1:17:21:0,21,459	0/0:2,0:2:6:0,6,61	0/1:13,2:15:16:16,0,352	0/1:8,2:10:31:31,0,215	0/0:10,0:10:30:0,30,305	0/0:13,0:13:39:0,39,397	0/1:10,3:13:53:53,0,247	0/0:3,0:3:9:0,9,92	0/0:11,1:12:6:0,6,305	0/0:7,0:7:21:0,21,214	0/0:2,0:2:6:0,6,61	0/0:13,1:14:12:0,12,367	0/0:2,0:2:6:0,6,61	0/1:18,2:20:1:1,0,490	0/0:12,1:13:8:0,8,316	0/0:15,0:15:45:0,45,459	0/0:12,1:13:9:0,9,336	0/0:6,0:6:18:0,18,183	0/0:10,1:11:3:0,3,275	./.	0/0:11,0:11:33:0,33,336	0/0:13,0:13:39:0,39,397
Chr01	8489762	.	TGC	T	1541.67	.	AC=33;AF=0.532;AN=62;BaseQRankSum=0.045;ClippingRankSum=0.000;DP=73;ExcessHet=0.0003;FS=0.000;InbreedingCoeff=0.2436;MLEAC=32;MLEAF=0.516;MQ=60.00;MQRankSum=0.000;QD=24.11;ReadPosRankSum=-3.822;SOR=0.569	GT:AD:DP:GQ:PL	0/0:1,0:1:3:0,3,45	1/1:0,1:1:3:45,3,0	./.	1/1:0,2:2:6:90,6,0	0/0:3,0:3:9:0,9,135	1/1:0,1:1:3:45,3,0	0/0:1,0:1:3:0,3,45	./.	./.	0/0:1,0:1:3:0,3,45	1/1:0,1:1:3:45,3,0	0/1:2,7:9:63:277,0,63	./.	1/1:0,2:2:6:83,6,0	1/1:0,1:1:3:45,3,0	1/1:0,1:1:3:45,3,0	1/1:0,2:2:6:85,6,0	0/0:1,0:1:3:0,3,45	1/1:0,5:5:15:218,15,0	0/0:1,0:1:3:0,3,45	0/0:2,0:2:6:0,6,89	./.	0/1:1,1:2:33:33,0,39	0/1:1,8:9:18:321,0,18	1/1:0,1:1:3:39,3,0	0/0:3,0:3:9:0,9,135	0/0:1,0:1:3:0,3,45	1/1:0,1:1:3:45,3,0	1/1:0,1:1:3:45,3,0	0/0:4,0:4:12:0,12,173	0/1:1,1:2:39:39,0,39	0/0:2,0:2:6:0,6,90	0/0:2,0:2:6:0,6,83	1/1:0,1:1:3:45,3,0	1/1:0,2:2:6:90,6,0	0/1:1,1:2:39:39,0,39
Chr01	8504054	.	CA	C	50.22	.	AC=5;AF=0.071;AN=70;BaseQRankSum=1.333;ClippingRankSum=0.000;DP=1210;ExcessHet=3.6738;FS=21.336;InbreedingCoeff=-0.1268;MLEAC=5;MLEAF=0.071;MQ=60.00;MQRankSum=0.000;QD=7.17;ReadPosRankSum=0.947;SOR=3.904	GT:AD:DP:GQ:PL	0/0:7,0:7:21:0,21,283	./.	0/0:4,0:4:12:0,12,162	0/0:3,0:3:9:0,9,121	0/0:2,0:2:6:0,6,81	0/0:3,0:3:9:0,9,121	0/1:5,1:6:22:22,0,184	0/0:1,0:1:3:0,3,40	0/0:4,0:4:12:0,12,162	0/0:5,0:5:15:0,15,195	0/0:5,0:5:15:0,15,199	0/0:4,0:4:12:0,12,162	0/0:2,0:2:6:0,6,81	0/0:2,0:2:6:0,6,81	0/0:6,0:6:18:0,18,243	0/0:3,0:3:9:0,9,121	0/1:8,1:9:13:13,0,285	0/0:1,0:1:3:0,3,40	0/0:10,0:10:30:0,30,404	0/0:5,0:5:15:0,15,202	0/0:4,0:4:12:0,12,162	0/1:5,2:7:60:60,0,181	0/0:3,0:3:9:0,9,121	0/0:6,0:6:18:0,18,243	0/0:2,0:2:6:0,6,81	0/0:7,0:7:21:0,21,283	0/0:2,0:2:6:0,6,81	0/0:5,0:5:15:0,15,201	0/1:7,1:8:16:16,0,259	0/0:13,0:13:39:0,39,526	0/0:7,0:7:21:0,21,283	0/0:4,0:4:12:0,12,162	0/0:2,0:2:6:0,6,81	0/0:3,0:3:9:0,9,121	0/1:5,1:6:22:22,0,184	0/0:4,0:4:12:0,12,162
Chr01	8507388	.	C	CAA	70.06	.	AC=4;AF=0.111;AN=36;BaseQRankSum=-1.341;ClippingRankSum=0.000;DP=37;ExcessHet=0.3892;FS=4.150;InbreedingCoeff=-0.0218;MLEAC=4;MLEAF=0.111;MQ=60.00;MQRankSum=0.000;QD=31.59;ReadPosRankSum=-1.132;SOR=1.459	GT:AD:DP:GQ:PL	0/0:1,0:1:3:0,3,40	./.	0/0:1,0:1:3:0,3,40	0/0:2,0:2:6:0,6,80	0/0:2,0:2:6:0,6,80	0/0:1,0:1:3:0,3,40	0/0:4,0:4:12:0,12,161	0/0:2,0:2:6:0,6,80	0/1:5,1:6:21:21,0,183	./.	0/0:1,0:1:3:0,3,40	0/0:3,0:3:9:0,9,120	0/1:1,1:2:30:30,0,34	1/1:0,2:2:6:78,6,0	0/0:1,0:1:3:0,3,40	./.	0/0:1,0:1:3:0,3,40	./.	./.	0/0:1,0:1:3:0,3,40	./.	./.	./.	./.	./.	./.	./.	./.	./.	0/0:1,0:1:3:0,3,40	./.	./.	0/0:1,0:1:3:0,3,40	0/0:1,0:1:3:0,3,40	./.	./.
Chr01	8520666	.	A	AT	224.87	.	AC=17;AF=0.500;AN=34;BaseQRankSum=-0.488;ClippingRankSum=0.000;DP=29;ExcessHet=0.2109;FS=0.000;InbreedingCoeff=0.0509;MLEAC=17;MLEAF=0.500;MQ=60.00;MQRankSum=0.000;QD=20.44;ReadPosRankSum=1.052;SOR=1.751	GT:AD:DP:GQ:PL	./.	./.	0/0:1,0:1:3:0,3,27	./.	./.	./.	./.	./.	./.	1/1:0,1:1:3:23,3,0	./.	0/1:1,1:2:20:20,0,21	1/1:0,3:3:9:63,9,0	0/1:1,2:3:18:44,0,18	./.	./.	0/1:1,1:2:20:20,0,21	./.	0/0:1,0:1:3:0,3,13	./.	./.	./.	0/1:1,1:2:4:4,0,21	./.	./.	0/0:2,0:2:6:0,6,45	0/0:1,0:1:3:0,3,27	0/1:1,2:3:18:44,0,18	./.	1/1:0,1:1:3:10,3,0	0/0:1,0:1:3:0,3,10	0/0:1,0:1:3:0,3,27	./.	1/1:0,2:2:6:53,6,0	1/1:0,1:1:3:10,3,0	1/1:0,1:1:3:10,3,0
Chr01	8520977	.	G	GA	43.71	.	AC=10;AF=0.139;AN=72;BaseQRankSum=0.216;ClippingRankSum=0.000;DP=400;ExcessHet=6.1491;FS=22.874;InbreedingCoeff=-0.1841;MLEAC=8;MLEAF=0.111;MQ=60.00;MQRankSum=0.000;QD=0.82;ReadPosRankSum=1.968;SOR=2.038	GT:AD:DP:GQ:PL	0/0:13,1:14:11:0,11,374	0/0:2,0:2:6:0,6,62	0/0:10,0:10:30:0,30,312	0/0:4,0:4:12:0,12,125	0/0:19,0:19:57:0,57,590	0/0:3,0:3:9:0,9,93	0/0:10,0:10:30:0,30,311	0/0:6,0:6:18:0,18,187	0/0:11,1:12:5:0,5,313	0/1:8,1:9:4:4,0,222	0/1:5,2:7:41:41,0,135	0/0:14,0:14:42:0,42,436	0/1:3,1:4:19:19,0,81	0/0:11,0:11:33:0,33,342	0/0:15,0:15:45:0,45,465	0/0:10,1:11:2:0,2,280	0/1:14,2:16:14:14,0,388	0/0:9,0:9:27:0,27,280	0/1:5,1:6:13:13,0,138	0/1:7,1:8:7:7,0,193	0/1:8,1:9:4:4,0,222	0/0:5,0:5:15:0,15,156	0/1:6,1:7:10:10,0,166	0/0:13,0:13:39:0,39,404	0/0:1,0:1:3:0,3,31	0/0:19,0:19:57:0,57,591	0/0:1,0:1:3:0,3,31	0/0:12,1:13:8:0,8,341	0/1:14,2:16:14:14,0,388	0/0:12,0:12:36:0,36,374	0/0:13,0:13:39:0,39,405	0/0:18,1:19:26:0,26,529	0/0:8,0:8:24:0,24,249	0/0:11,1:12:5:0,5,311	0/0:9,0:9:27:0,27,279	0/1:12,2:14:20:20,0,331
Chr01	8522250	.	G	GA	236.56	.	AC=10;AF=0.139;AN=72;BaseQRankSum=1.915;ClippingRankSum=0.000;DP=322;ExcessHet=6.1491;FS=1.649;InbreedingCoeff=-0.2045;MLEAC=10;MLEAF=0.139;MQ=60.00;MQRankSum=0.000;QD=4.83;ReadPosRankSum=1.379;SOR=0.544	GT:AD:DP:GQ:PL	0/0:9,0:9:27:0,27,279	0/0:1,0:1:3:0,3,31	0/1:6,1:7:10:10,0,166	0/0:2,0:2:6:0,6,62	0/1:7,3:10:59:59,0,186	0/0:5,0:5:15:0,15,155	0/1:5,1:6:13:13,0,137	0/1:1,1:2:25:25,0,25	0/0:14,2:16:8:0,8,395	0/0:4,0:4:12:0,12,124	0/1:7,3:10:63:63,0,187	0/0:10,1:11:2:0,2,279	0/0:5,0:5:15:0,15,155	0/1:10,2:12:26:26,0,276	0/0:9,0:9:27:0,27,279	0/0:6,0:6:18:0,18,185	0/0:5,0:5:15:0,15,156	0/1:2,2:4:50:50,0,50	0/0:9,0:9:27:0,27,280	0/0:6,0:6:18:0,18,186	0/0:16,1:17:20:0,20,468	0/0:5,0:5:15:0,15,156	0/1:3,1:4:19:19,0,81	0/0:11,1:12:5:0,5,310	0/1:3,2:5:47:47,0,78	0/0:11,1:12:5:0,5,311	0/0:3,0:3:9:0,9,72	0/0:14,0:14:42:0,42,435	0/0:13,1:14:12:0,12,373	0/0:15,1:16:17:0,17,435	0/0:10,1:11:2:0,2,280	0/0:16,1:17:39:0,39,483	0/0:8,0:8:24:0,24,249	0/0:9,0:9:27:0,27,280	0/0:4,0:4:12:0,12,124	0/1:6,2:8:37:37,0,161
[truncated: 29,704,170 more chars]
